# Supplementary material for: International Prognostic Index-Based Immune Prognostic Model for Diffuse Large B-Cell Lymphoma
Source: Front Immunol. 2021 Oct 22;12:732006. doi: 10.3389/fimmu.2021.732006 (PMC8569825; doi:10.3389/fimmu.2021.732006)
Supplement: Supplementary Table 1 — Data Source and Clinical Table. [file DataSheet_1.xlsx]

## Sheet: Sheet1
Project	Gene expression data (n=570) and Somatic Mutation data (n=37)			Survival data (n=566)
TCGA_DLBCL	RNA-seq			Overall survival follow-up		Age (y)		Gender		Race		IPI_Group		Ann_Arbor_clinical_Stage		LDH_Ratio		ECOG_Performance_Status		Number_of_Extranodal_Sites
	48			48		Range: 23～82	48	male	22	Aisan	18	Low Risk	9	I	8	Range: 0.56～2.57	22	0	15	0	9
	WXS							female	26	Black or African American	1	Low-Intermediate Risk	5	II	17	NA	26	1	6	1	11
	37									White	29	High-Intermediate Risk	5	III	5			2	1	2	5
												High Risk	3	IV	12			3	1	3	4
												Intermediate Risk	3	NA	6			NA	25	4	1
												NA	23							5	0
																				6	1
																				NA	17
NCICCR_DLBCL	RNA-seq			Overall survival follow-up		Age (y)		Gender		Race		IPI_Group		Ann_Arbor_clinical_Stage		LDH_Ratio		ECOG_Performance_Status		Number_of_Extranodal_Sites
	481			481		Range: 23～82	472	male	286	NA	481	Low Risk	103	I	59	Range: -1.00～16.68	347	0	75	0	188
						NA	9	female	195			Low-Intermediate Risk	88	II	121	NA	134	0.5	1	1	154
												High-Intermediate Risk	77	III	113			1	142	2	41
												High Risk	98	IV	128			1.5	2	2.5	1
												Intermediate Risk	20	NA	60			2	111	3	17
												NA	95					3	44	4	2
																		4	19	5	3
																		5	2	NA	75
																		NA	85
CTSP_DLBCL1	RNA-seq			Overall survival follow-up		Age (y)		Gender		Race		IPI_Group		Ann_Arbor_clinical_Stage		LDH_Ratio		ECOG_Performance_Status		Number_of_Extranodal_Sites
	41			37		Range: 38～76	37	male	13	Aisan	2	Low Risk	6	I	0	NA	37	NA	37	NA	37
								female	24	Black or African American	1	Low-Intermediate Risk	13	II	8
										White	31	High-Intermediate Risk	10	III	11
										American Indian or Alaska Native	1	High Risk	8	IV	17
										NA	2			NA	1
Survival follow-up data with avialable IPI data can be obtained in 448 samples.
Matched gene expression data and survival follow-up data can be obtained in 563 samples.
Matched gene expression data and survival follow-up data with avialable IPI data can be obtained in 445 samples.
IPI range groups: 0-1 (low risk); 2-3 (intermediate risk);2 (low-intermediate risk); 3 (high-intermediate risk); 4-5 (high risk). If the IPI is not recored or the range of the IPI spans among groups, this feature is marked as NA.

## Sheet: Sheet2
ID	Age	Ann_Arbor_clinical_Stage	LDH_Ratio	ECOG_Performance_Status	Number_of_Extranodal_Sites	Race	Gender	Ann_Arbor_B_symptoms	Ann_arbor_extranodal_involvement	Treatment_or_therapy	Treatment_type	Neoadjuvant_treatment	OS.time (d)	OS.status (Alive: 0, Death: 1)	PFS.time (d)	PFS.status (Progression: 1, Progression-free: 0)
CTSP-ACY5	55	III	NA	NA	NA	NA	female	NA	NA	NA	NA	NA	2009	0	NA	NA
CTSP-ACY6	60	II	NA	NA	NA	NA	male	NA	NA	NA	NA	NA	1350	1	NA	NA
CTSP-ACY8	76	IV	NA	NA	NA	NA	female	NA	NA	NA	NA	NA	578	1	NA	NA
CTSP-ACYH	43	III	NA	NA	NA	NA	female	NA	NA	NA	NA	NA	2290	0	NA	NA
CTSP-ACYM	56	II	NA	NA	NA	NA	male	NA	NA	NA	NA	NA	1946	0	NA	NA
CTSP-ACYP	44	III	NA	NA	NA	NA	female	NA	NA	NA	NA	NA	2198	0	NA	NA
CTSP-ACYS	48	IV	NA	NA	NA	NA	female	NA	NA	NA	NA	NA	3676	0	NA	NA
CTSP-ACYV	71	IV	NA	NA	NA	NA	male	NA	NA	NA	NA	NA	325	1	NA	NA
CTSP-ACYX	37	IV	NA	NA	NA	NA	male	NA	NA	NA	NA	NA	733	1	NA	NA
CTSP-ACZC	84	III	NA	NA	NA	NA	female	NA	NA	NA	NA	NA	1152	1	NA	NA
CTSP-ACZK	53	IV	NA	NA	NA	NA	female	NA	NA	NA	NA	NA	2156	0	NA	NA
CTSP-ACZT	44	IV	NA	NA	NA	NA	female	NA	NA	NA	NA	NA	1988	0	NA	NA
CTSP-ACZU	59	III	NA	NA	NA	NA	female	NA	NA	NA	NA	NA	1916	0	NA	NA
CTSP-ACZW	68	IV	NA	NA	NA	NA	male	NA	NA	NA	NA	NA	918	1	NA	NA
CTSP-AD05	61	IV	NA	NA	NA	NA	male	NA	NA	NA	NA	NA	12	1	NA	NA
CTSP-AD0Z	71	III	NA	NA	NA	NA	female	NA	NA	NA	NA	NA	2261	0	NA	NA
CTSP-AD13	51	II	NA	NA	NA	NA	female	NA	NA	NA	NA	NA	2279	0	NA	NA
CTSP-AD14	56	III	NA	NA	NA	NA	male	NA	NA	NA	NA	NA	2248	0	NA	NA
CTSP-AD18	79	IV	NA	NA	NA	NA	female	NA	NA	NA	NA	NA	1820	0	NA	NA
CTSP-AD1A	76	NA	NA	NA	NA	NA	female	NA	NA	NA	NA	NA	79	1	NA	NA
CTSP-AD1R	66	IV	NA	NA	NA	NA	female	NA	NA	NA	NA	NA	1645	1	NA	NA
CTSP-AD1S	61	IV	NA	NA	NA	NA	female	NA	NA	NA	NA	NA	2028	0	NA	NA
CTSP-AD1Z	57	III	NA	NA	NA	NA	female	NA	NA	NA	NA	NA	1888	0	NA	NA
CTSP-AD28	27	IV	NA	NA	NA	NA	male	NA	NA	NA	NA	NA	21	1	NA	NA
CTSP-AD2E	62	II	NA	NA	NA	NA	female	NA	NA	NA	NA	NA	1800	0	NA	NA
CTSP-AD4C	63	II	NA	NA	NA	NA	female	NA	NA	NA	NA	NA	1538	0	NA	NA
CTSP-AD4D	57	III	NA	NA	NA	NA	male	NA	NA	NA	NA	NA	1875	0	NA	NA
CTSP-AD4F	38	II	NA	NA	NA	NA	female	NA	NA	NA	NA	NA	1849	0	NA	NA
CTSP-AD4K	73	III	NA	NA	NA	NA	male	NA	NA	NA	NA	NA	1095	1	NA	NA
CTSP-ADRS	70	IV	NA	NA	NA	NA	female	NA	NA	NA	NA	NA	680	1	NA	NA
CTSP-B02C	67	IV	NA	NA	NA	NA	female	NA	NA	NA	NA	NA	214	1	NA	NA
CTSP-B02D	56	IV	NA	NA	NA	NA	female	NA	NA	NA	NA	NA	286	1	NA	NA
CTSP-B02E	50	IV	NA	NA	NA	NA	male	NA	NA	NA	NA	NA	1838	0	NA	NA
CTSP-B02F	59	IV	NA	NA	NA	NA	female	NA	NA	NA	NA	NA	122	1	NA	NA
CTSP-B02G	74	II	NA	NA	NA	NA	male	NA	NA	NA	NA	NA	2375	1	NA	NA
CTSP-B02H	53	II	NA	NA	NA	NA	female	NA	NA	NA	NA	NA	1942	0	NA	NA
CTSP-B02I	75	III	NA	NA	NA	NA	male	NA	NA	NA	NA	NA	1962	0	NA	NA
DLBCL10116	65	NA	NA	NA	NA	NA	female	NA	NA	NA	NA	NA	0	0	0	0
DLBCL10450	71	II	0.9	2	1	NA	female	NA	NA	NA	NA	NA	12	1	9	1
DLBCL10451	73	II	0.9	3	1	NA	male	NA	NA	NA	NA	NA	1987	1	1987	1
DLBCL10452	77	IV	4.1	4	1	NA	male	NA	NA	NA	NA	NA	18	1	18	1
DLBCL10453	67	III	1.16	1	0	NA	male	NA	NA	NA	NA	NA	4213	0	464	1
DLBCL10454	62	II	0.51	1	1	NA	male	NA	NA	NA	NA	NA	1397	1	593	1
DLBCL10455	76	III	0.8	1	0	NA	female	NA	NA	NA	NA	NA	2320	0	2320	0
DLBCL10456	54	II	0.68	1	1	NA	female	NA	NA	NA	NA	NA	461	1	393	1
DLBCL10457	45	II	0.748889	1	0	NA	male	NA	NA	NA	NA	NA	3894	0	3894	0
DLBCL10458	59	II	1.29	2	0	NA	male	NA	NA	NA	NA	NA	3003	0	333	1
DLBCL10459	51	II	0.9	1	0	NA	female	NA	NA	NA	NA	NA	3532	0	3532	0
DLBCL10460	92	II	1.47	3	2	NA	female	NA	NA	NA	NA	NA	2863	0	2863	0
DLBCL10461	51	II	0.78	2	1	NA	male	NA	NA	NA	NA	NA	2725	0	321	1
DLBCL10462	73	IV	1.6	2	1	NA	female	NA	NA	NA	NA	NA	545	1	163	1
DLBCL10463	73	IV	0.71	3	2	NA	male	NA	NA	NA	NA	NA	152	1	109	1
DLBCL10464	53	IV	1.5	3	3	NA	male	NA	NA	NA	NA	NA	624	1	444	1
DLBCL10465	42	III	1.34	1	0	NA	female	NA	NA	NA	NA	NA	1029	0	1029	0
DLBCL10466	57	IV	1.8	2	1	NA	male	NA	NA	NA	NA	NA	386	1	205	1
DLBCL10467	72	IV	0.92	0	1	NA	male	NA	NA	NA	NA	NA	3981	0	3981	0
DLBCL10469	71	II	0.63	1	0	NA	female	NA	NA	NA	NA	NA	2420	1	2420	1
DLBCL10470	70	III	0.74	0	0	NA	male	NA	NA	NA	NA	NA	1743	1	1083	1
DLBCL10471	83	I	1.13	0	0	NA	male	NA	NA	NA	NA	NA	2368	1	2368	1
DLBCL10472	63	II	0.92	0	0	NA	male	NA	NA	NA	NA	NA	4628	0	4628	0
DLBCL10473	22	II	0.7	0	0	NA	male	NA	NA	NA	NA	NA	2599	0	2599	0
DLBCL10474	85	NA	NA	NA	NA	NA	female	NA	NA	NA	NA	NA	57	1	57	1
DLBCL10475	55	II	1.07	1	NA	NA	female	NA	NA	NA	NA	NA	3908	0	3908	0
DLBCL10476	63	II	0.97	0	0	NA	female	NA	NA	NA	NA	NA	4995	0	4995	0
DLBCL10477	53	IV	7.65	4	1	NA	female	NA	NA	NA	NA	NA	169	1	106	1
DLBCL10478	47	II	1.05	1	0	NA	male	NA	NA	NA	NA	NA	188	1	188	1
DLBCL10479	72	IV	0.9	1	1	NA	male	NA	NA	NA	NA	NA	819	1	819	1
DLBCL10480	26	I	0.73	0	1	NA	female	NA	NA	NA	NA	NA	3796	0	3796	0
DLBCL10481	58	III	1.17	0	0	NA	male	NA	NA	NA	NA	NA	3732	0	3732	0
DLBCL10482	42	I	0.7	0	0	NA	male	NA	NA	NA	NA	NA	3538	0	768	1
DLBCL10483	64	IV	5.56	3	2	NA	female	NA	NA	NA	NA	NA	214	1	196	1
DLBCL10484	54	I	0.77	0	0	NA	female	NA	NA	NA	NA	NA	3158	0	3158	0
DLBCL10485	63	III	1.17	2	0	NA	male	NA	NA	NA	NA	NA	1331	1	248	1
DLBCL10486	77	III	0.868889	1.5	NA	NA	female	NA	NA	NA	NA	NA	3392	0	3392	0
DLBCL10487	52	II	2.3	2	0	NA	female	NA	NA	NA	NA	NA	3161	0	3161	0
DLBCL10488	48	IV	7.06	3	2	NA	male	NA	NA	NA	NA	NA	58	1	58	1
DLBCL10489	67	III	3.72	0	0	NA	male	NA	NA	NA	NA	NA	3	1	3	1
DLBCL10490	48	IV	1.28	0	1	NA	female	NA	NA	NA	NA	NA	4610	0	4610	0
DLBCL10491	59	I	1.2	1	1	NA	female	NA	NA	NA	NA	NA	3842	1	3842	1
DLBCL10492	68	II	1.55	1	1	NA	male	NA	NA	NA	NA	NA	690	1	541	1
DLBCL10493	59	II	0.66	1	1	NA	female	NA	NA	NA	NA	NA	4206	0	4206	0
DLBCL10494	31	I	0.77	NA	2	NA	male	NA	NA	NA	NA	NA	3454	0	3454	0
DLBCL10495	49	IV	1.34	NA	1	NA	female	NA	NA	NA	NA	NA	3184	0	3184	0
DLBCL10496	83	III	1.95	1	0	NA	male	NA	NA	NA	NA	NA	11	1	11	1
DLBCL10497	76	II	NA	1	1	NA	female	NA	NA	NA	NA	NA	4496	0	4496	0
DLBCL10498	72	NA	NA	NA	NA	NA	male	NA	NA	NA	NA	NA	13	1	13	1
DLBCL10499	77	IV	5.8	4	1	NA	male	NA	NA	NA	NA	NA	6	1	6	1
DLBCL10500	51	III	1.43	1	0	NA	male	NA	NA	NA	NA	NA	384	1	195	1
DLBCL10501	42	II	0.6	2	1	NA	male	NA	NA	NA	NA	NA	674	0	674	0
DLBCL10502	46	II	0.36	0	0	NA	male	NA	NA	NA	NA	NA	623	0	623	0
DLBCL10503	54	IV	2.16	4	1	NA	female	NA	NA	NA	NA	NA	2097	0	701	1
DLBCL10504	54	IV	1.12	1	3	NA	female	NA	NA	NA	NA	NA	1649	1	1649	1
DLBCL10505	54	I	NA	0	1	NA	female	NA	NA	NA	NA	NA	1020	0	1020	0
DLBCL10506	67	I	NA	0	0	NA	male	NA	NA	NA	NA	NA	105	0	105	0
DLBCL10507	64	II	2.05	3	0	NA	male	NA	NA	NA	NA	NA	255	1	0	1
DLBCL10508	64	IV	0.87	1	1	NA	male	NA	NA	NA	NA	NA	1147	0	1147	0
DLBCL10509	35	IV	0.8	1	5	NA	female	NA	NA	NA	NA	NA	1437	0	1437	0
DLBCL10510	46	I	0.94	1	1	NA	male	NA	NA	NA	NA	NA	1022	0	1022	0
DLBCL10512	46	IV	NA	3	2	NA	female	NA	NA	NA	NA	NA	203	1	70	1
DLBCL10513	22	IV	2.69	2	2	NA	female	NA	NA	NA	NA	NA	2708	0	2708	0
DLBCL10514	80	III	NA	1	0	NA	male	NA	NA	NA	NA	NA	2746	0	2746	0
DLBCL10515	74	I	NA	1	0	NA	female	NA	NA	NA	NA	NA	570	1	523	1
DLBCL10516	84	III	-1	0	0	NA	male	NA	NA	NA	NA	NA	3244	0	3244	0
DLBCL10517	58	II	1.04	0	0	NA	male	NA	NA	NA	NA	NA	2991	0	2991	0
DLBCL10518	73	IV	4.2	1	1	NA	male	NA	NA	NA	NA	NA	2657	0	2657	0
DLBCL10519	71	IV	NA	1	2	NA	female	NA	NA	NA	NA	NA	139	1	0	1
DLBCL10520	76	III	0.77	2	2	NA	male	NA	NA	NA	NA	NA	2031	1	2031	1
DLBCL10521	62	IV	0.97	2	1	NA	female	NA	NA	NA	NA	NA	1226	0	1226	0
DLBCL10522	49	III	0.9	1	0	NA	male	NA	NA	NA	NA	NA	3784	0	3784	0
DLBCL10523	43	IV	NA	NA	1	NA	male	NA	NA	NA	NA	NA	3651	0	3651	0
DLBCL10524	40	I	0.9	1	1	NA	male	NA	NA	NA	NA	NA	3670	0	3670	0
DLBCL10525	65	II	NA	NA	0	NA	male	NA	NA	NA	NA	NA	3837	0	3837	0
DLBCL10527	71	III	NA	NA	0	NA	male	NA	NA	NA	NA	NA	184	1	92	1
DLBCL10528	56	III	NA	NA	0	NA	male	NA	NA	NA	NA	NA	3588	0	3588	0
DLBCL10529	51	III	NA	NA	0	NA	female	NA	NA	NA	NA	NA	2901	1	0	1
DLBCL10530	79	I	0.9	1	1	NA	male	NA	NA	NA	NA	NA	1678	1	1678	1
DLBCL10531	75	IV	NA	NA	NA	NA	female	NA	NA	NA	NA	NA	1812	0	1812	0
DLBCL10532	64	I	0.9	1	1	NA	female	NA	NA	NA	NA	NA	315	1	197	1
DLBCL10533	71	II	NA	NA	0	NA	male	NA	NA	NA	NA	NA	1461	1	0	1
DLBCL10534	76	II	NA	NA	1	NA	male	NA	NA	NA	NA	NA	352	1	278	1
DLBCL10535	51	III	2	3	0	NA	male	NA	NA	NA	NA	NA	567	1	386	1
DLBCL10536	18	IV	NA	NA	NA	NA	male	NA	NA	NA	NA	NA	3241	0	3241	0
DLBCL10537	62	III	0.9	1	0	NA	male	NA	NA	NA	NA	NA	223	1	223	1
DLBCL10538	46	II	0.9	1	0	NA	male	NA	NA	NA	NA	NA	2511	0	2511	0
DLBCL10539	29	II	0.9	1	1	NA	male	NA	NA	NA	NA	NA	2805	0	2805	0
DLBCL10540	52	IV	NA	NA	1	NA	male	NA	NA	NA	NA	NA	1133	1	276	1
DLBCL10541	42	II	NA	1	0	NA	male	NA	NA	NA	NA	NA	3101	1	3101	1
DLBCL10542	30	IV	NA	1	2	NA	male	NA	NA	NA	NA	NA	369	1	196	1
DLBCL10543	57	III	3.11	1	0	NA	male	NA	NA	NA	NA	NA	376	1	133	1
DLBCL10544	42	I	1.15	1	0	NA	female	NA	NA	NA	NA	NA	1068	0	1068	0
DLBCL10545	52	III	0.7	1	1	NA	male	NA	NA	NA	NA	NA	5995	0	5995	0
DLBCL10546	74	III	2.02	1	0	NA	male	NA	NA	NA	NA	NA	1437	1	752	1
DLBCL10547	24	II	1.82	1	0	NA	female	NA	NA	NA	NA	NA	3882	0	3882	0
DLBCL10548	39	II	1.95	1	1	NA	male	NA	NA	NA	NA	NA	4259	0	4259	0
DLBCL10549	74	NA	NA	NA	NA	NA	female	NA	NA	NA	NA	NA	2228	0	2228	0
DLBCL10550	73	III	NA	2	0	NA	male	NA	NA	NA	NA	NA	700	1	700	1
DLBCL10552	78	III	0.85	1	0	NA	male	NA	NA	NA	NA	NA	1640	1	1640	1
DLBCL10553	77	I	NA	1	0	NA	male	NA	NA	NA	NA	NA	3134	0	3134	0
DLBCL10554	75	IV	1.1	1	2	NA	female	NA	NA	NA	NA	NA	1881	1	1881	1
DLBCL10555	68	III	0.66	3	0	NA	female	NA	NA	NA	NA	NA	3620	0	3620	0
DLBCL10564	62	II	0.78	0	0	NA	male	NA	NA	NA	NA	NA	3250	1	3250	1
DLBCL10565	49	I	0.72	0	0	NA	male	NA	NA	NA	NA	NA	3646	0	2918	1
DLBCL10566	23	II	0.73	0	1	NA	male	NA	NA	NA	NA	NA	3850	0	3850	0
DLBCL10780	52	III	0.9	1	0	NA	male	NA	NA	NA	NA	NA	983	1	694	1
DLBCL10782	70	II	0.82	1	0	NA	female	NA	NA	NA	NA	NA	1301	0	1301	0
DLBCL10833	70	II	1.68	4	1	NA	male	NA	NA	NA	NA	NA	0	0	0	0
DLBCL10834	80	III	16.68	2	0	NA	female	NA	NA	NA	NA	NA	0	0	0	0
DLBCL10835	65	III	0.863636	2	0	NA	female	NA	NA	NA	NA	NA	0	0	0	0
DLBCL10836	56	IV	2.18636	3	1	NA	female	NA	NA	NA	NA	NA	0	0	0	0
DLBCL10837	76	III	1.83636	1	0	NA	male	NA	NA	NA	NA	NA	0	0	0	0
DLBCL10838	62	III	0.809091	1	0	NA	female	NA	NA	NA	NA	NA	0	0	0	0
DLBCL10839	41	III	3.13636	2	0	NA	male	NA	NA	NA	NA	NA	0	0	0	0
DLBCL10842	80	IV	0.66	2	1	NA	female	NA	NA	NA	NA	NA	0	0	0	0
DLBCL10843	77	III	NA	2	0	NA	female	NA	NA	NA	NA	NA	0	0	0	0
DLBCL10844	67	IV	0.92	3	3	NA	male	NA	NA	NA	NA	NA	0	0	0	0
DLBCL10845	73	II	1.04	2	1	NA	male	NA	NA	NA	NA	NA	0	0	0	0
DLBCL10846	83	III	1.3	2	NA	NA	male	NA	NA	NA	NA	NA	0	0	0	0
DLBCL10847	63	IV	1.09	4	NA	NA	female	NA	NA	NA	NA	NA	0	0	0	0
DLBCL10848	38	I	0.8	1	NA	NA	male	NA	NA	NA	NA	NA	0	0	0	0
DLBCL10849	45	IV	6.13	2	2	NA	male	NA	NA	NA	NA	NA	0	0	0	0
DLBCL10850	55	IV	5.8	2	1	NA	male	NA	NA	NA	NA	NA	0	0	0	0
DLBCL10851	64	III	NA	2	1	NA	male	NA	NA	NA	NA	NA	0	0	0	0
DLBCL10852	70	II	0.68	1	0	NA	male	NA	NA	NA	NA	NA	0	0	0	0
DLBCL10853	68	II	0.814286	2	0	NA	female	NA	NA	NA	NA	NA	0	0	0	0
DLBCL10854	34	II	NA	1	0	NA	male	NA	NA	NA	NA	NA	0	0	0	0
DLBCL10855	49	IV	0.82	3	2	NA	male	NA	NA	NA	NA	NA	0	0	0	0
DLBCL10856	68	I	NA	1	0	NA	male	NA	NA	NA	NA	NA	0	0	0	0
DLBCL10857	58	III	2.18571	4	0	NA	female	NA	NA	NA	NA	NA	0	0	0	0
DLBCL10858	75	IV	NA	4	3	NA	female	NA	NA	NA	NA	NA	0	0	0	0
DLBCL10859	58	III	1.83	2	0	NA	female	NA	NA	NA	NA	NA	0	0	0	0
DLBCL10860	72	IV	0.6	3	2	NA	male	NA	NA	NA	NA	NA	0	0	0	0
DLBCL10861	18	IV	NA	2	5	NA	female	NA	NA	NA	NA	NA	0	0	0	0
DLBCL10862	71	IV	NA	2	0	NA	male	NA	NA	NA	NA	NA	0	0	0	0
DLBCL10863	NA	NA	NA	NA	0	NA	male	NA	NA	NA	NA	NA	0	0	0	0
DLBCL10864	57	II	0.63	2	1	NA	male	NA	NA	NA	NA	NA	0	0	0	0
DLBCL10865	14	I	0.67	1	1	NA	male	NA	NA	NA	NA	NA	0	0	0	0
DLBCL10866	71	IV	0.466	2	1	NA	female	NA	NA	NA	NA	NA	0	0	0	0
DLBCL10867	79	II	0.74	2	0	NA	male	NA	NA	NA	NA	NA	0	0	0	0
DLBCL10868	45	III	1.11	2	3	NA	male	NA	NA	NA	NA	NA	0	0	0	0
DLBCL10869	69	II	0.780952	2	0	NA	male	NA	NA	NA	NA	NA	0	0	0	0
DLBCL10870	60	IV	0.98	1	4	NA	male	NA	NA	NA	NA	NA	0	0	0	0
DLBCL10871	60	IV	0.98	1	0	NA	male	NA	NA	NA	NA	NA	0	0	0	0
DLBCL10872	NA	NA	NA	NA	1	NA	female	NA	NA	NA	NA	NA	0	0	0	0
DLBCL10873	75	II	1.32	3	0	NA	female	NA	NA	NA	NA	NA	0	0	0	0
DLBCL10874	74	III	1.64	3	0	NA	male	NA	NA	NA	NA	NA	0	0	0	0
DLBCL10875	40	II	1.96	1	1	NA	male	NA	NA	NA	NA	NA	0	0	0	0
DLBCL10876	74	II	1.87	1	0	NA	male	NA	NA	NA	NA	NA	0	0	0	0
DLBCL10877	76	IV	2.36	3	1	NA	female	NA	NA	NA	NA	NA	0	0	0	0
DLBCL10878	72	IV	NA	3	1	NA	female	NA	NA	NA	NA	NA	0	0	0	0
DLBCL10879	NA	NA	NA	NA	0	NA	female	NA	NA	NA	NA	NA	0	0	0	0
DLBCL10880	72	III	2.1	2	1	NA	female	NA	NA	NA	NA	NA	0	0	0	0
DLBCL10881	83	I	1	2	1	NA	female	NA	NA	NA	NA	NA	0	0	0	0
DLBCL10883	41	II	1.68	2	0	NA	male	NA	NA	NA	NA	NA	0	0	0	0
DLBCL10884	63	III	1.47	3	0	NA	female	NA	NA	NA	NA	NA	0	0	0	0
DLBCL10885	76	II	NA	2	2	NA	female	NA	NA	NA	NA	NA	0	0	0	0
DLBCL10887	62	IV	3.99	2	1	NA	female	NA	NA	NA	NA	NA	0	0	0	0
DLBCL10888	75	I	1.01	4	0	NA	female	NA	NA	NA	NA	NA	0	0	0	0
DLBCL10889	25	II	1.37	2	0	NA	female	NA	NA	NA	NA	NA	0	0	0	0
DLBCL10890	46	II	0.68	2	0	NA	male	NA	NA	NA	NA	NA	0	0	0	0
DLBCL10891	67	IV	1.68	3	1	NA	male	NA	NA	NA	NA	NA	0	0	0	0
DLBCL10892	69	II	0.9	2	0	NA	female	NA	NA	NA	NA	NA	0	0	0	0
DLBCL10893	56	III	1.38095	2	0	NA	female	NA	NA	NA	NA	NA	0	0	0	0
DLBCL10894	64	IV	1.44	2	1	NA	female	NA	NA	NA	NA	NA	0	0	0	0
DLBCL10895	68	IV	NA	3	1	NA	male	NA	NA	NA	NA	NA	0	0	0	0
DLBCL10896	72	III	1	2	1	NA	female	NA	NA	NA	NA	NA	0	0	0	0
DLBCL10897	77	II	4.15	2	0	NA	male	NA	NA	NA	NA	NA	0	0	0	0
DLBCL10898	66	I	0.74	2	0	NA	female	NA	NA	NA	NA	NA	0	0	0	0
DLBCL10899	80	II	0.82	2	1	NA	female	NA	NA	NA	NA	NA	0	0	0	0
DLBCL10900	53	IV	1.89	2	NA	NA	male	NA	NA	NA	NA	NA	0	0	0	0
DLBCL10901	79	III	1.56	5	0	NA	male	NA	NA	NA	NA	NA	0	0	0	0
DLBCL10902	35	I	0.690476	1	1	NA	male	NA	NA	NA	NA	NA	0	0	0	0
DLBCL10903	65	III	NA	2	0	NA	male	NA	NA	NA	NA	NA	0	0	0	0
DLBCL10904	54	II	NA	2	0	NA	male	NA	NA	NA	NA	NA	0	0	0	0
DLBCL10905	80	IV	NA	3	1	NA	female	NA	NA	NA	NA	NA	0	0	0	0
DLBCL10906	73	II	1.18571	2	0	NA	male	NA	NA	NA	NA	NA	0	0	0	0
DLBCL10907	50	II	1.33333	2	1	NA	male	NA	NA	NA	NA	NA	0	0	0	0
DLBCL10908	61	II	1.52381	4	0	NA	female	NA	NA	NA	NA	NA	0	0	0	0
DLBCL10909	NA	NA	NA	NA	1	NA	male	NA	NA	NA	NA	NA	0	0	0	0
DLBCL10910	66	IV	3.59048	2	1	NA	female	NA	NA	NA	NA	NA	0	0	0	0
DLBCL10911	62	IV	1.809	2	2	NA	male	NA	NA	NA	NA	NA	0	0	0	0
DLBCL10912	59	IV	1.22	2	1	NA	female	NA	NA	NA	NA	NA	0	0	0	0
DLBCL10913	74	II	1.31	1	0	NA	female	NA	NA	NA	NA	NA	0	0	0	0
DLBCL10914	46	III	10.2	4	0	NA	male	NA	NA	NA	NA	NA	0	0	0	0
DLBCL10915	39	II	0.91	1	0	NA	male	NA	NA	NA	NA	NA	0	0	0	0
DLBCL10916	82	IV	NA	4	1	NA	male	NA	NA	NA	NA	NA	0	0	0	0
DLBCL10917	67	IV	1.9	3	2	NA	female	NA	NA	NA	NA	NA	0	0	0	0
DLBCL10918	66	IV	2	3	3	NA	male	NA	NA	NA	NA	NA	0	0	0	0
DLBCL10919	62	II	2.56	2	0	NA	male	NA	NA	NA	NA	NA	0	0	0	0
DLBCL10920	80	II	0.85	2	1	NA	female	NA	NA	NA	NA	NA	0	0	0	0
DLBCL10921	56	II	1.7	2	0	NA	male	NA	NA	NA	NA	NA	0	0	0	0
DLBCL10922	50	II	1.42	2	1	NA	male	NA	NA	NA	NA	NA	0	0	0	0
DLBCL10923	45	IV	1.32273	1	1	NA	female	NA	NA	NA	NA	NA	0	0	0	0
DLBCL10924	72	IV	6	2	1	NA	male	NA	NA	NA	NA	NA	0	0	0	0
DLBCL10925	65	II	0.61	1	1	NA	male	NA	NA	NA	NA	NA	0	0	0	0
DLBCL10926	49	III	2.65	3	1	NA	male	NA	NA	NA	NA	NA	57	1	39	1
DLBCL10927	81	II	0.71	3	0	NA	male	NA	NA	NA	NA	NA	0	0	0	0
DLBCL10928	77	II	0.8	2	0	NA	female	NA	NA	NA	NA	NA	0	0	0	0
DLBCL10930	65	NA	NA	NA	NA	NA	female	NA	NA	NA	NA	NA	0	0	0	0
DLBCL10931	52	IV	1.81	NA	2	NA	female	NA	NA	NA	NA	NA	0	0	0	0
DLBCL10932	80	III	1.22	2	NA	NA	female	NA	NA	NA	NA	NA	0	0	0	0
DLBCL10933	61	IV	2.17	0	1	NA	male	NA	NA	NA	NA	NA	3495	0	3495	0
DLBCL10935	56	III	1	0	0	NA	male	NA	NA	NA	NA	NA	3462	0	3462	0
DLBCL10936	49	IV	0.89	2	3	NA	male	NA	NA	NA	NA	NA	1383	0	1383	0
DLBCL10937	83	II	1.15	1	1	NA	female	NA	NA	NA	NA	NA	516	1	426	1
DLBCL10938	71	NA	0.88	NA	1	NA	male	NA	NA	NA	NA	NA	2296	1	2296	1
DLBCL10939	62	IV	1.2	1	1	NA	female	NA	NA	NA	NA	NA	4120	0	4120	0
DLBCL10940	70	NA	NA	4	NA	NA	female	NA	NA	NA	NA	NA	0	0	0	0
DLBCL10941	84	II	1.01	2	0	NA	male	NA	NA	NA	NA	NA	35	1	35	1
DLBCL10942	60	I	0.89	1	NA	NA	female	NA	NA	NA	NA	NA	3084	0	3084	0
DLBCL10943	72	I	NA	1	2	NA	female	NA	NA	NA	NA	NA	1374	1	1323	1
DLBCL10945	49	II	1.36	1	1	NA	female	NA	NA	NA	NA	NA	505	1	328	1
DLBCL10946	46	NA	NA	NA	NA	NA	male	NA	NA	NA	NA	NA	0	0	0	0
DLBCL10947	65	NA	NA	NA	NA	NA	male	NA	NA	NA	NA	NA	0	0	0	0
DLBCL10948	77	II	0.72	1	1	NA	female	NA	NA	NA	NA	NA	90	1	90	1
DLBCL10949	91	I	NA	2	1	NA	male	NA	NA	NA	NA	NA	273	1	273	1
DLBCL10950	75	III	0.38	1	1	NA	female	NA	NA	NA	NA	NA	382	0	382	1
DLBCL10951	78	III	1.28	3	NA	NA	male	NA	NA	NA	NA	NA	0	0	0	0
DLBCL10952	41	III	1.57	1	0	NA	male	NA	NA	NA	NA	NA	3095	0	565	1
DLBCL10953	51	III	1.05	0	0	NA	male	NA	NA	NA	NA	NA	2846	0	2846	0
DLBCL10954	47	I	1.23	NA	NA	NA	male	NA	NA	NA	NA	NA	425	1	223	1
DLBCL10955	48	IV	NA	0	1	NA	male	NA	NA	NA	NA	NA	0	0	0	0
DLBCL10956	58	IV	4.6	NA	1	NA	female	NA	NA	NA	NA	NA	0	0	0	0
DLBCL10957	45	I	NA	1	0	NA	male	NA	NA	NA	NA	NA	0	0	0	0
DLBCL10958	56	IV	1.69	1	2	NA	male	NA	NA	NA	NA	NA	171	1	171	1
DLBCL10959	41	II	NA	NA	0	NA	male	NA	NA	NA	NA	NA	0	0	0	0
DLBCL10960	65	III	NA	1	0	NA	male	NA	NA	NA	NA	NA	0	0	0	0
DLBCL10961	77	IV	NA	NA	3	NA	male	NA	NA	NA	NA	NA	0	0	0	0
DLBCL10962	73	IV	NA	2	2	NA	male	NA	NA	NA	NA	NA	0	0	0	0
DLBCL10963	81	NA	NA	NA	NA	NA	female	NA	NA	NA	NA	NA	0	0	0	0
DLBCL10964	76	IV	NA	0	1	NA	female	NA	NA	NA	NA	NA	0	0	0	0
DLBCL10965	60	III	NA	1	0	NA	male	NA	NA	NA	NA	NA	0	0	0	0
DLBCL10966	55	III	NA	1	0	NA	male	NA	NA	NA	NA	NA	0	0	0	0
DLBCL10967	57	NA	NA	NA	NA	NA	male	NA	NA	NA	NA	NA	0	0	0	0
DLBCL10968	85	III	NA	2	0	NA	male	NA	NA	NA	NA	NA	0	0	0	0
DLBCL10969	51	IV	NA	3	2	NA	male	NA	NA	NA	NA	NA	0	0	0	0
DLBCL10970	25	II	NA	0	0	NA	male	NA	NA	NA	NA	NA	0	0	0	0
DLBCL10971	68	III	NA	0	0	NA	male	NA	NA	NA	NA	NA	0	0	0	0
DLBCL10972	62	IV	NA	0	2	NA	male	NA	NA	NA	NA	NA	0	0	0	0
DLBCL10973	66	NA	NA	NA	NA	NA	male	NA	NA	NA	NA	NA	0	0	0	0
DLBCL10974	44	IV	NA	0	1	NA	female	NA	NA	NA	NA	NA	0	0	0	0
DLBCL10975	57	IV	NA	1	1	NA	male	NA	NA	NA	NA	NA	0	0	0	0
DLBCL10977	78	II	NA	1	0	NA	female	NA	NA	NA	NA	NA	0	0	0	0
DLBCL10978	74	III	NA	4	NA	NA	male	NA	NA	NA	NA	NA	0	0	0	0
DLBCL10979	75	III	NA	2	0	NA	female	NA	NA	NA	NA	NA	0	0	0	0
DLBCL10980	70	IV	NA	0	1	NA	male	NA	NA	NA	NA	NA	0	0	0	0
DLBCL10981	75	II	NA	1	0	NA	male	NA	NA	NA	NA	NA	0	0	0	0
DLBCL10982	57	IV	NA	2	1	NA	male	NA	NA	NA	NA	NA	0	0	0	0
DLBCL10983	42	NA	NA	NA	NA	NA	male	NA	NA	NA	NA	NA	0	0	0	0
DLBCL10984	75	I	NA	0	0	NA	female	NA	NA	NA	NA	NA	0	0	0	0
DLBCL10985	54	III	2.2	2	NA	NA	male	NA	NA	NA	NA	NA	0	0	0	0
DLBCL10986	62	I	0.9	0	1	NA	female	NA	NA	NA	NA	NA	2918	0	2918	0
DLBCL10987	50	NA	NA	NA	NA	NA	male	NA	NA	NA	NA	NA	0	0	0	0
DLBCL10988	60	NA	NA	NA	NA	NA	male	NA	NA	NA	NA	NA	0	0	0	0
DLBCL10989	75	III	2.5	4	1	NA	male	NA	NA	NA	NA	NA	0	0	0	0
DLBCL10990	45	II	2.73	1	0	NA	male	NA	NA	NA	NA	NA	2364	0	2364	0
DLBCL10991	69	II	1.34	0	1	NA	female	NA	NA	NA	NA	NA	0	0	0	0
DLBCL10992	90	NA	NA	NA	NA	NA	female	NA	NA	NA	NA	NA	0	0	0	0
DLBCL10993	46	III	-1	0	0	NA	female	NA	NA	NA	NA	NA	2468	0	2468	0
DLBCL10994	33	NA	NA	NA	NA	NA	female	NA	NA	NA	NA	NA	0	0	0	0
DLBCL10995	58	NA	NA	NA	NA	NA	male	NA	NA	NA	NA	NA	0	0	0	0
DLBCL10996	61	IV	NA	NA	1	NA	male	NA	NA	NA	NA	NA	0	0	0	0
DLBCL10997	41	III	2.85	1	1	NA	female	NA	NA	NA	NA	NA	444	1	323	1
DLBCL10998	57	IV	2.51	1	1	NA	female	NA	NA	NA	NA	NA	427	1	412	1
DLBCL10999	74	II	1.32	1	0	NA	male	NA	NA	NA	NA	NA	77	1	77	1
DLBCL11000	64	NA	NA	NA	NA	NA	male	NA	NA	NA	NA	NA	0	0	0	0
DLBCL11001	73	II	0.84	1	0	NA	female	NA	NA	NA	NA	NA	189	1	189	1
DLBCL11002	74	IV	1.64	2	1	NA	female	NA	NA	NA	NA	NA	564	1	280	1
DLBCL11004	81	III	0.88	1	0	NA	male	NA	NA	NA	NA	NA	515	1	263	1
DLBCL11005	67	IV	1.75	0	2	NA	male	NA	NA	NA	NA	NA	345	1	214	1
DLBCL11180	62	IV	2.12	1	3	NA	male	NA	NA	NA	NA	NA	321	1	103	1
DLBCL11181	75	III	1.57	2	0	NA	female	NA	NA	NA	NA	NA	52	1	52	1
DLBCL11182	56	II	1.22	1	1	NA	male	NA	NA	NA	NA	NA	781	1	271	1
DLBCL11184	84	III	0.38	0	0	NA	male	NA	NA	NA	NA	NA	0	0	0	0
DLBCL11185	76	III	1.11	1	0	NA	female	NA	NA	NA	NA	NA	2101	0	2101	0
DLBCL11186	71	I	1.32	0	0	NA	male	NA	NA	NA	NA	NA	3681	0	3681	0
DLBCL11187	65	III	1.06	1	0	NA	female	NA	NA	NA	NA	NA	0	0	0	0
DLBCL11188	59	IV	0.56	NA	NA	NA	male	NA	NA	NA	NA	NA	374	1	136	1
DLBCL11191	78	III	1.73	2	0	NA	female	NA	NA	NA	NA	NA	703	1	406	1
DLBCL11193	48	II	0.91	0	0	NA	male	NA	NA	NA	NA	NA	1450	0	1450	0
DLBCL11194	70	IV	1.68	0.5	2.5	NA	male	NA	NA	NA	NA	NA	0	0	0	0
DLBCL11195	69	II	2.55	4	1	NA	male	NA	NA	NA	NA	NA	87	1	87	1
DLBCL11196	64	IV	1.26	0	1	NA	female	NA	NA	NA	NA	NA	934	0	934	0
DLBCL11197	62	III	1.94	0	0	NA	female	NA	NA	NA	NA	NA	48	1	48	1
DLBCL11201	84	I	0.96	2	1	NA	male	NA	NA	NA	NA	NA	0	0	0	0
DLBCL11202	32	IV	2.02	2	1	NA	male	NA	NA	NA	NA	NA	2190	0	2190	0
DLBCL11203	38	IV	1.74	1	2	NA	male	NA	NA	NA	NA	NA	168	1	118	1
DLBCL11204	76	NA	NA	NA	NA	NA	female	NA	NA	NA	NA	NA	0	0	0	0
DLBCL11205	68	III	0.78	1	0	NA	male	NA	NA	NA	NA	NA	2073	0	2073	0
DLBCL11206	76	I	0.78	2	1	NA	male	NA	NA	NA	NA	NA	2299	1	2299	1
DLBCL11208	27	II	0.855556	0	0	NA	female	NA	NA	NA	NA	NA	391	1	106	1
DLBCL11209	46	IV	1.12	0	2	NA	male	NA	NA	NA	NA	NA	75	1	75	1
DLBCL11211	71	II	NA	0	0	NA	female	NA	NA	NA	NA	NA	2566	0	2566	0
DLBCL11213	74	NA	NA	NA	NA	NA	female	NA	NA	NA	NA	NA	0	0	0	0
DLBCL11242	34	I	1.02	0	1	NA	female	NA	NA	NA	NA	NA	2105	0	2105	0
DLBCL11255	64	NA	NA	NA	NA	NA	male	NA	NA	NA	NA	NA	0	0	0	0
DLBCL11256	58	NA	NA	NA	NA	NA	female	NA	NA	NA	NA	NA	0	0	0	0
DLBCL11257	55	NA	NA	NA	NA	NA	male	NA	NA	NA	NA	NA	0	0	0	0
DLBCL11258	86	NA	NA	NA	NA	NA	male	NA	NA	NA	NA	NA	0	0	0	0
DLBCL11259	72	NA	NA	NA	NA	NA	male	NA	NA	NA	NA	NA	0	0	0	0
DLBCL11260	47	NA	NA	NA	NA	NA	male	NA	NA	NA	NA	NA	0	0	0	0
DLBCL11261	60	NA	NA	NA	NA	NA	male	NA	NA	NA	NA	NA	0	0	0	0
DLBCL11262	60	NA	NA	NA	NA	NA	female	NA	NA	NA	NA	NA	0	0	0	0
DLBCL11271	74	NA	NA	NA	NA	NA	female	NA	NA	NA	NA	NA	0	0	0	0
DLBCL11300	69	NA	NA	NA	NA	NA	female	NA	NA	NA	NA	NA	0	0	0	0
DLBCL11346	65	IV	0.44	1	1	NA	female	NA	NA	NA	NA	NA	1360	0	293	1
DLBCL11353	58	IV	0.47	1	4	NA	male	NA	NA	NA	NA	NA	1679	0	448	1
DLBCL11428	52	IV	2.61905	2	2	NA	female	NA	NA	NA	NA	NA	0	0	0	0
DLBCL11429	73	II	1.4619	4	2	NA	female	NA	NA	NA	NA	NA	0	0	0	0
DLBCL11430	42	III	0.85	2	1	NA	male	NA	NA	NA	NA	NA	0	0	0	0
DLBCL11431	56	II	1.13	2	1	NA	male	NA	NA	NA	NA	NA	0	0	0	0
DLBCL11432	66	I	0.74	2	1	NA	male	NA	NA	NA	NA	NA	0	0	0	0
DLBCL11433	66	I	0.28	2	1	NA	male	NA	NA	NA	NA	NA	0	0	0	0
DLBCL11434	55	II	1.19	3	1	NA	male	NA	NA	NA	NA	NA	0	0	0	0
DLBCL11435	77	IV	0.8	NA	1	NA	male	NA	NA	NA	NA	NA	0	0	0	0
DLBCL11436	51	IV	0.85	2	1	NA	male	NA	NA	NA	NA	NA	0	0	0	0
DLBCL11437	84	II	0.82	2	2	NA	male	NA	NA	NA	NA	NA	0	0	0	0
DLBCL11438	73	III	0.76	0	0	NA	male	NA	NA	NA	NA	NA	3288	0	3288	0
DLBCL11439	45	II	1.11	0	NA	NA	male	NA	NA	NA	NA	NA	2758	0	2758	0
DLBCL11440	74	IV	4.03	1	1	NA	female	NA	NA	NA	NA	NA	1338	1	464	1
DLBCL11441	16	I	-1	1	0	NA	female	NA	NA	NA	NA	NA	2919	0	2919	0
DLBCL11443	62	I	0.2	1	0	NA	male	NA	NA	NA	NA	NA	542	0	542	0
DLBCL11444	62	II	0.72	1	0	NA	female	NA	NA	NA	NA	NA	3006	0	1692	1
DLBCL11445	66	IV	7.17	2	1	NA	male	NA	NA	NA	NA	NA	1289	0	1289	0
DLBCL11446	63	NA	NA	NA	NA	NA	male	NA	NA	NA	NA	NA	0	0	0	0
DLBCL11447	70	II	NA	2	2	NA	female	NA	NA	NA	NA	NA	0	0	0	0
DLBCL11448	77	NA	NA	NA	NA	NA	female	NA	NA	NA	NA	NA	0	0	0	0
DLBCL11449	61	NA	NA	NA	NA	NA	male	NA	NA	NA	NA	NA	0	0	0	0
DLBCL11450	68	NA	NA	NA	NA	NA	female	NA	NA	NA	NA	NA	0	0	0	0
DLBCL11451	73	I	0.57	0	0	NA	male	NA	NA	NA	NA	NA	139	0	139	0
DLBCL11452	35	II	1.13	1	0	NA	female	NA	NA	NA	NA	NA	2798	0	2798	0
DLBCL11453	21	IV	3.08	1	2	NA	male	NA	NA	NA	NA	NA	147	1	146	1
DLBCL11454	NA	NA	NA	NA	NA	NA	female	NA	NA	NA	NA	NA	0	0	0	0
DLBCL11455	59	III	2	1	1	NA	female	NA	NA	NA	NA	NA	0	0	0	0
DLBCL11456	82	III	0.96	3	0	NA	male	NA	NA	NA	NA	NA	0	0	0	0
DLBCL11457	55	III	0.62	2	0	NA	female	NA	NA	NA	NA	NA	0	0	0	0
DLBCL11458	70	IV	1.01	3	1	NA	female	NA	NA	NA	NA	NA	0	0	0	0
DLBCL11459	58	IV	5.68	3	2	NA	male	NA	NA	NA	NA	NA	0	0	0	0
DLBCL11460	59	IV	1.82273	2	3	NA	female	NA	NA	NA	NA	NA	0	0	0	0
DLBCL11461	64	IV	NA	2	3	NA	female	NA	NA	NA	NA	NA	0	0	0	0
DLBCL11462	78	I	0.52	2	1	NA	female	NA	NA	NA	NA	NA	0	0	0	0
DLBCL11463	69	IV	5.66	3	3	NA	male	NA	NA	NA	NA	NA	0	0	0	0
DLBCL11464	75	III	NA	3	1	NA	male	NA	NA	NA	NA	NA	0	0	0	0
DLBCL11466	60	I	0.72	1	0	NA	male	NA	NA	NA	NA	NA	0	0	0	0
DLBCL11467	65	I	0.63	1	0	NA	female	NA	NA	NA	NA	NA	0	0	0	0
DLBCL11468	64	IV	3.72857	4	1	NA	female	NA	NA	NA	NA	NA	0	0	0	0
DLBCL11469	65	IV	2.22	2	1	NA	female	NA	NA	NA	NA	NA	0	0	0	0
DLBCL11470	46	III	1.24	3	0	NA	female	NA	NA	NA	NA	NA	0	0	0	0
DLBCL11471	45	II	0.88	1	1	NA	male	NA	NA	NA	NA	NA	0	0	0	0
DLBCL11472	79	I	NA	2	1	NA	male	NA	NA	NA	NA	NA	0	0	0	0
DLBCL11473	59	IV	2.38	2	5	NA	female	NA	NA	NA	NA	NA	0	0	0	0
DLBCL11474	43	III	0.72	1	0	NA	male	NA	NA	NA	NA	NA	0	0	0	0
DLBCL11475	75	IV	1	1	0	NA	male	NA	NA	NA	NA	NA	0	0	0	0
DLBCL11476	78	III	0.961905	2	0	NA	male	NA	NA	NA	NA	NA	0	0	0	0
DLBCL11477	65	IV	0.05	3	1	NA	female	NA	NA	NA	NA	NA	0	0	0	0
DLBCL11478	61	IV	1.41	2	1	NA	male	NA	NA	NA	NA	NA	0	0	0	0
DLBCL11479	62	NA	NA	NA	1	NA	male	NA	NA	NA	NA	NA	0	0	0	0
DLBCL11480	53	IV	1.5	3	1	NA	female	NA	NA	NA	NA	NA	0	0	0	0
DLBCL11481	71	II	1.2	2	1	NA	female	NA	NA	NA	NA	NA	0	0	0	0
DLBCL11482	79	III	1.17	3	0	NA	male	NA	NA	NA	NA	NA	0	0	0	0
DLBCL11483	35	IV	0.927273	2	1	NA	male	NA	NA	NA	NA	NA	0	0	0	0
DLBCL11484	68	IV	5.04545	3	3	NA	male	NA	NA	NA	NA	NA	0	0	0	0
DLBCL11485	39	II	0.87	0	0	NA	male	NA	NA	NA	NA	NA	3449	0	3449	0
DLBCL11486	NA	NA	NA	NA	NA	NA	male	NA	NA	NA	NA	NA	0	0	0	0
DLBCL11487	NA	NA	NA	NA	NA	NA	male	NA	NA	NA	NA	NA	0	0	0	0
DLBCL11488	53	II	2	0	1	NA	female	NA	NA	NA	NA	NA	536	1	336	1
DLBCL11489	56	IV	0	0	2	NA	female	NA	NA	NA	NA	NA	0	0	0	0
DLBCL11490	38	NA	1.75526	NA	1	NA	female	NA	NA	NA	NA	NA	0	0	0	0
DLBCL11491	71	I	2	0	0	NA	female	NA	NA	NA	NA	NA	0	0	0	0
DLBCL11492	57	IV	NA	5	1	NA	male	NA	NA	NA	NA	NA	0	0	0	0
DLBCL11493	60	IV	2	0	1	NA	female	NA	NA	NA	NA	NA	0	0	0	0
DLBCL11494	81	III	2	2	0	NA	female	NA	NA	NA	NA	NA	0	0	0	0
DLBCL11495	73	III	NA	0	0	NA	male	NA	NA	NA	NA	NA	0	0	0	0
DLBCL11496	66	IV	2	0	3	NA	male	NA	NA	NA	NA	NA	0	0	0	0
DLBCL11497	61	II	2	0	1	NA	male	NA	NA	NA	NA	NA	0	0	0	0
DLBCL11498	53	I	2	0	0	NA	male	NA	NA	NA	NA	NA	103	0	103	0
DLBCL11499	54	I	2	1	0	NA	male	NA	NA	NA	NA	NA	0	0	0	0
DLBCL11500	61	III	2	3	0	NA	female	NA	NA	NA	NA	NA	0	0	0	0
DLBCL11501	60	IV	2	1	2	NA	male	NA	NA	NA	NA	NA	0	0	0	0
DLBCL11503	69	III	2	1	1	NA	female	NA	NA	NA	NA	NA	160	0	160	0
DLBCL11504	70	III	1.12	0	0	NA	male	NA	NA	NA	NA	NA	3600	0	176	1
DLBCL11506	71	III	NA	NA	0	NA	female	NA	NA	NA	NA	NA	2534	0	2534	0
DLBCL11507	82	II	0.64	1.5	0	NA	female	NA	NA	NA	NA	NA	0	0	0	0
DLBCL11508	56	II	NA	2	NA	NA	male	NA	NA	NA	NA	NA	3536	1	0	1
DLBCL11509	55	IV	0.77	1	3	NA	male	NA	NA	NA	NA	NA	2584	0	2584	0
DLBCL11510	34	III	0.8	0	0	NA	male	NA	NA	NA	NA	NA	692	0	543	1
DLBCL11511	84	III	1.99	2	NA	NA	female	NA	NA	NA	NA	NA	0	0	0	0
DLBCL11512	55	III	2.7	NA	0	NA	female	NA	NA	NA	NA	NA	923	0	923	0
DLBCL11515	67	II	0.93	0	1	NA	male	NA	NA	NA	NA	NA	2621	0	2621	0
DLBCL11516	51	NA	NA	NA	NA	NA	female	NA	NA	NA	NA	NA	0	0	0	0
DLBCL11517	74	II	-1	1	1	NA	female	NA	NA	NA	NA	NA	986	1	986	1
DLBCL11518	38	II	0.99	2	1	NA	male	NA	NA	NA	NA	NA	0	0	0	0
DLBCL11519	32	III	NA	2	0	NA	male	NA	NA	NA	NA	NA	0	0	0	0
DLBCL11520	35	IV	1.04091	2	1	NA	male	NA	NA	NA	NA	NA	0	0	0	0
DLBCL11523	56	IV	2.22	3	2	NA	male	NA	NA	NA	NA	NA	3055	0	3055	0
DLBCL11525	79	II	2.77	2	0	NA	female	NA	NA	NA	NA	NA	70	1	57	1
DLBCL11526	78	III	1.19	0	0	NA	male	NA	NA	NA	NA	NA	3848	1	3848	1
DLBCL11527	54	I	1	1	0	NA	female	NA	NA	NA	NA	NA	4482	0	4482	0
DLBCL11528	58	I	0.7	1	1	NA	female	NA	NA	NA	NA	NA	3451	0	3451	0
DLBCL11530	59	III	5.25	1	NA	NA	female	NA	NA	NA	NA	NA	191	0	191	0
DLBCL11531	36	II	0.656	1	0	NA	male	NA	NA	NA	NA	NA	2981	0	2981	0
DLBCL11532	77	IV	1.43	1	1	NA	male	NA	NA	NA	NA	NA	839	1	839	1
DLBCL11533	57	III	1.2	2	1	NA	female	NA	NA	NA	NA	NA	3461	0	3461	0
DLBCL11534	58	II	NA	1	1	NA	female	NA	NA	NA	NA	NA	678	1	678	1
DLBCL11535	65	II	0.93	0	0	NA	male	NA	NA	NA	NA	NA	2979	0	2979	0
DLBCL11536	76	III	-1	1	0	NA	male	NA	NA	NA	NA	NA	2539	1	2539	1
DLBCL11537	58	III	1.02	2	0	NA	male	NA	NA	NA	NA	NA	1457	0	1457	0
DLBCL11538	77	II	0.72	1	0	NA	female	NA	NA	NA	NA	NA	0	0	0	0
DLBCL11539	52	IV	NA	NA	1	NA	female	NA	NA	NA	NA	NA	3771	0	3771	0
DLBCL11540	48	II	0.9	1	0	NA	male	NA	NA	NA	NA	NA	2405	0	2405	0
DLBCL11541	69	IV	1.51	1	1	NA	male	NA	NA	NA	NA	NA	1503	0	1503	0
DLBCL11542	77	IV	-1	1	1	NA	male	NA	NA	NA	NA	NA	4221	0	4221	0
DLBCL11558	52	II	0.79	1	1	NA	female	NA	NA	NA	NA	NA	3126	0	3126	0
DLBCL11559	57	I	0.68	1	1	NA	female	NA	NA	NA	NA	NA	3181	0	3181	0
DLBCL11560	41	III	0.78	1	0	NA	male	NA	NA	NA	NA	NA	2106	0	2106	0
DLBCL11561	59	II	0.86	0	0	NA	male	NA	NA	NA	NA	NA	3205	0	3205	0
DLBCL11562	83	I	0.96	1	0	NA	female	NA	NA	NA	NA	NA	3608	1	3608	1
DLBCL11563	35	I	0.7	0	1	NA	male	NA	NA	NA	NA	NA	2439	0	2439	0
DLBCL11564	56	I	0.805825	1	1	NA	female	NA	NA	NA	NA	NA	4575	0	4575	0
DLBCL11565	43	III	0.5	0	NA	NA	male	NA	NA	NA	NA	NA	2919	0	2919	0
DLBCL11566	59	III	1.82	NA	NA	NA	male	NA	NA	NA	NA	NA	0	0	0	0
DLBCL11568	74	II	0.75	1	1	NA	female	NA	NA	NA	NA	NA	2769	0	2769	0
DLBCL11569	59	II	2.42	NA	1	NA	male	NA	NA	NA	NA	NA	127	1	43	1
DLBCL11570	66	III	0.9	0	0	NA	male	NA	NA	NA	NA	NA	3244	0	3244	0
DLBCL11571	61	IV	1.09	2	1	NA	male	NA	NA	NA	NA	NA	2968	0	2968	0
DLBCL11572	68	III	1.88	3	0	NA	female	NA	NA	NA	NA	NA	2270	1	2270	1
DLBCL11573	49	III	14.84	2	0	NA	female	NA	NA	NA	NA	NA	2670	0	2670	0
DLBCL11574	76	I	0.52	0	0	NA	male	NA	NA	NA	NA	NA	2403	0	2403	0
DLBCL11575	60	II	3.67	3	0	NA	male	NA	NA	NA	NA	NA	4217	0	4217	0
DLBCL11576	82	II	2.44	1	1	NA	male	NA	NA	NA	NA	NA	641	1	641	1
DLBCL11577	60	I	1.12	1	1	NA	female	NA	NA	NA	NA	NA	1035	0	1035	0
DLBCL11578	68	I	0.99	1	0	NA	female	NA	NA	NA	NA	NA	2935	0	2935	0
DLBCL11579	79	II	1.08	1	0	NA	male	NA	NA	NA	NA	NA	3062	1	3062	1
DLBCL11581	NA	NA	NA	NA	NA	NA	male	NA	NA	NA	NA	NA	0	0	0	0
DLBCL11584	50	IV	2	0	2	NA	male	NA	NA	NA	NA	NA	544	0	544	0
DLBCL11585	56	IV	2	1	1	NA	male	NA	NA	NA	NA	NA	544	0	544	0
DLBCL11586	49	IV	2	0	3	NA	male	NA	NA	NA	NA	NA	412	0	412	0
DLBCL11587	NA	NA	NA	NA	NA	NA	male	NA	NA	NA	NA	NA	0	0	0	0
DLBCL11589	83	IV	2	0	2	NA	female	NA	NA	NA	NA	NA	0	0	0	0
DLBCL11590	63	I	0	0	0	NA	female	NA	NA	NA	NA	NA	290	0	290	0
DLBCL11591	67	III	2	0	0	NA	female	NA	NA	NA	NA	NA	213	0	213	0
DLBCL11595	84	II	1.18	1	0	NA	female	NA	NA	NA	NA	NA	286	0	286	0
DLBCL11596	77	III	1.32	4	0	NA	female	NA	NA	NA	NA	NA	0	0	0	0
DLBCL11646	76	NA	NA	NA	NA	NA	male	NA	NA	NA	NA	NA	0	0	0	0
DLBCL11648	61	NA	NA	NA	NA	NA	male	NA	NA	NA	NA	NA	0	0	0	0
DLBCL11649	38	NA	NA	NA	NA	NA	male	NA	NA	NA	NA	NA	0	0	0	0
DLBCL11651	65	III	0.92	2	0	NA	male	NA	NA	NA	NA	NA	0	0	0	0
DLBCL11652	52	III	0.92	0	0	NA	male	NA	NA	NA	NA	NA	0	0	0	0
DLBCL11655	46	II	2	1	1	NA	female	NA	NA	NA	NA	NA	153	0	153	0
DLBCL11656	69	II	2	1	1	NA	male	NA	NA	NA	NA	NA	0	0	0	0
DLBCL11657	28	II	2	0	2	NA	male	NA	NA	NA	NA	NA	0	0	0	0
DLBCL11658	61	II	NA	2	1	NA	male	NA	NA	NA	NA	NA	0	0	0	0
DLBCL11659	63	I	1.43	1	0	NA	female	NA	NA	NA	NA	NA	0	0	0	0
DLBCL11660	66	IV	1.49	2	3	NA	male	NA	NA	NA	NA	NA	317	1	287	1
DLBCL11661	36	IV	6.71	2	2	NA	male	NA	NA	NA	NA	NA	0	0	0	0
DLBCL11662	71	III	1.57	0	0	NA	male	NA	NA	NA	NA	NA	4523	0	4523	0
DLBCL11663	54	IV	0.8	2	2	NA	male	NA	NA	NA	NA	NA	2005	1	2005	1
DLBCL11664	61	III	1.53	1	0	NA	male	NA	NA	NA	NA	NA	3454	0	360	1
DLBCL11665	77	I	0.76	1	1	NA	female	NA	NA	NA	NA	NA	226	0	226	0
DLBCL11666	59	III	0.92	3	NA	NA	male	NA	NA	NA	NA	NA	0	0	0	0
DLBCL11667	48	III	0.79	1	0	NA	female	NA	NA	NA	NA	NA	633	1	357	1
DLBCL11668	44	NA	NA	NA	NA	NA	female	NA	NA	NA	NA	NA	0	0	0	0
DLBCL11669	44	NA	NA	NA	NA	NA	male	NA	NA	NA	NA	NA	0	0	0	0
DLBCL11670	75	NA	NA	NA	NA	NA	male	NA	NA	NA	NA	NA	0	0	0	0
DLBCL11671	48	NA	NA	NA	NA	NA	female	NA	NA	NA	NA	NA	0	0	0	0
DLBCL11672	74	NA	NA	NA	NA	NA	female	NA	NA	NA	NA	NA	0	0	0	0
DLBCL11673	72	NA	NA	NA	NA	NA	male	NA	NA	NA	NA	NA	0	0	0	0
DLBCL11674	30	NA	NA	NA	NA	NA	male	NA	NA	NA	NA	NA	0	0	0	0
DLBCL11675	78	NA	NA	NA	NA	NA	male	NA	NA	NA	NA	NA	0	0	0	0
DLBCL11676	68	NA	NA	NA	NA	NA	male	NA	NA	NA	NA	NA	0	0	0	0
DLBCL11677	86	NA	NA	NA	NA	NA	female	NA	NA	NA	NA	NA	0	0	0	0
DLBCL11678	73	III	1.05	2	0	NA	male	NA	NA	NA	NA	NA	319	1	310	1
DLBCL11679	68	I	1.32	0	0	NA	female	NA	NA	NA	NA	NA	2371	0	2371	0
DLBCL11680	76	III	0.91	1	0	NA	female	NA	NA	NA	NA	NA	3162	0	3162	0
DLBCL11681	46	II	NA	NA	0	NA	female	NA	NA	NA	NA	NA	0	0	0	0
DLBCL11682	23	III	0.9	1	0	NA	male	NA	NA	NA	NA	NA	2850	0	2850	0
DLBCL11683	43	II	0.9	1	0	NA	male	NA	NA	NA	NA	NA	0	0	0	0
DLBCL11684	65	II	NA	1	0	NA	male	NA	NA	NA	NA	NA	2450	0	2450	0
DLBCL11685	47	IV	2.07	1	2	NA	male	NA	NA	NA	NA	NA	2228	1	858	1
TCGA-FA-8693	67	III	NA	NA	1	White	male	No	No	yes	Pharmaceutical_Therapy	No	5980	0	NA	NA
TCGA-FA-A4BB	74	IV	NA	NA	2	Asian	male	Yes	Yes	no	Radiation_Therapy	No	298	0	NA	NA
TCGA-FA-A4XK	58	NA	NA	NA	1	White	male	Yes	Yes	no	Radiation_Therapy	Yes	6425	1	NA	NA
TCGA-FA-A6HN	46	IV	NA	NA	NA	White	female	Yes	Yes	no	Radiation_Therapy	No	1299	0	NA	NA
TCGA-FA-A6HO	57	IV	NA	NA	NA	White	female	Yes	Yes	no	Radiation_Therapy	No	1581	0	NA	NA
TCGA-FA-A7DS	70	II	NA	NA	1	White	female	No	Yes	yes	Pharmaceutical_Therapy	No	972	0	NA	NA
TCGA-FA-A7Q1	73	NA	NA	NA	NA	Asian	male	No	No	yes	Pharmaceutical_Therapy	No	58	1	NA	NA
TCGA-FA-A82F	64	III	NA	NA	1	White	female	No	No	yes	Pharmaceutical_Therapy	No	553	0	NA	NA
TCGA-FA-A86F	61	IV	NA	NA	NA	Asian	male	No	Yes	yes	Pharmaceutical_Therapy	No	313	1	NA	NA
TCGA-FF-8041	28	I	1.31316	0	NA	Asian	female	No	No	no	Radiation_Therapy	No	1081	0	NA	NA
TCGA-FF-8042	72	II	1.21316	0	NA	Asian	male	No	Yes	yes	Pharmaceutical_Therapy	No	791	0	NA	NA
TCGA-FF-8043	54	II	1.41053	1	1	Asian	female	No	No	yes	Pharmaceutical_Therapy	No	719	0	NA	NA
TCGA-FF-8046	45	II	1.63947	0	NA	White	male	No	No	yes	Radiation_Therapy	No	3897	0	NA	NA
TCGA-FF-8047	82	I	NA	NA	NA	White	female	No	No	no	Radiation_Therapy	No	2616	0	NA	NA
TCGA-FF-8061	42	II	1.08947	0	1	Asian	male	Yes	Yes	no	Radiation_Therapy	No	832	0	NA	NA
TCGA-FF-8062	75	I	1.79474	0	1	White	male	No	Yes	no	Radiation_Therapy	No	132	0	NA	NA
TCGA-FF-A7CQ	61	I	2.57368	3	6	Asian	female	No	No	no	Radiation_Therapy	No	248	1	NA	NA
TCGA-FF-A7CR	46	IV	1.17368	0	2	Asian	male	Yes	Yes	yes	Pharmaceutical_Therapy	No	385	0	NA	NA
TCGA-FF-A7CW	70	II	1.12105	0	1	Asian	female	No	Yes	no	Radiation_Therapy	No	965	0	NA	NA
TCGA-FF-A7CX	58	NA	1.87895	0	4	Asian	female	No	No	no	Radiation_Therapy	No	749	0	NA	NA
TCGA-FM-8000	67	III	1.23462	NA	2	White	male	No	No	yes	Pharmaceutical_Therapy	No	3553	1	NA	NA
TCGA-G8-6324	36	II	0.805825	1	1	White	male	No	No	yes	Pharmaceutical_Therapy	No	2983	0	NA	NA
TCGA-G8-6325	43	IV	NA	1	0	Black or African American	female	No	Yes	yes	Pharmaceutical_Therapy	No	1252	1	NA	NA
TCGA-G8-6326	60	I	1.55987	0	2	Asian	female	No	Yes	no	Radiation_Therapy	No	679	0	NA	NA
TCGA-G8-6906	54	I	1.75676	NA	1	Asian	female	No	No	no	Radiation_Therapy	No	1334	0	NA	NA
TCGA-G8-6907	69	II	1.01618	NA	0	White	female	No	No	no	Radiation_Therapy	No	982	0	NA	NA
TCGA-G8-6909	52	IV	NA	0	0	White	male	Yes	Yes	yes	Pharmaceutical_Therapy	No	2131	0	NA	NA
TCGA-G8-6914	40	II	NA	NA	NA	Asian	male	No	Yes	no	Radiation_Therapy	No	708	1	NA	NA
TCGA-GR-7351	51	II	NA	NA	NA	White	male	No	No	yes	Radiation_Therapy	No	765	0	NA	NA
TCGA-GR-7353	77	III	NA	NA	NA	White	female	Yes	No	no	Radiation_Therapy	No	3394	0	NA	NA
TCGA-GR-A4D4	48	II	0.744792	2	2	Asian	female	No	No	no	Radiation_Therapy	No	427	0	NA	NA
TCGA-GR-A4D5	67	IV	1.37702	1	3	White	male	Yes	Yes	yes	Pharmaceutical_Therapy	No	132	0	NA	NA
TCGA-GR-A4D6	70	IV	0.625	0	0	White	male	No	Yes	yes	Radiation_Therapy	No	1163	0	NA	NA
TCGA-GR-A4D9	51	II	0.679612	1	3	Asian	male	No	No	no	Radiation_Therapy	No	751	0	NA	NA
TCGA-GS-A9TQ	56	I	0.808889	1	0	White	female	No	Yes	yes	Radiation_Therapy	No	4578	0	NA	NA
TCGA-GS-A9TT	27	II	NA	NA	NA	White	female	No	No	yes	Pharmaceutical_Therapy	No	391	1	NA	NA
TCGA-GS-A9TU	63	NA	NA	NA	NA	White	male	NA	NA	no	Radiation_Therapy	No	788	0	NA	NA
TCGA-GS-A9TV	37	I	NA	0	0	White	male	No	No	yes	Radiation_Therapy	No	1373	0	NA	NA
TCGA-GS-A9TW	23	II	0.56	0	0	White	female	No	No	yes	Radiation_Therapy	No	1617	0	NA	NA
TCGA-GS-A9TX	66	IV	0.571111	0	0	White	female	No	Yes	no	Radiation_Therapy	No	1739	0	NA	NA
TCGA-GS-A9TY	62	NA	NA	NA	NA	White	female	No	Yes	NA	Radiation_Therapy	No	1	0	NA	NA
TCGA-GS-A9TZ	38	II	NA	0	0	Asian	female	No	No	no	Radiation_Therapy	No	126	0	NA	NA
TCGA-GS-A9U3	63	NA	NA	NA	NA	White	female	NA	NA	no	Pharmaceutical_Therapy	No	17	0	NA	NA
TCGA-GS-A9U4	55	III	NA	NA	NA	White	male	Yes	Yes	no	Pharmaceutical_Therapy	No	0	0	NA	NA
TCGA-RQ-A68N	69	IV	NA	NA	3	White	male	Yes	No	yes	Pharmaceutical_Therapy	No	1581	0	NA	NA
TCGA-RQ-A6JB	40	II	NA	NA	3	White	female	No	No	yes	Pharmaceutical_Therapy	No	730	0	NA	NA
TCGA-RQ-AAAT	57	II	NA	NA	1	Asian	female	No	No	yes	Pharmaceutical_Therapy	No	946	0	NA	NA
TCGA-VB-A8QN	57	IV	NA	NA	NA	White	female	No	No	yes	Pharmaceutical_Therapy	No	595	1	NA	NA

## Sheet: Sheet3
Patient_ID	Matched RNA-Seq data and survival follow-up data (n=563).					Patient_ID	IPI	IPI_Group	Matched Survival follow-up data and avialable IPI group data (n=448).						patient_id	IPI	IPI_Group	Matched RNA-Seq data, survival follow-up data, and avialable IPI group data (n=445).
CTSP-B02D						CTSP-ACY5	Only IPI group record	High-Intermediate Risk							CTSP-B02D	Only IPI group record	High Risk
CTSP-B02I						CTSP-ACY6	Only IPI group record	Low Risk							CTSP-B02I	Only IPI group record	High Risk
CTSP-ACYV						CTSP-ACY8	Only IPI group record	High-Intermediate Risk							CTSP-ACYV	Only IPI group record	High Risk
CTSP-AD05						CTSP-ACYH	Only IPI group record	Low-Intermediate Risk							CTSP-AD05	Only IPI group record	High Risk
CTSP-AD18						CTSP-ACYM	Only IPI group record	Low Risk							CTSP-AD18	Only IPI group record	High Risk
CTSP-ADRS						CTSP-ACYP	Only IPI group record	Low-Intermediate Risk							CTSP-ADRS	Only IPI group record	High Risk
CTSP-B02C						CTSP-ACYS	Only IPI group record	High-Intermediate Risk							CTSP-B02C	Only IPI group record	High Risk
CTSP-ACY8						CTSP-ACYV	Only IPI group record	High Risk							CTSP-ACY8	Only IPI group record	High-Intermediate Risk
CTSP-AD1R						CTSP-ACYX	Only IPI group record	Low-Intermediate Risk							CTSP-AD1R	Only IPI group record	High-Intermediate Risk
CTSP-AD0Z						CTSP-ACZC	Only IPI group record	High-Intermediate Risk							CTSP-AD0Z	Only IPI group record	High-Intermediate Risk
CTSP-ACY5						CTSP-ACZK	Only IPI group record	Low-Intermediate Risk							CTSP-ACY5	Only IPI group record	High-Intermediate Risk
CTSP-ACYS						CTSP-ACZT	Only IPI group record	Low-Intermediate Risk							CTSP-ACYS	Only IPI group record	High-Intermediate Risk
CTSP-ACZC						CTSP-ACZU	Only IPI group record	Low-Intermediate Risk							CTSP-ACZC	Only IPI group record	High-Intermediate Risk
CTSP-ACZW						CTSP-ACZW	Only IPI group record	High-Intermediate Risk							CTSP-ACZW	Only IPI group record	High-Intermediate Risk
CTSP-AD1A						CTSP-AD05	Only IPI group record	High Risk							CTSP-AD1A	Only IPI group record	High-Intermediate Risk
CTSP-AD28						CTSP-AD0Z	Only IPI group record	High-Intermediate Risk							CTSP-AD28	Only IPI group record	High-Intermediate Risk
CTSP-AD4K						CTSP-AD13	Only IPI group record	Low Risk							CTSP-AD4K	Only IPI group record	High-Intermediate Risk
CTSP-ACY6						CTSP-AD14	Only IPI group record	Low-Intermediate Risk							CTSP-ACY6	Only IPI group record	Low Risk
CTSP-ACYM						CTSP-AD18	Only IPI group record	High Risk							CTSP-ACYM	Only IPI group record	Low Risk
CTSP-AD13						CTSP-AD1A	Only IPI group record	High-Intermediate Risk							CTSP-AD13	Only IPI group record	Low Risk
CTSP-AD2E						CTSP-AD1R	Only IPI group record	High-Intermediate Risk							CTSP-AD2E	Only IPI group record	Low Risk
CTSP-AD4F						CTSP-AD1S	Only IPI group record	High Risk							CTSP-AD4F	Only IPI group record	Low Risk
CTSP-B02H						CTSP-AD1Z	Only IPI group record	Low-Intermediate Risk							CTSP-B02H	Only IPI group record	Low Risk
CTSP-AD1Z						CTSP-AD28	Only IPI group record	High-Intermediate Risk							CTSP-AD1Z	Only IPI group record	Low-Intermediate Risk
CTSP-ACYH						CTSP-AD2E	Only IPI group record	Low Risk							CTSP-ACYH	Only IPI group record	Low-Intermediate Risk
CTSP-ACYP						CTSP-AD4C	Only IPI group record	Low-Intermediate Risk							CTSP-ACYP	Only IPI group record	Low-Intermediate Risk
CTSP-ACYX						CTSP-AD4D	Only IPI group record	Low-Intermediate Risk							CTSP-ACYX	Only IPI group record	Low-Intermediate Risk
CTSP-ACZK						CTSP-AD4F	Only IPI group record	Low Risk							CTSP-ACZK	Only IPI group record	Low-Intermediate Risk
CTSP-ACZT						CTSP-AD4K	Only IPI group record	High-Intermediate Risk							CTSP-ACZT	Only IPI group record	Low-Intermediate Risk
CTSP-ACZU						CTSP-ADRS	Only IPI group record	High Risk							CTSP-ACZU	Only IPI group record	Low-Intermediate Risk
CTSP-AD14						CTSP-B02C	Only IPI group record	High Risk							CTSP-AD14	Only IPI group record	Low-Intermediate Risk
CTSP-AD4C						CTSP-B02D	Only IPI group record	High Risk							CTSP-AD4C	Only IPI group record	Low-Intermediate Risk
CTSP-B02E						CTSP-B02E	Only IPI group record	Low-Intermediate Risk							CTSP-B02E	Only IPI group record	Low-Intermediate Risk
CTSP-B02F						CTSP-B02F	Only IPI group record	Low-Intermediate Risk							CTSP-B02F	Only IPI group record	Low-Intermediate Risk
DLBCL10452						CTSP-B02G	Only IPI group record	Low-Intermediate Risk							DLBCL10452	4	High Risk
DLBCL10460						CTSP-B02H	Only IPI group record	Low Risk							DLBCL10460	4	High Risk
DLBCL10462						CTSP-B02I	Only IPI group record	High Risk							DLBCL10462	4	High Risk
DLBCL10463						DLBCL10450	2	Low-Intermediate Risk							DLBCL10463	4	High Risk
DLBCL10464						DLBCL10451	2	Low-Intermediate Risk							DLBCL10464	4	High Risk
DLBCL10483						DLBCL10452	4	High Risk							DLBCL10483	5	High Risk
DLBCL10485						DLBCL10453	3	High-Intermediate Risk							DLBCL10485	4	High Risk
DLBCL10488						DLBCL10454	1	Low Risk							DLBCL10488	4	High Risk
DLBCL10499						DLBCL10455	2	Low-Intermediate Risk							DLBCL10499	4	High Risk
DLBCL10513						DLBCL10456	0	Low Risk							DLBCL10513	4	High Risk
DLBCL10520						DLBCL10457	1	Low Risk							DLBCL10520	4	High Risk
DLBCL10554						DLBCL10458	2	Low-Intermediate Risk							DLBCL10554	4	High Risk
DLBCL10834						DLBCL10459	0	Low Risk							DLBCL10834	4	High Risk
DLBCL10844						DLBCL10460	4	High Risk							DLBCL10844	4	High Risk
DLBCL10846						DLBCL10461	1	Low Risk							DLBCL10846	45	High Risk
DLBCL10847						DLBCL10462	4	High Risk							DLBCL10847	45	High Risk
DLBCL10849						DLBCL10463	4	High Risk							DLBCL10849	4	High Risk
DLBCL10858						DLBCL10464	4	High Risk							DLBCL10858	45	High Risk
DLBCL10860						DLBCL10465	2	Low-Intermediate Risk							DLBCL10860	4	High Risk
DLBCL10863						DLBCL10466	3	High-Intermediate Risk							DLBCL10863	4	High Risk
DLBCL10868						DLBCL10467	2	Low-Intermediate Risk							DLBCL10868	4	High Risk
DLBCL10872						DLBCL10469	1	Low Risk							DLBCL10872	4	High Risk
DLBCL10874						DLBCL10470	2	Low-Intermediate Risk							DLBCL10874	4	High Risk
DLBCL10877						DLBCL10471	2	Low-Intermediate Risk							DLBCL10877	4	High Risk
DLBCL10879						DLBCL10472	1	Low Risk							DLBCL10879	4	High Risk
DLBCL10880						DLBCL10473	0	Low Risk							DLBCL10880	4	High Risk
DLBCL10884						DLBCL10476	1	Low Risk							DLBCL10884	4	High Risk
DLBCL10887						DLBCL10477	3	High-Intermediate Risk							DLBCL10887	4	High Risk
DLBCL10891						DLBCL10478	1	Low Risk							DLBCL10891	4	High Risk
DLBCL10894						DLBCL10479	2	Low-Intermediate Risk							DLBCL10894	4	High Risk
DLBCL10901						DLBCL10480	0	Low Risk							DLBCL10901	4	High Risk
DLBCL10909						DLBCL10481	2	Low-Intermediate Risk							DLBCL10909	4	High Risk
DLBCL10910						DLBCL10482	0	Low Risk							DLBCL10910	4	High Risk
DLBCL10911						DLBCL10483	5	High Risk							DLBCL10911	5	High Risk
DLBCL10917						DLBCL10484	0	Low Risk							DLBCL10917	5	High Risk
DLBCL10918						DLBCL10485	4	High Risk							DLBCL10918	5	High Risk
DLBCL10924						DLBCL10487	2	Low-Intermediate Risk							DLBCL10924	4	High Risk
DLBCL10932						DLBCL10488	4	High Risk							DLBCL10932	45	High Risk
DLBCL10946						DLBCL10489	3	High-Intermediate Risk							DLBCL10946	4	High Risk
DLBCL10951						DLBCL10490	2	Low-Intermediate Risk							DLBCL10951	45	High Risk
DLBCL10962						DLBCL10491	1	Low Risk							DLBCL10962	45	High Risk
DLBCL10967						DLBCL10492	2	Low-Intermediate Risk							DLBCL10967	4	High Risk
DLBCL10983						DLBCL10493	0	Low Risk							DLBCL10983	4	High Risk
DLBCL10987						DLBCL10495	23	Intermediate Risk							DLBCL10987	4	High Risk
DLBCL10988						DLBCL10496	3	High-Intermediate Risk							DLBCL10988	4	High Risk
DLBCL10989						DLBCL10499	4	High Risk							DLBCL10989	4	High Risk
DLBCL10994						DLBCL10500	2	Low-Intermediate Risk							DLBCL10994	4	High Risk
DLBCL10995						DLBCL10501	1	Low Risk							DLBCL10995	4	High Risk
DLBCL11002						DLBCL10502	0	Low Risk							DLBCL11002	4	High Risk
DLBCL11005						DLBCL10503	3	High-Intermediate Risk							DLBCL11005	4	High Risk
DLBCL11180						DLBCL10504	3	High-Intermediate Risk							DLBCL11180	4	High Risk
DLBCL11181						DLBCL10505	1	Low Risk							DLBCL11181	4	High Risk
DLBCL11191						DLBCL10507	3	High-Intermediate Risk							DLBCL11191	4	High Risk
DLBCL11194						DLBCL10508	2	Low-Intermediate Risk							DLBCL11194	4	High Risk
DLBCL11204						DLBCL10509	2	Low-Intermediate Risk							DLBCL11204	5	High Risk
DLBCL11213						DLBCL10510	0	Low Risk							DLBCL11213	5	High Risk
DLBCL11256						DLBCL10513	4	High Risk							DLBCL11256	4	High Risk
DLBCL11257						DLBCL10514	23	Intermediate Risk							DLBCL11257	4	High Risk
DLBCL11260						DLBCL10516	2	Low-Intermediate Risk							DLBCL11260	4	High Risk
DLBCL11271						DLBCL10517	1	Low Risk							DLBCL11271	5	High Risk
DLBCL11300						DLBCL10518	3	High-Intermediate Risk							DLBCL11300	5	High Risk
DLBCL11428						DLBCL10520	4	High Risk							DLBCL11428	4	High Risk
DLBCL11429						DLBCL10521	3	High-Intermediate Risk							DLBCL11429	4	High Risk
DLBCL11445						DLBCL10522	1	Low Risk							DLBCL11445	4	High Risk
DLBCL11454						DLBCL10524	0	Low Risk							DLBCL11454	5	High Risk
DLBCL11458						DLBCL10530	1	Low Risk							DLBCL11458	4	High Risk
DLBCL11459						DLBCL10532	1	Low Risk							DLBCL11459	4	High Risk
DLBCL11460						DLBCL10535	3	High-Intermediate Risk							DLBCL11460	4	High Risk
DLBCL11461						DLBCL10537	2	Low-Intermediate Risk							DLBCL11461	45	High Risk
DLBCL11463						DLBCL10538	0	Low Risk							DLBCL11463	5	High Risk
DLBCL11468						DLBCL10539	0	Low Risk							DLBCL11468	4	High Risk
DLBCL11469						DLBCL10541	1	Low Risk							DLBCL11469	4	High Risk
DLBCL11473						DLBCL10542	23	Intermediate Risk							DLBCL11473	4	High Risk
DLBCL11478						DLBCL10543	2	Low-Intermediate Risk							DLBCL11478	4	High Risk
DLBCL11482						DLBCL10544	1	Low Risk							DLBCL11482	4	High Risk
DLBCL11484						DLBCL10545	1	Low Risk							DLBCL11484	5	High Risk
DLBCL11486						DLBCL10546	3	High-Intermediate Risk							DLBCL11486	5	High Risk
DLBCL11487						DLBCL10547	1	Low Risk							DLBCL11487	5	High Risk
DLBCL11494						DLBCL10548	1	Low Risk							DLBCL11494	4	High Risk
DLBCL11496						DLBCL10552	2	Low-Intermediate Risk							DLBCL11496	4	High Risk
DLBCL11500						DLBCL10554	4	High Risk							DLBCL11500	4	High Risk
DLBCL11511						DLBCL10555	3	High-Intermediate Risk							DLBCL11511	45	High Risk
DLBCL11516						DLBCL10564	1	Low Risk							DLBCL11516	4	High Risk
DLBCL11523						DLBCL10565	0	Low Risk							DLBCL11523	4	High Risk
DLBCL11571						DLBCL10566	0	Low Risk							DLBCL11571	4	High Risk
DLBCL11572						DLBCL10780	1	Low Risk							DLBCL11572	4	High Risk
DLBCL11581						DLBCL10782	1	Low Risk							DLBCL11581	5	High Risk
DLBCL11587						DLBCL10833	3	High-Intermediate Risk							DLBCL11587	5	High Risk
DLBCL11589						DLBCL10834	4	High Risk							DLBCL11589	4	High Risk
DLBCL11596						DLBCL10835	3	High-Intermediate Risk							DLBCL11596	4	High Risk
DLBCL11649						DLBCL10836	3	High-Intermediate Risk							DLBCL11649	4	High Risk
DLBCL11660						DLBCL10837	3	High-Intermediate Risk							DLBCL11660	5	High Risk
DLBCL11661						DLBCL10838	2	Low-Intermediate Risk							DLBCL11661	4	High Risk
DLBCL11668						DLBCL10839	3	High-Intermediate Risk							DLBCL11668	4	High Risk
DLBCL11669						DLBCL10842	3	High-Intermediate Risk							DLBCL11669	4	High Risk
DLBCL11671						DLBCL10844	4	High Risk							DLBCL11671	4	High Risk
DLBCL11674						DLBCL10845	3	High-Intermediate Risk							DLBCL11674	4	High Risk
DLBCL11678						DLBCL10846	45	High Risk							DLBCL11678	4	High Risk
DLBCL10453						DLBCL10847	45	High Risk							DLBCL10453	3	High-Intermediate Risk
DLBCL10466						DLBCL10848	1	Low Risk							DLBCL10466	3	High-Intermediate Risk
DLBCL10477						DLBCL10849	4	High Risk							DLBCL10477	3	High-Intermediate Risk
DLBCL10489						DLBCL10850	3	High-Intermediate Risk							DLBCL10489	3	High-Intermediate Risk
DLBCL10496						DLBCL10852	1	Low Risk							DLBCL10496	3	High-Intermediate Risk
DLBCL10503						DLBCL10853	2	Low-Intermediate Risk							DLBCL10503	3	High-Intermediate Risk
DLBCL10504						DLBCL10854	1	Low Risk							DLBCL10504	3	High-Intermediate Risk
DLBCL10507						DLBCL10855	3	High-Intermediate Risk							DLBCL10507	3	High-Intermediate Risk
DLBCL10518						DLBCL10857	3	High-Intermediate Risk							DLBCL10518	3	High-Intermediate Risk
DLBCL10521						DLBCL10858	45	High Risk							DLBCL10521	3	High-Intermediate Risk
DLBCL10535						DLBCL10859	3	High-Intermediate Risk							DLBCL10535	3	High-Intermediate Risk
DLBCL10546						DLBCL10860	4	High Risk							DLBCL10546	3	High-Intermediate Risk
DLBCL10555						DLBCL10863	4	High Risk							DLBCL10555	3	High-Intermediate Risk
DLBCL10833						DLBCL10864	1	Low Risk							DLBCL10833	3	High-Intermediate Risk
DLBCL10835						DLBCL10865	0	Low Risk							DLBCL10835	3	High-Intermediate Risk
DLBCL10836						DLBCL10866	3	High-Intermediate Risk							DLBCL10836	3	High-Intermediate Risk
DLBCL10837						DLBCL10867	2	Low-Intermediate Risk							DLBCL10837	3	High-Intermediate Risk
DLBCL10839						DLBCL10868	4	High Risk							DLBCL10839	3	High-Intermediate Risk
DLBCL10842						DLBCL10869	2	Low-Intermediate Risk							DLBCL10842	3	High-Intermediate Risk
DLBCL10845						DLBCL10870	2	Low-Intermediate Risk							DLBCL10845	3	High-Intermediate Risk
DLBCL10850						DLBCL10871	1	Low Risk							DLBCL10850	3	High-Intermediate Risk
DLBCL10855						DLBCL10872	4	High Risk							DLBCL10855	3	High-Intermediate Risk
DLBCL10857						DLBCL10873	3	High-Intermediate Risk							DLBCL10857	3	High-Intermediate Risk
DLBCL10859						DLBCL10874	4	High Risk							DLBCL10859	3	High-Intermediate Risk
DLBCL10866						DLBCL10875	1	Low Risk							DLBCL10866	3	High-Intermediate Risk
DLBCL10873						DLBCL10876	2	Low-Intermediate Risk							DLBCL10873	3	High-Intermediate Risk
DLBCL10888						DLBCL10877	4	High Risk							DLBCL10888	3	High-Intermediate Risk
DLBCL10893						DLBCL10879	4	High Risk							DLBCL10893	3	High-Intermediate Risk
DLBCL10896						DLBCL10880	4	High Risk							DLBCL10896	3	High-Intermediate Risk
DLBCL10897						DLBCL10881	2	Low-Intermediate Risk							DLBCL10897	3	High-Intermediate Risk
DLBCL10906						DLBCL10883	2	Low-Intermediate Risk							DLBCL10906	3	High-Intermediate Risk
DLBCL10908						DLBCL10884	4	High Risk							DLBCL10908	3	High-Intermediate Risk
DLBCL10912						DLBCL10887	4	High Risk							DLBCL10912	3	High-Intermediate Risk
DLBCL10914						DLBCL10888	3	High-Intermediate Risk							DLBCL10914	3	High-Intermediate Risk
DLBCL10919						DLBCL10889	2	Low-Intermediate Risk							DLBCL10919	3	High-Intermediate Risk
DLBCL10926						DLBCL10890	1	Low Risk							DLBCL10926	3	High-Intermediate Risk
DLBCL10933						DLBCL10891	4	High Risk							DLBCL10933	3	High-Intermediate Risk
DLBCL10936						DLBCL10892	2	Low-Intermediate Risk							DLBCL10936	3	High-Intermediate Risk
DLBCL10939						DLBCL10893	3	High-Intermediate Risk							DLBCL10939	3	High-Intermediate Risk
DLBCL10941						DLBCL10894	4	High Risk							DLBCL10941	3	High-Intermediate Risk
DLBCL10958						DLBCL10896	3	High-Intermediate Risk							DLBCL10958	3	High-Intermediate Risk
DLBCL11185						DLBCL10897	3	High-Intermediate Risk							DLBCL11185	3	High-Intermediate Risk
DLBCL11187						DLBCL10898	2	Low-Intermediate Risk							DLBCL11187	3	High-Intermediate Risk
DLBCL11195						DLBCL10899	2	Low-Intermediate Risk							DLBCL11195	3	High-Intermediate Risk
DLBCL11196						DLBCL10901	4	High Risk							DLBCL11196	3	High-Intermediate Risk
DLBCL11197						DLBCL10902	0	Low Risk							DLBCL11197	3	High-Intermediate Risk
DLBCL11202						DLBCL10906	3	High-Intermediate Risk							DLBCL11202	3	High-Intermediate Risk
DLBCL11203						DLBCL10907	2	Low-Intermediate Risk							DLBCL11203	3	High-Intermediate Risk
DLBCL11209						DLBCL10908	3	High-Intermediate Risk							DLBCL11209	3	High-Intermediate Risk
DLBCL11437						DLBCL10909	4	High Risk							DLBCL11437	3	High-Intermediate Risk
DLBCL11440						DLBCL10910	4	High Risk							DLBCL11440	3	High-Intermediate Risk
DLBCL11453						DLBCL10911	5	High Risk							DLBCL11453	3	High-Intermediate Risk
DLBCL11456						DLBCL10912	3	High-Intermediate Risk							DLBCL11456	3	High-Intermediate Risk
DLBCL11470						DLBCL10913	2	Low-Intermediate Risk							DLBCL11470	3	High-Intermediate Risk
DLBCL11476						DLBCL10914	3	High-Intermediate Risk							DLBCL11476	3	High-Intermediate Risk
DLBCL11477						DLBCL10915	0	Low Risk							DLBCL11477	3	High-Intermediate Risk
DLBCL11480						DLBCL10917	5	High Risk							DLBCL11480	3	High-Intermediate Risk
DLBCL11481						DLBCL10918	5	High Risk							DLBCL11481	3	High-Intermediate Risk
DLBCL11501						DLBCL10919	3	High-Intermediate Risk							DLBCL11501	3	High-Intermediate Risk
DLBCL11503						DLBCL10920	2	Low-Intermediate Risk							DLBCL11503	3	High-Intermediate Risk
DLBCL11504						DLBCL10921	2	Low-Intermediate Risk							DLBCL11504	3	High-Intermediate Risk
DLBCL11520						DLBCL10922	2	Low-Intermediate Risk							DLBCL11520	3	High-Intermediate Risk
DLBCL11525						DLBCL10923	2	Low-Intermediate Risk							DLBCL11525	3	High-Intermediate Risk
DLBCL11526						DLBCL10924	4	High Risk							DLBCL11526	3	High-Intermediate Risk
DLBCL11532						DLBCL10925	1	Low Risk							DLBCL11532	3	High-Intermediate Risk
DLBCL11533						DLBCL10926	3	High-Intermediate Risk							DLBCL11533	3	High-Intermediate Risk
DLBCL11537						DLBCL10927	2	Low-Intermediate Risk							DLBCL11537	3	High-Intermediate Risk
DLBCL11541						DLBCL10928	2	Low-Intermediate Risk							DLBCL11541	3	High-Intermediate Risk
DLBCL11573						DLBCL10932	45	High Risk							DLBCL11573	3	High-Intermediate Risk
DLBCL11584						DLBCL10933	3	High-Intermediate Risk							DLBCL11584	3	High-Intermediate Risk
DLBCL11586						DLBCL10935	1	Low Risk							DLBCL11586	3	High-Intermediate Risk
DLBCL11591						DLBCL10936	3	High-Intermediate Risk							DLBCL11591	3	High-Intermediate Risk
DLBCL11651						DLBCL10937	2	Low-Intermediate Risk							DLBCL11651	3	High-Intermediate Risk
DLBCL11662						DLBCL10939	3	High-Intermediate Risk							DLBCL11662	3	High-Intermediate Risk
DLBCL11663						DLBCL10941	3	High-Intermediate Risk							DLBCL11663	3	High-Intermediate Risk
DLBCL11664						DLBCL10942	1	Low Risk							DLBCL11664	3	High-Intermediate Risk
DLBCL11685						DLBCL10943	23	Intermediate Risk							DLBCL11685	3	High-Intermediate Risk
DLBCL10495						DLBCL10945	1	Low Risk							DLBCL10495	23	Intermediate Risk
DLBCL10514						DLBCL10946	4	High Risk							DLBCL10514	23	Intermediate Risk
DLBCL10542						DLBCL10948	1	Low Risk							DLBCL10542	23	Intermediate Risk
DLBCL10943						DLBCL10949	23	Intermediate Risk							DLBCL10943	23	Intermediate Risk
DLBCL10949						DLBCL10950	2	Low-Intermediate Risk							DLBCL10949	23	Intermediate Risk
DLBCL10956						DLBCL10951	45	High Risk							DLBCL10956	23	Intermediate Risk
DLBCL10960						DLBCL10952	2	Low-Intermediate Risk							DLBCL10960	23	Intermediate Risk
DLBCL10964						DLBCL10953	2	Low-Intermediate Risk							DLBCL10964	23	Intermediate Risk
DLBCL10971						DLBCL10956	23	Intermediate Risk							DLBCL10971	23	Intermediate Risk
DLBCL10980						DLBCL10957	1	Low Risk							DLBCL10980	23	Intermediate Risk
DLBCL10982						DLBCL10958	3	High-Intermediate Risk							DLBCL10982	23	Intermediate Risk
DLBCL11435						DLBCL10959	2	Low-Intermediate Risk							DLBCL11435	23	Intermediate Risk
DLBCL11472						DLBCL10960	23	Intermediate Risk							DLBCL11472	23	Intermediate Risk
DLBCL11492						DLBCL10962	45	High Risk							DLBCL11492	23	Intermediate Risk
DLBCL11495						DLBCL10964	23	Intermediate Risk							DLBCL11495	23	Intermediate Risk
DLBCL11512						DLBCL10967	4	High Risk							DLBCL11512	23	Intermediate Risk
DLBCL11519						DLBCL10970	1	Low Risk							DLBCL11519	23	Intermediate Risk
DLBCL11530						DLBCL10971	23	Intermediate Risk							DLBCL11530	23	Intermediate Risk
DLBCL11658						DLBCL10980	23	Intermediate Risk							DLBCL11658	23	Intermediate Risk
DLBCL11666						DLBCL10982	23	Intermediate Risk							DLBCL11666	23	Intermediate Risk
DLBCL10454						DLBCL10983	4	High Risk							DLBCL10454	1	Low Risk
DLBCL10456						DLBCL10986	1	Low Risk							DLBCL10456	0	Low Risk
DLBCL10457						DLBCL10987	4	High Risk							DLBCL10457	1	Low Risk
DLBCL10459						DLBCL10988	4	High Risk							DLBCL10459	0	Low Risk
DLBCL10461						DLBCL10989	4	High Risk							DLBCL10461	1	Low Risk
DLBCL10469						DLBCL10990	1	Low Risk							DLBCL10469	1	Low Risk
DLBCL10472						DLBCL10991	2	Low-Intermediate Risk							DLBCL10472	1	Low Risk
DLBCL10473						DLBCL10993	1	Low Risk							DLBCL10473	0	Low Risk
DLBCL10476						DLBCL10994	4	High Risk							DLBCL10476	1	Low Risk
DLBCL10478						DLBCL10995	4	High Risk							DLBCL10478	1	Low Risk
DLBCL10480						DLBCL10997	2	Low-Intermediate Risk							DLBCL10480	0	Low Risk
DLBCL10482						DLBCL10998	2	Low-Intermediate Risk							DLBCL10482	0	Low Risk
DLBCL10484						DLBCL10999	2	Low-Intermediate Risk							DLBCL10484	0	Low Risk
DLBCL10491						DLBCL11001	1	Low Risk							DLBCL10491	1	Low Risk
DLBCL10493						DLBCL11002	4	High Risk							DLBCL10493	0	Low Risk
DLBCL10501						DLBCL11004	2	Low-Intermediate Risk							DLBCL10501	1	Low Risk
DLBCL10502						DLBCL11005	4	High Risk							DLBCL10502	0	Low Risk
DLBCL10505						DLBCL11180	4	High Risk							DLBCL10505	1	Low Risk
DLBCL10510						DLBCL11181	4	High Risk							DLBCL10510	0	Low Risk
DLBCL10517						DLBCL11182	1	Low Risk							DLBCL10517	1	Low Risk
DLBCL10522						DLBCL11184	2	Low-Intermediate Risk							DLBCL10522	1	Low Risk
DLBCL10524						DLBCL11185	3	High-Intermediate Risk							DLBCL10524	0	Low Risk
DLBCL10530						DLBCL11186	2	Low-Intermediate Risk							DLBCL10530	1	Low Risk
DLBCL10532						DLBCL11187	3	High-Intermediate Risk							DLBCL10532	1	Low Risk
DLBCL10538						DLBCL11191	4	High Risk							DLBCL10538	0	Low Risk
DLBCL10539						DLBCL11193	0	Low Risk							DLBCL10539	0	Low Risk
DLBCL10541						DLBCL11194	4	High Risk							DLBCL10541	1	Low Risk
DLBCL10544						DLBCL11195	3	High-Intermediate Risk							DLBCL10544	1	Low Risk
DLBCL10545						DLBCL11196	3	High-Intermediate Risk							DLBCL10545	1	Low Risk
DLBCL10547						DLBCL11197	3	High-Intermediate Risk							DLBCL10547	1	Low Risk
DLBCL10548						DLBCL11201	2	Low-Intermediate Risk							DLBCL10548	1	Low Risk
DLBCL10564						DLBCL11202	3	High-Intermediate Risk							DLBCL10564	1	Low Risk
DLBCL10565						DLBCL11203	3	High-Intermediate Risk							DLBCL10565	0	Low Risk
DLBCL10566						DLBCL11204	5	High Risk							DLBCL10566	0	Low Risk
DLBCL10780						DLBCL11205	2	Low-Intermediate Risk							DLBCL10780	1	Low Risk
DLBCL10782						DLBCL11206	2	Low-Intermediate Risk							DLBCL10782	1	Low Risk
DLBCL10848						DLBCL11208	0	Low Risk							DLBCL10848	1	Low Risk
DLBCL10852						DLBCL11209	3	High-Intermediate Risk							DLBCL10852	1	Low Risk
DLBCL10854						DLBCL11213	5	High Risk							DLBCL10854	1	Low Risk
DLBCL10864						DLBCL11242	1	Low Risk							DLBCL10864	1	Low Risk
DLBCL10865						DLBCL11256	4	High Risk							DLBCL10865	0	Low Risk
DLBCL10871						DLBCL11257	4	High Risk							DLBCL10871	1	Low Risk
DLBCL10875						DLBCL11260	4	High Risk							DLBCL10875	1	Low Risk
DLBCL10890						DLBCL11271	5	High Risk							DLBCL10890	1	Low Risk
DLBCL10902						DLBCL11300	5	High Risk							DLBCL10902	0	Low Risk
DLBCL10915						DLBCL11346	2	Low-Intermediate Risk							DLBCL10915	0	Low Risk
DLBCL10925						DLBCL11353	2	Low-Intermediate Risk							DLBCL10925	1	Low Risk
DLBCL10935						DLBCL11428	4	High Risk							DLBCL10935	1	Low Risk
DLBCL10942						DLBCL11429	4	High Risk							DLBCL10942	1	Low Risk
DLBCL10945						DLBCL11430	2	Low-Intermediate Risk							DLBCL10945	1	Low Risk
DLBCL10948						DLBCL11431	2	Low-Intermediate Risk							DLBCL10948	1	Low Risk
DLBCL10957						DLBCL11432	2	Low-Intermediate Risk							DLBCL10957	1	Low Risk
DLBCL10970						DLBCL11433	2	Low-Intermediate Risk							DLBCL10970	1	Low Risk
DLBCL10986						DLBCL11434	2	Low-Intermediate Risk							DLBCL10986	1	Low Risk
DLBCL10990						DLBCL11435	23	Intermediate Risk							DLBCL10990	1	Low Risk
DLBCL10993						DLBCL11436	2	Low-Intermediate Risk							DLBCL10993	1	Low Risk
DLBCL11001						DLBCL11437	3	High-Intermediate Risk							DLBCL11001	1	Low Risk
DLBCL11182						DLBCL11438	2	Low-Intermediate Risk							DLBCL11182	1	Low Risk
DLBCL11193						DLBCL11440	3	High-Intermediate Risk							DLBCL11193	0	Low Risk
DLBCL11208						DLBCL11441	0	Low Risk							DLBCL11208	0	Low Risk
DLBCL11242						DLBCL11443	1	Low Risk							DLBCL11242	1	Low Risk
DLBCL11441						DLBCL11444	1	Low Risk							DLBCL11441	0	Low Risk
DLBCL11443						DLBCL11445	4	High Risk							DLBCL11443	1	Low Risk
DLBCL11444						DLBCL11451	1	Low Risk							DLBCL11444	1	Low Risk
DLBCL11451						DLBCL11452	1	Low Risk							DLBCL11451	1	Low Risk
DLBCL11452						DLBCL11453	3	High-Intermediate Risk							DLBCL11452	1	Low Risk
DLBCL11466						DLBCL11454	5	High Risk							DLBCL11466	0	Low Risk
DLBCL11467						DLBCL11455	2	Low-Intermediate Risk							DLBCL11467	1	Low Risk
DLBCL11471						DLBCL11456	3	High-Intermediate Risk							DLBCL11471	0	Low Risk
DLBCL11474						DLBCL11457	2	Low-Intermediate Risk							DLBCL11474	1	Low Risk
DLBCL11485						DLBCL11458	4	High Risk							DLBCL11485	0	Low Risk
DLBCL11488						DLBCL11459	4	High Risk							DLBCL11488	1	Low Risk
DLBCL11498						DLBCL11460	4	High Risk							DLBCL11498	1	Low Risk
DLBCL11499						DLBCL11461	45	High Risk							DLBCL11499	1	Low Risk
DLBCL11510						DLBCL11462	2	Low-Intermediate Risk							DLBCL11510	1	Low Risk
DLBCL11515						DLBCL11463	5	High Risk							DLBCL11515	1	Low Risk
DLBCL11517						DLBCL11466	0	Low Risk							DLBCL11517	1	Low Risk
DLBCL11518						DLBCL11467	1	Low Risk							DLBCL11518	1	Low Risk
DLBCL11527						DLBCL11468	4	High Risk							DLBCL11527	0	Low Risk
DLBCL11528						DLBCL11469	4	High Risk							DLBCL11528	0	Low Risk
DLBCL11531						DLBCL11470	3	High-Intermediate Risk							DLBCL11531	0	Low Risk
DLBCL11534						DLBCL11471	0	Low Risk							DLBCL11534	1	Low Risk
DLBCL11535						DLBCL11472	23	Intermediate Risk							DLBCL11535	1	Low Risk
DLBCL11538						DLBCL11473	4	High Risk							DLBCL11538	1	Low Risk
DLBCL11540						DLBCL11474	1	Low Risk							DLBCL11540	0	Low Risk
DLBCL11558						DLBCL11475	2	Low-Intermediate Risk							DLBCL11558	0	Low Risk
DLBCL11559						DLBCL11476	3	High-Intermediate Risk							DLBCL11559	0	Low Risk
DLBCL11560						DLBCL11477	3	High-Intermediate Risk							DLBCL11560	1	Low Risk
DLBCL11561						DLBCL11478	4	High Risk							DLBCL11561	0	Low Risk
DLBCL11562						DLBCL11480	3	High-Intermediate Risk							DLBCL11562	1	Low Risk
DLBCL11563						DLBCL11481	3	High-Intermediate Risk							DLBCL11563	0	Low Risk
DLBCL11564						DLBCL11482	4	High Risk							DLBCL11564	0	Low Risk
DLBCL11568						DLBCL11483	2	Low-Intermediate Risk							DLBCL11568	1	Low Risk
DLBCL11574						DLBCL11484	5	High Risk							DLBCL11574	1	Low Risk
DLBCL11577						DLBCL11485	0	Low Risk							DLBCL11577	1	Low Risk
DLBCL11578						DLBCL11486	5	High Risk							DLBCL11578	1	Low Risk
DLBCL11590						DLBCL11487	5	High Risk							DLBCL11590	1	Low Risk
DLBCL11652						DLBCL11488	1	Low Risk							DLBCL11652	1	Low Risk
DLBCL11655						DLBCL11489	2	Low-Intermediate Risk							DLBCL11655	1	Low Risk
DLBCL11665						DLBCL11491	2	Low-Intermediate Risk							DLBCL11665	1	Low Risk
DLBCL11667						DLBCL11492	23	Intermediate Risk							DLBCL11667	1	Low Risk
DLBCL11682						DLBCL11493	2	Low-Intermediate Risk							DLBCL11682	1	Low Risk
DLBCL11683						DLBCL11494	4	High Risk							DLBCL11683	0	Low Risk
DLBCL10450						DLBCL11495	23	Intermediate Risk							DLBCL10450	2	Low-Intermediate Risk
DLBCL10451						DLBCL11496	4	High Risk							DLBCL10451	2	Low-Intermediate Risk
DLBCL10455						DLBCL11497	2	Low-Intermediate Risk							DLBCL10455	2	Low-Intermediate Risk
DLBCL10458						DLBCL11498	1	Low Risk							DLBCL10458	2	Low-Intermediate Risk
DLBCL10465						DLBCL11499	1	Low Risk							DLBCL10465	2	Low-Intermediate Risk
DLBCL10467						DLBCL11500	4	High Risk							DLBCL10467	2	Low-Intermediate Risk
DLBCL10470						DLBCL11501	3	High-Intermediate Risk							DLBCL10470	2	Low-Intermediate Risk
DLBCL10471						DLBCL11503	3	High-Intermediate Risk							DLBCL10471	2	Low-Intermediate Risk
DLBCL10479						DLBCL11504	3	High-Intermediate Risk							DLBCL10479	2	Low-Intermediate Risk
DLBCL10481						DLBCL11509	2	Low-Intermediate Risk							DLBCL10481	2	Low-Intermediate Risk
DLBCL10487						DLBCL11510	1	Low Risk							DLBCL10487	2	Low-Intermediate Risk
DLBCL10490						DLBCL11511	45	High Risk							DLBCL10490	2	Low-Intermediate Risk
DLBCL10492						DLBCL11512	23	Intermediate Risk							DLBCL10492	2	Low-Intermediate Risk
DLBCL10500						DLBCL11515	1	Low Risk							DLBCL10500	2	Low-Intermediate Risk
DLBCL10508						DLBCL11516	4	High Risk							DLBCL10508	2	Low-Intermediate Risk
DLBCL10509						DLBCL11517	1	Low Risk							DLBCL10509	2	Low-Intermediate Risk
DLBCL10516						DLBCL11518	1	Low Risk							DLBCL10516	2	Low-Intermediate Risk
DLBCL10537						DLBCL11519	23	Intermediate Risk							DLBCL10537	2	Low-Intermediate Risk
DLBCL10543						DLBCL11520	3	High-Intermediate Risk							DLBCL10543	2	Low-Intermediate Risk
DLBCL10552						DLBCL11523	4	High Risk							DLBCL10552	2	Low-Intermediate Risk
DLBCL10838						DLBCL11525	3	High-Intermediate Risk							DLBCL10838	2	Low-Intermediate Risk
DLBCL10853						DLBCL11526	3	High-Intermediate Risk							DLBCL10853	2	Low-Intermediate Risk
DLBCL10867						DLBCL11527	0	Low Risk							DLBCL10867	2	Low-Intermediate Risk
DLBCL10869						DLBCL11528	0	Low Risk							DLBCL10869	2	Low-Intermediate Risk
DLBCL10870						DLBCL11530	23	Intermediate Risk							DLBCL10870	2	Low-Intermediate Risk
DLBCL10876						DLBCL11531	0	Low Risk							DLBCL10876	2	Low-Intermediate Risk
DLBCL10881						DLBCL11532	3	High-Intermediate Risk							DLBCL10881	2	Low-Intermediate Risk
DLBCL10883						DLBCL11533	3	High-Intermediate Risk							DLBCL10883	2	Low-Intermediate Risk
DLBCL10889						DLBCL11534	1	Low Risk							DLBCL10889	2	Low-Intermediate Risk
DLBCL10892						DLBCL11535	1	Low Risk							DLBCL10892	2	Low-Intermediate Risk
DLBCL10898						DLBCL11536	2	Low-Intermediate Risk							DLBCL10898	2	Low-Intermediate Risk
DLBCL10899						DLBCL11537	3	High-Intermediate Risk							DLBCL10899	2	Low-Intermediate Risk
DLBCL10907						DLBCL11538	1	Low Risk							DLBCL10907	2	Low-Intermediate Risk
DLBCL10913						DLBCL11540	0	Low Risk							DLBCL10913	2	Low-Intermediate Risk
DLBCL10920						DLBCL11541	3	High-Intermediate Risk							DLBCL10920	2	Low-Intermediate Risk
DLBCL10921						DLBCL11542	2	Low-Intermediate Risk							DLBCL10921	2	Low-Intermediate Risk
DLBCL10922						DLBCL11558	0	Low Risk							DLBCL10922	2	Low-Intermediate Risk
DLBCL10923						DLBCL11559	0	Low Risk							DLBCL10923	2	Low-Intermediate Risk
DLBCL10927						DLBCL11560	1	Low Risk							DLBCL10927	2	Low-Intermediate Risk
DLBCL10928						DLBCL11561	0	Low Risk							DLBCL10928	2	Low-Intermediate Risk
DLBCL10937						DLBCL11562	1	Low Risk							DLBCL10937	2	Low-Intermediate Risk
DLBCL10950						DLBCL11563	0	Low Risk							DLBCL10950	2	Low-Intermediate Risk
DLBCL10952						DLBCL11564	0	Low Risk							DLBCL10952	2	Low-Intermediate Risk
DLBCL10953						DLBCL11568	1	Low Risk							DLBCL10953	2	Low-Intermediate Risk
DLBCL10959						DLBCL11570	2	Low-Intermediate Risk							DLBCL10959	2	Low-Intermediate Risk
DLBCL10991						DLBCL11571	4	High Risk							DLBCL10991	2	Low-Intermediate Risk
DLBCL10997						DLBCL11572	4	High Risk							DLBCL10997	2	Low-Intermediate Risk
DLBCL10998						DLBCL11573	3	High-Intermediate Risk							DLBCL10998	2	Low-Intermediate Risk
DLBCL10999						DLBCL11574	1	Low Risk							DLBCL10999	2	Low-Intermediate Risk
DLBCL11004						DLBCL11575	2	Low-Intermediate Risk							DLBCL11004	2	Low-Intermediate Risk
DLBCL11184						DLBCL11576	2	Low-Intermediate Risk							DLBCL11184	2	Low-Intermediate Risk
DLBCL11186						DLBCL11577	1	Low Risk							DLBCL11186	2	Low-Intermediate Risk
DLBCL11201						DLBCL11578	1	Low Risk							DLBCL11201	2	Low-Intermediate Risk
DLBCL11205						DLBCL11579	2	Low-Intermediate Risk							DLBCL11205	2	Low-Intermediate Risk
DLBCL11206						DLBCL11581	5	High Risk							DLBCL11206	2	Low-Intermediate Risk
DLBCL11346						DLBCL11584	3	High-Intermediate Risk							DLBCL11346	2	Low-Intermediate Risk
DLBCL11353						DLBCL11585	2	Low-Intermediate Risk							DLBCL11353	2	Low-Intermediate Risk
DLBCL11430						DLBCL11586	3	High-Intermediate Risk							DLBCL11430	2	Low-Intermediate Risk
DLBCL11431						DLBCL11587	5	High Risk							DLBCL11431	2	Low-Intermediate Risk
DLBCL11432						DLBCL11589	4	High Risk							DLBCL11432	2	Low-Intermediate Risk
DLBCL11433						DLBCL11590	1	Low Risk							DLBCL11433	2	Low-Intermediate Risk
DLBCL11434						DLBCL11591	3	High-Intermediate Risk							DLBCL11434	2	Low-Intermediate Risk
DLBCL11436						DLBCL11595	2	Low-Intermediate Risk							DLBCL11436	2	Low-Intermediate Risk
DLBCL11438						DLBCL11596	4	High Risk							DLBCL11438	2	Low-Intermediate Risk
DLBCL11455						DLBCL11649	4	High Risk							DLBCL11455	2	Low-Intermediate Risk
DLBCL11457						DLBCL11651	3	High-Intermediate Risk							DLBCL11457	2	Low-Intermediate Risk
DLBCL11462						DLBCL11652	1	Low Risk							DLBCL11462	2	Low-Intermediate Risk
DLBCL11475						DLBCL11655	1	Low Risk							DLBCL11475	2	Low-Intermediate Risk
DLBCL11483						DLBCL11656	2	Low-Intermediate Risk							DLBCL11483	2	Low-Intermediate Risk
DLBCL11489						DLBCL11657	2	Low-Intermediate Risk							DLBCL11489	2	Low-Intermediate Risk
DLBCL11491						DLBCL11658	23	Intermediate Risk							DLBCL11491	2	Low-Intermediate Risk
DLBCL11493						DLBCL11659	2	Low-Intermediate Risk							DLBCL11493	2	Low-Intermediate Risk
DLBCL11497						DLBCL11660	5	High Risk							DLBCL11497	2	Low-Intermediate Risk
DLBCL11509						DLBCL11661	4	High Risk							DLBCL11509	2	Low-Intermediate Risk
DLBCL11536						DLBCL11662	3	High-Intermediate Risk							DLBCL11536	2	Low-Intermediate Risk
DLBCL11542						DLBCL11663	3	High-Intermediate Risk							DLBCL11542	2	Low-Intermediate Risk
DLBCL11570						DLBCL11664	3	High-Intermediate Risk							DLBCL11570	2	Low-Intermediate Risk
DLBCL11575						DLBCL11665	1	Low Risk							DLBCL11575	2	Low-Intermediate Risk
DLBCL11576						DLBCL11666	23	Intermediate Risk							DLBCL11576	2	Low-Intermediate Risk
DLBCL11579						DLBCL11667	1	Low Risk							DLBCL11579	2	Low-Intermediate Risk
DLBCL11585						DLBCL11668	4	High Risk							DLBCL11585	2	Low-Intermediate Risk
DLBCL11595						DLBCL11669	4	High Risk							DLBCL11595	2	Low-Intermediate Risk
DLBCL11656						DLBCL11671	4	High Risk							DLBCL11656	2	Low-Intermediate Risk
DLBCL11657						DLBCL11674	4	High Risk							DLBCL11657	2	Low-Intermediate Risk
DLBCL11659						DLBCL11678	4	High Risk							DLBCL11659	2	Low-Intermediate Risk
DLBCL11679						DLBCL11679	2	Low-Intermediate Risk							DLBCL11679	2	Low-Intermediate Risk
DLBCL11680						DLBCL11680	2	Low-Intermediate Risk							DLBCL11680	2	Low-Intermediate Risk
DLBCL11681						DLBCL11681	2	Low-Intermediate Risk							DLBCL11681	2	Low-Intermediate Risk
DLBCL10116						DLBCL11682	1	Low Risk							TCGA-FA-A6HO	4	High Risk
DLBCL10474						DLBCL11683	0	Low Risk							TCGA-FF-A7CQ	5	High Risk
DLBCL10475						DLBCL11685	3	High-Intermediate Risk							TCGA-FF-A7CR	4	High Risk
DLBCL10486						TCGA-FA-A4XK	2	Low-Intermediate Risk							TCGA-FF-A7CX	3	High-Intermediate Risk
DLBCL10494						TCGA-FA-A6HO	4	High Risk							TCGA-G8-6326	3	High-Intermediate Risk
DLBCL10497						TCGA-FA-A7DS	2	Low-Intermediate Risk							TCGA-GR-A4D4	3	High-Intermediate Risk
DLBCL10498						TCGA-FA-A82F	2	Low-Intermediate Risk							TCGA-GR-A4D5	3	High-Intermediate Risk
DLBCL10506						TCGA-FF-8043	2	Low-Intermediate Risk							TCGA-GR-A4D9	3	High-Intermediate Risk
DLBCL10512						TCGA-FF-8061	1	Low Risk							TCGA-G8-6325	23	Intermediate Risk
DLBCL10515						TCGA-FF-8062	1	Low Risk							TCGA-G8-6907	23	Intermediate Risk
DLBCL10519						TCGA-FF-A7CQ	5	High Risk							TCGA-G8-6909	23	Intermediate Risk
DLBCL10523						TCGA-FF-A7CR	4	High Risk							TCGA-FF-8061	1	Low Risk
DLBCL10525						TCGA-FF-A7CW	2	Low-Intermediate Risk							TCGA-FF-8062	1	Low Risk
DLBCL10527						TCGA-FF-A7CX	3	High-Intermediate Risk							TCGA-G8-6324	1	Low Risk
DLBCL10528						TCGA-G8-6324	1	Low Risk							TCGA-GR-A4D6	0	Low Risk
DLBCL10529						TCGA-G8-6325	23	Intermediate Risk							TCGA-GS-A9TQ	1	Low Risk
DLBCL10531						TCGA-G8-6326	3	High-Intermediate Risk							TCGA-GS-A9TV	1	Low Risk
DLBCL10533						TCGA-G8-6907	23	Intermediate Risk							TCGA-GS-A9TW	0	Low Risk
DLBCL10534						TCGA-G8-6909	23	Intermediate Risk							TCGA-GS-A9TX	0	Low Risk
DLBCL10536						TCGA-GR-A4D4	3	High-Intermediate Risk							TCGA-GS-A9TZ	1	Low Risk
DLBCL10540						TCGA-GR-A4D5	3	High-Intermediate Risk							TCGA-FA-A4XK	2	Low-Intermediate Risk
DLBCL10549						TCGA-GR-A4D6	0	Low Risk							TCGA-FA-A7DS	2	Low-Intermediate Risk
DLBCL10550						TCGA-GR-A4D9	3	High-Intermediate Risk							TCGA-FA-A82F	2	Low-Intermediate Risk
DLBCL10553						TCGA-GS-A9TQ	1	Low Risk							TCGA-FF-8043	2	Low-Intermediate Risk
DLBCL10843						TCGA-GS-A9TV	1	Low Risk							TCGA-FF-A7CW	2	Low-Intermediate Risk
DLBCL10851						TCGA-GS-A9TW	0	Low Risk
DLBCL10856						TCGA-GS-A9TX	0	Low Risk
DLBCL10861						TCGA-GS-A9TZ	1	Low Risk
DLBCL10862
DLBCL10878
DLBCL10885
DLBCL10895
DLBCL10900
DLBCL10903
DLBCL10904
DLBCL10905
DLBCL10916
DLBCL10930
DLBCL10931
DLBCL10938
DLBCL10940
DLBCL10947
DLBCL10954
DLBCL10955
DLBCL10961
DLBCL10963
DLBCL10965
DLBCL10966
DLBCL10968
DLBCL10969
DLBCL10972
DLBCL10973
DLBCL10974
DLBCL10975
DLBCL10977
DLBCL10978
DLBCL10979
DLBCL10981
DLBCL10984
DLBCL10985
DLBCL10992
DLBCL10996
DLBCL11000
DLBCL11188
DLBCL11211
DLBCL11255
DLBCL11258
DLBCL11259
DLBCL11261
DLBCL11262
DLBCL11439
DLBCL11446
DLBCL11447
DLBCL11448
DLBCL11449
DLBCL11450
DLBCL11464
DLBCL11479
DLBCL11490
DLBCL11506
DLBCL11507
DLBCL11508
DLBCL11539
DLBCL11565
DLBCL11566
DLBCL11569
DLBCL11646
DLBCL11648
DLBCL11670
DLBCL11672
DLBCL11673
DLBCL11675
DLBCL11676
DLBCL11677
DLBCL11684
TCGA-FA-A6HO
TCGA-FF-A7CQ
TCGA-FF-A7CR
TCGA-FF-A7CX
TCGA-G8-6326
TCGA-GR-A4D4
TCGA-GR-A4D5
TCGA-GR-A4D9
TCGA-G8-6325
TCGA-G8-6907
TCGA-G8-6909
TCGA-FF-8061
TCGA-FF-8062
TCGA-G8-6324
TCGA-GR-A4D6
TCGA-GS-A9TQ
TCGA-GS-A9TV
TCGA-GS-A9TW
TCGA-GS-A9TX
TCGA-GS-A9TZ
TCGA-FA-A4XK
TCGA-FA-A7DS
TCGA-FA-A82F
TCGA-FF-8043
TCGA-FF-A7CW
TCGA-FA-8693
TCGA-FA-A4BB
TCGA-FA-A6HN
TCGA-FA-A7Q1
TCGA-FA-A86F
TCGA-FF-8041
TCGA-FF-8042
TCGA-FF-8046
TCGA-FF-8047
TCGA-FM-8000
TCGA-G8-6906
TCGA-G8-6914
TCGA-GR-7351
TCGA-GR-7353
TCGA-GS-A9TT
TCGA-GS-A9TU
TCGA-GS-A9TY
TCGA-GS-A9U3
TCGA-GS-A9U4
TCGA-RQ-A68N
TCGA-RQ-A6JB
TCGA-RQ-AAAT
TCGA-VB-A8QN

## Sheet: Sheet4
Gene_expression_Subtype and Genetic_Subtype data was obtained from the open-access supplementary files of this article. (DOI: 10.1056/NEJMoa1801445)
id	Gene_expression_Subtype	Genetic_Subtype
CTSP-ACY5	N/A	BN2
CTSP-ACY6	ABC	N/A
CTSP-ACY8	ABC	MCD
CTSP-ACYH	ABC	N/A
CTSP-ACYM	ABC	N/A
CTSP-ACYP	ABC	MCD
CTSP-ACYS	ABC	N/A
CTSP-ACYV	ABC	BN2
CTSP-ACYX	ABC	MCD
CTSP-ACZC	ABC	N/A
CTSP-ACZK	ABC	EZB
CTSP-ACZT	ABC	N/A
CTSP-ACZU	ABC	N1
CTSP-ACZW	ABC	N/A
CTSP-AD05	ABC	MCD
CTSP-AD0Z	N/A	EZB
CTSP-AD13	ABC	BN2
CTSP-AD14	ABC	N/A
CTSP-AD18	ABC	BN2
CTSP-AD1A	ABC	N/A
CTSP-AD1R	ABC	MCD
CTSP-AD1Z	ABC	MCD
CTSP-AD28	ABC	MCD
CTSP-AD2E	ABC	N/A
CTSP-AD4C	ABC	MCD
CTSP-AD4F	N/A	MCD
CTSP-AD4K	ABC	N1
CTSP-ADRS	ABC	N/A
CTSP-B02C	ABC	BN2
CTSP-B02D	ABC	N/A
CTSP-B02E	N/A	N/A
CTSP-B02F	N/A	EZB
CTSP-B02H	ABC	N/A
CTSP-B02I	ABC	N/A
DLBCL10116	ABC	N/A
DLBCL10450	ABC	MCD
DLBCL10451	N/A	BN2
DLBCL10452	ABC	N/A
DLBCL10453	ABC	N/A
DLBCL10454	N/A	N/A
DLBCL10455	N/A	N/A
DLBCL10456	GCB	N/A
DLBCL10457	ABC	N/A
DLBCL10458	ABC	BN2
DLBCL10459	GCB	EZB
DLBCL10460	GCB	EZB
DLBCL10461	ABC	N/A
DLBCL10462	N/A	BN2
DLBCL10463	ABC	MCD
DLBCL10464	GCB	EZB
DLBCL10465	GCB	EZB
DLBCL10466	N/A	EZB
DLBCL10467	ABC	N/A
DLBCL10469	GCB	N/A
DLBCL10470	GCB	EZB
DLBCL10471	ABC	N/A
DLBCL10472	GCB	EZB
DLBCL10473	GCB	N/A
DLBCL10474	ABC	N/A
DLBCL10475	GCB	EZB
DLBCL10476	GCB	EZB
DLBCL10477	ABC	N/A
DLBCL10478	GCB	EZB
DLBCL10479	ABC	N/A
DLBCL10480	ABC	MCD
DLBCL10481	GCB	EZB
DLBCL10482	ABC	BN2
DLBCL10483	N/A	EZB
DLBCL10484	GCB	N/A
DLBCL10485	N/A	N/A
DLBCL10486	ABC	N/A
DLBCL10487	ABC	N/A
DLBCL10488	N/A	BN2
DLBCL10489	GCB	EZB
DLBCL10490	ABC	N/A
DLBCL10491	GCB	EZB
DLBCL10492	ABC	N/A
DLBCL10493	GCB	N/A
DLBCL10494	GCB	N/A
DLBCL10495	ABC	BN2
DLBCL10496	N/A	N/A
DLBCL10497	GCB	N/A
DLBCL10498	GCB	EZB
DLBCL10499	ABC	N/A
DLBCL10500	ABC	N/A
DLBCL10501	GCB	EZB
DLBCL10502	GCB	N/A
DLBCL10503	ABC	N/A
DLBCL10504	N/A	MCD
DLBCL10505	GCB	N/A
DLBCL10506	ABC	BN2
DLBCL10507	ABC	N/A
DLBCL10508	N/A	N/A
DLBCL10509	ABC	N/A
DLBCL10510	GCB	N/A
DLBCL10512	GCB	N/A
DLBCL10513	GCB	N/A
DLBCL10514	GCB	EZB
DLBCL10515	N/A	BN2
DLBCL10516	ABC	N/A
DLBCL10517	ABC	N/A
DLBCL10518	GCB	EZB
DLBCL10519	GCB	EZB
DLBCL10520	ABC	N1
DLBCL10521	ABC	N/A
DLBCL10522	GCB	EZB
DLBCL10523	GCB	EZB
DLBCL10524	GCB	N/A
DLBCL10525	ABC	BN2
DLBCL10527	N/A	N/A
DLBCL10528	GCB	N/A
DLBCL10529	ABC	N/A
DLBCL10530	ABC	MCD
DLBCL10531	N/A	N/A
DLBCL10532	ABC	MCD
DLBCL10533	ABC	N/A
DLBCL10534	ABC	MCD
DLBCL10535	ABC	N/A
DLBCL10536	GCB	N/A
DLBCL10537	GCB	EZB
DLBCL10538	GCB	N/A
DLBCL10539	GCB	N/A
DLBCL10540	ABC	MCD
DLBCL10541	GCB	N/A
DLBCL10542	ABC	MCD
DLBCL10543	GCB	N/A
DLBCL10544	GCB	MCD
DLBCL10545	GCB	N/A
DLBCL10546	ABC	BN2
DLBCL10547	GCB	N/A
DLBCL10548	GCB	BN2
DLBCL10549	GCB	N/A
DLBCL10550	ABC	N/A
DLBCL10552	GCB	EZB
DLBCL10553	GCB	N/A
DLBCL10554	GCB	EZB
DLBCL10555	GCB	EZB
DLBCL10564	GCB	EZB
DLBCL10565	GCB	N/A
DLBCL10566	N/A	N/A
DLBCL10780	GCB	EZB
DLBCL10782	GCB	BN2
DLBCL10833	ABC	BN2
DLBCL10834	ABC	N/A
DLBCL10835	ABC	N/A
DLBCL10836	ABC	MCD
DLBCL10837	ABC	N/A
DLBCL10838	ABC	N/A
DLBCL10839	ABC	BN2
DLBCL10842	ABC	N/A
DLBCL10843	ABC	BN2
DLBCL10844	ABC	N1
DLBCL10845	ABC	N/A
DLBCL10846	ABC	N/A
DLBCL10847	ABC	N/A
DLBCL10848	ABC	MCD
DLBCL10849	ABC	N/A
DLBCL10850	ABC	N/A
DLBCL10851	ABC	N/A
DLBCL10852	ABC	MCD
DLBCL10853	ABC	N/A
DLBCL10854	ABC	MCD
DLBCL10855	ABC	N/A
DLBCL10856	ABC	N/A
DLBCL10857	ABC	MCD
DLBCL10858	ABC	MCD
DLBCL10859	ABC	N/A
DLBCL10860	ABC	MCD
DLBCL10861	ABC	N/A
DLBCL10862	ABC	N/A
DLBCL10863	ABC	MCD
DLBCL10864	ABC	MCD
DLBCL10865	N/A	N/A
DLBCL10866	ABC	MCD
DLBCL10867	ABC	N/A
DLBCL10868	ABC	MCD
DLBCL10869	ABC	N/A
DLBCL10870	ABC	MCD
DLBCL10871	ABC	N/A
DLBCL10872	ABC	N/A
DLBCL10873	ABC	N1
DLBCL10874	ABC	N/A
DLBCL10875	N/A	N/A
DLBCL10876	ABC	MCD
DLBCL10877	ABC	N/A
DLBCL10878	ABC	N/A
DLBCL10879	ABC	EZB
DLBCL10880	ABC	N/A
DLBCL10881	ABC	N/A
DLBCL10883	ABC	MCD
DLBCL10884	ABC	N/A
DLBCL10885	ABC	N/A
DLBCL10887	ABC	MCD
DLBCL10888	ABC	N/A
DLBCL10889	ABC	MCD
DLBCL10890	ABC	N/A
DLBCL10891	ABC	MCD
DLBCL10892	ABC	N/A
DLBCL10893	ABC	N/A
DLBCL10894	ABC	BN2
DLBCL10895	ABC	N/A
DLBCL10896	N/A	BN2
DLBCL10897	ABC	BN2
DLBCL10898	ABC	N/A
DLBCL10899	ABC	MCD
DLBCL10900	ABC	MCD
DLBCL10901	ABC	MCD
DLBCL10902	ABC	N/A
DLBCL10903	ABC	N/A
DLBCL10904	ABC	N/A
DLBCL10905	ABC	BN2
DLBCL10906	ABC	N/A
DLBCL10907	ABC	BN2
DLBCL10908	N/A	N/A
DLBCL10909	ABC	N/A
DLBCL10910	ABC	N/A
DLBCL10911	ABC	N/A
DLBCL10912	ABC	BN2
DLBCL10913	ABC	BN2
DLBCL10914	ABC	N/A
DLBCL10915	ABC	N1
DLBCL10916	ABC	MCD
DLBCL10917	ABC	N/A
DLBCL10918	ABC	BN2
DLBCL10919	ABC	N/A
DLBCL10920	ABC	N/A
DLBCL10921	ABC	N/A
DLBCL10922	ABC	N/A
DLBCL10923	ABC	N/A
DLBCL10924	ABC	MCD
DLBCL10925	ABC	MCD
DLBCL10926	ABC	N/A
DLBCL10927	N/A	BN2
DLBCL10928	ABC	BN2
DLBCL10930	ABC	N/A
DLBCL10931	ABC	BN2
DLBCL10932	ABC	N/A
DLBCL10933	ABC	N/A
DLBCL10935	N/A	BN2
DLBCL10936	N/A	N/A
DLBCL10937	ABC	BN2
DLBCL10938	ABC	MCD
DLBCL10939	ABC	BN2
DLBCL10940	ABC	MCD
DLBCL10941	ABC	N1
DLBCL10942	N/A	BN2
DLBCL10943	ABC	N/A
DLBCL10945	ABC	BN2
DLBCL10946	N/A	N/A
DLBCL10947	N/A	BN2
DLBCL10948	ABC	MCD
DLBCL10949	ABC	MCD
DLBCL10950	ABC	N/A
DLBCL10951	ABC	N/A
DLBCL10952	N/A	N1
DLBCL10953	N/A	BN2
DLBCL10954	ABC	N/A
DLBCL10955	ABC	N/A
DLBCL10956	ABC	N/A
DLBCL10957	N/A	BN2
DLBCL10958	N/A	N/A
DLBCL10959	ABC	N/A
DLBCL10960	N/A	BN2
DLBCL10961	ABC	MCD
DLBCL10962	ABC	N/A
DLBCL10963	ABC	N/A
DLBCL10964	ABC	N/A
DLBCL10965	ABC	N/A
DLBCL10966	ABC	BN2
DLBCL10967	ABC	N/A
DLBCL10968	N/A	BN2
DLBCL10969	ABC	BN2
DLBCL10970	N/A	N/A
DLBCL10971	ABC	N/A
DLBCL10972	ABC	N/A
DLBCL10973	ABC	N1
DLBCL10974	ABC	N/A
DLBCL10975	ABC	BN2
DLBCL10977	ABC	N/A
DLBCL10978	N/A	N/A
DLBCL10979	N/A	N/A
DLBCL10980	ABC	N/A
DLBCL10981	N/A	EZB
DLBCL10982	ABC	N/A
DLBCL10983	ABC	MCD
DLBCL10984	ABC	N/A
DLBCL10985	ABC	N1
DLBCL10986	N/A	N/A
DLBCL10987	ABC	MCD
DLBCL10988	ABC	N/A
DLBCL10989	ABC	N/A
DLBCL10990	ABC	N/A
DLBCL10991	ABC	BN2
DLBCL10992	ABC	MCD
DLBCL10993	ABC	BN2
DLBCL10994	N/A	N/A
DLBCL10995	ABC	N1
DLBCL10996	N/A	BN2
DLBCL10997	ABC	N/A
DLBCL10998	N/A	BN2
DLBCL10999	ABC	MCD
DLBCL11000	ABC	MCD
DLBCL11001	ABC	N/A
DLBCL11002	N/A	N/A
DLBCL11004	ABC	MCD
DLBCL11005	ABC	N1
DLBCL11180	ABC	N/A
DLBCL11181	N/A	BN2
DLBCL11182	ABC	N/A
DLBCL11184	ABC	N/A
DLBCL11185	ABC	BN2
DLBCL11186	ABC	N/A
DLBCL11187	ABC	MCD
DLBCL11188	N/A	N/A
DLBCL11191	N/A	BN2
DLBCL11193	GCB	EZB
DLBCL11194	ABC	BN2
DLBCL11195	ABC	MCD
DLBCL11196	N/A	N/A
DLBCL11197	ABC	MCD
DLBCL11201	ABC	MCD
DLBCL11202	N/A	N/A
DLBCL11203	ABC	N1
DLBCL11204	ABC	N/A
DLBCL11205	ABC	N/A
DLBCL11206	N/A	N/A
DLBCL11208	N/A	BN2
DLBCL11209	ABC	BN2
DLBCL11211	ABC	BN2
DLBCL11213	ABC	BN2
DLBCL11242	ABC	MCD
DLBCL11255	ABC	N/A
DLBCL11256	ABC	N/A
DLBCL11257	N/A	N/A
DLBCL11258	ABC	BN2
DLBCL11259	ABC	N/A
DLBCL11260	ABC	N/A
DLBCL11261	ABC	N/A
DLBCL11262	ABC	N/A
DLBCL11271	ABC	N/A
DLBCL11300	ABC	N/A
DLBCL11346	ABC	N/A
DLBCL11353	ABC	MCD
DLBCL11428	GCB	EZB
DLBCL11429	N/A	BN2
DLBCL11430	ABC	N/A
DLBCL11431	N/A	N/A
DLBCL11432	N/A	N/A
DLBCL11433	ABC	N/A
DLBCL11434	GCB	BN2
DLBCL11435	GCB	BN2
DLBCL11436	N/A	N/A
DLBCL11437	N/A	N/A
DLBCL11438	N/A	N/A
DLBCL11439	ABC	BN2
DLBCL11440	ABC	N/A
DLBCL11441	N/A	N/A
DLBCL11443	N/A	BN2
DLBCL11444	N/A	EZB
DLBCL11445	GCB	N/A
DLBCL11446	N/A	N/A
DLBCL11447	ABC	MCD
DLBCL11448	ABC	MCD
DLBCL11449	ABC	N/A
DLBCL11450	ABC	MCD
DLBCL11451	ABC	N/A
DLBCL11452	GCB	BN2
DLBCL11453	N/A	N/A
DLBCL11454	N/A	BN2
DLBCL11455	ABC	N/A
DLBCL11456	N/A	N/A
DLBCL11457	GCB	BN2
DLBCL11458	N/A	N/A
DLBCL11459	N/A	N/A
DLBCL11460	N/A	N/A
DLBCL11461	N/A	BN2
DLBCL11462	N/A	N/A
DLBCL11463	N/A	N/A
DLBCL11464	N/A	BN2
DLBCL11466	ABC	N1
DLBCL11467	N/A	N/A
DLBCL11468	N/A	N/A
DLBCL11469	N/A	N/A
DLBCL11470	GCB	BN2
DLBCL11471	N/A	N/A
DLBCL11472	N/A	N/A
DLBCL11473	N/A	BN2
DLBCL11474	N/A	BN2
DLBCL11475	GCB	N/A
DLBCL11476	N/A	N/A
DLBCL11477	N/A	BN2
DLBCL11478	N/A	BN2
DLBCL11479	N/A	N/A
DLBCL11480	ABC	N/A
DLBCL11481	N/A	N/A
DLBCL11482	N/A	BN2
DLBCL11483	GCB	N/A
DLBCL11484	N/A	N/A
DLBCL11485	N/A	N/A
DLBCL11486	ABC	MCD
DLBCL11487	ABC	N/A
DLBCL11488	ABC	BN2
DLBCL11489	N/A	N/A
DLBCL11490	ABC	N/A
DLBCL11491	ABC	N/A
DLBCL11492	ABC	N/A
DLBCL11493	ABC	N/A
DLBCL11494	N/A	BN2
DLBCL11495	ABC	MCD
DLBCL11496	GCB	N/A
DLBCL11497	ABC	N/A
DLBCL11498	ABC	BN2
DLBCL11499	ABC	N/A
DLBCL11500	ABC	MCD
DLBCL11501	ABC	N/A
DLBCL11503	ABC	N1
DLBCL11504	GCB	N/A
DLBCL11506	N/A	BN2
DLBCL11507	N/A	N/A
DLBCL11508	GCB	BN2
DLBCL11509	N/A	N/A
DLBCL11510	GCB	N/A
DLBCL11511	N/A	BN2
DLBCL11512	N/A	BN2
DLBCL11515	ABC	N/A
DLBCL11516	N/A	N/A
DLBCL11517	ABC	N/A
DLBCL11518	N/A	BN2
DLBCL11519	GCB	N/A
DLBCL11520	N/A	BN2
DLBCL11523	GCB	N/A
DLBCL11525	GCB	N/A
DLBCL11526	GCB	EZB
DLBCL11527	GCB	EZB
DLBCL11528	GCB	N/A
DLBCL11530	GCB	EZB
DLBCL11531	GCB	N/A
DLBCL11532	GCB	EZB
DLBCL11533	GCB	N/A
DLBCL11534	GCB	N/A
DLBCL11535	GCB	N/A
DLBCL11536	GCB	N/A
DLBCL11537	GCB	BN2
DLBCL11538	GCB	N/A
DLBCL11539	GCB	BN2
DLBCL11540	GCB	N/A
DLBCL11541	GCB	N/A
DLBCL11542	GCB	EZB
DLBCL11558	GCB	EZB
DLBCL11559	GCB	EZB
DLBCL11560	GCB	N/A
DLBCL11561	GCB	N/A
DLBCL11562	GCB	N/A
DLBCL11563	GCB	N/A
DLBCL11564	GCB	N/A
DLBCL11565	GCB	N/A
DLBCL11566	GCB	EZB
DLBCL11568	GCB	EZB
DLBCL11569	GCB	N/A
DLBCL11570	GCB	N/A
DLBCL11571	GCB	N/A
DLBCL11572	GCB	EZB
DLBCL11573	GCB	EZB
DLBCL11574	GCB	N/A
DLBCL11575	GCB	EZB
DLBCL11576	GCB	EZB
DLBCL11577	GCB	N/A
DLBCL11578	GCB	N/A
DLBCL11579	GCB	N/A
DLBCL11581	GCB	N/A
DLBCL11584	GCB	EZB
DLBCL11585	GCB	EZB
DLBCL11586	GCB	BN2
DLBCL11587	GCB	N/A
DLBCL11589	GCB	EZB
DLBCL11590	GCB	BN2
DLBCL11591	GCB	EZB
DLBCL11595	ABC	N/A
DLBCL11596	ABC	N/A
DLBCL11646	ABC	N/A
DLBCL11648	ABC	N1
DLBCL11649	N/A	N/A
DLBCL11651	GCB	N/A
DLBCL11652	ABC	N/A
DLBCL11655	GCB	BN2
DLBCL11656	GCB	EZB
DLBCL11657	GCB	EZB
DLBCL11658	ABC	N1
DLBCL11659	N/A	N/A
DLBCL11660	GCB	BN2
DLBCL11661	N/A	N/A
DLBCL11662	ABC	BN2
DLBCL11663	N/A	N/A
DLBCL11664	GCB	EZB
DLBCL11665	GCB	N/A
DLBCL11666	GCB	EZB
DLBCL11667	GCB	EZB
DLBCL11668	N/A	BN2
DLBCL11669	GCB	EZB
DLBCL11670	GCB	EZB
DLBCL11671	GCB	BN2
DLBCL11672	GCB	EZB
DLBCL11673	GCB	N/A
DLBCL11674	N/A	N/A
DLBCL11675	GCB	EZB
DLBCL11676	GCB	N/A
DLBCL11677	GCB	N/A
DLBCL11678	GCB	EZB
DLBCL11679	GCB	BN2
DLBCL11680	GCB	EZB
DLBCL11681	GCB	N/A
DLBCL11682	N/A	N/A
DLBCL11683	GCB	N/A
DLBCL11684	GCB	EZB
DLBCL11685	GCB	EZB
TCGA-FA-8693	GCB	N/A
TCGA-FA-A4BB	N/A	BN2
TCGA-FA-A4XK	ABC	N/A
TCGA-FA-A6HN	N/A	N/A
TCGA-FA-A6HO	ABC	N/A
TCGA-FA-A7DS	ABC	N/A
TCGA-FA-A7Q1	GCB	N/A
TCGA-FA-A82F	N/A	N/A
TCGA-FA-A86F	N/A	N/A
TCGA-FF-8041	GCB	BN2
TCGA-FF-8042	N/A	N/A
TCGA-FF-8043	GCB	N/A
TCGA-FF-8046	GCB	N/A
TCGA-FF-8047	N/A	N/A
TCGA-FF-8061	GCB	N/A
TCGA-FF-8062	GCB	N/A
TCGA-FF-A7CQ	ABC	MCD
TCGA-FF-A7CR	ABC	MCD
TCGA-FF-A7CW	ABC	N/A
TCGA-FF-A7CX	ABC	N/A
TCGA-FM-8000	GCB	EZB
TCGA-G8-6324	ABC	N1
TCGA-G8-6325	GCB	N/A
TCGA-G8-6326	GCB	N/A
TCGA-G8-6906	GCB	N/A
TCGA-G8-6907	GCB	N/A
TCGA-G8-6909	GCB	BN2
TCGA-G8-6914	GCB	N/A
TCGA-GR-7351	N/A	N/A
TCGA-GR-7353	N/A	N/A
TCGA-GR-A4D4	GCB	N/A
TCGA-GR-A4D5	N/A	N/A
TCGA-GR-A4D6	GCB	N/A
TCGA-GR-A4D9	ABC	N/A
TCGA-GS-A9TQ	GCB	EZB
TCGA-GS-A9TT	N/A	N/A
TCGA-GS-A9TU	N/A	N/A
TCGA-GS-A9TV	GCB	N/A
TCGA-GS-A9TW	GCB	N/A
TCGA-GS-A9TX	GCB	N/A
TCGA-GS-A9TY	N/A	N/A
TCGA-GS-A9TZ	GCB	N/A
TCGA-GS-A9U3	N/A	N/A
TCGA-GS-A9U4	N/A	N/A
TCGA-RQ-A68N	ABC	MCD
TCGA-RQ-A6JB	GCB	EZB
TCGA-RQ-AAAT	GCB	N/A
TCGA-VB-A8QN	GCB	BN2
