# Supplementary material for: International Prognostic Index-Based Immune Prognostic Model for Diffuse Large B-Cell Lymphoma
Source: Front Immunol. 2021 Oct 22;12:732006. doi: 10.3389/fimmu.2021.732006 (PMC8569825; doi:10.3389/fimmu.2021.732006)
Supplement: Supplementary Table 3 — DEG of IPI High and Low Risk group and over-representative analysis. [file DataSheet_3.xlsx]

## Sheet: DEG_IPI_High.vs.Low
ID	High_Risk	Low_Risk	baseMean	log2FoldChange	lfcSE	stat	pvalue	padj	regulation
TMPRSS11D	14.0743	185.613	11.4121	-4.66489	0.409386	-11.3948	4.43665e-30	1.59807e-25	Down
KRT4	14.486	5602.19	87.4567	-8.44508	0.744656	-11.3409	8.22815e-30	1.59807e-25	Down
RHCG	46.7398	896.375	49.9647	-3.58626	0.332876	-10.7735	4.58963e-27	5.94265e-23	Down
C11orf53	19.5299	547.714	83.3	-3.85042	0.369063	-10.433	1.75337e-25	1.70269e-21	Down
COX6A1P2	116.722	317.518	173.582	-1.44298	0.148783	-9.69856	3.05797e-22	2.37568e-18	Down
SBSN	171.488	531.533	43.8099	-3.61068	0.3815	-9.46443	2.95163e-21	1.91088e-17	Down
NCAM2	41.9181	173.699	54.1929	-2.37826	0.25348	-9.38244	6.44619e-21	3.57709e-17	Down
AC063944.1	4.13939	30.4667	14.2475	-2.92226	0.317879	-9.193	3.82027e-20	1.85493e-16	Down
AL355472.1	79.0557	234.543	127.03	-1.57609	0.172135	-9.15615	5.37794e-20	2.32112e-16	Down
AC008677.2	9.5295	29.5416	15.5287	-1.62388	0.179551	-9.04411	1.50895e-19	5.86137e-16	Down
RPS29P16	32.0538	89.3497	48.548	-1.48449	0.166924	-8.89321	5.93705e-19	2.09654e-15	Down
TMSB10P1	21.3805	73.2444	43.2706	-1.76842	0.200687	-8.81185	1.23102e-18	3.98481e-15	Down
CSRNP3	24.5997	117.667	53.6967	-2.26704	0.259591	-8.73313	2.47725e-18	7.40204e-15	Down
TRIM29	114.212	676.859	35.581	-3.29583	0.378356	-8.71091	3.01435e-18	8.36354e-15	Down
H2AZ2P1	18.2937	42.3303	24.5969	-1.15609	0.134933	-8.56793	1.05365e-17	2.34266e-14	Down
CCDC85A	8.70722	49.6176	21.9107	-2.53546	0.295953	-8.5671	1.06128e-17	2.34266e-14	Down
S100A14	223.892	946.683	118.967	-2.45596	0.286742	-8.56506	1.08022e-17	2.34266e-14	Down
RPL35P2	46.8098	129.097	74.6262	-1.45744	0.170172	-8.56449	1.08557e-17	2.34266e-14	Down
RASL11A	589.195	2726.67	1468.92	-2.21112	0.261197	-8.46535	2.55381e-17	5.22105e-14	Down
IQCD	71.5278	200.439	121.854	-1.49245	0.177435	-8.41127	4.05598e-17	7.87752e-14	Down
RPS15P4	527.421	1384.38	825.029	-1.39234	0.165861	-8.39458	4.67565e-17	8.64862e-14	Down
FAUP1	109.014	267.582	165.115	-1.29571	0.154871	-8.36636	5.94262e-17	1.04925e-13	Down
MUCL3	41.0111	646.748	103.171	-2.77955	0.332502	-8.35949	6.29916e-17	1.06385e-13	Down
RPL11P3	50.2179	130.857	79.1946	-1.37237	0.164779	-8.32856	8.18314e-17	1.28797e-13	Down
CPS1	42.0032	109.506	62.2329	-1.38597	0.166442	-8.32703	8.28938e-17	1.28797e-13	Down
UBE2SP2	21.4779	55.4467	31.5182	-1.34628	0.162437	-8.28802	1.15148e-16	1.72031e-13	Down
LINC01088	10.5166	109.724	14.3924	-2.27877	0.275409	-8.27415	1.29377e-16	1.86131e-13	Down
DYNC1I1	41.59	147.144	60.5411	-1.75417	0.212358	-8.26045	1.45122e-16	2.01326e-13	Down
LINC00882	10.4079	40.0728	21.8397	-1.97547	0.240682	-8.20783	2.25227e-16	3.0168e-13	Down
AP000942.1	11.2979	32.9281	18.9485	-1.55621	0.189873	-8.19605	2.48411e-16	3.21643e-13	Down
TPI1P1	144.234	298.257	194.671	-1.04602	0.128102	-8.16554	3.20008e-16	4.0098e-13	Down
TPT1P5	14.07	38.2579	21.1768	-1.4425	0.177279	-8.13691	4.05492e-16	4.92217e-13	Down
AC069218.1	59.5682	152.719	89.799	-1.36618	0.168419	-8.11183	4.98635e-16	5.86939e-13	Down
TECRP1	30.1489	69.2959	41.4828	-1.17631	0.145397	-8.09033	5.9503e-16	6.64118e-13	Down
RPL26P37	17.4376	60.3876	33.6097	-1.79837	0.222306	-8.08964	5.98397e-16	6.64118e-13	Down
AC097658.1	39.721	93.1268	52.6051	-1.25134	0.15523	-8.06125	7.5521e-16	8.14871e-13	Down
S100A2	217.752	920.333	78.777	-2.02871	0.252464	-8.03562	9.31075e-16	9.77477e-13	Down
H2AC18	3.52934	17.5175	8.0684	-2.27836	0.284005	-8.02224	1.03835e-15	1.04392e-12	Down
AC012085.1	57.7846	152.173	91.607	-1.38973	0.17326	-8.02109	1.04811e-15	1.04392e-12	Down
KRT17	459.246	2162.71	179.542	-2.55297	0.318767	-8.00887	1.15771e-15	1.12425e-12	Down
AF279873.2	6.35802	20.9198	11.2726	-1.74614	0.219002	-7.97318	1.54648e-15	1.46516e-12	Down
HNRNPA1P35	21.5181	50.2226	30.1369	-1.20487	0.151382	-7.95911	1.73283e-15	1.60262e-12	Down
AC005392.2	2.38609	55.3962	5.51463	-4.1664	0.523832	-7.9537	1.81021e-15	1.63525e-12	Down
WBP1P1	5.12528	17.3712	8.67917	-1.69089	0.212807	-7.94564	1.93193e-15	1.70554e-12	Down
H3P16	56.0148	135.781	83.6959	-1.27625	0.160757	-7.93899	2.0383e-15	1.75946e-12	Down
CTSE	66.0442	424.396	36.7076	-2.3866	0.301445	-7.91718	2.42959e-15	2.03622e-12	Down
AL161909.1	47.78	127.735	79.366	-1.41821	0.17917	-7.91544	2.46377e-15	2.03622e-12	Down
HMGN1P38	45.9772	93.9948	58.5546	-1.03238	0.130569	-7.90679	2.64106e-15	2.13727e-12	Down
AC007743.1	12.3245	79.8015	18.1177	-1.89189	0.239379	-7.90332	2.71565e-15	2.15279e-12	Down
MMP3	308.924	806.688	124.362	-3.99748	0.507299	-7.87993	3.27569e-15	2.50556e-12	Down
TRMT112P6	15.326	34.1942	20.8924	-1.13854	0.144546	-7.87666	3.3624e-15	2.50556e-12	Down
SUGCT	52.2458	338.366	113.807	-1.95725	0.248494	-7.87645	3.36813e-15	2.50556e-12	Down
LYPD3	147.199	673.042	142.605	-1.59113	0.202059	-7.87459	3.41866e-15	2.50556e-12	Down
UBE2MP1	17.4743	36.5036	23.8155	-1.03179	0.131328	-7.85663	3.94607e-15	2.83854e-12	Down
EEF1DP1	63.2975	141.568	87.8443	-1.16085	0.148153	-7.83551	4.66961e-15	3.29793e-12	Down
MIR3150BHG	29.3315	148.127	75.2723	-2.33836	0.299525	-7.8069	5.86096e-15	4.06541e-12	Down
PRELID1P5	18.6331	47.8205	28.9687	-1.35657	0.174242	-7.78553	6.94224e-15	4.68358e-12	Down
S1PR2	967.3	2395.67	1506.52	-1.30806	0.168045	-7.78402	7.02553e-15	4.68358e-12	Down
KCNJ1	23.3093	114.741	59.745	-2.31161	0.297029	-7.78244	7.11387e-15	4.68358e-12	Down
AL365226.1	2.7072	90.5939	6.67961	-3.44468	0.442853	-7.77838	7.34585e-15	4.7557e-12	Down
MMP13	8.79986	340.495	29.8706	-3.38428	0.436862	-7.7468	9.42402e-15	6.00109e-12	Down
AP001024.1	31.2433	69.6387	43.4534	-1.16582	0.150562	-7.74308	9.70359e-15	6.07946e-12	Down
RPL13P2	25.0864	62.7167	36.5354	-1.31454	0.170135	-7.72643	1.106e-14	6.79553e-12	Down
CNFN	59.789	418.48	44.6052	-1.77743	0.230091	-7.72487	1.11964e-14	6.79553e-12	Down
UBL5P2	15.4077	39.5787	24.441	-1.34011	0.174056	-7.6993	1.36815e-14	8.17605e-12	Down
HNRNPA1P10	125.544	284.695	165.937	-1.17639	0.15316	-7.68076	1.58143e-14	9.30742e-12	Down
RPL21P116	9.27831	27.503	17.0285	-1.59494	0.208052	-7.66607	1.77352e-14	1.02822e-11	Down
ANKRD34B	15.2213	55.9829	23.8047	-2.72949	0.35641	-7.65827	1.88452e-14	1.0765e-11	Down
RPS7P11	246.56	669.622	371.93	-1.44429	0.188838	-7.64833	2.03612e-14	1.14625e-11	Down
VSIG1	46.4245	178.494	48.2045	-1.84101	0.240811	-7.64504	2.08884e-14	1.15643e-11	Down
AL080243.2	172.781	411.663	246.68	-1.25418	0.164085	-7.64351	2.11376e-14	1.15643e-11	Down
RPS7P1	789.841	1882.56	1136.9	-1.25452	0.164275	-7.63671	2.22845e-14	1.20225e-11	Down
COL10A1	67.04	363.977	154.163	-2.44078	0.320131	-7.62432	2.45323e-14	1.30539e-11	Down
EEPD1	400.947	1152.57	692.152	-1.5238	0.200942	-7.58327	3.36958e-14	1.76875e-11	Down
ELOVL2	39.9019	170.554	79.7647	-2.09986	0.278082	-7.55121	4.31246e-14	2.23351e-11	Down
FAM207BP	9.48931	22.2968	13.3671	-1.14178	0.15163	-7.53006	5.07163e-14	2.59214e-11	Down
KLK12	8.94686	43.2855	4.09505	-5.36067	0.714493	-7.50276	6.24858e-14	3.14553e-11	Down
UBBP4	102.632	202.207	136.793	-0.970148	0.12933	-7.50135	6.31632e-14	3.14553e-11	Down
TMEM18-DT	15.6342	59.3282	26.0321	-1.53211	0.204436	-7.49434	6.66336e-14	3.27635e-11	Down
ATP5MC2P4	15.3342	33.31	20.887	-1.08884	0.14548	-7.48444	7.1854e-14	3.48887e-11	Down
KCNJ6	4.58611	19.1923	9.03613	-2.09568	0.28014	-7.48085	7.38435e-14	3.54121e-11	Down
ABHD17AP1	16.067	36.216	22.2734	-1.12381	0.150357	-7.47423	7.76586e-14	3.67875e-11	Down
FP671120.7	47.7391	192.122	57.821	-2.36655	0.316736	-7.47167	7.91825e-14	3.68526e-11	Down
RPL7AP30	113.333	254.087	164.129	-1.16368	0.155763	-7.47083	7.96936e-14	3.68526e-11	Down
AL590867.2	1240.06	2880	1827.2	-1.21614	0.16297	-7.46235	8.49901e-14	3.88395e-11	Down
AC011495.1	129.431	290.315	183.684	-1.1632	0.156452	-7.43484	1.04692e-13	4.72867e-11	Down
STXBP6	272.791	1269.46	602.75	-2.22168	0.298956	-7.43149	1.07382e-13	4.79442e-11	Down
PPP1R14BP3	82.6805	158.389	104.218	-0.923555	0.124311	-7.42939	1.09097e-13	4.81563e-11	Down
MT-TY	8.28377	36.6023	20.3293	-2.13598	0.288757	-7.39716	1.39127e-13	6.0722e-11	Down
AC012618.1	27.0496	64.5552	39.5568	-1.24165	0.167919	-7.39431	1.42146e-13	6.13503e-11	Down
NCAM1	62.7247	362.445	103.334	-1.70005	0.230674	-7.36992	1.7073e-13	7.28771e-11	Down
BARX2	52.4	348.851	113.936	-2.05721	0.280232	-7.3411	2.11853e-13	8.94478e-11	Down
KRT13	166.325	10173.6	101.714	-5.29952	0.722196	-7.33806	2.16705e-13	8.97317e-11	Down
RPL13AP5	2852.93	6476.42	3981.38	-1.18288	0.161204	-7.33779	2.17145e-13	8.97317e-11	Down
Z95327.2	4.92015	19.5517	9.3732	-2.03807	0.278142	-7.32743	2.34602e-13	9.59251e-11	Down
AC023906.1	33.5236	92.6811	56.2398	-1.47544	0.201577	-7.31952	2.48863e-13	1.00696e-10	Down
SPINK7	10.0136	92.7474	3.86225	-4.19068	0.573599	-7.30594	2.75329e-13	1.10257e-10	Down
PNMA5	622.28	132.332	192.65	2.25903	0.309538	7.29807	2.91922e-13	1.15708e-10	Up
AC113398.1	91.7627	237.644	142.893	-1.36857	0.187667	-7.29254	3.04163e-13	1.19246e-10	Down
LINC00487	57.5452	332.55	145.019	-2.5368	0.347922	-7.2913	3.06987e-13	1.19246e-10	Down
CHCHD2P6	37.3811	74.3564	49.9542	-0.986836	0.135566	-7.27936	3.35401e-13	1.28993e-10	Down
AC098591.3	16.9787	38.5447	22.6869	-1.15791	0.159687	-7.25116	4.13214e-13	1.56656e-10	Down
UBE2SP1	62.7263	142.369	83.3171	-1.17755	0.162421	-7.24999	4.16793e-13	1.56656e-10	Down
AC106806.1	6.23434	22.4498	11.822	-1.84627	0.254688	-7.24914	4.19428e-13	1.56656e-10	Down
CAMK1	194.646	424.178	292.057	-1.12211	0.154837	-7.24703	4.26016e-13	1.57602e-10	Down
AL669983.1	35.9138	103.533	62.8496	-1.52894	0.211227	-7.2384	4.54004e-13	1.66371e-10	Down
RPS12P23	15.4467	40.3792	23.9313	-1.39529	0.192919	-7.23253	4.74088e-13	1.72107e-10	Down
RPS26P8	6.45164	21.2078	11.6865	-1.79964	0.249467	-7.21393	5.43587e-13	1.9551e-10	Down
FAM3D	101.441	138.886	34.9493	-1.90244	0.264289	-7.19833	6.09559e-13	2.17227e-10	Down
AC079250.1	199.02	501.256	302.463	-1.33297	0.185651	-7.18	6.97121e-13	2.46173e-10	Down
AC073335.1	12.074	32.3715	17.7652	-1.42644	0.198841	-7.17376	7.2963e-13	2.55331e-10	Down
RPL35P1	85.5249	198.417	128.417	-1.21739	0.169933	-7.16397	7.83727e-13	2.71813e-10	Down
UTS2B	89.5282	28.4603	35.6062	1.77622	0.248397	7.15073	8.63147e-13	2.96709e-10	Up
PI3	174.82	835.878	76.0671	-2.92059	0.408571	-7.14831	8.78518e-13	2.99343e-10	Down
RRAS2P1	3.84518	11.198	5.56157	-1.666	0.233306	-7.14084	9.27619e-13	3.13325e-10	Down
AL590682.1	16.4513	42.0092	25.0348	-1.33263	0.187049	-7.12449	1.04463e-12	3.49807e-10	Down
H2AC19	3.6938	14.6502	8.00586	-1.93198	0.2714	-7.11858	1.09045e-12	3.62029e-10	Down
PPIAP16	7.24715	21.2053	11.5758	-1.48887	0.209397	-7.11026	1.15825e-12	3.81282e-10	Down
CKS1BP3	5.66712	15.5579	8.46211	-1.47154	0.207022	-7.10811	1.17642e-12	3.84006e-10	Down
RPL12P38	20.6637	44.0081	29.2866	-1.08272	0.152395	-7.10468	1.20606e-12	3.87798e-10	Down
RPL37AP1	78.6809	189.219	116.796	-1.27665	0.179696	-7.10445	1.208e-12	3.87798e-10	Down
EIF3CL	66.2101	151.089	89.8432	-1.18065	0.166631	-7.08543	1.38618e-12	4.41351e-10	Down
AC009220.1	5.80068	14.5455	8.09792	-1.31739	0.186011	-7.0823	1.41783e-12	4.47758e-10	Down
HAO2	12.0622	91.359	16.2072	-1.85882	0.262968	-7.06862	1.56479e-12	4.90185e-10	Down
FO393411.1	148.36	315.352	202.489	-1.0904	0.154645	-7.051	1.77632e-12	5.48482e-10	Down
EEF1DP5	4.19631	15.6778	7.51811	-1.87924	0.26653	-7.05078	1.77913e-12	5.48482e-10	Down
RTN2	247.851	531.523	359.803	-1.09979	0.156275	-7.03756	1.95639e-12	5.98378e-10	Down
MYL6P5	12.7094	28.2609	18.3323	-1.13154	0.160983	-7.02895	2.08091e-12	6.3149e-10	Down
CNTN6	11.1243	85.3372	25.4762	-2.96222	0.421619	-7.02582	2.12819e-12	6.40832e-10	Down
AC027309.2	133.493	255.348	169.8	-0.934791	0.133078	-7.02441	2.14976e-12	6.42348e-10	Down
LSAMP	392.22	1351.18	659.976	-1.78406	0.254021	-7.02329	2.16709e-12	6.42583e-10	Down
RPL34P31	19.5819	47.8571	29.2997	-1.30295	0.185642	-7.01859	2.24114e-12	6.59505e-10	Down
PES1P2	4.95305	10.3415	4.49959	-1.79917	0.256853	-7.00464	2.47618e-12	7.23192e-10	Down
RBM8B	36.8211	65.843	45.3589	-0.812194	0.115973	-7.00328	2.50031e-12	7.24791e-10	Down
AC006386.2	4.18138	14.4456	7.97978	-1.84181	0.263218	-6.9973	2.60947e-12	7.5083e-10	Down
PKP1	257.283	601.377	69.6791	-1.91308	0.273575	-6.9929	2.69253e-12	7.69034e-10	Down
AC078817.1	56.2587	135.516	87.6454	-1.28752	0.184412	-6.98177	2.91484e-12	8.26454e-10	Down
CAMK2B	194.801	814.264	346.62	-2.06323	0.295679	-6.97795	2.9952e-12	8.43083e-10	Down
AC004057.1	77.7226	213.33	130.668	-1.46206	0.209643	-6.97406	3.07924e-12	8.60504e-10	Down
SKOR2	1.07327	26.5295	6.1415	-4.29727	0.617612	-6.95789	3.45417e-12	9.58383e-10	Down
AL138785.1	38.5817	93.3038	60.8832	-1.27308	0.183001	-6.95667	3.48409e-12	9.59831e-10	Down
HNRNPA1P39	10.434	23.3604	14.043	-1.08528	0.156279	-6.94447	3.79885e-12	1.03917e-09	Down
AC079209.1	23.2135	68.8779	41.1151	-1.59294	0.22951	-6.94063	3.90367e-12	1.06038e-09	Down
RPL7AP34	7.19051	19.0769	11.6825	-1.42706	0.20589	-6.9312	4.17275e-12	1.1256e-09	Down
AC131235.1	222.811	477.606	316.518	-1.10203	0.159089	-6.92713	4.29476e-12	1.15052e-09	Down
HEPHL1	29.3294	109.081	12.3253	-1.80127	0.260258	-6.92108	4.48201e-12	1.19246e-09	Down
RPS27AP6	4.08118	14.1723	7.68375	-1.7628	0.25512	-6.90968	4.85732e-12	1.28352e-09	Down
CHCHD2P9	63.3147	135.557	83.4393	-1.09221	0.158302	-6.89953	5.21739e-12	1.36184e-09	Down
ACTN2	199.438	233.2	95.9325	-2.36808	0.343232	-6.89936	5.22381e-12	1.36184e-09	Down
GBP6	33.4297	380.439	22.4421	-1.8867	0.273621	-6.89531	5.37466e-12	1.39182e-09	Down
AC020899.1	13.4874	29.3737	19.214	-1.12274	0.16291	-6.89177	5.51025e-12	1.41749e-09	Down
CCDC54	1.77684	10.9226	6.045	-2.89245	0.420372	-6.88069	5.95653e-12	1.51906e-09	Down
RPL18AP3	1655.39	3759.09	2273.08	-1.1832	0.171976	-6.88005	5.98331e-12	1.51906e-09	Down
HMGN1P37	10.5322	22.6653	14.3543	-1.03231	0.150129	-6.87611	6.1507e-12	1.55141e-09	Down
BANF1P3	27.8028	52.7327	35.8077	-0.911103	0.132612	-6.87043	6.40109e-12	1.60415e-09	Down
FBN3	9.47807	22.467	6.7661	-2.10161	0.307489	-6.83475	8.2149e-12	2.04551e-09	Down
GAPDHP70	7.02801	15.914	9.95501	-1.10008	0.161128	-6.82741	8.64632e-12	2.13922e-09	Down
TMEM30B	93.5543	151.667	92.8117	-1.32211	0.193908	-6.81821	9.21802e-12	2.26623e-09	Down
AL445189.2	12.3584	31.3639	18.2844	-1.35023	0.198116	-6.81537	9.40212e-12	2.29696e-09	Down
CD177	98.1003	170.89	16.2221	-2.36353	0.348025	-6.79126	1.11158e-11	2.69865e-09	Down
RPL3P7	126.253	246.815	161.859	-0.964367	0.142033	-6.78972	1.12348e-11	2.71059e-09	Down
AC099789.1	6.00591	24.2471	11.9208	-2.02074	0.297781	-6.786	1.15284e-11	2.76424e-09	Down
AC005480.2	18.9035	45.6714	28.8055	-1.254	0.184928	-6.781	1.19347e-11	2.84413e-09	Down
PPP1R1C	18.9837	89.9668	51.2501	-2.81941	0.416636	-6.76708	1.31407e-11	3.11241e-09	Down
RPS19P7	10.4091	28.0932	16.6953	-1.44524	0.213606	-6.76592	1.32469e-11	3.11857e-09	Down
H4C15	2.25183	7.64105	4.50889	-1.62689	0.240759	-6.75734	1.40552e-11	3.28892e-09	Down
RPL7P10	7.30056	17.7412	10.7796	-1.25657	0.186209	-6.74819	1.49701e-11	3.48202e-09	Down
KLK13	13.9783	180.818	7.1423	-3.13327	0.464507	-6.74537	1.52635e-11	3.52915e-09	Down
OMD	38.1581	153.56	76.5329	-2.01031	0.298246	-6.74045	1.57893e-11	3.6291e-09	Down
AC111152.3	13.5451	30.3011	18.3613	-1.15957	0.172125	-6.7368	1.61913e-11	3.69962e-09	Down
KRT14	966.391	2928.02	289.529	-5.06549	0.753484	-6.72276	1.78315e-11	4.05056e-09	Down
DIO2	94.1621	361.053	166.946	-1.94111	0.289076	-6.71489	1.88213e-11	4.25056e-09	Down
USP2	116.971	509.526	244.238	-2.12806	0.317426	-6.7041	2.02655e-11	4.55026e-09	Down
RPL23AP74	19.1104	37.7968	24.9072	-0.973459	0.1453	-6.69966	2.08903e-11	4.65488e-09	Down
PRPSAP2	2642.73	4264.72	3280.5	-0.690557	0.103082	-6.6991	2.09711e-11	4.65488e-09	Down
RPS6P25	136.868	296.918	200.575	-1.11732	0.166954	-6.69242	2.19505e-11	4.8286e-09	Down
MUC5AC	61.4316	1369.96	51.576	-3.1412	0.469391	-6.69208	2.20024e-11	4.8286e-09	Down
P2RX3	1.15817	3.03354	1.35645	-2.53331	0.379047	-6.68335	2.3354e-11	5.09642e-09	Down
MMP11	280.043	806.24	373.954	-1.19262	0.178626	-6.67667	2.44441e-11	5.3045e-09	Down
AL355309.1	5.56765	16.3591	10.0352	-1.51845	0.227627	-6.67079	2.54439e-11	5.49078e-09	Down
GABRA5	1.32864	5.97416	3.11393	-3.06645	0.460094	-6.66483	2.64977e-11	5.68661e-09	Down
AC123023.1	2.48113	23.5478	10.3808	-3.27958	0.492204	-6.66305	2.68196e-11	5.72407e-09	Down
ACTBP11	18.065	37.2421	24.0283	-1.00746	0.151454	-6.65191	2.89323e-11	6.14124e-09	Down
PIPSL	50.2367	86.9615	60.6373	-0.77527	0.116666	-6.64523	3.02738e-11	6.39107e-09	Down
LINC01644	6.58316	45.4838	16.3431	-2.8208	0.424602	-6.64339	3.06547e-11	6.4365e-09	Down
AC008026.1	55.5896	119.341	78.5136	-1.11765	0.168409	-6.6365	3.21223e-11	6.70839e-09	Down
AC073610.1	12.7093	26.7347	17.5306	-1.00844	0.152192	-6.62609	3.44691e-11	7.16e-09	Down
HNF1B	319.418	46.3475	165.421	2.44968	0.370075	6.61942	3.60617e-11	7.45097e-09	Up
RPL24P4	451.285	891.149	609.341	-0.982842	0.149039	-6.59453	4.26611e-11	8.7406e-09	Down
RPL21P75	86.8073	203.201	130.121	-1.23261	0.186923	-6.59421	4.27534e-11	8.7406e-09	Down
A2ML1	54.6661	479.867	35.8977	-2.0943	0.317817	-6.58964	4.40907e-11	8.92896e-09	Down
RPS2P46	681.994	1340.13	860.589	-0.974689	0.147916	-6.58949	4.41345e-11	8.92896e-09	Down
IGHV3-74	144.203	3479.58	271.019	-1.81717	0.275832	-6.58797	4.45893e-11	8.97423e-09	Down
PKLR	5.03892	8.54823	4.5851	-2.04284	0.31016	-6.58642	4.50549e-11	9.02119e-09	Down
RPL10P16	603.868	1245.45	835.398	-1.04511	0.158739	-6.58383	4.5848e-11	9.13292e-09	Down
ATP5MFP5	6.70734	16.1618	9.6589	-1.25058	0.190227	-6.57417	4.89269e-11	9.69651e-09	Down
RPL37P2	163.626	389.722	269.715	-1.25437	0.190946	-6.56924	5.05729e-11	9.97185e-09	Down
AC024293.1	944.988	1984.26	1320.8	-1.07053	0.16355	-6.54558	5.92654e-11	1.15941e-08	Down
AC096631.2	1.88009	7.37949	3.62718	-1.85973	0.284146	-6.54497	5.95081e-11	1.15941e-08	Down
AC018695.1	13.6676	30.6192	19.5648	-1.12443	0.171812	-6.5445	5.96958e-11	1.15941e-08	Down
AL049830.1	25.7897	65.247	41.7999	-1.33917	0.204769	-6.53989	6.15622e-11	1.18971e-08	Down
CHRNA1	72.6943	219.025	136.503	-1.59056	0.243354	-6.536	6.31847e-11	1.21502e-08	Down
AL122058.1	1.71755	22.1407	6.86945	-3.97826	0.608739	-6.53525	6.35043e-11	1.21515e-08	Down
PPP2R2C	22.0665	59.6902	22.9349	-1.71309	0.262386	-6.5289	6.62549e-11	1.26157e-08	Down
PRELID1P1	15.2354	31.3234	21.2049	-0.995786	0.152549	-6.52765	6.68099e-11	1.26593e-08	Down
ACTG1P20	29.2109	60.4297	38.0592	-1.02454	0.157154	-6.51937	7.06055e-11	1.33136e-08	Down
AC011506.1	12.6187	30.5379	19.9288	-1.25714	0.19287	-6.51808	7.12124e-11	1.33632e-08	Down
ST13P5	16.538	28.4603	20.0487	-0.739684	0.113568	-6.51312	7.36064e-11	1.3746e-08	Down
RAC1P2	83.3597	138.863	98.4273	-0.732285	0.112489	-6.50982	7.52422e-11	1.39843e-08	Down
MIR4500HG	0.849739	39.9505	2.43315	-4.03992	0.620799	-6.50762	7.63518e-11	1.41229e-08	Down
MAML3	201.487	487.244	311.197	-1.27635	0.196257	-6.50347	7.8487e-11	1.4449e-08	Down
LINC01607	3.41758	14.6705	7.88872	-2.13806	0.329679	-6.4853	8.85558e-11	1.61768e-08	Down
AC021074.1	106.101	206.574	136.374	-0.959564	0.147966	-6.48505	8.8705e-11	1.61768e-08	Down
XRCC6P2	55.3802	98.5355	67.8772	-0.830889	0.128305	-6.47588	9.42615e-11	1.71098e-08	Down
LRRC8E	4.09197	7.95952	3.54197	-2.03323	0.314059	-6.47405	9.54124e-11	1.72381e-08	Down
TAGLN2P1	46.314	83.8868	59.3907	-0.85474	0.132085	-6.47113	9.72716e-11	1.74927e-08	Down
PSME2P6	7.18694	16.2502	10.8664	-1.16523	0.180141	-6.46843	9.90239e-11	1.77257e-08	Down
RPSAP54	54.9305	109.814	72.4267	-1.00321	0.155302	-6.45974	1.04884e-10	1.86885e-08	Down
LINC01501	26.0535	82.5698	45.6944	-1.67061	0.259005	-6.45011	1.1177e-10	1.97395e-08	Down
AC002075.2	32.9493	81.6614	49.0929	-1.31202	0.203411	-6.45007	1.11798e-10	1.97395e-08	Down
S100A7	39.3201	410.492	16.1901	-5.96561	0.925063	-6.44887	1.12691e-10	1.9807e-08	Down
LRRN3	23.2369	73.4202	42.0222	-1.66327	0.258431	-6.43603	1.22641e-10	2.14589e-08	Down
EIF3FP3	211.561	348.672	250.441	-0.719478	0.111984	-6.42481	1.32031e-10	2.29982e-08	Down
LYPD6B	47.0498	265.939	131.472	-2.503	0.389661	-6.42353	1.33153e-10	2.30902e-08	Down
PFN1P1	110.081	208.838	142.99	-0.921854	0.143533	-6.42257	1.33992e-10	2.31323e-08	Down
ACTBP2	117.776	227.292	152.113	-0.941599	0.146769	-6.41552	1.4034e-10	2.41211e-08	Down
EIF3LP1	7.2847	15.8925	9.71328	-1.06165	0.165588	-6.4114	1.44193e-10	2.46742e-08	Down
AC010677.1	16.7835	36.9953	23.7058	-1.10183	0.171923	-6.40885	1.4662e-10	2.49794e-08	Down
AC004453.1	470.685	904.25	619.171	-0.942687	0.1472	-6.40413	1.51228e-10	2.5652e-08	Down
EIF1P3	15.1655	30.9304	20.8585	-1.01817	0.159005	-6.40336	1.51998e-10	2.56704e-08	Down
SERPINB5	52.5208	154.113	18.5027	-5.05839	0.791025	-6.39473	1.60834e-10	2.70452e-08	Down
RN7SKP203	2.28799	7.42065	4.00116	-2.36373	0.369991	-6.38861	1.67398e-10	2.80276e-08	Down
GNAT1	1.6949	3.46919	1.28659	-3.0583	0.478964	-6.38522	1.71147e-10	2.85323e-08	Down
RETREG1	219.377	567.493	358.67	-1.37209	0.214955	-6.38316	1.73465e-10	2.87952e-08	Down
SPRR3	94.0403	2249.51	92.8017	-7.55041	1.1838	-6.37812	1.79279e-10	2.95243e-08	Down
CST1	32.4606	191.113	69.2231	-3.22684	0.505931	-6.37803	1.79378e-10	2.95243e-08	Down
AC098583.1	31.3182	69.5011	45.43	-1.16769	0.183117	-6.37674	1.80899e-10	2.96199e-08	Down
ASB13	1118.63	2341.88	1571.28	-1.066	0.167183	-6.37624	1.81483e-10	2.96199e-08	Down
AC009362.1	20.8574	51.8197	34.1715	-1.31203	0.205857	-6.37349	1.84775e-10	3.00309e-08	Down
RAB1C	7.82694	17.333	10.4974	-1.0878	0.170975	-6.36235	1.98693e-10	3.21585e-08	Down
CELA3A	2.13533	2.91301	0.999808	-3.56599	0.561252	-6.35363	2.10286e-10	3.37995e-08	Down
TACSTD2	127.739	901.768	106.428	-1.46349	0.230346	-6.35343	2.10572e-10	3.37995e-08	Down
AC090515.1	5.32536	15.6171	9.56509	-1.57041	0.247347	-6.34903	2.16674e-10	3.46358e-08	Down
MIR4527HG	51.5589	283.058	152.212	-3.25434	0.513024	-6.34344	2.24686e-10	3.57693e-08	Down
AL139095.2	204.146	435.696	294.17	-1.09498	0.172676	-6.34125	2.27903e-10	3.61334e-08	Down
GAPDHP38	15.6284	29.7654	20.4185	-0.881687	0.139066	-6.34007	2.29654e-10	3.62629e-08	Down
P4HA2	481.061	1066.33	646.004	-1.14833	0.181162	-6.33865	2.31786e-10	3.64513e-08	Down
PLIN3	2716.31	3911.32	3154.71	-0.525646	0.0829483	-6.33703	2.34235e-10	3.66372e-08	No Significance
AC006122.1	25.1692	55.0245	36.6283	-1.11899	0.176591	-6.33662	2.34854e-10	3.66372e-08	Down
VAX1	1.27967	3.10324	1.25306	-3.69807	0.583731	-6.33523	2.36983e-10	3.68215e-08	Down
RPS10P2	16.0455	37.825	23.1907	-1.23148	0.194428	-6.33387	2.39081e-10	3.69994e-08	Down
ST13P19	9.69322	18.6517	12.2067	-0.90061	0.142342	-6.32707	2.49861e-10	3.85144e-08	Down
RPL38P2	7.6521	18.5815	11.2895	-1.26549	0.200131	-6.32333	2.55993e-10	3.93036e-08	Down
RPL13AP2	16.1958	33.9925	21.9842	-1.12282	0.177706	-6.31841	2.64266e-10	4.04139e-08	Down
MAP3K7CL	1100.08	2397.13	1804.42	-1.1245	0.17819	-6.31067	2.77838e-10	4.23229e-08	Down
GAPDHP60	22.9298	41.9777	27.8971	-0.867038	0.137452	-6.30794	2.82771e-10	4.2906e-08	Down
AC107421.1	1.88878	5.72614	3.16752	-1.68647	0.267452	-6.3057	2.86893e-10	4.33621e-08	Down
RPL17P34	22.7361	50.1134	32.0272	-1.15593	0.183385	-6.30328	2.91416e-10	4.37072e-08	Down
AC107956.1	57.0427	195.115	74.1148	-1.05763	0.16779	-6.30327	2.91426e-10	4.37072e-08	Down
CHCHD2P2	25.1544	53.0611	33.1261	-1.07813	0.171065	-6.30249	2.92895e-10	4.37585e-08	Down
AC092324.2	3.29899	13.9184	5.89784	-2.18942	0.347443	-6.30152	2.94742e-10	4.38657e-08	Down
AC021723.1	9.80448	24.7447	15.5161	-1.31976	0.209485	-6.30003	2.97585e-10	4.41198e-08	Down
NDUFB1P1	10.4334	23.1355	14.8062	-1.15341	0.183127	-6.29842	3.00688e-10	4.44103e-08	Down
RPL12P12	62.2163	139.333	95.2621	-1.16468	0.185147	-6.29059	3.16264e-10	4.65339e-08	Down
MAPK10	168.289	601.025	411.926	-1.8395	0.292478	-6.28938	3.18731e-10	4.67199e-08	Down
DUSP13	12.5271	39.9952	26.493	-2.22414	0.35384	-6.28573	3.26307e-10	4.76507e-08	Down
UBA52P3	8.18815	18.0396	11.5043	-1.05626	0.168232	-6.27858	3.41686e-10	4.97095e-08	Down
AP000851.1	27.58	225.048	83.2906	-3.14541	0.501468	-6.27241	3.55504e-10	5.15269e-08	Down
RPL15P20	16.292	39.4035	24.0377	-1.27179	0.202848	-6.26965	3.61854e-10	5.22523e-08	Down
HMCN1	131.786	331.989	197.134	-1.33465	0.213003	-6.26584	3.70819e-10	5.33485e-08	Down
RPL34P34	35.3187	77.8739	53.2887	-1.1443	0.182766	-6.26105	3.82401e-10	5.46892e-08	Down
CLIC3	91.0484	235.338	132.669	-1.3705	0.218901	-6.26082	3.82954e-10	5.46892e-08	Down
AC241585.1	71.579	138.574	90.6979	-0.939772	0.150156	-6.25862	3.88399e-10	5.52636e-08	Down
RPL35P5	185.101	379.662	266.291	-1.03661	0.165685	-6.25654	3.93623e-10	5.58025e-08	Down
ATP5F1EP2	57.6066	109.243	75.8997	-0.923794	0.147792	-6.25064	4.08777e-10	5.77401e-08	Down
LINC00589	8.52014	29.2573	16.7005	-1.77568	0.284561	-6.24006	4.37406e-10	6.15601e-08	Down
RPL37P23	81.7358	171.946	116.229	-1.07295	0.171975	-6.239	4.40371e-10	6.17536e-08	Down
AC106800.4	2.12729	7.58128	4.12634	-1.71643	0.2754	-6.23251	4.59032e-10	6.4139e-08	Down
AL357055.2	5.33684	12.5655	7.79524	-1.14547	0.184005	-6.22524	4.80821e-10	6.66959e-08	Down
SUMO2P1	30.4708	53.3738	37.2261	-0.792975	0.127388	-6.22488	4.81919e-10	6.66959e-08	Down
ACTG1P14	36.5846	58.3237	44.3706	-0.627012	0.10073	-6.2247	4.82483e-10	6.66959e-08	Down
RPL31P2	15.8485	41.8242	27.5759	-1.40198	0.225409	-6.21969	4.98125e-10	6.8614e-08	Down
AL358472.1	11.4875	23.9623	14.8214	-1.14441	0.184083	-6.21684	5.07281e-10	6.96283e-08	Down
EEF1A1P33	6.56103	16.7577	10.4969	-1.36165	0.219697	-6.19783	5.72463e-10	7.82984e-08	Down
MEP1A	139.484	107.695	71.4671	-1.2396	0.200083	-6.19541	5.81321e-10	7.9231e-08	Down
C8orf37-AS1	15.2101	35.6617	24.2554	-1.24091	0.200383	-6.1927	5.91421e-10	8.03257e-08	Down
FER1L4	542.401	261.208	360.343	1.56392	0.252662	6.18974	6.02628e-10	8.13597e-08	Up
AC024588.1	4.73508	16.6065	9.81901	-1.79854	0.290575	-6.18959	6.03223e-10	8.13597e-08	Down
ABCA12	20.4055	106.972	15.4983	-1.56031	0.252148	-6.18809	6.08982e-10	8.18522e-08	Down
RPL37P6	64.1681	144.247	96.3445	-1.17386	0.189914	-6.18103	6.36829e-10	8.53e-08	Down
MB	43.1984	170.703	20.0231	-2.26761	0.367021	-6.17843	6.4744e-10	8.64232e-08	Down
MAEL	14.1562	101.35	28.642	-2.00206	0.324333	-6.17285	6.70681e-10	8.92189e-08	Down
RNPS1P1	36.6485	68.1152	45.6587	-0.876183	0.14203	-6.16899	6.87294e-10	9.11169e-08	Down
HMCES	2989.81	6586.41	3737.27	-1.13941	0.184733	-6.16789	6.92069e-10	9.14379e-08	Down
PPM1N	177.793	362.355	255.36	-1.02501	0.166283	-6.16424	7.08225e-10	9.32553e-08	Down
AC073861.1	1399.86	3149.63	2010.49	-1.17005	0.189899	-6.16141	7.21019e-10	9.46191e-08	Down
AL353662.2	55.3884	106.972	76.8506	-0.945857	0.153675	-6.1549	7.51247e-10	9.8254e-08	Down
RPL15P3	552.164	1021.61	721.153	-0.888573	0.144397	-6.15368	7.57064e-10	9.83538e-08	Down
RPLP0P6	1306.1	2526.49	1668.98	-0.952888	0.154849	-6.15368	7.57074e-10	9.83538e-08	Down
SPINK13	4.40495	17.7273	7.9508	-2.01256	0.327137	-6.15203	7.64955e-10	9.90464e-08	Down
GFI1B	6.71745	50.107	9.29799	-2.14958	0.34961	-6.14851	7.82134e-10	1.00934e-07	Down
ACTBP1	6.01634	12.162	7.54771	-0.969019	0.157711	-6.14426	8.03364e-10	1.03331e-07	Down
EEF1GP5	59.7491	118.956	83.6379	-0.984496	0.160742	-6.1247	9.0855e-10	1.16474e-07	Down
GAPDHP40	45.2089	84.961	58.9553	-0.894965	0.146188	-6.12201	9.24011e-10	1.17505e-07	Down
RPL3P4	941.529	1749.52	1178.42	-0.894574	0.146126	-6.12192	9.24528e-10	1.17505e-07	Down
TUSC1	169.179	315.302	212.218	-0.898895	0.146837	-6.12173	9.25662e-10	1.17505e-07	Down
ALDOAP2	9.81695	19.3589	12.872	-0.875997	0.143163	-6.11889	9.42274e-10	1.19224e-07	Down
EPHA3	125.55	271.208	169.692	-1.11628	0.182447	-6.11835	9.45482e-10	1.19241e-07	Down
PDC	2.56589	16.6713	4.45809	-1.72981	0.282836	-6.11595	9.59856e-10	1.20513e-07	Down
FAM133A	7.04266	63.6847	6.46689	-2.79394	0.456858	-6.11556	9.62191e-10	1.20513e-07	Down
GAPDHP1	377.681	790.397	500.818	-1.06598	0.174319	-6.11511	9.64875e-10	1.20513e-07	Down
RPS15P5	15.3433	29.7177	19.666	-0.964393	0.157877	-6.10851	1.00565e-09	1.25204e-07	Down
AC090589.1	40.8617	89.6582	61.489	-1.14147	0.186936	-6.1062	1.0203e-09	1.26621e-07	Down
AC044787.1	90.2064	170.996	120.035	-0.928058	0.15215	-6.09964	1.06309e-09	1.31511e-07	Down
SULT2B1	20.2055	104.466	21.9743	-1.55087	0.254294	-6.09871	1.06926e-09	1.31595e-07	Down
TMPRSS11B	6.69968	160.302	3.61538	-4.59101	0.752807	-6.09852	1.07054e-09	1.31595e-07	Down
PITX2	8.14948	25.7461	16.8019	-2.12673	0.349118	-6.09172	1.11706e-09	1.3688e-07	Down
AC091153.1	87.5228	186.572	125.446	-1.09393	0.179615	-6.09044	1.12598e-09	1.3754e-07	Down
SLC8A3	25.2632	70.9696	50.5575	-1.89488	0.311162	-6.08968	1.13138e-09	1.37688e-07	Down
AP000354.1	4.53363	11.0022	6.8209	-1.24194	0.203956	-6.08927	1.13428e-09	1.37688e-07	Down
RPS4XP14	22.569	45.4365	30.8066	-1.01727	0.167261	-6.08198	1.18709e-09	1.43465e-07	Down
EYA4	26.0788	62.2443	23.7631	-1.93683	0.318469	-6.08169	1.18926e-09	1.43465e-07	Down
HNRNPLP2	64.452	106.536	75.136	-0.720186	0.118499	-6.07757	1.22019e-09	1.4674e-07	Down
AL158801.5	20.3225	33.8483	24.7085	-0.70233	0.115571	-6.07706	1.22409e-09	1.46755e-07	Down
AC018868.1	35.2206	74.3539	51.5952	-1.08158	0.178008	-6.07604	1.23186e-09	1.47146e-07	Down
AC093270.1	4.40098	12.5199	6.8159	-1.53828	0.253189	-6.07564	1.23493e-09	1.47146e-07	Down
SLC12A5-AS1	112.314	250.123	168.031	-1.15029	0.189398	-6.07341	1.25219e-09	1.48747e-07	Down
MMP20	15.3907	165.887	48.0356	-3.02937	0.498862	-6.07255	1.25892e-09	1.4909e-07	Down
GAPDHP65	119.7	217.311	152.242	-0.85646	0.141052	-6.07194	1.26372e-09	1.49204e-07	Down
AL512306.3	26.349	14.1833	16.4526	1.46982	0.242201	6.0686	1.29027e-09	1.51876e-07	Up
PRR13P5	55.0001	91.7695	66.9022	-0.731724	0.120629	-6.0659	1.31217e-09	1.53988e-07	Down
RPL12P19	5.85468	13.1386	8.32235	-1.15574	0.19058	-6.06431	1.32522e-09	1.5505e-07	Down
A4GALT	589.045	1156.32	765.344	-0.972186	0.160392	-6.06132	1.35011e-09	1.57489e-07	Down
RPL23AP3	14.8185	36.8647	21.8336	-1.31018	0.216185	-6.06047	1.35726e-09	1.57848e-07	Down
RPL5P1	102.484	187.959	135.726	-0.879404	0.14528	-6.05315	1.42044e-09	1.64704e-07	Down
AC107032.1	24.1314	51.4202	33.8656	-1.11675	0.184551	-6.05118	1.4379e-09	1.66231e-07	Down
DAZAP2P1	10.7115	20.9377	13.8119	-0.879454	0.145549	-6.04233	1.51902e-09	1.75089e-07	Down
AC078819.1	17.3558	33.0992	22.3837	-0.918604	0.152282	-6.03224	1.61707e-09	1.85838e-07	Down
AC011979.1	30.6478	65.0377	44.3016	-1.1155	0.185061	-6.02776	1.66244e-09	1.90489e-07	Down
GAPDHP44	6.18776	13.9118	8.69682	-1.16012	0.192525	-6.02583	1.68244e-09	1.92214e-07	Down
AP002989.1	5.78884	16.8011	9.70908	-1.54409	0.256806	-6.01267	1.82497e-09	2.07886e-07	Down
PGBD5	103.973	295.861	147.289	-1.0614	0.17658	-6.01089	1.84506e-09	2.0956e-07	Down
AC107983.1	33.6568	67.4242	43.311	-1.00636	0.167471	-6.00913	1.86519e-09	2.11229e-07	Down
ADGRV1	17.6369	50.3957	13.9634	-1.25347	0.208628	-6.00817	1.87625e-09	2.11863e-07	Down
AC010422.3	72.6183	130.74	91.1808	-0.843798	0.140508	-6.00532	1.90951e-09	2.14994e-07	Down
LINC01811	1.50612	9.69393	4.50697	-2.69161	0.448504	-6.0013	1.9574e-09	2.19749e-07	Down
ILDR1	123.903	252.193	170.66	-1.02292	0.170821	-5.98824	2.12121e-09	2.37453e-07	Down
AC209007.1	6.75963	15.8117	10.484	-1.24622	0.20819	-5.98598	2.15088e-09	2.39802e-07	Down
IGKV1-39	25.1869	217.755	79.38	-2.45564	0.410251	-5.98571	2.15453e-09	2.39802e-07	Down
PRR15	71.1727	49.0937	18.2946	-1.84234	0.308008	-5.98147	2.21131e-09	2.45417e-07	Down
RPS19P3	43.0287	76.1024	52.3224	-0.839863	0.140616	-5.97275	2.33289e-09	2.58173e-07	Down
TEX101	2.22563	19.524	5.49332	-2.57543	0.431261	-5.97186	2.34561e-09	2.58843e-07	Down
LINC02832	4.01608	18.8931	9.88867	-2.25563	0.378127	-5.96526	2.4424e-09	2.68761e-07	Down
RPS3AP40	0.773029	3.28102	1.51367	-2.36559	0.396684	-5.9634	2.47036e-09	2.7107e-07	Down
HSD17B12	2356.93	3538.81	2776.45	-0.586614	0.0984268	-5.9599	2.52387e-09	2.76162e-07	Down
KRT78	16.1388	311.141	14.0814	-3.08019	0.516881	-5.95917	2.53516e-09	2.76617e-07	Down
ONECUT3	5.22493	16.0934	5.77206	-1.86254	0.31258	-5.9586	2.54414e-09	2.76819e-07	Down
COX17P1	11.6672	21.6507	15.2424	-0.942614	0.158253	-5.95639	2.57872e-09	2.79798e-07	Down
MMP8	14.2059	28.6447	14.5477	-2.33602	0.392235	-5.95565	2.59046e-09	2.8029e-07	Down
RPSAP15	133.03	262.584	179.158	-0.981818	0.165064	-5.94811	2.71255e-09	2.92684e-07	Down
CD5L	597.834	173.566	436.864	1.78307	0.300436	5.93494	2.93949e-09	3.16293e-07	Up
FOXE1	5.45563	90.0101	10.0042	-2.9857	0.50331	-5.93214	2.99017e-09	3.20857e-07	Down
THBS4	262.446	561.738	302.382	-1.61584	0.272641	-5.92663	3.09209e-09	3.30879e-07	Down
KCNA7	5.50951	4.68127	1.9001	-2.48712	0.420279	-5.91779	3.26293e-09	3.48201e-07	Down
RPL12P41	6.44564	15.6102	10.063	-1.26148	0.213217	-5.91641	3.2905e-09	3.50181e-07	Down
DARS-AS1	121.74	204.29	156.845	-0.747429	0.126346	-5.91575	3.3037e-09	3.50625e-07	Down
KRT24	0.791866	56.7396	1.58565	-3.66078	0.61916	-5.91249	3.3698e-09	3.56667e-07	Down
LINC01929	8.49779	22.2988	15.867	-1.40524	0.237779	-5.90986	3.42395e-09	3.60885e-07	Down
AC074085.2	36.37	71.0515	51.4469	-0.938809	0.15886	-5.90966	3.42824e-09	3.60885e-07	Down
FAM9C	24.1125	163.083	42.4832	-2.15765	0.365143	-5.90906	3.44074e-09	3.61222e-07	Down
DGKZP1	59.7739	108.407	73.154	-0.84387	0.142877	-5.90626	3.49954e-09	3.66405e-07	Down
EEF1A1P14	33.3709	66.4743	45.9463	-1.00781	0.170655	-5.90555	3.51481e-09	3.67014e-07	Down
RPS27AP12	34.8207	73.5024	49.8906	-1.07793	0.182662	-5.90122	3.60833e-09	3.7577e-07	Down
HAS1	28.2735	59.3136	37.3837	-1.63143	0.276507	-5.90015	3.63176e-09	3.77198e-07	Down
KRT16	208.53	1382.12	66.5224	-4.21488	0.71517	-5.89354	3.78013e-09	3.91561e-07	Down
ERP44	3804.85	5418.06	4419.62	-0.510066	0.0865582	-5.89275	3.79823e-09	3.9239e-07	No Significance
AL161787.1	150.476	328.542	221.206	-1.13157	0.192052	-5.89198	3.81595e-09	3.928e-07	Down
SSBP3P1	11.4449	24.9614	15.81	-1.14601	0.194512	-5.8917	3.82242e-09	3.928e-07	Down
AC128707.1	6.68001	53.1069	9.58105	-4.44811	0.755766	-5.88557	3.96692e-09	4.06573e-07	Down
LINC01990	2.28889	6.98091	4.08575	-1.68905	0.287267	-5.87973	4.10938e-09	4.20065e-07	Down
AC103957.2	1.89085	9.34175	5.20668	-2.35699	0.401007	-5.87767	4.16083e-09	4.22681e-07	Down
CCDC144CP	4.79446	11.9315	7.09237	-1.27836	0.217494	-5.87766	4.16094e-09	4.22681e-07	Down
RPS7P4	53.9989	107.998	77.286	-1.00502	0.170997	-5.8774	4.16762e-09	4.22681e-07	Down
RPS3P6	54.8302	108.349	77.3217	-0.979682	0.166718	-5.87629	4.19552e-09	4.24403e-07	Down
AP002414.4	11.276	22.3037	14.5238	-0.948189	0.161403	-5.87466	4.23718e-09	4.27504e-07	Down
AC135977.1	10.0983	20.38	13.9893	-1.04347	0.177679	-5.87276	4.28586e-09	4.30819e-07	Down
S100P	47.3592	244.031	16.7706	-1.73111	0.294782	-5.87252	4.29222e-09	4.30819e-07	Down
AL592114.1	28.998	63.0049	40.0988	-1.13147	0.192886	-5.866	4.46437e-09	4.46943e-07	Down
DNAI1	2.56491	10.5649	5.95057	-2.00663	0.34213	-5.86513	4.48786e-09	4.4814e-07	Down
RRAS2	1943.97	3437.39	2441.13	-0.822518	0.140261	-5.8642	4.51305e-09	4.495e-07	Down
FAM71B	0.475021	5.65102	1.3194	-2.59725	0.443099	-5.86156	4.58552e-09	4.5555e-07	Down
AC004386.1	13.238	28.6539	18.9494	-1.12535	0.192104	-5.85801	4.68439e-09	4.64185e-07	Down
CFL1P2	11.449	19.9931	14.1681	-0.713593	0.121988	-5.84971	4.92438e-09	4.86724e-07	Down
IGKV1OR2-108	79.8504	113.451	35.9753	-1.55921	0.26676	-5.845	5.06577e-09	4.99428e-07	Down
AC026877.1	19.2891	37.2534	24.7403	-0.938036	0.160518	-5.8438	5.10242e-09	5.01768e-07	Down
CYP2S1	188.241	384.355	265.161	-1.02928	0.176148	-5.84325	5.11911e-09	5.02138e-07	Down
HNRNPA3P3	13.1459	25.2338	15.6555	-0.899077	0.153963	-5.83955	5.23412e-09	5.12127e-07	Down
TMEM40	15.2128	88.2118	15.3414	-2.24286	0.384199	-5.83774	5.29135e-09	5.16425e-07	Down
FKBP1C	71.0675	112.044	84.3497	-0.654031	0.112083	-5.83526	5.37073e-09	5.22859e-07	Down
RPL30P4	25.5617	55.113	33.9773	-1.11937	0.191871	-5.83399	5.41181e-09	5.24417e-07	Down
MAP2	134.718	336.405	173.589	-1.32764	0.227572	-5.83393	5.41374e-09	5.24417e-07	Down
TSPAN11	278.88	598.095	406.306	-1.10068	0.188819	-5.82929	5.56649e-09	5.37872e-07	Down
CLCN1	6.08593	17.332	10.2195	-1.45396	0.249609	-5.82493	5.71369e-09	5.50726e-07	Down
RAMACL	8.92403	17.3038	11.988	-0.979492	0.168239	-5.82203	5.81388e-09	5.58996e-07	Down
ABHD8	584.29	858.424	692.295	-0.552677	0.0949736	-5.81927	5.91064e-09	5.66896e-07	No Significance
HMGB1P4	3.98237	9.38848	5.68985	-1.1558	0.198789	-5.8142	6.09259e-09	5.82908e-07	Down
RPL5P24	17.7547	34.7363	24.6064	-0.974834	0.16773	-5.81193	6.17582e-09	5.89419e-07	Down
RPL23AP2	37.0901	62.566	45.1156	-0.774519	0.133339	-5.80866	6.29743e-09	5.99553e-07	Down
AL162151.2	101.646	182.036	125.107	-0.83804	0.144356	-5.80537	6.42227e-09	6.09943e-07	Down
CFAP20DC	101.385	312.897	195.518	-1.63012	0.280847	-5.80429	6.46385e-09	6.12394e-07	Down
BARX1	19.4946	80.3335	39.4743	-2.03954	0.351512	-5.80218	6.54587e-09	6.17534e-07	Down
MEMO1P1	18.5449	32.737	23.2743	-0.807511	0.139176	-5.80208	6.54989e-09	6.17534e-07	Down
SYTL4	182.891	442.299	288.216	-1.27627	0.220317	-5.79288	6.91897e-09	6.50752e-07	Down
ST13P18	11.348	20.9702	14.6004	-0.827967	0.143031	-5.78874	7.09169e-09	6.65385e-07	Down
ZNF750	18.6549	102.946	12.7315	-1.5016	0.259472	-5.78715	7.15896e-09	6.70078e-07	Down
ARPC3P2	4.51923	8.71506	5.66834	-0.870055	0.150355	-5.78665	7.18035e-09	6.70466e-07	Down
ENSAP2	19.8396	33.3373	23.5863	-0.721748	0.124782	-5.78406	7.29201e-09	6.79258e-07	Down
IYD	8.50703	42.9444	5.69743	-3.46905	0.600139	-5.78041	7.45171e-09	6.92474e-07	Down
AC099335.1	5.30749	13.1904	8.29005	-1.34424	0.232585	-5.77959	7.48851e-09	6.94233e-07	Down
PSMC1P1	45.4141	75.0423	53.3097	-0.756099	0.130853	-5.77823	7.54914e-09	6.98188e-07	Down
EIF1P5	5.08528	12.6724	7.98472	-1.32233	0.228993	-5.77455	7.71609e-09	7.11933e-07	Down
AC011005.1	22.0995	38.5633	26.7176	-0.761843	0.131969	-5.7729	7.79204e-09	7.17237e-07	Down
CHRNA9	3.90349	8.57375	5.20674	-1.02848	0.178207	-5.77125	7.86877e-09	7.22588e-07	Down
IGLV1-40	818.494	3047.81	1091.05	-1.90659	0.330467	-5.76939	7.95613e-09	7.28886e-07	Down
RPS11P5	261.726	475.643	327.183	-0.865685	0.150158	-5.76516	8.15783e-09	7.45607e-07	Down
PABPC1P4	72.7753	121.947	84.9472	-0.745789	0.129378	-5.76443	8.19326e-09	7.46655e-07	Down
RPS2P4	19.5549	37.4268	22.6938	-1.00576	0.174486	-5.76414	8.20774e-09	7.46655e-07	Down
IL4	10.0779	23.5869	14.154	-1.79327	0.311151	-5.76334	8.24671e-09	7.48447e-07	Down
H3P47	17.7207	32.6343	22.3131	-0.879318	0.152682	-5.75915	8.45361e-09	7.65436e-07	Down
DAB1	14.6899	68.0343	21.378	-1.35836	0.235982	-5.75621	8.60257e-09	7.77112e-07	Down
SLURP1	8.63025	43.6818	3.57255	-4.3965	0.763862	-5.75562	8.63269e-09	7.78024e-07	Down
LINC02246	7.28839	15.1775	9.67759	-1.07369	0.186607	-5.75378	8.72678e-09	7.84683e-07	Down
AC008802.1	9.21476	21.4901	13.7455	-1.23415	0.214551	-5.75221	8.80831e-09	7.90184e-07	Down
AL035411.1	23.0047	37.584	26.9629	-0.743064	0.12923	-5.74993	8.92825e-09	7.99099e-07	Down
SPCS2P4	76.6793	123.108	89.5982	-0.6722	0.116971	-5.74671	9.09968e-09	8.1257e-07	Down
C3orf20	22.9311	54.5403	31.8791	-1.2354	0.215068	-5.74424	9.23327e-09	8.22608e-07	Down
LY6D	40.1037	299.135	23.6972	-4.2211	0.734986	-5.7431	9.29564e-09	8.24837e-07	Down
PDZK1IP1	44.8879	163.518	31.0284	-2.03177	0.353782	-5.74301	9.30076e-09	8.24837e-07	Down
AC012005.1	19.6898	53.7221	30.6011	-1.4493	0.252548	-5.73874	9.5383e-09	8.43976e-07	Down
AC112491.1	35.9202	73.0616	51.6293	-1.03719	0.180844	-5.73525	9.7369e-09	8.58359e-07	Down
COL12A1	1570.93	2474.53	1508.7	-1.26014	0.219725	-5.73511	9.74503e-09	8.58359e-07	Down
GAPDHP69	7.37743	14.686	9.57229	-0.938029	0.163572	-5.73466	9.77094e-09	8.58693e-07	Down
AC146507.1	2.97415	10.1304	5.16994	-1.75914	0.306935	-5.73131	9.96603e-09	8.73861e-07	Down
HOPX	916.368	3256.05	1764.2	-1.82971	0.319312	-5.73018	1.00326e-08	8.77714e-07	Down
F2RL2	19.1579	49.6656	31.1764	-1.38727	0.242242	-5.72678	1.02357e-08	8.90465e-07	Down
SELENOV	2.01876	5.33635	2.50017	-2.87303	0.501686	-5.72676	1.02368e-08	8.90465e-07	Down
PRELID1P6	42.7114	74.3086	54.9999	-0.786329	0.137312	-5.72659	1.02471e-08	8.90465e-07	Down
TMEM183B	32.1378	52.7777	39.2788	-0.723332	0.126333	-5.72561	1.03064e-08	8.93621e-07	Down
RPL5P18	14.8431	27.7475	18.9248	-0.920706	0.160834	-5.72458	1.03687e-08	8.97023e-07	Down
BMP7	255.927	1098.36	590.724	-2.10151	0.367497	-5.71844	1.07507e-08	9.26374e-07	Down
OR56B4	1.08421	2.85023	1.27552	-2.30613	0.403284	-5.71836	1.07557e-08	9.26374e-07	Down
TUBAP2	79.2185	129.801	94.8752	-0.708129	0.123893	-5.71564	1.09289e-08	9.3921e-07	Down
LINC01013	43.195	215.541	99.1183	-1.84867	0.323472	-5.71509	1.09647e-08	9.40208e-07	Down
RPS7P10	219.96	430.738	298.537	-0.973098	0.170294	-5.71421	1.10215e-08	9.4299e-07	Down
DUOXA1	16.2	45.8948	8.29875	-1.91174	0.334653	-5.71259	1.11271e-08	9.49938e-07	Down
AL359073.1	2.2442	7.27754	4.06256	-1.57766	0.276458	-5.7067	1.15187e-08	9.81211e-07	Down
RPS27P14	5.1877	12.6818	7.57272	-1.29427	0.226819	-5.70618	1.15537e-08	9.82038e-07	Down
AC108751.5	1.89572	7.86345	4.11381	-2.12312	0.372307	-5.7026	1.17991e-08	1.00071e-06	Down
UBA52P5	9.61334	17.7754	12.2224	-0.807768	0.141732	-5.69925	1.20336e-08	1.01837e-06	Down
LHFPL4	2.57749	8.80496	4.07916	-2.08524	0.366014	-5.69718	1.21808e-08	1.02655e-06	Down
F8A3	17.6876	48.9198	27.5846	-1.46778	0.257634	-5.69714	1.21831e-08	1.02655e-06	Down
RPL7AP6	484.021	858.596	605.562	-0.829602	0.145644	-5.69609	1.22586e-08	1.03067e-06	Down
AC093663.1	2.26953	8.55213	4.33109	-1.98513	0.348636	-5.69399	1.24101e-08	1.04117e-06	Down
NHP2P1	16.991	28.636	19.9236	-0.791369	0.139105	-5.68902	1.27774e-08	1.06966e-06	Down
RPS2P48	11.4046	24.0679	15.3088	-1.07769	0.189506	-5.68684	1.29413e-08	1.08106e-06	Down
TMPRSS11A	3.37755	137.869	4.97803	-3.40657	0.599683	-5.68062	1.34206e-08	1.11869e-06	Down
PHYH	706.787	1195.59	884.946	-0.757995	0.133496	-5.67805	1.36239e-08	1.13203e-06	Down
RPS12P26	17.6648	37.0099	24.7748	-1.06997	0.188447	-5.67786	1.36389e-08	1.13203e-06	Down
RPL10AP2	72.3405	138.612	98.1584	-0.94362	0.166248	-5.67599	1.37892e-08	1.14206e-06	Down
ATCAY	6.43046	13.5029	4.17215	-1.64946	0.29075	-5.67312	1.40224e-08	1.1589e-06	Down
LUM	6241.37	14414.6	9701.55	-1.20763	0.212943	-5.67116	1.41835e-08	1.16731e-06	Down
POTEKP	7.5584	17.5792	11.2718	-1.2445	0.219443	-5.67115	1.41842e-08	1.16731e-06	Down
RPS13P2	198.553	391.235	262.278	-0.986448	0.174071	-5.66692	1.45386e-08	1.19395e-06	Down
SHROOM2	54.5312	129.456	77.2732	-1.24505	0.219753	-5.6657	1.46427e-08	1.19996e-06	Down
RPL5P5	24.827	47.3598	35.3186	-0.92829	0.163987	-5.66075	1.5071e-08	1.23246e-06	Down
DMRTC2	6.7875	6.68494	2.52835	-4.13077	0.72995	-5.65898	1.52273e-08	1.24262e-06	Down
IGHG4	9003.21	22517.5	8185.2	-1.73122	0.306015	-5.65731	1.53765e-08	1.25217e-06	Down
AL031729.1	40.5421	73.9609	51.7943	-0.869726	0.153917	-5.6506	1.59891e-08	1.29934e-06	Down
RPSAP12	123.706	235.587	165.858	-0.930852	0.164757	-5.64983	1.60604e-08	1.30097e-06	Down
LINC01887	44.5426	65.4647	38.5767	-2.32418	0.411384	-5.64966	1.60762e-08	1.30097e-06	Down
EEF1A2	394.452	1033.29	204.485	-1.81883	0.322091	-5.64692	1.63344e-08	1.31911e-06	Down
AL583856.1	12.0367	23.3237	16.1886	-0.921752	0.16337	-5.6421	1.67992e-08	1.35343e-06	Down
CLIC1P1	16.3085	31.0316	22.7582	-0.885673	0.156984	-5.64179	1.6829e-08	1.35343e-06	Down
DNMT3L	1.61621	4.2318	1.8864	-2.31944	0.411179	-5.64094	1.69123e-08	1.35731e-06	Down
RPL13AP23	4.68451	10.7099	6.13451	-1.15248	0.204344	-5.63989	1.70159e-08	1.36281e-06	Down
DNER	101.209	458.786	74.8727	-2.55967	0.453961	-5.63852	1.71516e-08	1.37086e-06	Down
ACTBP7	31.8633	50.234	37.644	-0.642331	0.113963	-5.6363	1.7374e-08	1.38578e-06	Down
RPL23AP43	13.74	26.6288	17.7821	-0.955423	0.169621	-5.6327	1.77408e-08	1.41113e-06	Down
AC016739.1	639.057	1095.79	794.425	-0.778236	0.13817	-5.63247	1.77644e-08	1.41113e-06	Down
RPL12P4	223.08	451.046	288.271	-1.02242	0.181607	-5.62986	1.8036e-08	1.42977e-06	Down
RPS20P10	24.6065	55.8612	38.4833	-1.20847	0.214707	-5.62846	1.81829e-08	1.43849e-06	Down
CD9	1542.4	3202.12	1974.74	-1.05407	0.187373	-5.62549	1.84978e-08	1.46043e-06	Down
SPINK1	50.4828	95.7928	7.81469	-2.58226	0.45919	-5.62351	1.8712e-08	1.47052e-06	Down
BDKRB2	112.572	284.701	186.586	-1.33842	0.23801	-5.62338	1.87254e-08	1.47052e-06	Down
BCL10	1254.7	1838.17	1548.27	-0.551928	0.0981511	-5.62326	1.87392e-08	1.47052e-06	No Significance
H2AZP3	22.1185	40.5386	26.9329	-0.872722	0.15534	-5.61816	1.93003e-08	1.51149e-06	Down
LINC02525	32.4174	146.119	70.2861	-2.1718	0.386689	-5.61639	1.94983e-08	1.52393e-06	Down
AC010469.1	6.01117	13.9459	8.88244	-1.2177	0.216866	-5.61502	1.96544e-08	1.53181e-06	Down
H3C9P	10.8399	21.5713	14.3177	-1.00248	0.178541	-5.61481	1.96781e-08	1.53181e-06	Down
SPP1	1934.73	5344.77	3717.53	-1.46604	0.261196	-5.61281	1.99061e-08	1.54647e-06	Down
TRHDE-AS1	14.7135	6.51342	6.66218	2.04572	0.364529	5.61194	2.00065e-08	1.55116e-06	Up
SAMD15	37.1175	67.9226	48.317	-0.867906	0.154774	-5.60756	2.05204e-08	1.58784e-06	Down
RPL7P15	11.9369	25.9957	16.9093	-1.1431	0.204009	-5.60317	2.10466e-08	1.62531e-06	Down
RPL23AP65	104.765	206.296	130.948	-0.980416	0.175217	-5.59544	2.20068e-08	1.69609e-06	Down
HTR2B	28.8969	46.5921	36.2463	-0.702933	0.125696	-5.59233	2.24042e-08	1.72331e-06	Down
AC018371.2	2.62437	6.66803	3.76483	-1.17126	0.209476	-5.5914	2.2524e-08	1.7291e-06	Down
RPS7P15	3.45537	9.21188	5.86504	-1.39042	0.248846	-5.58748	2.30385e-08	1.76511e-06	Down
RPL21P5	3.24995	8.49307	5.19391	-1.29516	0.231856	-5.58606	2.32283e-08	1.77614e-06	Down
CFAP300	20.6787	36.5932	27.9863	-1.15927	0.207716	-5.58101	2.39125e-08	1.82327e-06	Down
SYNDIG1	61.8525	134.558	84.3958	-1.11854	0.200425	-5.58082	2.39385e-08	1.82327e-06	Down
ISG15	2409.04	4555.08	3201.87	-0.919117	0.164727	-5.57962	2.41038e-08	1.83227e-06	Down
RPL21P119	29.4495	58.3179	38.5204	-1.04921	0.188134	-5.5769	2.44839e-08	1.85752e-06	Down
RPL23AP12	3.49152	9.23305	5.19017	-1.42122	0.254864	-5.57639	2.45565e-08	1.8594e-06	Down
MTRNR2L10	13.23	31.962	21.7117	-1.27307	0.228437	-5.57296	2.50445e-08	1.89266e-06	Down
SCN11A	20.7456	65.0189	27.4365	-1.10742	0.198732	-5.57245	2.51189e-08	1.89395e-06	Down
SPINK2	120.288	447.152	223.402	-1.89778	0.340581	-5.57217	2.51591e-08	1.89395e-06	Down
AC008568.1	2.26982	59.6645	18.9495	-4.01734	0.721107	-5.57107	2.53176e-08	1.9022e-06	Down
AP002008.3	9.72571	24.3574	14.4882	-1.29669	0.232885	-5.56796	2.57737e-08	1.93273e-06	Down
ANTXR1	1071.1	2067.74	1390.25	-0.948962	0.170454	-5.56728	2.58752e-08	1.9366e-06	Down
AP001189.5	10.1821	26.2444	17.2597	-1.36986	0.246126	-5.5657	2.61108e-08	1.95048e-06	Down
AP003555.1	2.51924	7.0436	4.06734	-1.4585	0.262262	-5.56124	2.67871e-08	1.99715e-06	Down
TUBBP9	96.4433	24.8277	20.2379	2.49902	0.449811	5.55571	2.76486e-08	2.05744e-06	Up
PRSS45P	8.56261	4.05303	5.54165	1.82892	0.329353	5.55306	2.80706e-08	2.08485e-06	Up
LTK	366.547	232.686	164.381	1.23643	0.222798	5.54958	2.86358e-08	2.11958e-06	Up
AP000936.3	72.732	155.556	117.199	-1.09607	0.197508	-5.54951	2.86474e-08	2.11958e-06	Down
NDUFB8P2	8.09572	14.6979	10.3599	-0.775348	0.139732	-5.54884	2.87576e-08	2.12369e-06	Down
AL031284.1	9.68425	18.8357	13.0306	-0.964801	0.174028	-5.54395	2.95722e-08	2.1797e-06	Down
L1TD1	514.353	126.031	247.376	2.02688	0.365893	5.53955	3.0325e-08	2.23096e-06	Up
LINC02757	3.1649	7.96308	5.11624	-1.32387	0.239064	-5.5377	3.06472e-08	2.2504e-06	Down
RPL34P27	50.9377	98.6578	70.4795	-0.957517	0.172923	-5.53724	3.07274e-08	2.25203e-06	Down
AC022149.1	16.759	31.5554	20.9016	-0.919383	0.166072	-5.53604	3.09391e-08	2.26327e-06	Down
AL512361.1	3.39431	8.59686	5.14173	-1.17924	0.213068	-5.53456	3.12008e-08	2.27813e-06	Down
KLK10	33.9738	305.069	28.7425	-1.91715	0.346718	-5.5294	3.21327e-08	2.34177e-06	Down
VDAC1P1	19.7148	33.527	23.7291	-0.731451	0.132339	-5.52712	3.2553e-08	2.36346e-06	Down
MAST4-AS1	6.17075	15.0799	9.24473	-1.35515	0.24519	-5.52692	3.25903e-08	2.36346e-06	Down
AC022968.1	26.9663	46.6869	32.9724	-0.827461	0.149718	-5.5268	3.26128e-08	2.36346e-06	Down
MSTO1	766.593	577.466	691.236	0.408291	0.0739263	5.52295	3.3335e-08	2.41129e-06	No Significance
AC115837.1	112.239	179.78	128	-0.676173	0.122619	-5.51441	3.49958e-08	2.52672e-06	Down
ELOBP2	5.13428	10.8068	6.81402	-0.990842	0.179851	-5.50922	3.60419e-08	2.59742e-06	Down
MAB21L2	4.39218	26.8817	10.2764	-2.02089	0.367072	-5.50542	3.68286e-08	2.6492e-06	Down
AC011824.2	1.55644	5.95539	3.64209	-1.91727	0.348307	-5.50453	3.70155e-08	2.65773e-06	Down
AC007537.1	2.23416	5.58877	3.38182	-1.59185	0.289371	-5.50105	3.77526e-08	2.70565e-06	Down
TOMM20P4	12.1813	22.379	15.9342	-0.941845	0.171335	-5.49708	3.86121e-08	2.76215e-06	Down
EEF1A1P10	43.4761	82.078	60.1363	-0.938824	0.170871	-5.49435	3.92149e-08	2.80012e-06	Down
GJB6	41.8237	114.102	21.1039	-1.85608	0.337862	-5.49358	3.93856e-08	2.80715e-06	Down
FNDC1	586.228	1339.53	762.797	-1.19255	0.217212	-5.49024	4.01399e-08	2.85567e-06	Down
AC244669.1	109.796	168.187	127.965	-0.606902	0.110627	-5.48603	4.11066e-08	2.9191e-06	Down
Z97353.1	87.4969	167.915	119.912	-0.937353	0.170977	-5.48234	4.19732e-08	2.97519e-06	Down
CD300LG	58.2211	20.3827	35.5755	1.50391	0.274338	5.48198	4.20602e-08	2.97593e-06	Up
AC003092.1	73.4805	266.69	159.254	-1.86027	0.339436	-5.48047	4.24186e-08	2.99318e-06	Down
CHAT	4.78175	14.9594	7.37205	-2.34483	0.427865	-5.48031	4.24581e-08	2.99318e-06	Down
NEK6	2470.11	4220.94	3241.35	-0.772962	0.141095	-5.47832	4.29375e-08	3.0215e-06	Down
CXCL8	1062.98	2433.8	354.108	-1.57214	0.287186	-5.47428	4.39283e-08	3.08562e-06	Down
HMGN1P36	15.3584	27.9675	19.7359	-0.869889	0.158955	-5.47255	4.43597e-08	3.1103e-06	Down
AC097263.1	46.0652	77.0778	53.4743	-0.742327	0.135726	-5.46929	4.51854e-08	3.16249e-06	Down
CFAP92	15.2692	25.2393	17.1681	-1.15674	0.211781	-5.46197	4.70881e-08	3.28889e-06	Down
HIGD2AP2	2.95217	7.93557	4.23296	-1.31752	0.24123	-5.4617	4.71607e-08	3.28889e-06	Down
FTH1P7	73.792	139.353	104.149	-0.914837	0.167729	-5.45427	4.91751e-08	3.42322e-06	Down
RPL19P16	34.4512	69.0389	46.8663	-0.999623	0.183301	-5.45344	4.94051e-08	3.43022e-06	Down
AOC1	195.951	154.411	41.638	-1.28738	0.236074	-5.45327	4.94522e-08	3.43022e-06	Down
AC105411.1	8.28426	20.2324	13.8825	-1.26677	0.232336	-5.45232	4.97167e-08	3.44242e-06	Down
TPMTP1	4.19073	10.5534	6.83859	-1.50211	0.275561	-5.45112	5.00539e-08	3.4596e-06	Down
NANS	2743.39	3878.27	3275.18	-0.499301	0.0916033	-5.45069	5.0175e-08	3.46181e-06	No Significance
AC104978.1	1.06481	5.24266	2.17973	-2.38677	0.438072	-5.44834	5.08423e-08	3.50163e-06	Down
RAMP1	220.28	486.84	307.788	-1.14532	0.210301	-5.4461	5.14868e-08	3.53625e-06	Down
ALG1L15P	2.94407	6.92187	4.3055	-1.01066	0.18558	-5.44596	5.1527e-08	3.53625e-06	Down
RPL21P4	5.11814	10.8905	6.92624	-1.18886	0.218393	-5.44368	5.21903e-08	3.57048e-06	Down
KCNG4	0.512931	2.82801	1.09719	-2.47863	0.455328	-5.44362	5.22096e-08	3.57048e-06	Down
IL5RA	25.9732	165.111	36.844	-1.55576	0.28584	-5.44276	5.24599e-08	3.58129e-06	Down
KRT6A	705.14	3846.72	190.429	-4.39626	0.807876	-5.44175	5.27601e-08	3.59546e-06	Down
LINC00519	5.9108	12.1427	8.82505	-1.08537	0.199506	-5.44029	5.3195e-08	3.61825e-06	Down
B3GNT3	61.1295	56.3762	26.5937	-1.21183	0.222763	-5.44	5.32807e-08	3.61825e-06	Down
RPSAP43	1.1979	3.86502	1.94071	-1.70348	0.31321	-5.43879	5.36434e-08	3.63652e-06	Down
PPIAP74	1.94799	5.97306	3.32471	-1.60813	0.295796	-5.43663	5.42964e-08	3.67437e-06	Down
LINC01122	4.28186	8.74566	4.94856	-1.95213	0.359355	-5.43231	5.56293e-08	3.75317e-06	Down
SHANK2	32.6195	129.751	52.2477	-1.98875	0.366102	-5.43223	5.5654e-08	3.75317e-06	Down
AL590556.1	6.79483	14.5441	9.04706	-1.13109	0.208345	-5.42894	5.66885e-08	3.8163e-06	Down
DNAH2	23.2558	38.5185	25.5096	-1.20351	0.221792	-5.4263	5.7533e-08	3.86646e-06	Down
RPS15AP11	63.1651	118.032	84.1801	-0.908752	0.167528	-5.42449	5.81202e-08	3.89917e-06	Down
BTF3P13	3.76935	7.91367	5.12225	-1.10243	0.203307	-5.42249	5.87756e-08	3.9316e-06	Down
FUNDC2P1	12.8674	21.9289	15.79	-0.857737	0.158184	-5.42239	5.8806e-08	3.9316e-06	Down
AL133260.1	82.9275	144.982	101.865	-0.819857	0.151265	-5.42002	5.95937e-08	3.97742e-06	Down
USP32P3	14.0971	32.4131	20.2672	-1.19055	0.219691	-5.41918	5.9873e-08	3.98921e-06	Down
RANP1	78.0193	131.105	92.229	-0.761067	0.140546	-5.41505	6.127e-08	4.07529e-06	Down
CACNG5	2.25613	10.2533	4.97165	-2.14105	0.395743	-5.41022	6.29487e-08	4.17979e-06	Down
RPL6P27	851.825	1385.1	1011.19	-0.702488	0.129856	-5.40975	6.31118e-08	4.18347e-06	Down
NDUFA13	1953.72	3260.26	2528.67	-0.738538	0.136551	-5.4085	6.35557e-08	4.20572e-06	Down
ST13P4	10.44	17.6187	12.096	-0.673808	0.124669	-5.40476	6.48937e-08	4.28696e-06	Down
IGKV2D-40	28.3973	74.0517	50.2615	-2.00413	0.370989	-5.40213	6.58544e-08	4.34304e-06	Down
PRELP	522.139	1094.82	638.294	-1.0677	0.197896	-5.39526	6.84254e-08	4.4997e-06	Down
PKMP1	32.0375	54.0824	40.0908	-0.728665	0.135061	-5.39507	6.8496e-08	4.4997e-06	Down
NKX6-3	27.6467	133.396	49.1069	-2.22195	0.411864	-5.39486	6.85774e-08	4.4997e-06	Down
BRWD1-AS2	14.8208	25.3757	18.5497	-0.741568	0.137475	-5.39422	6.88219e-08	4.50704e-06	Down
PGK1P2	20.5967	33.5067	25.058	-0.717027	0.132935	-5.3938	6.89829e-08	4.50704e-06	Down
AC093249.4	49.128	89.9299	64.7954	-0.852542	0.158064	-5.39366	6.90373e-08	4.50704e-06	Down
IL13RA2	7.22598	39.5071	14.1678	-2.26422	0.419908	-5.39218	6.96076e-08	4.53664e-06	Down
RECK	351.747	527.427	412.322	-0.58607	0.108742	-5.38955	7.06341e-08	4.59583e-06	Down
LINC00511	29.9697	78.5031	31.6969	-1.13501	0.210655	-5.38799	7.12492e-08	4.6281e-06	Down
AL354710.1	6.55836	15.5192	10.2084	-1.25021	0.232094	-5.38666	7.17776e-08	4.65464e-06	Down
TMEM235	5.63996	10.882	5.86833	-1.79838	0.334152	-5.38191	7.36996e-08	4.76094e-06	Down
KRT80	42.2462	151.196	19.1915	-1.61284	0.299691	-5.38167	7.3796e-08	4.76094e-06	Down
RPS7P8	12.5271	26.4313	18.6048	-1.09785	0.204001	-5.38159	7.38307e-08	4.76094e-06	Down
AC105180.1	0.493987	2.41683	1.07309	-2.25295	0.418655	-5.3814	7.39071e-08	4.76094e-06	Down
FDPSP1	4.20556	7.64209	4.65369	-1.05983	0.19701	-5.37959	7.46561e-08	4.80123e-06	Down
CKS1BP2	1.76169	4.8143	2.73394	-1.33279	0.247808	-5.37832	7.51861e-08	4.82732e-06	Down
ADAM33	190.504	86.6614	134.418	1.13559	0.211235	5.37597	7.61705e-08	4.88246e-06	Up
DMP1	0.500362	6.09314	1.36032	-2.6577	0.494903	-5.37015	7.86718e-08	5.03448e-06	Down
RPL10AP6	369.279	625.124	466.264	-0.760955	0.141713	-5.3697	7.88663e-08	5.03862e-06	Down
AL031229.1	4.66233	9.57036	6.46708	-0.939965	0.175157	-5.36642	8.03145e-08	5.12272e-06	Down
SHISA2	17.3157	39.0415	24.7679	-1.18349	0.220574	-5.36552	8.07142e-08	5.13977e-06	Down
HECW1	22.006	42.3951	15.5728	-1.51356	0.282125	-5.36486	8.10106e-08	5.15021e-06	Down
ALDOB	61.6498	330.977	43.8367	-1.36131	0.253762	-5.3645	8.11723e-08	5.15205e-06	Down
MATN3	15.9077	63.7852	26.615	-1.37847	0.257094	-5.36173	8.24293e-08	5.2233e-06	Down
LINC02208	0.473507	6.32133	1.33609	-2.51466	0.469079	-5.36084	8.28362e-08	5.23939e-06	Down
EIF4BP6	121.639	189.635	137.831	-0.639976	0.119386	-5.36058	8.2953e-08	5.23939e-06	Down
AL022718.1	8.75895	21.2718	14.7582	-1.29791	0.242246	-5.35783	8.42283e-08	5.3113e-06	Down
COL17A1	295.839	424.041	45.6147	-1.31335	0.24519	-5.35647	8.48656e-08	5.34282e-06	Down
AC005165.2	20.2317	42.0268	29.5	-1.03385	0.193354	-5.34696	8.94456e-08	5.61962e-06	Down
RPL24P8	165.888	307.348	219.421	-0.895629	0.167509	-5.34674	8.95516e-08	5.61962e-06	Down
PDE2A	270.052	155.027	208.19	0.799808	0.149633	5.34515	9.03447e-08	5.66024e-06	Up
CRIP1P4	1.48306	4.36577	2.89577	-1.45491	0.272329	-5.34248	9.16821e-08	5.73478e-06	Down
AC026904.1	208.779	612.962	390.335	-1.55487	0.291158	-5.34031	9.27865e-08	5.79453e-06	Down
AL353705.1	0.850923	2.26242	1.49182	-2.01535	0.37743	-5.33967	9.31136e-08	5.80563e-06	Down
IGHV3-72	68.0672	374.209	81.1076	-1.5893	0.297725	-5.33813	9.39104e-08	5.84592e-06	Down
AC040162.2	2.69833	8.05509	4.45546	-1.56587	0.29344	-5.33624	9.48924e-08	5.8976e-06	Down
RPL3P1	27.2658	51.6423	35.674	-0.904363	0.169516	-5.33497	9.55605e-08	5.92963e-06	Down
AL158823.1	11.9025	23.8747	16.6709	-1.02579	0.192399	-5.3316	9.73508e-08	6.03109e-06	Down
SMG1P4	16.6769	46.374	25.5732	-1.47498	0.276725	-5.33015	9.81337e-08	6.06992e-06	Down
STON1-GTF2A1L	5.88428	12.4671	6.99419	-1.86478	0.350087	-5.32663	1.00054e-07	6.17886e-06	Down
RPSAP63	2.95955	7.90743	4.48821	-1.35339	0.254102	-5.32616	1.0031e-07	6.18485e-06	Down
FAM83A	25.9118	86.8532	10.285	-2.18246	0.409915	-5.32418	1.01412e-07	6.24287e-06	Down
LINC01747	7.21668	27.7056	11.6315	-1.67737	0.315177	-5.32201	1.02625e-07	6.30753e-06	Down
BPNT1	2444.17	3839.32	2934.16	-0.651537	0.122435	-5.32149	1.02919e-07	6.31559e-06	Down
COL6A6	46.8768	70.6044	45.2405	-1.46462	0.275312	-5.31985	1.03856e-07	6.35505e-06	Down
AL035456.1	14.7628	25.1153	18.0032	-0.755136	0.141948	-5.31979	1.03889e-07	6.35505e-06	Down
SMYD3	289.162	490.853	371.757	-0.766142	0.144056	-5.31838	1.04695e-07	6.39428e-06	Down
AL160275.1	0.963666	3.73599	1.69611	-1.95257	0.367195	-5.31752	1.05192e-07	6.41458e-06	Down
RPL21P39	8.24381	15.9732	10.8217	-1.12638	0.211988	-5.3134	1.07598e-07	6.55101e-06	Down
AP005230.1	1.22609	14.2945	3.24899	-2.19698	0.413556	-5.31241	1.08184e-07	6.5764e-06	Down
RPL7P47	25.0532	47.113	33.6902	-0.919083	0.173075	-5.3103	1.09443e-07	6.64248e-06	Down
AL031985.2	15.0831	29.8396	20.7246	-0.987272	0.185966	-5.30887	1.10306e-07	6.68442e-06	Down
LRRC15	543.382	1490.48	810.733	-1.45555	0.274194	-5.30849	1.10539e-07	6.68811e-06	Down
RBM39	12284.5	10170	11213.2	0.272213	0.0512936	5.30696	1.1147e-07	6.72396e-06	No Significance
FTLP3	690.451	1274.08	977.767	-0.883596	0.166498	-5.30695	1.11478e-07	6.72396e-06	Down
RPS15AP12	44.193	80.2988	59.1002	-0.868673	0.163707	-5.30626	1.11894e-07	6.73864e-06	Down
AL596275.1	6.25274	11.7545	7.51019	-0.967578	0.182406	-5.30454	1.12957e-07	6.78467e-06	Down
ARHGAP26-AS1	1.49661	3.59003	1.97964	-2.20148	0.41504	-5.30426	1.13134e-07	6.78467e-06	Down
AC078991.1	20.1858	36.5473	27.15	-0.838066	0.158001	-5.30418	1.13183e-07	6.78467e-06	Down
EEF1A1P17	14.5613	28.0478	19.1964	-1.00751	0.189968	-5.30358	1.13552e-07	6.79631e-06	Down
FGD2	4556.44	2945.62	3841.35	0.629258	0.118666	5.30277	1.14056e-07	6.81359e-06	Up
NANOG	1.48099	3.41915	1.6754	-1.92656	0.363327	-5.30256	1.14191e-07	6.81359e-06	Down
RPL7P44	24.4401	45.4678	32.8789	-0.892246	0.168277	-5.30226	1.14378e-07	6.81429e-06	Down
AC078883.1	91.9005	142.564	118.235	-0.630997	0.11904	-5.3007	1.15358e-07	6.86215e-06	Down
ACTG1P19	4.19497	10.685	6.24349	-1.24886	0.235647	-5.2997	1.15991e-07	6.88923e-06	Down
CYBA	17308.8	25109.4	20461.3	-0.536618	0.101271	-5.29883	1.16548e-07	6.91167e-06	No Significance
AC104306.1	3.02904	7.53731	4.47294	-1.27833	0.241259	-5.29855	1.16725e-07	6.91167e-06	Down
RPS2P55	112.471	204.28	136.906	-0.865498	0.163437	-5.29562	1.18616e-07	7.01295e-06	Down
TSPAN2	131.209	246.905	186.006	-0.915946	0.173031	-5.29354	1.19972e-07	7.08037e-06	Down
TMSB4XP1	39.9362	76.4264	60.7875	-0.962036	0.181746	-5.29331	1.20121e-07	7.08037e-06	Down
HNRNPA1P4	100.447	190.993	125.46	-0.925214	0.17482	-5.29237	1.20739e-07	7.09741e-06	Down
AL138721.1	3.53306	8.6578	5.25058	-1.31894	0.249218	-5.29232	1.20775e-07	7.09741e-06	Down
KRTDAP	64.0419	46.6158	6.0433	-3.68772	0.697095	-5.29013	1.22231e-07	7.17214e-06	Down
LRFN5	15.119	34.9356	20.7088	-1.24814	0.235951	-5.28982	1.22437e-07	7.17334e-06	Down
HMGN1P4	3.28512	6.74173	4.12079	-1.05223	0.198961	-5.28864	1.23231e-07	7.20899e-06	Down
AC092810.2	1.33701	4.54217	2.11599	-1.59502	0.301625	-5.28809	1.23599e-07	7.21969e-06	Down
AC034207.1	12.6897	21.4472	15.6704	-0.694914	0.131469	-5.28577	1.25177e-07	7.30089e-06	Down
PSORS1C2	134.713	45.1594	70.9427	2.50455	0.473944	5.28448	1.26064e-07	7.33353e-06	Up
CAMP	269.969	1053.31	462.023	-1.49301	0.282532	-5.2844	1.26115e-07	7.33353e-06	Down
HNRNPCP2	241.77	368.309	270.264	-0.611449	0.115767	-5.2817	1.2799e-07	7.42582e-06	Down
AC087343.1	31.3752	60.9591	42.234	-0.98535	0.186564	-5.28157	1.28084e-07	7.42582e-06	Down
HNRNPA3P5	56.6121	87.719	65.1956	-0.606464	0.114856	-5.28022	1.29029e-07	7.46947e-06	Down
RPS10P9	6.20551	14.8065	8.87133	-1.2553	0.237843	-5.27786	1.30702e-07	7.55504e-06	Down
ZPBP2	39.4845	97.3288	73.1736	-1.30862	0.247979	-5.27716	1.31199e-07	7.55522e-06	Down
RPL12P8	9.47358	17.9199	12.0008	-0.954899	0.180953	-5.27704	1.31285e-07	7.55522e-06	Down
RPL23AP48	3.19239	8.33415	4.87719	-1.39053	0.263507	-5.27704	1.31289e-07	7.55522e-06	Down
MARCKSL1	9436.38	16075.3	11014.6	-0.768543	0.145659	-5.27633	1.31794e-07	7.5731e-06	Down
QPCT	1136.52	2192.7	1495.24	-0.948419	0.179779	-5.27548	1.32409e-07	7.59716e-06	Down
AC023512.1	5.18214	10.3621	6.94827	-0.987106	0.187136	-5.27482	1.32888e-07	7.61341e-06	Down
RPS15AP38	62.2075	121.164	86.6081	-0.972111	0.184323	-5.27394	1.33524e-07	7.6386e-06	Down
TPI1P3	7.25104	13.8336	9.99634	-0.886341	0.168102	-5.27264	1.34477e-07	7.68177e-06	Down
RFTN1	9769.55	15430.7	12084.3	-0.65945	0.125125	-5.27034	1.36168e-07	7.76697e-06	Down
LINC01121	2.03687	7.23772	4.9155	-1.79561	0.340919	-5.26698	1.38686e-07	7.89902e-06	Down
LILRP2	2.98624	8.18449	5.00078	-1.36782	0.259768	-5.26557	1.39756e-07	7.94829e-06	Down
SERTAD4-AS1	14.3245	38.739	23.647	-1.45018	0.27555	-5.26284	1.41844e-07	8.05527e-06	Down
AC091042.1	23.827	48.4	33.8707	-1.00668	0.191292	-5.26253	1.42086e-07	8.05722e-06	Down
PPIAP78	6.08469	22.0538	12.6274	-1.86842	0.355195	-5.26027	1.43844e-07	8.14501e-06	Down
FOXO6	9.92324	23.1917	14.8503	-1.19071	0.226427	-5.25868	1.45091e-07	8.20363e-06	Down
LINC01983	0.339446	2.36054	0.87133	-2.77958	0.528628	-5.25811	1.45541e-07	8.21714e-06	Down
CXCR2	18.053	33.7209	24.5986	-1.30428	0.248161	-5.25576	1.47413e-07	8.31073e-06	Down
AC023590.1	430.818	982.157	701.294	-1.19033	0.226514	-5.25497	1.48046e-07	8.32672e-06	Down
HAND2	11.1561	34.6547	18.2098	-1.64043	0.312174	-5.25488	1.48125e-07	8.32672e-06	Down
EEF1A1P24	43.3603	80.7254	60.9148	-0.906337	0.17252	-5.25353	1.49214e-07	8.37584e-06	Down
TPT1P6	41.3675	74.5804	58.2646	-0.862617	0.164216	-5.25293	1.49698e-07	8.39086e-06	Down
IGKV1D-16	66.9125	94.7609	35.0607	-1.85413	0.353116	-5.25076	1.51475e-07	8.47823e-06	Down
RPL7AP11	55.3402	97.5597	72.578	-0.819813	0.156172	-5.24944	1.52566e-07	8.52283e-06	Down
AC099336.2	135.281	240.275	169.119	-0.836966	0.159445	-5.24926	1.52711e-07	8.52283e-06	Down
ACSM3	299.268	165.019	223.712	0.855955	0.163078	5.24874	1.53142e-07	8.53467e-06	Up
AL451081.2	18.585	35.3729	24.5296	-0.91984	0.175369	-5.24517	1.56141e-07	8.68025e-06	Down
RPL9P14	3.99121	8.97225	5.92584	-1.22441	0.23344	-5.2451	1.56202e-07	8.68025e-06	Down
AC068189.1	7.55431	21.9197	13.4412	-1.55848	0.297245	-5.24308	1.57921e-07	8.76326e-06	Down
FTH1P5	12.7179	27.8316	20.3989	-1.1334	0.216399	-5.23756	1.62712e-07	9.01624e-06	Down
AC234778.1	4.7715	13.7471	8.04404	-1.52364	0.290922	-5.23728	1.62964e-07	9.01733e-06	Down
RPL23P8	122.44	224.847	163.212	-0.877496	0.167642	-5.23434	1.65576e-07	9.14884e-06	Down
RPL17P26	7.9418	17.7847	10.3461	-1.15544	0.220814	-5.23264	1.67109e-07	9.22041e-06	Down
AL356585.1	11.0784	22.5487	14.5182	-0.958675	0.183359	-5.22839	1.70991e-07	9.42127e-06	Down
LAIR2	61.5666	133.016	87.3966	-1.11588	0.213448	-5.2279	1.71444e-07	9.43281e-06	Down
RPS4XP17	19.2241	33.6638	24.2828	-0.817106	0.15651	-5.22081	1.78145e-07	9.77914e-06	Down
STARD4-AS1	104.591	49.3278	70.0569	1.08234	0.207317	5.22071	1.78242e-07	9.77914e-06	Up
LCT	22.0746	51.5496	34.3818	-1.21888	0.233543	-5.21908	1.79816e-07	9.85159e-06	Down
F2RL1	96.6107	93.9674	71.2924	-1.16998	0.224263	-5.21699	1.81857e-07	9.94939e-06	Down
MYL7	1.07717	3.00119	1.14576	-2.52584	0.484255	-5.21593	1.82897e-07	9.9922e-06	Down
CELF5	10.2482	17.6241	7.03624	-1.1754	0.225383	-5.21513	1.83691e-07	1.00215e-05	Down
RNF180	54.8995	112.569	74.3929	-1.05698	0.202721	-5.21395	1.84858e-07	1.0071e-05	Down
LHX8	10.542	25.7014	12.486	-2.47706	0.475226	-5.21239	1.86428e-07	1.01423e-05	Down
MFSD2B	21.7194	37.3139	25.8802	-0.736943	0.141416	-5.21118	1.87646e-07	1.01943e-05	Down
RPL7P48	6.24019	13.3946	8.83126	-1.12578	0.216048	-5.21078	1.88045e-07	1.02017e-05	Down
MIR4322	0.866716	3.94198	2.27921	-2.1387	0.410495	-5.21004	1.88802e-07	1.02285e-05	Down
PBX2P1	13.3452	24.9804	16.1136	-0.853282	0.163789	-5.20965	1.89196e-07	1.02356e-05	Down
AC026410.3	7.28385	12.6036	8.73107	-0.681011	0.130745	-5.20869	1.90181e-07	1.02746e-05	Down
OACYLP	22.7771	55.8176	35.4722	-1.2944	0.248532	-5.20818	1.90704e-07	1.02885e-05	Down
SOWAHA	14.1408	14.67	9.16319	-1.69186	0.325016	-5.20548	1.93493e-07	1.04245e-05	Down
RAET1L	2.24732	12.4857	1.5273	-3.25898	0.626145	-5.20484	1.94163e-07	1.04461e-05	Down
TMEM158	70.4943	143.75	100.418	-1.02929	0.197784	-5.2041	1.94942e-07	1.04735e-05	Down
GNG8	77.7242	301.029	148.108	-1.54866	0.297601	-5.2038	1.95249e-07	1.04755e-05	Down
RPS3AP25	36.3208	73.7183	52.2085	-1.03059	0.198084	-5.2028	1.96306e-07	1.05177e-05	Down
CA1	453.567	16.6192	9.66164	2.37143	0.455883	5.20182	1.97341e-07	1.05586e-05	Up
AC000123.1	53.2925	33.0918	43.2221	0.653902	0.125726	5.20101	1.98206e-07	1.05903e-05	Up
CEP164	1671.5	1238.23	1486.71	0.432701	0.0832264	5.19908	2.00275e-07	1.06861e-05	No Significance
RPL13AP6	60.1965	101.219	76.6974	-0.744425	0.143197	-5.1986	2.00795e-07	1.06991e-05	Down
NR3C1	3557.52	4812.48	4152	-0.436147	0.0839274	-5.19671	2.02847e-07	1.07937e-05	No Significance
AC002456.1	9.86638	28.6976	16.999	-1.53444	0.29531	-5.19601	2.03613e-07	1.08196e-05	Down
PDE1A	76.411	140.95	107.1	-0.890297	0.17139	-5.19456	2.05208e-07	1.08895e-05	Down
PPIAP9	1.98843	4.86718	2.81264	-1.53466	0.295703	-5.18987	2.10446e-07	1.11522e-05	Down
HNRNPLP1	9.8894	18.1778	12.4159	-0.802994	0.154792	-5.18756	2.13069e-07	1.12758e-05	Down
RPL21P134	11.2583	20.7202	14.2208	-0.899685	0.173465	-5.18656	2.14212e-07	1.13209e-05	Down
AL512430.3	11.104	25.1809	16.4029	-1.16257	0.224188	-5.1857	2.15209e-07	1.13581e-05	Down
CALML3	29.8242	303.512	20.0527	-4.38417	0.845566	-5.18489	2.1614e-07	1.13918e-05	Down
CGA	3.87102	88.4082	6.14079	-3.04514	0.587465	-5.18353	2.17729e-07	1.146e-05	Down
NAIPP4	29.9381	16.1076	22.6257	0.872942	0.168433	5.18271	2.18679e-07	1.14944e-05	Up
VDAC2P5	71.6806	111.897	79.1124	-0.648902	0.125217	-5.18223	2.1925e-07	1.15088e-05	Down
HNRNPUP1	27.4705	43.8507	32.0876	-0.644097	0.124373	-5.17875	2.2338e-07	1.17098e-05	Down
ENO4	9.18772	19.6085	12.607	-1.13945	0.220038	-5.17842	2.23771e-07	1.17145e-05	Down
GAPDHP72	21.6773	36.6401	27.2613	-0.745822	0.144045	-5.17769	2.24653e-07	1.17448e-05	Down
H3P1	2.94454	7.31624	4.25041	-1.33878	0.258585	-5.17734	2.25073e-07	1.1751e-05	Down
AL035398.1	10.4752	22.0994	15.3389	-1.07657	0.20797	-5.17656	2.2602e-07	1.17718e-05	Down
LKAAEAR1	8.36338	18.823	11.6169	-1.18192	0.228323	-5.17651	2.26077e-07	1.17718e-05	Down
RPS26P20	4.54322	11.5074	7.65322	-1.36736	0.264298	-5.17357	2.29664e-07	1.19425e-05	Down
LMO2	3027.56	6365.93	4350.83	-1.07235	0.207328	-5.17221	2.31336e-07	1.20134e-05	Down
EEF1A1P8	46.4364	85.7669	62.0703	-0.894954	0.1731	-5.17014	2.33915e-07	1.21311e-05	Down
GAPLINC	10.2964	21.4793	17.0587	-1.07008	0.207013	-5.16912	2.35193e-07	1.21811e-05	Down
NPY	0.690136	13.3161	3.08782	-3.33808	0.645847	-5.16854	2.3593e-07	1.2203e-05	Down
PTMAP4	120.977	168.207	135.818	-0.466013	0.090172	-5.16804	2.36562e-07	1.22108e-05	No Significance
AL353691.2	6.35254	19.243	10.6235	-1.57924	0.305585	-5.16792	2.36709e-07	1.22108e-05	Down
RPL3P12	7.58381	14.5563	9.3488	-0.922737	0.178588	-5.16685	2.38069e-07	1.22646e-05	Down
ATP5PBP6	3.22751	8.05187	4.51979	-1.3572	0.262812	-5.16416	2.41527e-07	1.24263e-05	Down
RPSAP55	3.94755	8.86001	5.66264	-1.20241	0.232848	-5.1639	2.41859e-07	1.2427e-05	Down
DOCK9-DT	28.5288	48.2263	35.4586	-0.737881	0.14295	-5.16181	2.44578e-07	1.255e-05	Down
H3P43	2.35552	5.20904	3.22534	-1.22464	0.237307	-5.16059	2.46168e-07	1.2615e-05	Down
RPL21P37	7.27785	15.193	10.2773	-1.07289	0.20793	-5.15987	2.47122e-07	1.26472e-05	Down
BEAN1	27.4804	51.8919	38.4865	-0.909355	0.176285	-5.15844	2.49013e-07	1.27272e-05	Down
NOS1	18.3947	36.4663	23.1308	-1.58451	0.307315	-5.156	2.52285e-07	1.28775e-05	Down
AC244034.1	11.4481	20.5354	14.7897	-0.850743	0.165248	-5.14829	2.62871e-07	1.3385e-05	Down
SPINK5	105.532	715.857	46.4471	-1.51418	0.294114	-5.14826	2.62918e-07	1.3385e-05	Down
ELOBP1	3.25949	6.65314	4.51443	-1.01567	0.197334	-5.14694	2.64766e-07	1.34615e-05	Down
RPL31P63	15.4003	28.8096	20.6869	-0.939571	0.182581	-5.14604	2.66046e-07	1.34742e-05	Down
TMEM45B	120.557	91.4198	35.6938	-0.971233	0.188742	-5.14582	2.66348e-07	1.34742e-05	Down
DNAJB6P1	38.6625	65.315	46.2074	-0.759487	0.1476	-5.1456	2.66673e-07	1.34742e-05	Down
RPS23P8	440.871	783.098	553.242	-0.832143	0.161726	-5.14538	2.66981e-07	1.34742e-05	Down
RPL21P11	33.7986	64.6712	44.9507	-0.944791	0.183622	-5.14531	2.6708e-07	1.34742e-05	Down
IGLV7-46	126.398	252.057	187.783	-1.82025	0.35377	-5.14529	2.6711e-07	1.34742e-05	Down
EIF3LP2	14.8766	25.9177	18.3158	-0.773056	0.150252	-5.14505	2.67444e-07	1.34742e-05	Down
RPL19P21	31.66	50.8746	37.6716	-0.689211	0.133967	-5.14464	2.68032e-07	1.34863e-05	Down
ZNF890P	7.13883	18.3442	10.3797	-1.31751	0.256184	-5.14283	2.70625e-07	1.35992e-05	Down
RPL4P2	40.7426	71.0451	52.8575	-0.791121	0.153891	-5.14077	2.73608e-07	1.37313e-05	Down
GAPDHP35	30.8567	63.43	42.0002	-1.03017	0.200408	-5.14035	2.74231e-07	1.37448e-05	Down
GCHFR	484.853	848.97	664.542	-0.809591	0.157532	-5.13923	2.75863e-07	1.38088e-05	Down
CRIP1	677.607	1132.74	935.837	-0.740283	0.144222	-5.13295	2.85239e-07	1.42597e-05	Down
AC116050.1	4.6115	2.93266	1.0727	-3.57862	0.697371	-5.13158	2.87313e-07	1.4345e-05	Down
AC095059.2	4.14301	8.39439	5.28877	-0.918045	0.178926	-5.13087	2.88404e-07	1.43809e-05	Down
SPSB1	536.774	885.26	679.365	-0.721002	0.140567	-5.12925	2.90893e-07	1.44865e-05	Down
RPSAP8	25.4489	46.174	32.2639	-0.860759	0.167913	-5.12623	2.95607e-07	1.47024e-05	Down
TMPRSS11E	19.21	101.632	8.31962	-3.04145	0.593352	-5.12588	2.9615e-07	1.47026e-05	Down
AC015969.1	1.97245	5.1662	4.01849	-1.37239	0.26775	-5.12563	2.96538e-07	1.47026e-05	Down
LOXL1	1024.72	1575.59	1197.61	-0.620149	0.120993	-5.1255	2.96748e-07	1.47026e-05	Down
AL078604.1	7.69601	15.8861	9.9043	-1.23595	0.241248	-5.12315	3.00474e-07	1.48683e-05	Down
CUX2	133.201	242.818	119.626	-1.61798	0.315842	-5.12275	3.01114e-07	1.4881e-05	Down
ELAPOR1	199.884	385.528	264.392	-0.946006	0.184707	-5.12166	3.02856e-07	1.49481e-05	Down
RPS26P2	1.98786	2.93833	1.74968	-1.69216	0.330467	-5.1205	3.04726e-07	1.50213e-05	Down
CARM1P1	0.325968	2.65437	1.1652	-3.13583	0.61255	-5.11931	3.0666e-07	1.50974e-05	Down
PLIN1	346.134	48.2073	90.1046	1.36778	0.267197	5.11901	3.07151e-07	1.51022e-05	Up
AC020983.1	4.21863	8.68792	5.25154	-1.31589	0.257076	-5.11866	3.07721e-07	1.51022e-05	Down
SEC14L2	129.626	195.351	154.412	-0.587096	0.1147	-5.11853	3.07923e-07	1.51022e-05	Down
AC025459.1	11.0707	24.6988	16.4987	-1.13244	0.221398	-5.11494	3.13835e-07	1.53728e-05	Down
C3orf80	65.5509	133.113	91.9154	-1.0234	0.200098	-5.1145	3.14575e-07	1.53896e-05	Down
RPL5P29	17.992	31.4288	23.0102	-0.828393	0.161985	-5.11401	3.15383e-07	1.54097e-05	Down
TNN	13.8956	33.7922	19.6693	-1.28915	0.252094	-5.11377	3.15788e-07	1.54101e-05	Down
AL109766.1	11.0332	19.0494	13.873	-0.759197	0.148604	-5.10887	3.2409e-07	1.57954e-05	Down
KRT16P6	5.17571	20.0354	3.03796	-3.90018	0.76351	-5.10823	3.25199e-07	1.58296e-05	Down
MTRNR2L9	2.57276	6.17148	4.0007	-1.29968	0.254487	-5.10708	3.27174e-07	1.59058e-05	Down
AC011487.2	2.13671	4.40901	2.10728	-2.02892	0.397343	-5.10622	3.28673e-07	1.59532e-05	Down
PNPLA4	522.425	795.331	679.172	-0.606336	0.118749	-5.10605	3.2897e-07	1.59532e-05	Down
MSRA	489.859	695.103	573.925	-0.502932	0.0985894	-5.10127	3.37374e-07	1.63403e-05	No Significance
FYTTD1	4251.38	6000.4	4867.17	-0.497378	0.0975236	-5.10008	3.39513e-07	1.64234e-05	No Significance
TUBB3P1	2.07525	5.01993	1.89921	-1.73058	0.339485	-5.09766	3.43881e-07	1.66141e-05	Down
ST6GAL2	22.3105	46.9838	27.7725	-1.08572	0.21303	-5.09657	3.45863e-07	1.66891e-05	Down
PNPLA8	1724.69	2478.11	2087.44	-0.523472	0.102759	-5.09417	3.50273e-07	1.68809e-05	No Significance
TUBB3	40.4705	89.0917	56.5558	-1.13252	0.222353	-5.09336	3.51773e-07	1.69322e-05	Down
AC084368.1	3.29288	9.60916	5.14137	-1.52236	0.299045	-5.09074	3.56667e-07	1.71465e-05	Down
RPL5P22	18.4098	32.2213	23.5383	-0.843864	0.165827	-5.08882	3.60294e-07	1.72995e-05	Down
FOXF2	24.4121	46.1693	33.5009	-0.925941	0.182018	-5.08709	3.63602e-07	1.74367e-05	Down
AP000238.1	26.589	11.417	20.2125	1.19744	0.235443	5.08589	3.659e-07	1.75253e-05	Up
RPS2P7	86.4379	153.658	108.848	-0.833924	0.163995	-5.08506	3.67516e-07	1.7581e-05	Down
DYNC1I2P1	20.1526	30.0036	22.284	-0.594247	0.116958	-5.08086	3.75737e-07	1.79522e-05	Down
LDHAP5	20.395	36.0731	26.0465	-0.833919	0.164208	-5.07845	3.80537e-07	1.81592e-05	Down
AC093827.1	13.2393	24.2575	17.4067	-0.850716	0.167595	-5.07602	3.85413e-07	1.83693e-05	Down
LINC01343	0.644422	3.13216	1.55849	-2.18139	0.429867	-5.07457	3.88371e-07	1.84876e-05	Down
AC034102.1	16.9497	29.1395	21.4833	-0.7599	0.14977	-5.07377	3.90001e-07	1.8539e-05	Down
HMGN2P3	63.1851	95.6462	70.2172	-0.618144	0.121836	-5.07358	3.90406e-07	1.8539e-05	Down
CSTB	8448.82	13532.1	10916.2	-0.679506	0.133939	-5.07327	3.91044e-07	1.85467e-05	Down
RPL12P17	9.64523	18.8174	13.0958	-0.971856	0.191588	-5.07263	3.92362e-07	1.85865e-05	Down
AK6P1	0.567447	2.42688	1.15065	-2.11033	0.416237	-5.07001	3.97788e-07	1.88206e-05	Down
EEF1A1P25	36.2242	62.7317	47.0377	-0.801726	0.158168	-5.06884	4.00249e-07	1.8914e-05	Down
AC021231.2	8.03593	14.9377	10.4263	-0.837003	0.165209	-5.06633	4.0555e-07	1.91412e-05	Down
AC006927.1	3.60833	8.09787	5.16923	-1.03467	0.20424	-5.06595	4.0637e-07	1.91566e-05	Down
PPIAP22	820.823	1259.99	936.781	-0.618724	0.122158	-5.06494	4.08533e-07	1.92352e-05	Down
COL23A1	61.5872	102.632	71.4768	-0.730973	0.144351	-5.06386	4.10858e-07	1.93213e-05	Down
HNRNPA1P41	7.14328	13.669	9.19658	-0.851965	0.168343	-5.06089	4.17301e-07	1.96006e-05	Down
ZNF185	1149.6	1986.59	1452.62	-0.789429	0.156061	-5.05847	4.22628e-07	1.98006e-05	Down
AC244502.3	3.33878	5.02192	2.86696	-1.70009	0.336089	-5.05844	4.22692e-07	1.98006e-05	Down
AL049874.3	1.96097	2.6862	1.14441	-2.93226	0.579696	-5.05826	4.23091e-07	1.98006e-05	Down
TGM3	110.89	611.481	26.2099	-2.04591	0.404494	-5.05795	4.23787e-07	1.98094e-05	Down
AC106820.1	43.4423	78.0081	52.9494	-0.866876	0.171448	-5.05619	4.27705e-07	1.9955e-05	Down
NBEAL1	290.922	411.93	333.245	-0.502247	0.0993401	-5.05583	4.28515e-07	1.9955e-05	No Significance
ARHGEF37	123.2	260.438	169.573	-1.08088	0.21379	-5.05579	4.28611e-07	1.9955e-05	Down
NSA2P7	14.8851	23.0727	17.5258	-0.642162	0.127019	-5.05564	4.28957e-07	1.9955e-05	Down
KC6	0.45914	12.528	1.65147	-2.93098	0.580083	-5.05269	4.35639e-07	2.02416e-05	Down
CKS1BP1	2.3199	8.97276	4.49231	-1.60586	0.318008	-5.04976	4.42377e-07	2.05301e-05	Down
BAD	1036.09	1438.88	1238.63	-0.473356	0.0937623	-5.04846	4.45375e-07	2.06446e-05	No Significance
NBPF19	654.093	427.404	540.472	0.612493	0.121332	5.04807	4.46284e-07	2.06621e-05	Up
RPL34P33	16.1603	30.9461	21.0191	-0.955283	0.189351	-5.04505	4.53395e-07	2.09663e-05	Down
EML1	163.471	268.659	210.731	-0.716741	0.142165	-5.04161	4.61634e-07	2.13219e-05	Down
U91319.1	0.730406	3.97013	1.53428	-3.94604	0.78274	-5.04131	4.62357e-07	2.13299e-05	Down
GMPSP1	12.2226	20.7487	15.484	-0.739007	0.146654	-5.0391	4.67714e-07	2.15515e-05	Down
PTX3	94.7272	46.0614	70.2285	1.02978	0.204369	5.03883	4.68375e-07	2.15563e-05	Up
GLT8D2	139.983	250.275	171.286	-0.842475	0.167212	-5.03836	4.69532e-07	2.1584e-05	Down
AL353151.1	7.7671	15.3807	10.149	-0.998789	0.198286	-5.03711	4.72621e-07	2.17003e-05	Down
IGHV3-71	7.73501	25.5708	13.3436	-1.72583	0.342646	-5.03677	4.73441e-07	2.17123e-05	Down
RPS16P9	1.67456	7.69203	3.54283	-2.15076	0.427375	-5.0325	4.84117e-07	2.21758e-05	Down
ABLIM1	3307.55	5907.36	3994.48	-0.836798	0.16629	-5.03215	4.85005e-07	2.21801e-05	Down
LAMB3	343.934	682.292	439.451	-0.988584	0.196459	-5.03201	4.85353e-07	2.21801e-05	Down
PLEKHF2	3167.37	5034.25	4076.06	-0.66867	0.132935	-5.03006	4.90317e-07	2.23806e-05	Down
SCN5A	29.7296	73.8766	44.1609	-1.31687	0.261833	-5.02944	4.91904e-07	2.24267e-05	Down
NEUROD2	4.89517	8.77705	5.40264	-1.41409	0.281285	-5.02725	4.97569e-07	2.26584e-05	Down
RPS28P4	111.031	190.919	132.662	-0.785894	0.156356	-5.02631	5.0002e-07	2.27433e-05	Down
RPS10P28	2.50079	6.22474	3.80665	-1.28468	0.255806	-5.02207	5.11175e-07	2.32234e-05	Down
RPL13AP3	69.4314	122.276	89.4683	-0.810392	0.161373	-5.02185	5.11772e-07	2.32234e-05	Down
CDH2	350.1	675.699	193.443	-0.996959	0.198549	-5.02121	5.13458e-07	2.32728e-05	Down
LIMD1	3597.49	2406.66	3074.57	0.57954	0.115475	5.01872	5.20156e-07	2.35476e-05	No Significance
BFSP2	258.559	546.118	422.671	-1.07912	0.215028	-5.01851	5.20734e-07	2.35476e-05	Down
AP000873.3	1.27277	3.78024	2.28138	-1.33519	0.266142	-5.01682	5.2534e-07	2.37283e-05	Down
RBM11	28.4314	63.6171	40.5389	-1.17042	0.233382	-5.01504	5.30223e-07	2.3921e-05	Down
RPL15P2	74.6281	138.757	100.036	-0.891809	0.177836	-5.01479	5.30904e-07	2.39239e-05	Down
ROBO1	770.235	1259.27	930.32	-0.709056	0.141418	-5.01389	5.33408e-07	2.40089e-05	Down
MMP1	2740.49	5449.07	2624.03	-1.63142	0.325395	-5.01365	5.34074e-07	2.40111e-05	Down
RPL7P33	1.30128	3.04244	1.5963	-1.78524	0.356225	-5.01157	5.39886e-07	2.42443e-05	Down
WNT5A-AS1	5.37076	12.6187	8.10297	-1.21688	0.242851	-5.01081	5.42027e-07	2.43105e-05	Down
RTN4R	76.6671	146.946	105.229	-0.936325	0.186869	-5.0106	5.42611e-07	2.43105e-05	Down
LINC01484	22.6435	71.8493	46.667	-1.66343	0.332003	-5.01029	5.43476e-07	2.43212e-05	Down
AP001922.4	2.17632	7.65535	4.30652	-1.79342	0.358221	-5.00646	5.54407e-07	2.47818e-05	Down
CKS1BP7	6.2317	13.0432	8.19642	-1.02388	0.204532	-5.00597	5.55818e-07	2.48163e-05	Down
AC130689.1	15.1699	24.4811	18.4382	-0.64474	0.128808	-5.00542	5.57409e-07	2.48588e-05	Down
AF201337.1	22.3028	35.2034	26.2277	-0.664873	0.13284	-5.00506	5.58448e-07	2.48766e-05	Down
ADH1B	989.154	339.491	611.968	1.54227	0.308178	5.00447	5.60153e-07	2.49239e-05	Up
PKMP4	5.17952	9.82788	6.79019	-0.904828	0.180831	-5.00372	5.6234e-07	2.49926e-05	Down
SHANK1	64.4751	54.3196	19.8565	-1.03428	0.20676	-5.00234	5.66384e-07	2.51417e-05	Down
PRSS56	1.36625	5.04905	2.46182	-2.72964	0.545695	-5.00213	5.6699e-07	2.51417e-05	Down
GAPDHP46	0.736885	2.20718	1.26325	-1.60014	0.319949	-5.00124	5.69634e-07	2.52302e-05	Down
EEF1A1P12	203.747	353.55	261.735	-0.796913	0.159361	-5.00069	5.71253e-07	2.52517e-05	Down
AC096921.2	51.766	31.379	42.1451	0.694297	0.138842	5.00061	5.71481e-07	2.52517e-05	Up
HIPK4	4.09375	8.87585	3.98699	-1.07101	0.214184	-5.00041	5.72071e-07	2.52517e-05	Down
AL136226.1	1.55123	3.81482	2.49235	-1.40487	0.28115	-4.99685	5.82757e-07	2.56942e-05	Down
ACTG1P23	19.3705	33.5544	24.8514	-0.764772	0.153063	-4.99647	5.83903e-07	2.57156e-05	Down
AC133134.1	49.958	95.4314	71.7328	-0.936098	0.187407	-4.995	5.88355e-07	2.58823e-05	Down
UNC93B8	0.702815	2.73807	1.42112	-1.6953	0.339657	-4.99122	5.99998e-07	2.63646e-05	Down
SERPINA9	1336.22	5545.19	2520.45	-2.05333	0.411471	-4.99022	6.03116e-07	2.64629e-05	Down
RPL10P3	65.3705	120.934	90.0164	-0.887982	0.177955	-4.98992	6.04053e-07	2.64629e-05	Down
AC104297.1	9.12031	16.4855	12.2694	-0.821699	0.164681	-4.98963	6.04937e-07	2.64629e-05	Down
AC121338.1	8.94003	16.9807	12.5527	-0.926087	0.185602	-4.98963	6.04959e-07	2.64629e-05	Down
RPS4XP8	13.8414	24.1668	17.2116	-0.823846	0.165126	-4.9892	6.06306e-07	2.6492e-05	Down
IL36A	12.1933	64.157	4.65209	-2.25755	0.452731	-4.98652	6.14781e-07	2.68321e-05	Down
AC010326.4	140.832	94.1805	119.716	0.577686	0.115862	4.98596	6.16544e-07	2.68511e-05	No Significance
ST13P6	18.4355	28.6442	20.6941	-0.644878	0.129339	-4.98594	6.16599e-07	2.68511e-05	Down
RPL10P12	12.61	24.8087	17.5265	-0.979127	0.196432	-4.98456	6.21043e-07	2.70143e-05	Down
RPS29P5	40.7088	74.4799	51.546	-0.901432	0.180908	-4.98282	6.2664e-07	2.72273e-05	Down
RPS3AP21	106.309	188.816	144	-0.8316	0.166974	-4.98041	6.34497e-07	2.75379e-05	Down
WNT5A	275.784	556.982	365.653	-1.01487	0.20394	-4.97632	6.48031e-07	2.80939e-05	Down
LINC02393	1.42631	3.8066	1.89088	-2.10995	0.424064	-4.97556	6.50601e-07	2.81604e-05	Down
AL365434.1	8.18657	37.9676	26.2398	-2.24804	0.451828	-4.97543	6.51016e-07	2.81604e-05	Down
MIF	2062.66	3246.56	2494.43	-0.654289	0.131517	-4.97493	6.52728e-07	2.82031e-05	Down
LINC02218	0.34322	3.68	1.51587	-3.25882	0.655137	-4.97426	6.5498e-07	2.82689e-05	Down
NBPF14	384.237	265.738	320.298	0.532018	0.106989	4.97263	6.60515e-07	2.84762e-05	No Significance
AC004552.1	20.0599	39.9767	27.7382	-0.993053	0.19972	-4.97222	6.61896e-07	2.85041e-05	Down
CALHM3	26.3372	78.3691	53.8706	-1.57103	0.316218	-4.96819	6.75796e-07	2.90593e-05	Down
RPS18P12	240.032	458.22	327.107	-0.934502	0.188102	-4.96805	6.76284e-07	2.90593e-05	Down
KRTCAP2P1	11.5837	21.7161	15.463	-0.836761	0.168483	-4.96645	6.81896e-07	2.9268e-05	Down
TMPRSS15	19.4769	100.06	9.65812	-2.32331	0.467865	-4.96577	6.84279e-07	2.93379e-05	Down
MAGEC2	0.34293	84.3929	2.84454	-4.80969	0.96861	-4.96556	6.85034e-07	2.93379e-05	Down
EEF1GP1	30.8231	59.5455	42.9824	-0.942734	0.189913	-4.96404	6.90423e-07	2.95361e-05	Down
EEF1B2P2	38.3803	69.2178	49.9515	-0.86136	0.173532	-4.96369	6.9167e-07	2.95569e-05	Down
AC011444.4	2.44516	6.08385	3.26888	-1.31028	0.264111	-4.96109	7.00986e-07	2.99221e-05	Down
RPLP0P2	37.8281	67.7114	48.1391	-0.855207	0.172423	-4.95995	7.05126e-07	3.00658e-05	Down
NFATC2IP	4765.03	3638.15	4429.87	0.389062	0.0784887	4.95692	7.16196e-07	3.05043e-05	No Significance
RPL21P93	17.219	34.9609	24.4023	-1.05741	0.213444	-4.95404	7.26886e-07	3.09257e-05	Down
SNRPEP6	0.71942	2.39686	1.41938	-1.62534	0.328131	-4.95334	7.29513e-07	3.10035e-05	Down
RYR2	49.9517	212.113	99.1088	-1.63178	0.329496	-4.95234	7.33249e-07	3.11282e-05	Down
AL049830.3	46.0464	40.8278	31.7908	1.09799	0.221933	4.94741	7.52089e-07	3.18932e-05	Up
C14orf39	10.1878	18.7156	9.35935	-1.74007	0.351764	-4.9467	7.54828e-07	3.19744e-05	Down
ZNF581	1761.58	2594.56	2089.99	-0.558195	0.112854	-4.94618	7.56853e-07	3.20252e-05	No Significance
PPIAP26	0.572289	2.07358	1.00829	-1.80536	0.365053	-4.94545	7.59665e-07	3.21093e-05	Down
RPL23AP42	563.47	918.408	656.61	-0.706396	0.142868	-4.94441	7.63749e-07	3.22468e-05	Down
SLC24A3	65.5697	125.383	88.058	-0.938839	0.189894	-4.94403	7.65248e-07	3.2275e-05	Down
ENTHD1	12.1746	26.1563	18.8477	-1.1273	0.22816	-4.94083	7.77918e-07	3.27152e-05	Down
HNRNPA3P10	31.2105	49.413	35.2318	-0.611087	0.123682	-4.94078	7.78088e-07	3.27152e-05	Down
AC114728.1	30.7596	56.6465	42.5218	-0.888169	0.179764	-4.94075	7.78212e-07	3.27152e-05	Down
EEF1A1P7	46.5339	83.4248	61.6646	-0.856859	0.173477	-4.93932	7.83958e-07	3.29212e-05	Down
RPL29P11	45.5962	90.9465	58.3544	-1.00595	0.203685	-4.93874	7.86282e-07	3.29831e-05	Down
MUC16	70.1268	169.408	133.956	-1.74264	0.352938	-4.93753	7.91192e-07	3.31532e-05	Down
TBC1D27P	2473.07	1066.05	2080.98	1.21365	0.245867	4.93622	7.96512e-07	3.33402e-05	Up
FBP2	22.6397	112.106	18.7583	-1.83731	0.372367	-4.93413	8.05086e-07	3.36628e-05	Down
AC000089.1	65.8273	111.131	84.7311	-0.758948	0.153824	-4.93388	8.06114e-07	3.36696e-05	Down
OVOL3	12.3177	30.3677	26.101	-1.28728	0.260979	-4.93248	8.11916e-07	3.38755e-05	Down
AL160191.3	1.92771	8.48831	5.55546	-2.19233	0.444673	-4.93022	8.21378e-07	3.42335e-05	Down
AC009245.1	139.213	230.93	174.536	-0.731731	0.148428	-4.92986	8.22898e-07	3.42601e-05	Down
PIN4P1	8.93265	14.76	10.1708	-0.756687	0.153523	-4.92882	8.27273e-07	3.44053e-05	Down
RPL5P17	49.7241	86.4717	67.8494	-0.812007	0.1648	-4.92723	8.34021e-07	3.46375e-05	Down
PEBP4	16.6772	21.4702	16.6264	-1.48852	0.302122	-4.9269	8.35464e-07	3.46375e-05	Down
KIAA1549L	117.08	398.566	229.499	-1.7677	0.3588	-4.9267	8.36286e-07	3.46375e-05	Down
DUX4L27	5.37663	9.95343	6.81589	-1.73858	0.352891	-4.92667	8.36421e-07	3.46375e-05	Down
RPL32P34	1.82896	5.13628	3.09579	-1.46035	0.29646	-4.92594	8.39552e-07	3.46966e-05	Down
MSMB	1.94501	104.811	4.25639	-3.52117	0.714824	-4.92592	8.39636e-07	3.46966e-05	Down
BAK1P1	10.7383	17.4911	12.9555	-0.646022	0.131191	-4.92428	8.46733e-07	3.49527e-05	Down
AP001057.1	1.27324	5.95397	2.80874	-2.29296	0.465738	-4.92329	8.50997e-07	3.50914e-05	Down
GUCA2A	199.115	5.43302	2.54893	4.20162	0.853868	4.92069	8.62402e-07	3.5524e-05	Up
IGLV4-60	41.275	68.1013	50.5859	-1.49988	0.30489	-4.9194	8.68113e-07	3.57214e-05	Down
GEN1	3140.71	2013.49	2666.7	0.641044	0.130326	4.91878	8.70852e-07	3.57962e-05	Up
AANAT	49.0112	24.6447	39.3979	0.994896	0.202288	4.91822	8.73328e-07	3.586e-05	Up
AC108161.1	7.995	16.4403	11.24	-1.06378	0.21639	-4.91604	8.83121e-07	3.62238e-05	Down
RPS4XP6	48.2051	82.2888	60.5388	-0.779083	0.158494	-4.91554	8.8537e-07	3.62777e-05	Down
AL137786.1	23.5793	50.7311	33.9024	-1.09798	0.223381	-4.91528	8.86574e-07	3.62888e-05	Down
MPHOSPH8	3015.33	2475.55	2771.36	0.28362	0.057706	4.91492	8.88201e-07	3.63172e-05	No Significance
INHBA	341.456	823.889	482.392	-1.27087	0.25862	-4.91403	8.92232e-07	3.64436e-05	Down
TMEM114	0.684088	2.50116	0.946841	-2.92871	0.596084	-4.91325	8.95783e-07	3.65502e-05	Down
CFAP299	6.6573	28.3435	10.8756	-2.37277	0.482965	-4.91291	8.97342e-07	3.65754e-05	Down
PLEK2	38.405	85.1094	50.7294	-1.14681	0.233486	-4.91169	9.02941e-07	3.6765e-05	Down
AC104619.1	6.109	12.31	8.07274	-1.01079	0.206011	-4.9065	9.27162e-07	3.77117e-05	Down
RPS7P3	45.0827	78.8729	61.0483	-0.810013	0.165189	-4.90354	9.41242e-07	3.82444e-05	Down
LOXL2	2747.92	4784.51	3375	-0.799986	0.163152	-4.9033	9.42378e-07	3.82505e-05	Down
AL162430.1	17.8781	29.3726	21.1167	-0.712585	0.145363	-4.9021	9.48167e-07	3.84453e-05	Down
RPL21P16	215.611	388.789	285.186	-0.854174	0.174257	-4.90181	9.49564e-07	3.84618e-05	Down
RPL7P26	35.105	66.9133	47.8831	-0.928444	0.189418	-4.90156	9.50794e-07	3.84715e-05	Down
BTF3P12	6.80473	12.3963	8.06912	-0.822763	0.167878	-4.90097	9.53669e-07	3.85477e-05	Down
ACKR3	467.66	739.98	553.413	-0.660998	0.134878	-4.90072	9.54848e-07	3.85552e-05	Down
RPL29P2	5.49904	12.0873	7.41523	-1.12895	0.230498	-4.89789	9.68725e-07	3.90749e-05	Down
KRT76	0.216705	59.8421	1.87933	-4.56289	0.931654	-4.89763	9.70005e-07	3.9086e-05	Down
RPL17P22	28.2104	54.235	38.0632	-0.939741	0.191971	-4.89522	9.81983e-07	3.95276e-05	Down
AL122020.1	119.25	219.152	156.407	-0.879254	0.179675	-4.89359	9.90143e-07	3.98148e-05	Down
AL355802.1	24.505	38.5862	28.5356	-0.641231	0.131084	-4.89176	9.99398e-07	4.01454e-05	Down
AC114491.1	40.446	71.6499	48.4723	-0.856156	0.17511	-4.88925	1.01219e-06	4.06171e-05	Down
MXRA7P1	5.67945	11.6373	7.68036	-0.971327	0.198685	-4.88877	1.01467e-06	4.06748e-05	Down
USP12-AS2	5.81307	13.9644	9.80357	-1.22009	0.249604	-4.88809	1.01821e-06	4.07745e-05	Down
EEF1A1P4	137.605	245.409	182.699	-0.837359	0.171355	-4.88668	1.02551e-06	4.10247e-05	Down
AL132838.1	19.609	34.5909	24.8371	-0.80442	0.164647	-4.88571	1.03055e-06	4.11839e-05	Down
NEDD8P1	8.49891	14.6578	11.0144	-0.713559	0.14608	-4.88472	1.03573e-06	4.13484e-05	Down
SLC22A11	3.40134	6.50877	3.42677	-1.68609	0.345199	-4.88439	1.03748e-06	4.13758e-05	Down
RARRES2	2899.59	5233.73	3980.93	-0.851955	0.174474	-4.883	1.04482e-06	4.16258e-05	Down
GSTP1	14808	23451.7	18553.1	-0.66326	0.135908	-4.8802	1.0598e-06	4.21793e-05	Down
FMO1	181.407	369.851	260.612	-1.03024	0.211287	-4.87601	1.0825e-06	4.30387e-05	Down
LINC01137	155.429	267.465	203.28	-0.781772	0.160423	-4.87318	1.09817e-06	4.36168e-05	Down
INKA1	180.779	347.382	250.757	-0.940448	0.193018	-4.87233	1.10289e-06	4.37594e-05	Down
PCDHGA12	53.002	106.675	65.1955	-1.01028	0.207385	-4.87153	1.10735e-06	4.38918e-05	Down
MYOD1	6.34381	19.1121	10.6637	-1.58953	0.32631	-4.87123	1.10907e-06	4.3915e-05	Down
RPL3P6	26.4461	44.9535	31.9571	-0.757208	0.155513	-4.86909	1.12114e-06	4.43477e-05	Down
ODAPH	7.45543	15.6697	10.8221	-1.10509	0.226977	-4.86875	1.12307e-06	4.43791e-05	Down
AC092047.1	1.07464	2.4584	1.50903	-1.68896	0.347055	-4.86657	1.13554e-06	4.48263e-05	Down
MS4A8	5.2739	14.2503	5.52573	-2.37233	0.487762	-4.8637	1.15211e-06	4.5434e-05	Down
CYP2B6	1.04438	2.73083	1.38716	-2.75002	0.565475	-4.8632	1.15501e-06	4.55024e-05	Down
RPS26P31	4.70553	9.66389	6.40652	-1.14548	0.235565	-4.8627	1.15793e-06	4.55532e-05	Down
RPS20P5	1.82125	6.12759	3.13417	-1.7802	0.366102	-4.86258	1.15865e-06	4.55532e-05	Down
EIF4HP1	35.981	62.3999	41.4996	-0.786775	0.161924	-4.85893	1.18021e-06	4.63541e-05	Down
HNRNPA1P7	46.9322	73.1367	52.1214	-0.645345	0.132828	-4.85852	1.18266e-06	4.64033e-05	Down
AC010343.1	420.571	677.874	505.926	-0.692345	0.142532	-4.85747	1.18897e-06	4.65931e-05	Down
UBQLN4P1	8.4265	15.8333	10.4458	-0.835004	0.171907	-4.85731	1.1899e-06	4.65931e-05	Down
AC105285.1	139.799	92.0482	115.351	0.605586	0.124731	4.85515	1.20296e-06	4.70572e-05	Up
PPIAP68	0.483147	2.37944	0.997146	-2.13208	0.439266	-4.85373	1.21161e-06	4.73477e-05	Down
SRSF3P4	3.35795	7.20677	4.43806	-0.917336	0.189027	-4.85292	1.21655e-06	4.74696e-05	Down
AC093788.1	81.1229	49.9448	67.5039	0.685036	0.141166	4.8527	1.2179e-06	4.74696e-05	Up
CTNNA3	9.28658	21.7832	13.8858	-1.26601	0.260893	-4.85262	1.21839e-06	4.74696e-05	Down
SIGLEC16	69.3341	37.0576	61.5472	0.899117	0.185305	4.85211	1.22158e-06	4.7518e-05	Up
LINC02802	5.72223	9.71701	7.27531	-0.71026	0.146384	-4.85202	1.22208e-06	4.7518e-05	Down
FER1L6	8.5663	26.9622	9.78737	-1.67936	0.346146	-4.85159	1.22476e-06	4.75744e-05	Down
AC022018.1	7.28863	15.8446	11.7382	-1.2097	0.24938	-4.85082	1.22952e-06	4.76826e-05	Down
SNX7	138.807	239.925	169.917	-0.791728	0.163218	-4.85074	1.23e-06	4.76826e-05	Down
SDCBP2	125.178	167.51	94.6828	-0.752268	0.155124	-4.84945	1.23804e-06	4.79465e-05	Down
ATP5PFP1	3.23049	6.66035	4.71556	-0.958363	0.197645	-4.8489	1.24148e-06	4.80318e-05	Down
RPS26P28	5.77396	12.4165	8.09199	-1.15633	0.238514	-4.84807	1.24667e-06	4.8183e-05	Down
RPL7P59	10.9571	20.342	14.7579	-0.865842	0.178602	-4.84788	1.24787e-06	4.8183e-05	Down
TCEA1P2	43.5428	74.8779	51.6881	-0.801524	0.165368	-4.8469	1.25405e-06	4.83735e-05	Down
MOXD1	387.41	665.147	480.512	-0.779913	0.160922	-4.84652	1.25648e-06	4.84193e-05	Down
AL031864.2	1.41488	4.14302	2.26733	-1.52471	0.314662	-4.84556	1.26256e-06	4.86054e-05	Down
RPL34P26	6.44162	14.589	10.1614	-1.13851	0.235002	-4.84469	1.26812e-06	4.8771e-05	Down
IGHV3-22	2.57237	22.8088	3.74658	-2.37341	0.489969	-4.84399	1.27256e-06	4.88936e-05	Down
RPL10P4	11.3117	22.0414	15.2892	-0.948398	0.1958	-4.84372	1.2743e-06	4.89118e-05	Down
AL356000.1	6.40087	12.2219	8.24828	-0.82121	0.169576	-4.84272	1.28075e-06	4.91108e-05	Down
ECM1	413.62	781.737	501.074	-0.919246	0.189856	-4.84181	1.28664e-06	4.92621e-05	Down
ATP5PBP7	2.37208	5.83935	3.69851	-1.2733	0.262991	-4.84162	1.28785e-06	4.92621e-05	Down
LINC01297	56.3951	20.8875	28.7091	2.10204	0.434169	4.84152	1.28849e-06	4.92621e-05	Up
AC096533.1	8.48857	13.9246	10.158	-0.612106	0.126494	-4.83902	1.3048e-06	4.98366e-05	Down
MME	938.775	2229.53	1427.23	-1.24806	0.258236	-4.83304	1.34465e-06	5.13008e-05	Down
RPS3P7	7.26974	13.8999	10.3398	-0.859203	0.177787	-4.83276	1.34652e-06	5.13008e-05	Down
AP005431.1	7.46	15.8263	10.3382	-1.121	0.231962	-4.83268	1.3471e-06	5.13008e-05	Down
CCKBR	2.20497	3.42405	1.56616	-2.23599	0.462705	-4.83245	1.34866e-06	5.131e-05	Down
AC010342.1	2.03267	3.76156	2.60564	-1.02981	0.213147	-4.83145	1.35544e-06	5.14951e-05	Down
ZNF577	387.106	254.029	311.42	0.605568	0.125342	4.83134	1.35618e-06	5.14951e-05	Up
NAA11	15.0736	18.3756	1.79454	-3.28574	0.680117	-4.83114	1.35756e-06	5.14971e-05	Down
NBPF10	130.097	83.5651	102.554	0.633867	0.131249	4.82951	1.36871e-06	5.18695e-05	Up
AL513365.1	12.3124	20.0777	14.8991	-0.728202	0.150868	-4.82674	1.38788e-06	5.25448e-05	Down
GALK1	977.385	1332.56	1173.09	-0.446202	0.0924481	-4.82651	1.38947e-06	5.25538e-05	No Significance
RPL21P12	0.898485	3.89299	1.78509	-2.29492	0.475564	-4.82568	1.39523e-06	5.27202e-05	Down
LINC01353	78.5691	132.107	100.434	-0.746132	0.154643	-4.82488	1.4009e-06	5.28831e-05	Down
AC090058.1	3.13949	6.46051	4.6646	-1.12039	0.232283	-4.8234	1.41134e-06	5.31883e-05	Down
DMKN	212.377	247.49	140.779	-1.43889	0.298317	-4.82334	1.41173e-06	5.31883e-05	Down
MAG	27.887	65.5877	37.6753	-1.22386	0.253789	-4.82232	1.41895e-06	5.34086e-05	Down
AL645608.3	12.4939	27.2502	19.3022	-1.13344	0.235234	-4.81837	1.44733e-06	5.43966e-05	Down
EIF4A1P10	136.688	217.639	161.578	-0.670717	0.139204	-4.81822	1.44844e-06	5.43966e-05	Down
RPL27AP5	57.3929	104.504	78.0193	-0.865881	0.179715	-4.81807	1.44952e-06	5.43966e-05	Down
RPL5P9	26.2774	42.5696	31.6324	-0.737832	0.153146	-4.81785	1.45115e-06	5.43966e-05	Down
HMGB1P26	1.26901	3.28866	1.71452	-1.34942	0.280095	-4.8177	1.4522e-06	5.43966e-05	Down
SLC44A3	37.2562	52.9882	36.7281	-0.948561	0.196942	-4.81645	1.46131e-06	5.46693e-05	Down
DAPL1	39.0597	107.951	53.3177	-1.65851	0.344351	-4.81632	1.4623e-06	5.46693e-05	Down
NPM1P21	10.6621	17.7158	12.8955	-0.71479	0.148421	-4.81598	1.46482e-06	5.4711e-05	Down
AC078925.3	0.270736	1.98156	1.16057	-2.54422	0.528435	-4.81463	1.47471e-06	5.50042e-05	Down
IGKV2-40	0.375844	4.41292	1.3472	-2.69672	0.560122	-4.81453	1.4755e-06	5.50042e-05	Down
RPS2P17	49.1875	81.7104	57.6524	-0.747028	0.155213	-4.81291	1.48746e-06	5.53969e-05	Down
AC114964.1	3.01832	7.41845	4.58595	-1.18818	0.246889	-4.8126	1.48981e-06	5.54313e-05	Down
H3P23	1.47556	3.867	2.27465	-1.31569	0.273443	-4.81158	1.49745e-06	5.5662e-05	Down
ABCA9	542.771	252.792	429.381	1.10136	0.228913	4.81125	1.49991e-06	5.57002e-05	Up
LINC02028	7.78118	19.7962	12.6262	-1.3267	0.275962	-4.80756	1.52786e-06	5.66839e-05	Down
RPL7P52	2.79655	6.25529	4.12889	-0.976119	0.203064	-4.80696	1.53241e-06	5.67655e-05	Down
AC016546.1	3.2032	7.87736	4.92654	-1.30772	0.272051	-4.80689	1.53298e-06	5.67655e-05	Down
ANKRD10	6097.29	4630.99	5388.85	0.396619	0.0825448	4.80489	1.54833e-06	5.72554e-05	No Significance
AC010280.2	4.80269	11.3965	7.50842	-1.23045	0.256089	-4.80479	1.54916e-06	5.72554e-05	Down
LYPLAL1-DT	6.37417	12.1501	8.96566	-0.957916	0.199435	-4.80316	1.56183e-06	5.76688e-05	Down
AL158156.1	10.4558	18.0889	13.0833	-0.789253	0.164332	-4.80279	1.56471e-06	5.77206e-05	Down
AC002546.1	8.75628	3.45817	5.30051	1.35233	0.281694	4.8007	1.58111e-06	5.827e-05	Up
SERPINB7	8.96279	26.672	5.14991	-3.00666	0.62637	-4.80014	1.58555e-06	5.83783e-05	Down
AL390119.1	3.33058	7.53006	4.82513	-1.21894	0.254118	-4.79675	1.61259e-06	5.93177e-05	Down
AC008764.4	3.46506	7.1301	4.75628	-0.897383	0.187091	-4.7965	1.61466e-06	5.93375e-05	Down
CHIC2	688.07	902.284	777.793	-0.392334	0.0818005	-4.79623	1.6168e-06	5.93602e-05	No Significance
RBBP6	3401.25	2670.48	3091.27	0.348186	0.0726024	4.79579	1.62036e-06	5.94346e-05	No Significance
AC005840.1	46.0421	81.3546	62.8236	-0.829606	0.173037	-4.79438	1.6318e-06	5.97369e-05	Down
AL009178.2	122.892	50.5226	87.0297	1.28017	0.267018	4.79432	1.63229e-06	5.97369e-05	Up
FTH1P8	126.359	216.089	169.308	-0.771951	0.161018	-4.7942	1.63321e-06	5.97369e-05	Down
YWHAQP6	2.77747	5.64944	3.37628	-0.920796	0.192079	-4.79384	1.63619e-06	5.97894e-05	Down
B3GAT3P1	5.21335	9.62307	6.69195	-0.748476	0.156151	-4.79329	1.6407e-06	5.98978e-05	Down
ATP5F1AP2	12.17	23.5079	15.8056	-0.962117	0.200881	-4.78948	1.67216e-06	6.0989e-05	Down
RPL5P6	12.7001	22.6432	17.0842	-0.882094	0.184196	-4.78889	1.67704e-06	6.10709e-05	Down
AC005019.1	6.39054	13.1355	9.11752	-1.03269	0.215646	-4.78883	1.67755e-06	6.10709e-05	Down
BFSP2-AS1	27.217	58.4818	40.0688	-1.10935	0.231818	-4.78544	1.70611e-06	6.20526e-05	Down
AC078899.1	34.2019	37.3834	26.5058	-0.777416	0.162464	-4.78516	1.70851e-06	6.20817e-05	Down
CLCN5	497.539	351.081	446.299	0.499304	0.104354	4.78472	1.71224e-06	6.21593e-05	No Significance
GSX2	8.88466	29.1019	12.7043	-2.36599	0.494509	-4.78452	1.71397e-06	6.21637e-05	Down
EPHA6	0.897478	3.14931	1.74479	-2.092	0.437302	-4.78387	1.71951e-06	6.23066e-05	Down
AL078595.1	1.57179	4.94317	2.98336	-1.55607	0.325489	-4.7807	1.74683e-06	6.32374e-05	Down
TMEM123	12228.6	17276.9	14374.5	-0.498706	0.104357	-4.77884	1.7631e-06	6.37669e-05	No Significance
FRMD6	385.96	640.946	470.12	-0.733319	0.153459	-4.7786	1.76519e-06	6.37833e-05	Down
ZNF521	148.01	238.13	172.632	-0.687276	0.143845	-4.77788	1.77155e-06	6.39535e-05	Down
RPL4P5	216.111	333.984	257.286	-0.627827	0.131448	-4.77623	1.78613e-06	6.44201e-05	Down
ADH7	2.11977	124.334	2.85392	-4.84583	1.01543	-4.77218	1.82242e-06	6.5652e-05	Down
IGLL3P	24.1915	94.2964	50.9581	-1.98174	0.415298	-4.77186	1.8253e-06	6.5652e-05	Down
SLC9A4	8.20055	25.0598	14.2897	-1.61012	0.337427	-4.77177	1.82611e-06	6.5652e-05	Down
KIR2DL4	24.8249	51.6823	41.5551	-1.05263	0.220601	-4.77167	1.82705e-06	6.5652e-05	Down
SH3BP5	2157.57	1229.45	1686.88	0.811148	0.170006	4.7713	1.83042e-06	6.57126e-05	Up
TNFRSF9	1196.62	1926.17	1485.43	-0.686668	0.143956	-4.76998	1.84245e-06	6.60831e-05	Down
ADGRF1	6.4201	47.4875	8.23453	-2.68589	0.563124	-4.76963	1.84563e-06	6.61361e-05	Down
IGLV7-43	41.4316	119.436	90.1437	-1.52572	0.320017	-4.76762	1.86413e-06	6.67377e-05	Down
LIM2	2.92762	18.5756	5.24199	-1.47632	0.309705	-4.76687	1.87111e-06	6.68789e-05	Down
IL17C	9.72238	29.7767	12.8108	-0.975896	0.204727	-4.76682	1.87152e-06	6.68789e-05	Down
GANC	902.127	691.314	796.325	0.381557	0.0800615	4.7658	1.88107e-06	6.71583e-05	No Significance
CLCN2	173.54	114.848	145.663	0.591772	0.124219	4.76395	1.89844e-06	6.77162e-05	Up
LCN2	49.3878	218.705	54.0798	-2.89533	0.608068	-4.76153	1.9213e-06	6.84687e-05	Down
AC115223.1	527.978	778.422	608.855	-0.560412	0.117726	-4.76031	1.93293e-06	6.88202e-05	No Significance
DOCK9	1262.11	1901.02	1377.36	-0.590812	0.124144	-4.75911	1.94452e-06	6.91694e-05	Down
NLRP11	259.46	860.579	433.699	-1.72984	0.363529	-4.75846	1.95072e-06	6.93262e-05	Down
AL662789.1	10.258	43.9022	10.186	-2.22363	0.467441	-4.75702	1.9647e-06	6.97594e-05	Down
SERPINB11	2.56502	35.7638	1.55317	-4.39016	0.922929	-4.75677	1.96711e-06	6.97813e-05	Down
AL133304.2	0.888748	8.77826	3.37783	-3.05281	0.641838	-4.75636	1.97115e-06	6.98606e-05	Down
DSG3	81.554	472.17	28.2076	-3.40793	0.716546	-4.75605	1.97417e-06	6.9904e-05	Down
AC087385.2	12.1063	22.3238	16.5942	-0.843896	0.177458	-4.75548	1.97975e-06	7.00376e-05	Down
COLCA1	122.695	262.107	185.955	-1.09552	0.230448	-4.75387	1.99562e-06	7.05243e-05	Down
MAP2K1	2765.69	3497.87	3115.35	-0.339	0.0713126	-4.75371	1.99714e-06	7.05243e-05	No Significance
COPS8P2	4.52139	7.98993	5.49834	-0.884402	0.186063	-4.75324	2.00184e-06	7.06262e-05	Down
GAS1	462.913	844.762	572.18	-0.868227	0.182731	-4.7514	2.02009e-06	7.12053e-05	Down
RPL27P6	8.56578	16.7066	12.7005	-0.95803	0.201707	-4.74961	2.03812e-06	7.17757e-05	Down
DCTN3	2207.49	3147.72	2776.67	-0.511969	0.107919	-4.74403	2.09503e-06	7.37132e-05	No Significance
GAPDHP63	57.7435	96.1891	72.928	-0.72548	0.152962	-4.74289	2.1069e-06	7.40637e-05	Down
RPSAP58	6.84471	12.1142	8.58504	-0.947414	0.199764	-4.74266	2.10928e-06	7.40805e-05	Down
RPSAP19	163.865	286.926	215.157	-0.80845	0.170523	-4.74102	2.12648e-06	7.46171e-05	Down
LINC02623	1.19964	3.36171	2.09798	-1.4587	0.307803	-4.73906	2.14713e-06	7.52737e-05	Down
LINC02712	0.210124	19.4979	3.60731	-5.59277	1.1803	-4.73845	2.15355e-06	7.54306e-05	Down
FAT3	14.3899	155.143	13.307	-1.49121	0.314799	-4.737	2.169e-06	7.59034e-05	Down
TBX3	144.8	257.009	179.093	-0.828527	0.174926	-4.73645	2.17495e-06	7.60429e-05	Down
ZNHIT1	3290.17	4900.94	4155.28	-0.575001	0.121476	-4.73347	2.20718e-06	7.71003e-05	No Significance
UBE2V1P2	10.9702	18.133	12.3042	-0.739824	0.156317	-4.73286	2.21382e-06	7.72628e-05	Down
WBP1P2	4.81256	9.4008	6.44035	-0.864014	0.182653	-4.73037	2.24116e-06	7.81467e-05	Down
FZD10	22.5482	42.137	28.1853	-0.906752	0.191717	-4.72964	2.24923e-06	7.8358e-05	Down
ASCL4	3.41747	19.0576	8.08933	-1.59077	0.336517	-4.72716	2.27686e-06	7.92051e-05	Down
MMP7	547.573	1779.08	646.723	-1.75629	0.371537	-4.72709	2.27763e-06	7.92051e-05	Down
ARNTL2-AS1	1.50169	3.42746	2.09408	-1.19953	0.253805	-4.72619	2.28776e-06	7.94865e-05	Down
AC098859.1	8.53347	15.2217	10.1864	-0.765353	0.16201	-4.72411	2.31122e-06	8.02298e-05	Down
MYO3B	94.0089	202.849	130.603	-1.11316	0.235651	-4.72376	2.31529e-06	8.02992e-05	Down
DHFRP1	18.8222	30.6247	21.496	-0.741523	0.157056	-4.72138	2.34249e-06	8.11701e-05	Down
AC022795.1	25.8673	46.5807	34.5705	-0.864862	0.183214	-4.72049	2.35272e-06	8.14519e-05	Down
AC009474.1	3.58564	7.93936	5.06173	-1.13283	0.240035	-4.71943	2.36505e-06	8.18057e-05	Down
AL158050.1	7.02017	12.4036	8.43961	-0.832935	0.176529	-4.71839	2.37715e-06	8.21513e-05	Down
LINC00460	2.32117	5.81852	3.91573	-1.27987	0.271411	-4.71562	2.40981e-06	8.32061e-05	Down
UBBP1	8.92703	14.6936	10.8059	-0.701556	0.148786	-4.71522	2.41454e-06	8.32951e-05	Down
AC108734.1	2.11284	5.13856	3.02783	-1.32306	0.280616	-4.71483	2.41909e-06	8.33558e-05	Down
TAF10	4057.12	5151.79	4490.34	-0.343893	0.0729406	-4.71471	2.42059e-06	8.33558e-05	No Significance
XCL2	107.36	217.35	167.486	-1.01931	0.216216	-4.71432	2.4252e-06	8.34076e-05	Down
AC018695.6	58.5527	17.8921	34.535	1.70609	0.361903	4.71422	2.42639e-06	8.34076e-05	Up
RPL7AP66	71.9903	114.106	87.6839	-0.667058	0.141532	-4.71312	2.43953e-06	8.37852e-05	Down
MT-TS1	7.98295	23.0238	13.5878	-1.52792	0.324258	-4.71206	2.45221e-06	8.41314e-05	Down
AL807761.2	6.34338	10.9719	7.64631	-0.808561	0.171603	-4.71182	2.45514e-06	8.41314e-05	Down
RPL30P14	6.18679	12.2833	8.18983	-0.91091	0.193328	-4.71174	2.45611e-06	8.41314e-05	Down
RPL3P9	27.5862	45.8034	33.8041	-0.717319	0.152255	-4.7113	2.46143e-06	8.42393e-05	Down
SLC15A4	2380.91	3071.54	2649.48	-0.367026	0.0779424	-4.70893	2.4902e-06	8.51492e-05	No Significance
AC007229.1	4.73802	8.88845	6.63466	-0.878872	0.186648	-4.70872	2.49273e-06	8.51606e-05	Down
SDR16C5	57.5731	202.308	87.7072	-1.81566	0.385627	-4.70832	2.49769e-06	8.52549e-05	Down
POU6F2	10.176	19.6764	4.49742	-1.80852	0.384456	-4.70409	2.55002e-06	8.69649e-05	Down
AC074052.1	1.97946	8.253	3.06584	-1.33258	0.283502	-4.70044	2.59605e-06	8.84571e-05	Down
ALX4	3.22294	5.03534	3.10784	-1.53502	0.326633	-4.69954	2.60751e-06	8.87697e-05	Down
CERS4	1334.62	2088.73	1616.26	-0.645829	0.13744	-4.69899	2.61455e-06	8.88558e-05	Down
AL139100.1	78.0908	131.678	101.267	-0.757413	0.161187	-4.69898	2.61462e-06	8.88558e-05	Down
RGS4	101.984	197.866	122.897	-0.960798	0.204626	-4.69538	2.6611e-06	9.03563e-05	Down
RPA2P3	0.613322	2.12409	1.24567	-1.54023	0.328128	-4.69398	2.67945e-06	9.09e-05	Down
AL354714.2	35.2359	54.7342	40.296	-0.656371	0.139843	-4.69362	2.68413e-06	9.09794e-05	Down
AC012409.3	5.64105	2.04049	3.54504	1.41603	0.301731	4.69301	2.69208e-06	9.11694e-05	Up
HTR3E	4.26145	9.85529	3.57621	-1.28264	0.273326	-4.6927	2.69616e-06	9.1228e-05	Down
WDR49	7.67207	13.7657	9.19142	-0.871223	0.185672	-4.69226	2.70204e-06	9.13474e-05	Down
SLC25A38P1	2.07386	4.30236	2.85414	-0.918883	0.195869	-4.69132	2.71453e-06	9.16897e-05	Down
RPS27AP16	783.587	1296.69	964.016	-0.728687	0.155346	-4.69072	2.72241e-06	9.18762e-05	Down
EEF1A1P11	461.716	816.933	633.099	-0.823577	0.175603	-4.68998	2.73233e-06	9.21306e-05	Down
TRMO	601.919	724.916	658.814	-0.268827	0.0573343	-4.68877	2.74851e-06	9.25961e-05	No Significance
MTRNR2L1	18.8566	44.5053	27.2235	-1.26966	0.270896	-4.68692	2.77354e-06	9.33582e-05	Down
PPIAP89	2.10647	5.58812	3.17466	-1.35342	0.288778	-4.68672	2.77616e-06	9.33655e-05	Down
PPP1CA	13135.4	17151.3	14978.7	-0.384714	0.0821139	-4.68512	2.79796e-06	9.40172e-05	No Significance
CWC25	1582.65	1353.86	1464.67	0.225034	0.0480364	4.68466	2.80431e-06	9.41493e-05	No Significance
AC007238.1	37.0539	52.3955	41.1808	-0.494011	0.105463	-4.6842	2.81052e-06	9.4251e-05	No Significance
RPS3AP49	38.2915	67.8352	49.8507	-0.838836	0.179082	-4.68408	2.81219e-06	9.4251e-05	Down
AL512306.2	251.403	117.278	188.869	1.097	0.234292	4.68218	2.83839e-06	9.50469e-05	Up
EEF1B2P6	96.2855	159.01	118.923	-0.734671	0.156963	-4.68055	2.86113e-06	9.5701e-05	Down
SKOR1	24.3395	13.3464	18.7788	0.860572	0.183866	4.68042	2.86285e-06	9.5701e-05	Up
SLC25A5P3	8.38165	15.4624	10.9033	-0.87143	0.186215	-4.67971	2.87286e-06	9.59531e-05	Down
AGR3	23.2582	15.1521	2.70594	-4.18802	0.895097	-4.67884	2.88498e-06	9.61903e-05	Down
GCSHP5	5.71418	9.21689	6.33808	-0.827407	0.176845	-4.67872	2.88671e-06	9.61903e-05	Down
AC083843.2	692.052	361.063	544.936	0.937909	0.200472	4.67851	2.88961e-06	9.61903e-05	Up
AGAP6	802.43	552.729	708.85	0.536728	0.114722	4.6785	2.88987e-06	9.61903e-05	No Significance
PCDHGB8P	10.099	20.8637	12.742	-1.04145	0.222662	-4.67726	2.90739e-06	9.66907e-05	Down
ESM1	107.178	160.211	93.6287	-0.797855	0.170608	-4.67654	2.91751e-06	9.68115e-05	Down
IGLV3-12	6.01057	64.2074	7.07909	-1.7388	0.371817	-4.6765	2.91817e-06	9.68115e-05	Down
AC104078.1	48.5055	92.0664	75.3307	-0.920438	0.196823	-4.67647	2.9185e-06	9.68115e-05	Down
TEX11	84.3411	46.1436	35.6548	-1.07296	0.229527	-4.67464	2.94465e-06	9.75956e-05	Down
TMSB4XP8	1036.35	1905.24	1355.22	-0.880305	0.188338	-4.67408	2.95281e-06	9.77827e-05	Down
RPL39P6	3.54917	7.84684	5.9255	-1.26817	0.271335	-4.67381	2.9567e-06	9.78279e-05	Down
RPS10P27	1.07403	3.5235	1.86968	-2.00109	0.428283	-4.67235	2.97767e-06	9.8438e-05	Down
AC027319.1	0.25661	1.69926	0.704369	-2.08363	0.445992	-4.67189	2.98439e-06	9.85762e-05	Down
BTF3P5	12.2526	20.3042	15.2833	-0.740132	0.158439	-4.67141	2.99146e-06	9.87257e-05	Down
RPL10P14	2.29735	6.51537	3.71516	-1.56396	0.334811	-4.67118	2.99469e-06	9.87486e-05	Down
TCP11L2	228.456	351.574	263.079	-0.622551	0.13331	-4.66994	3.01284e-06	9.92626e-05	Down
SYNPR	0.243843	2.53559	0.902381	-2.97501	0.637089	-4.66969	3.01651e-06	9.92994e-05	Down
FRG2	0.793757	26.3272	1.51619	-3.22222	0.690182	-4.66865	3.03187e-06	9.97205e-05	Down
AL109741.2	38.3702	71.9511	52.9662	-0.920316	0.197174	-4.66754	3.04824e-06	0.000100174	Down
AC093700.1	11.1739	20.6769	14.8253	-0.849256	0.182013	-4.66592	3.07246e-06	0.000100885	Down
AC116533.1	841.958	1357.95	1040.44	-0.690767	0.148089	-4.66454	3.09306e-06	0.000101443	Down
AL391416.1	8.53642	15.4655	10.8323	-0.7907	0.169517	-4.66443	3.09467e-06	0.000101443	Down
AC005521.1	5.3855	11.271	6.84601	-1.05698	0.22662	-4.66411	3.09949e-06	0.000101515	Down
GOLGA2P4	0.78096	2.2304	0.935367	-2.29438	0.492012	-4.66327	3.11224e-06	0.000101846	Down
CCDC28B	931.255	1392.07	1115.4	-0.580175	0.12443	-4.66265	3.12168e-06	0.000102069	No Significance
RSAD1	1680.83	1407.34	1584.72	0.255924	0.0549034	4.66134	3.14152e-06	0.000102632	No Significance
ALOXE3	7.33494	13.3717	5.22569	-1.23564	0.265106	-4.66093	3.1478e-06	0.00010275	Down
SOX2	20.432	84.7218	30.348	-2.29355	0.492172	-4.66007	3.16104e-06	0.00010308	Down
AC008429.2	30.5308	47.8558	36.6253	-0.691029	0.148292	-4.65993	3.1632e-06	0.00010308	Down
RNF5P1	63.6493	112.78	79.4693	-0.826195	0.177314	-4.65951	3.16969e-06	0.000103205	Down
SIGLEC11	60.5851	28.4672	51.6378	1.09076	0.234129	4.6588	3.18064e-06	0.000103475	Up
RPL18AP15	1.32047	3.53387	2.24524	-1.2116	0.260095	-4.65829	3.18839e-06	0.00010364	Down
CDH3	155.372	335.39	192.99	-1.10882	0.238057	-4.6578	3.19613e-06	0.000103764	Down
SYNGR2	15749	21531.9	18444.5	-0.451124	0.0968554	-4.65771	3.19754e-06	0.000103764	No Significance
BNIP3L	3744.25	4970.49	4408.9	-0.409047	0.0878619	-4.65556	3.23097e-06	0.000104761	No Significance
RPL12P6	18.987	34.0058	25.5843	-0.852428	0.183181	-4.65349	3.26371e-06	0.000105734	Down
FTH1P4	24.471	43.9458	34.6684	-0.820881	0.176435	-4.65259	3.27787e-06	0.000106044	Down
SLAMF9	10.2249	30.3587	13.3263	-1.64112	0.352736	-4.65254	3.27871e-06	0.000106044	Down
HNRNPA1P48	790.69	1100.25	888.374	-0.475191	0.102141	-4.65229	3.28272e-06	0.000106085	No Significance
GULP1	51.956	98.3448	71.9613	-0.92695	0.199301	-4.65101	3.30319e-06	0.000106658	Down
MGARP	16.1249	27.9949	12.9476	-1.10996	0.238694	-4.65015	3.31699e-06	0.000107014	Down
RPL23AP75	6.36683	13.3589	8.31114	-1.10337	0.237319	-4.64932	3.3303e-06	0.000107355	Down
WASIR1	0.822552	3.99477	1.94235	-2.21825	0.477156	-4.6489	3.33702e-06	0.000107482	Down
MPPED2	8.1717	17.3895	11.528	-1.10935	0.238659	-4.64826	3.34746e-06	0.000107729	Down
LYPLA2P1	7.26792	12.059	8.36472	-0.667282	0.143573	-4.64768	3.35689e-06	0.000107943	Down
SEC61A2	512.556	360.751	466.539	0.503916	0.108447	4.64666	3.37344e-06	0.000108386	No Significance
AC114271.1	63.3975	87.4318	70.4554	-0.403809	0.0869191	-4.64581	3.3875e-06	0.000108747	No Significance
EEF1A1P9	416.938	694.575	533.907	-0.736779	0.158646	-4.64418	3.41425e-06	0.000109515	Down
AC005906.1	1.26966	3.65637	1.98615	-1.43673	0.309475	-4.64247	3.44264e-06	0.000110335	Down
PRDX1P1	19.5542	30.3842	24.188	-0.607964	0.130965	-4.64218	3.44757e-06	0.000110356	Down
PSENEN	1402.44	1856.95	1607.83	-0.404588	0.0871564	-4.64209	3.44897e-06	0.000110356	No Significance
NUDT14	477.632	685.775	574.154	-0.519322	0.111899	-4.64098	3.46761e-06	0.000110861	No Significance
KLHL5	1492.55	1956.8	1641.73	-0.391335	0.0843318	-4.64042	3.47696e-06	0.000111068	No Significance
BTF3L4P1	2.96894	6.08349	4.37124	-1.0036	0.216297	-4.6399	3.48575e-06	0.000111258	Down
AL359918.2	20.4732	31.3984	24.2073	-0.584287	0.125961	-4.63864	3.50711e-06	0.000111848	No Significance
RPL36AP21	10.104	17.7337	13.5299	-0.802999	0.173204	-4.63616	3.54946e-06	0.000113105	Down
LAMB4	18.3447	30.4808	22.1032	-1.27693	0.275461	-4.63561	3.55881e-06	0.00011331	Down
FAM184A	262.959	495.737	316.36	-0.914025	0.19721	-4.63477	3.57338e-06	0.000113681	Down
COL1A2	27464.6	36322.5	25280.9	-0.946098	0.204172	-4.63382	3.58978e-06	0.000114109	Down
AC139100.2	33.8351	23.1709	28.1079	0.966607	0.20861	4.63357	3.59415e-06	0.000114155	Up
ATP5MGP2	6.27701	11.052	7.62212	-0.926785	0.200026	-4.63333	3.59833e-06	0.000114194	Down
PCP4	5.95578	86.7905	7.46843	-3.32752	0.718451	-4.63152	3.62984e-06	0.0001151	Down
LINC02265	7.33977	13.3864	9.96125	-0.88667	0.191476	-4.63072	3.64404e-06	0.000115456	Down
PDK1	1077.62	1540.17	1341.77	-0.515667	0.111366	-4.63037	3.65008e-06	0.000115553	No Significance
PPIAP66	5.32936	11.0169	7.57158	-1.09974	0.237538	-4.62976	3.66086e-06	0.0001158	Down
GPR143	26.1656	66.282	34.2914	-1.33752	0.288931	-4.6292	3.67085e-06	0.000116022	Down
AC134879.2	2.63568	7.27754	2.51434	-2.11619	0.457164	-4.62896	3.67503e-06	0.000116059	Down
UQCRFS1P1	70.2124	104.136	80.2867	-0.555251	0.119985	-4.62768	3.69781e-06	0.000116684	No Significance
PPIAP13	4.25434	8.60132	5.65538	-1.09415	0.236481	-4.6268	3.71357e-06	0.000117086	Down
AL391684.1	86.0002	56.2643	73.793	0.602472	0.130234	4.62607	3.72672e-06	0.000117405	Up
ITGB6	42.3091	70.7188	24.4223	-1.74308	0.37686	-4.62529	3.74083e-06	0.000117754	Down
TMEM14DP	10.307	17.3435	13.7533	-0.741794	0.160442	-4.62344	3.77425e-06	0.00011871	Down
CXCL17	16.1217	95.6295	17.9444	-2.17074	0.469529	-4.62324	3.77794e-06	0.00011873	Down
RPL15P18	43.6275	74.1173	54.5672	-0.764892	0.165475	-4.62241	3.79304e-06	0.000119108	Down
CRABP2	201.091	378.535	268.305	-0.91404	0.197762	-4.62193	3.80195e-06	0.000119291	Down
LINC00868	2.16785	3.42486	1.70909	-2.37559	0.514249	-4.61954	3.84595e-06	0.000120575	Down
POTEI	8.88488	16.1581	11.4371	-0.801058	0.173428	-4.61897	3.8565e-06	0.000120808	Down
SLC6A5	23.3586	158.123	27.5727	-2.42969	0.526065	-4.61861	3.8632e-06	0.00012092	Down
PTENP1	30.4928	45.7321	34.3559	-0.598856	0.129673	-4.61819	3.8711e-06	0.00012107	Down
ALDOA	35930.7	47336.8	41108.8	-0.397689	0.0861556	-4.61594	3.91318e-06	0.000122288	No Significance
LINC00470	4.1437	7.85427	3.44933	-1.71012	0.370553	-4.61505	3.93006e-06	0.000122716	Down
PTMAP9	68.6095	92.0704	72.598	-0.448454	0.0972147	-4.61302	3.96852e-06	0.000123807	No Significance
TRIM65	1417.01	1137.89	1305.11	0.316798	0.0686769	4.61288	3.97135e-06	0.000123807	No Significance
AC006511.3	101.798	172.578	134	-0.766185	0.166105	-4.61265	3.97568e-06	0.000123809	Down
GADL1	0.947768	3.14626	2.00314	-1.67296	0.362698	-4.61254	3.97779e-06	0.000123809	Down
AC005912.1	503.943	815.756	622.139	-0.697628	0.151306	-4.61072	4.01283e-06	0.000124799	Down
PDGFD	864.81	1649.85	1061.78	-0.932339	0.202349	-4.60759	4.0737e-06	0.000126591	Down
GDI2P2	15.1722	24.4897	18.147	-0.68189	0.148035	-4.60628	4.09945e-06	0.000127289	Down
KLK5	16.2862	31.4886	3.49434	-3.83069	0.831675	-4.606	4.10493e-06	0.000127358	Down
PCDHGA4	10.5475	22.5821	15.866	-1.09494	0.237734	-4.60574	4.11e-06	0.000127413	Down
GBE1	979.587	1344.8	1106.24	-0.458556	0.0995833	-4.60475	4.12961e-06	0.000127919	No Significance
LINC02391	33.0717	50.1085	39.5458	-0.599972	0.130332	-4.60341	4.15638e-06	0.000128646	Down
AC026403.1	497.511	923.531	632.257	-0.892977	0.19403	-4.60227	4.17915e-06	0.000129206	Down
AC093155.1	2.78543	5.60728	3.55504	-0.993146	0.215799	-4.60217	4.18113e-06	0.000129206	Down
AC013356.1	13.5931	25.7895	19.3788	-0.941821	0.204759	-4.59966	4.23176e-06	0.000130666	Down
TREM1	139.367	357.643	239.358	-1.36201	0.296172	-4.59871	4.25125e-06	0.000131126	Down
AC008105.3	1585.87	981.358	1283.73	0.692121	0.150507	4.5986	4.25346e-06	0.000131126	Up
GRIN2A	24.1026	44.1066	22.2662	-1.29956	0.282609	-4.59844	4.25676e-06	0.000131126	Down
FAM153B	43.9138	20.8265	33.5295	1.07061	0.232853	4.5978	4.26966e-06	0.000131419	Up
TPGS1	321.859	481.153	374.065	-0.577451	0.125606	-4.59734	4.27921e-06	0.000131609	No Significance
IGSF22	68.3739	109.837	84.7866	-0.67157	0.146087	-4.59707	4.28471e-06	0.000131671	Down
PNLIPRP1	1.0972	3.81005	1.36813	-3.14729	0.684652	-4.59691	4.28802e-06	0.000131671	Down
CMBL	219.503	288.572	228.262	-0.799423	0.173938	-4.59602	4.30644e-06	0.000132132	Down
RPL21P120	21.2985	40.4157	29.08	-0.945208	0.205674	-4.59567	4.31364e-06	0.000132248	Down
IGHG2	4278.5	9848.78	6392.4	-1.20278	0.261782	-4.5946	4.3358e-06	0.000132823	Down
ETV7-AS1	4.96698	11.7279	10.2088	-1.24508	0.271087	-4.59293	4.3707e-06	0.000133787	Down
AL158212.2	6.36754	3.26164	4.88723	1.05397	0.229522	4.59204	4.38943e-06	0.000134254	Up
MIR600HG	514.963	419.147	368.066	0.855037	0.186265	4.59043	4.42339e-06	0.000135132	Up
ASPN	124.813	494.374	186.356	-1.34298	0.292574	-4.59022	4.42786e-06	0.000135132	Down
RFC2	2430.16	3170.64	2703.82	-0.383493	0.0835463	-4.59018	4.42856e-06	0.000135132	No Significance
TUFMP1	6.48452	10.651	7.69724	-0.613738	0.133718	-4.5898	4.43675e-06	0.000135226	Down
LRCOL1	40.3537	19.4399	27.4006	1.05452	0.229757	4.58971	4.43859e-06	0.000135226	Up
IL11	24.5738	163.174	27.6717	-1.08382	0.236166	-4.58924	4.44853e-06	0.000135422	Down
S100A3	51.932	83.3321	69.218	-0.681942	0.148673	-4.58685	4.49982e-06	0.000136876	Down
AC106872.2	12.5829	23.9923	17.382	-0.956613	0.208628	-4.58527	4.53407e-06	0.00013781	Down
SPON1	282.695	389.461	287.275	-1.00157	0.218443	-4.58503	4.53918e-06	0.000137858	Down
TSG101	2960.44	3631.9	3258.12	-0.295048	0.064354	-4.58476	4.54499e-06	0.000137926	No Significance
MT-TC	9.57014	21.0745	15.7781	-1.13995	0.248651	-4.58454	4.54994e-06	0.000137969	Down
IGHV3-15	282.472	1295.55	347.216	-1.45579	0.317591	-4.58386	4.56476e-06	0.00013831	Down
PTPRN2	295.449	480.713	363.411	-0.703096	0.153417	-4.5829	4.58578e-06	0.000138839	Down
DENND10P1	5.32964	9.15449	6.5211	-0.698278	0.152397	-4.58197	4.6061e-06	0.000139266	Down
PRRX2	126.848	212.58	155.124	-0.744391	0.162462	-4.58193	4.60708e-06	0.000139266	Down
YWHAEP5	11.5024	18.5381	13.8622	-0.66176	0.144461	-4.58088	4.63013e-06	0.000139854	Down
SELENOM	1421.79	2368.7	1905.31	-0.736468	0.160797	-4.5801	4.64746e-06	0.000140269	Down
MST1R	140.298	272.094	185.413	-0.953849	0.208286	-4.57951	4.66061e-06	0.000140556	Down
MSL1	4185.6	3471.1	3853	0.269686	0.0588998	4.57873	4.67801e-06	0.000140939	No Significance
AC011466.4	16.1954	9.71696	13.042	0.719466	0.157137	4.5786	4.68099e-06	0.000140939	Up
FUNDC2P2	1.92547	4.39154	2.88658	-1.13858	0.248681	-4.57846	4.68419e-06	0.000140939	Down
SRP14P2	16.1189	22.9018	17.951	-0.582383	0.127273	-4.57585	4.74283e-06	0.000142593	No Significance
SYTL5	8.79879	13.1493	2.55452	-2.20374	0.481676	-4.57515	4.75869e-06	0.000142934	Down
GLTP	1682.26	2166.59	1835.67	-0.365567	0.0799047	-4.57503	4.76151e-06	0.000142934	No Significance
TPSD1	22.5158	82.7529	25.5433	-1.63181	0.356716	-4.57455	4.77234e-06	0.000143148	Down
SRIP3	1.09705	3.14865	1.6663	-1.47541	0.32255	-4.5742	4.78043e-06	0.00014328	Down
AL353796.1	98.2936	68.9654	82.6456	0.4948	0.108197	4.57315	4.80436e-06	0.000143886	No Significance
AC091839.1	1.23643	3.52193	2.11884	-1.37425	0.300531	-4.57273	4.81402e-06	0.000144036	Down
FAM155A	16.1026	29.654	19.5395	-0.897801	0.196343	-4.57261	4.81676e-06	0.000144036	Down
UQCRBP1	21.279	34.3713	26.5349	-0.700272	0.153151	-4.57243	4.82099e-06	0.000144051	Down
TMPRSS4	114.445	175.302	50.6565	-1.79316	0.392226	-4.57174	4.8369e-06	0.000144415	Down
FTH1P3	35.4247	62.2324	51.4148	-0.797035	0.174358	-4.57124	4.84844e-06	0.000144649	Down
RPL38P4	2.00245	4.38409	3.06038	-1.77318	0.387919	-4.57101	4.85389e-06	0.0001447	Down
AL160191.1	1.46087	6.21824	3.9208	-2.13179	0.46639	-4.57083	4.85792e-06	0.000144709	Down
NDUFA4L2	440.986	749.824	561.754	-0.765625	0.167534	-4.56997	4.87796e-06	0.000145195	Down
GTF2H4	158.516	120.424	139.272	0.387409	0.0847923	4.56892	4.90232e-06	0.000145808	No Significance
RPL35AP28	0.827519	2.63819	1.43828	-2.01651	0.441376	-4.56869	4.90781e-06	0.00014586	Down
GLUD2	35.9438	56.0201	41.0716	-0.643476	0.140891	-4.56721	4.94266e-06	0.000146784	Down
FAP	353.883	679.729	480.404	-0.941943	0.206439	-4.56281	5.04725e-06	0.000149775	Down
TTC29	0.682408	4.13435	1.35069	-1.75703	0.385166	-4.56176	5.07278e-06	0.000150418	Down
STC1	190.854	257.23	194.939	-0.900882	0.1975	-4.56142	5.08084e-06	0.000150542	Down
ADAT2	908.068	665.589	800.606	0.446539	0.0979208	4.56021	5.11035e-06	0.000151301	No Significance
PCF11	3979.47	3112.1	3577.05	0.35422	0.0776984	4.55891	5.14189e-06	0.000152118	No Significance
HMHB1	13.7096	45.9417	25.0418	-1.32748	0.291235	-4.55812	5.16137e-06	0.000152579	Down
AP003472.1	5.28403	11.8306	7.59172	-1.17674	0.258185	-4.55773	5.17099e-06	0.000152645	Down
RPL34P18	89.4145	151.557	111.081	-0.775623	0.17018	-4.55766	5.17271e-06	0.000152645	Down
NANOS2	2.29553	5.58063	1.63396	-2.43467	0.534206	-4.55755	5.17542e-06	0.000152645	Down
AL603825.1	12.8345	23.5306	16.378	-0.894463	0.196268	-4.55735	5.18038e-06	0.000152676	Down
PTPRS	580.781	1050.49	662.304	-0.855203	0.187707	-4.55605	5.2125e-06	0.000153506	Down
AC067942.1	19.1628	30.7031	24.1593	-0.696048	0.152799	-4.55532	5.23047e-06	0.000153918	Down
ZBTB7C	48.3686	82.2732	33.6351	-1.00264	0.220154	-4.55427	5.25671e-06	0.000154574	Down
RPS4XP3	49.8654	89.1709	62.8594	-0.845515	0.185732	-4.55233	5.30545e-06	0.000155732	Down
ANP32BP1	37.7042	54.9788	43.0241	-0.533285	0.117149	-4.55221	5.30857e-06	0.000155732	No Significance
AC100823.2	2.73261	6.43357	3.82366	-1.07666	0.236515	-4.55216	5.30986e-06	0.000155732	Down
RPL23AP35	1.336	5.25519	2.33461	-1.99399	0.438041	-4.55207	5.31214e-06	0.000155732	Down
CNGB3	6.49034	20.8067	6.84815	-1.53078	0.336504	-4.54908	5.38811e-06	0.00015784	Down
C1RL-AS1	440.067	297.382	367.104	0.56386	0.123972	4.54828	5.40867e-06	0.0001583	No Significance
GAPDHP67	3.04103	6.04619	4.37102	-0.890224	0.195733	-4.54815	5.41197e-06	0.0001583	Down
PDLIM4	256.175	419.057	307.798	-0.708884	0.155906	-4.54688	5.44464e-06	0.000159136	Down
IL23A	85.6736	136.514	106.801	-0.668134	0.146991	-4.54539	5.48325e-06	0.000160144	Down
AC107398.1	1.08513	2.18939	1.36536	-1.69001	0.371832	-4.54509	5.49107e-06	0.000160252	Down
CHST9	10.1017	26.2576	8.92022	-2.53706	0.558409	-4.54338	5.53588e-06	0.000161318	Down
EIF1AXP1	31.1416	46.5821	36.1656	-0.598104	0.131646	-4.54328	5.53864e-06	0.000161318	Down
TMEM119	2369.81	4395.82	3119.06	-0.891212	0.196163	-4.54322	5.54007e-06	0.000161318	Down
TGM7	0.261944	4.46955	0.800107	-2.64206	0.581586	-4.54284	5.55002e-06	0.000161487	Down
AC087269.1	4.077	9.2085	6.28022	-1.20525	0.26537	-4.54179	5.57793e-06	0.000162177	Down
AL049747.1	1.01895	4.70628	1.28052	-2.60509	0.573621	-4.54147	5.58624e-06	0.000162298	Down
XPO5	2507.94	1978.11	2247.04	0.34217	0.0753467	4.54128	5.59138e-06	0.000162326	No Significance
LINC02487	1.83634	25.7588	2.18273	-1.69672	0.373668	-4.54071	5.60646e-06	0.000162642	Down
AC111152.2	5.27367	11.0329	7.48601	-1.0394	0.228972	-4.53943	5.64057e-06	0.000163427	Down
OR7E94P	1.35136	8.72376	2.7357	-2.09421	0.461343	-4.53938	5.64193e-06	0.000163427	Down
GAPDHP21	5.10023	9.90533	6.3902	-0.921882	0.203157	-4.53778	5.68483e-06	0.000164547	Down
EIF4A1P7	11.0253	18.5969	13.935	-0.745431	0.164282	-4.53751	5.69214e-06	0.000164635	Down
AP002784.2	94.4658	137.763	106.919	-0.565853	0.124716	-4.53714	5.70233e-06	0.000164808	No Significance
AC122688.4	2.83115	7.32606	4.06761	-1.30041	0.286649	-4.53657	5.71763e-06	0.000165127	Down
ATRNL1	49.5913	108.249	65.0961	-1.12367	0.247784	-4.53487	5.764e-06	0.000166253	Down
AC083843.3	95.4195	46.7797	77.195	1.02094	0.225138	4.5347	5.76844e-06	0.000166253	Up
AP002381.1	7.02438	11.8312	8.76405	-0.803693	0.177242	-4.53444	5.77579e-06	0.000166253	Down
LINC01802	0.210723	2.3817	1.28656	-3.10741	0.685296	-4.5344	5.77683e-06	0.000166253	Down
B3GNT6	12.8977	27.5259	10.0511	-2.63123	0.580288	-4.53435	5.77801e-06	0.000166253	Down
SIGLEC6	160.134	87.9457	110.85	1.50116	0.331075	4.53419	5.78254e-06	0.00016626	Up
BRD7P2	21.193	30.3575	23.208	-0.50394	0.11115	-4.53387	5.79117e-06	0.000166265	No Significance
SNTA1	625.671	1062.71	809.016	-0.764277	0.168571	-4.53387	5.79128e-06	0.000166265	Down
C3	12097.8	20083.7	14820.1	-0.731234	0.161406	-4.5304	5.88711e-06	0.000168891	Down
CSF3	69.4747	211.155	43.2472	-1.59763	0.352697	-4.52974	5.90552e-06	0.000169294	Down
AC133961.1	37.3749	97.9172	64.2072	-1.38493	0.305845	-4.52822	5.94831e-06	0.000170395	Down
ACTR3P2	3.66772	6.53804	4.54394	-0.815679	0.180188	-4.52683	5.9876e-06	0.000171395	Down
HNRNPKP4	88.8795	135.338	98.7163	-0.608252	0.134388	-4.5261	6.00815e-06	0.000171856	Down
CRIP1P2	2.68428	5.65812	4.14428	-0.948218	0.209544	-4.52514	6.03551e-06	0.000172512	Down
CASC1	26.6015	47.29	33.2366	-0.837434	0.185096	-4.52431	6.0593e-06	0.000173064	Down
AC018521.5	145.876	218.42	184.669	-0.584028	0.129092	-4.52411	6.06493e-06	0.000173098	No Significance
HACD2	2403.37	3428.29	2623.77	-0.512735	0.11335	-4.52346	6.08366e-06	0.000173505	No Significance
SNORD60	32.425	18.773	27.1685	0.765108	0.169189	4.5222	6.11993e-06	0.000174411	Up
RPS26P11	3.7141	7.72924	5.17231	-1.05587	0.23359	-4.52021	6.17796e-06	0.000175936	Down
POLG2	855.627	683.09	780.769	0.323796	0.0716385	4.51986	6.18807e-06	0.000176095	No Significance
AC007566.1	32.8842	20.4373	27.7244	0.648867	0.143565	4.51966	6.19383e-06	0.00017613	Up
ATP5MGL	9.62608	15.8776	11.7947	-0.716232	0.158559	-4.51714	6.26806e-06	0.00017811	Down
STK17A	5453.03	7871.84	6594.87	-0.529692	0.117297	-4.51581	6.30742e-06	0.000179097	No Significance
AC139085.1	3.16235	7.09012	4.8747	-1.10593	0.245049	-4.51308	6.38916e-06	0.000181286	Down
AC004129.1	0.92169	2.58525	1.45132	-1.51368	0.335428	-4.51269	6.40116e-06	0.000181447	Down
AC022296.2	18.6001	40.4211	27.0698	-1.12412	0.249108	-4.51259	6.40417e-06	0.000181447	Down
STX5	2053.21	2513.8	2288.07	-0.291233	0.0645482	-4.51186	6.42601e-06	0.000181933	No Significance
IGKV1OR2-118	6.05529	15.1638	1.54241	-2.63105	0.583305	-4.51058	6.46497e-06	0.000182903	Down
AC046176.1	33.941	49.4054	38.6683	-0.572897	0.127026	-4.51007	6.48067e-06	0.000183213	No Significance
SHOX	2.05731	3.48842	1.73446	-1.79729	0.398575	-4.50929	6.50449e-06	0.000183753	Down
PIGT	3307.42	4131.64	3603.85	-0.320494	0.0710816	-4.50882	6.51898e-06	0.000184029	No Significance
H3P44	3.36825	6.31954	4.51701	-0.836975	0.185657	-4.50819	6.53842e-06	0.000184443	Down
BIN2P1	4.24529	7.76492	5.22234	-0.836115	0.185493	-4.50753	6.55871e-06	0.000184844	Down
AC007683.1	127.368	185.903	151.363	-0.541976	0.120241	-4.50742	6.56216e-06	0.000184844	No Significance
LVRN	119.234	44.6944	31.8424	0.913531	0.202753	4.50563	6.61774e-06	0.000186275	Up
HEATR6	756.754	548.94	671.117	0.461693	0.10248	4.50518	6.63165e-06	0.000186531	No Significance
EIF3FP1	2.22117	4.26668	2.7051	-1.00771	0.223702	-4.50471	6.64648e-06	0.000186813	Down
RNF121	1062.26	1371.93	1221.6	-0.367834	0.0816858	-4.50304	6.6989e-06	0.00018815	No Significance
RPL15P14	21.0145	37.3743	28.3242	-0.837229	0.185932	-4.50288	6.7039e-06	0.000188155	Down
HEPACAM2	45.8717	151.799	40.2854	-1.68881	0.375142	-4.50181	6.73788e-06	0.000188972	Down
TPST2	1601.53	2034.63	1778.85	-0.345365	0.0767196	-4.50165	6.74288e-06	0.000188976	No Significance
RPL3P2	194.507	296.847	226.769	-0.608226	0.135122	-4.50131	6.75344e-06	0.000189135	Down
CCDC122	132.59	201.61	159.673	-0.608781	0.135364	-4.49735	6.88056e-06	0.000192557	Down
AP002982.1	6.03699	12.9033	8.7897	-1.085	0.241299	-4.49649	6.90854e-06	0.0001932	Down
AL450998.1	140.819	234.955	165.204	-0.751465	0.167194	-4.49458	6.97074e-06	0.0001948	Down
TAS2R4	28.3891	15.9811	22.6442	0.785431	0.174821	4.49277	7.03033e-06	0.000196324	Up
AL022724.2	2.32528	5.31821	3.8138	-1.10428	0.245812	-4.49236	7.04389e-06	0.000196561	Down
PPWD1	1911.6	1582.37	1763.04	0.271196	0.0603728	4.49203	7.0549e-06	0.000196727	No Significance
RNF165	52.0088	26.3785	34.5462	0.985428	0.219385	4.49179	7.06284e-06	0.000196807	Up
RIMS1	13.9905	39.6938	13.0314	-1.50188	0.334402	-4.49124	7.08099e-06	0.000197171	Down
AC004076.2	38.2237	24.4711	30.1144	0.629943	0.140277	4.49071	7.09849e-06	0.000197517	Up
MEP1AP4	1.17168	1.62751	0.894029	-1.85318	0.412735	-4.49001	7.12205e-06	0.000198031	Down
RPL7AP31	22.3564	36.3831	27.5589	-0.706227	0.157306	-4.48951	7.13863e-06	0.00019835	Down
RPL31P61	4.48558	8.65849	6.238	-0.83039	0.184989	-4.48885	7.1608e-06	0.000198824	Down
FRG2FP	2.35121	3.08092	1.41108	-2.94537	0.656206	-4.48849	7.17313e-06	0.000199023	Down
SNX31	2.66294	16.9766	4.32659	-1.26772	0.282509	-4.48737	7.21073e-06	0.000199805	Down
LLPHP3	6.00199	8.88179	6.93383	-0.604452	0.134701	-4.48735	7.21159e-06	0.000199805	Down
RPL3P10	6.18478	12.7947	8.71259	-0.985802	0.219714	-4.48674	7.23202e-06	0.000200228	Down
NDUFB4P12	5.15698	8.33791	6.14424	-0.827852	0.184528	-4.48633	7.24599e-06	0.000200472	Down
TNFSF18	22.7492	42.1551	30.5937	-0.910627	0.202998	-4.4859	7.26067e-06	0.000200709	Down
CDH8	3.69127	8.0346	4.89004	-1.77653	0.396037	-4.48578	7.26487e-06	0.000200709	Down
Z99714.1	2.42419	4.60427	3.01862	-1.2882	0.287224	-4.48498	7.29192e-06	0.000201183	Down
C4orf3	4746.1	6012.53	5356.91	-0.341512	0.0761458	-4.48497	7.2924e-06	0.000201183	No Significance
VTI1BP1	3.21356	6.70023	4.41902	-0.939386	0.20946	-4.48479	7.29852e-06	0.000201209	Down
PTTG3P	7.66337	14.0278	9.35974	-0.846897	0.18886	-4.48427	7.31634e-06	0.000201557	Down
AC010970.1	6.95468	38.2763	24.7973	-2.20944	0.492801	-4.48343	7.34514e-06	0.000202208	Down
AC113367.3	0.802061	2.25376	1.32442	-1.4221	0.317245	-4.48265	7.37211e-06	0.000202806	Down
FOSL1	57.8905	93.7095	73.2928	-0.684496	0.152729	-4.48178	7.40227e-06	0.000203492	Down
RPL22P3	7.18623	10.8827	8.32531	-0.691524	0.154355	-4.48008	7.46145e-06	0.00020496	Down
AC010976.2	17.9122	7.58202	12.8539	1.23031	0.274626	4.47995	7.46622e-06	0.00020496	Up
RAD9B	48.2827	69.807	61.1574	-0.532187	0.118818	-4.47903	7.49845e-06	0.000205699	No Significance
SH3BP5-AS1	915.236	586.26	763.182	0.641437	0.143227	4.47846	7.51849e-06	0.000206085	Up
AL035446.1	7.40724	28.2468	13.4831	-1.31496	0.293627	-4.47832	7.52314e-06	0.000206085	Down
CNTNAP1	1687.24	913.684	1417.11	0.884714	0.197602	4.47725	7.561e-06	0.000206976	Up
ESRRAP1	2.19357	5.10172	2.95943	-1.00566	0.224633	-4.4769	7.57336e-06	0.000207169	Down
PSMA6P1	33.6955	50.7569	41.1365	-0.608468	0.135929	-4.47638	7.59194e-06	0.000207531	Down
PPP1R14B-AS1	25.0876	40.5406	32.0329	-0.678057	0.151508	-4.47538	7.62747e-06	0.000208355	Down
AC093726.1	165.179	119.796	141.673	0.451285	0.100878	4.47359	7.69174e-06	0.000209895	No Significance
AC122694.1	1.14433	4.92101	1.00153	-2.2684	0.507073	-4.47351	7.69462e-06	0.000209895	Down
GPR25	32.0496	61.3389	21.8503	-1.44056	0.322081	-4.47266	7.72539e-06	0.000210586	Down
RABAC1	3044.13	4204.87	3507.04	-0.465688	0.104138	-4.47186	7.75422e-06	0.000211224	No Significance
OGT	21003.6	14514.3	18033.4	0.5331	0.119234	4.47103	7.7845e-06	0.0002119	No Significance
AC020917.1	8.62065	15.7215	11.5899	-0.84467	0.188948	-4.47038	7.80798e-06	0.00021239	Down
PKHD1L1	125.32	250.871	171.677	-1.00304	0.224431	-4.46926	7.84922e-06	0.000213362	Down
SIX3	7.66675	11.9422	6.76813	-1.37238	0.307132	-4.46835	7.88251e-06	0.000214118	Down
RTN3P1	4.74719	8.62952	5.69683	-0.851794	0.190682	-4.4671	7.92877e-06	0.000215224	Down
PRR30	0.729039	2.50303	0.947211	-3.5209	0.788335	-4.46625	7.96038e-06	0.000215931	Down
HHATL	5.74908	9.3476	3.15428	-1.71508	0.384063	-4.46562	7.98361e-06	0.00021641	Down
PCDHGB4	14.5523	28.5383	19.7416	-0.959218	0.214841	-4.46477	8.01532e-06	0.000217118	Down
ABHD17AP6	12.0747	24.3575	15.6437	-0.964514	0.216075	-4.46378	8.05245e-06	0.000217972	Down
NBPF11	568.49	399.157	481.626	0.508502	0.113927	4.46338	8.06751e-06	0.000218224	No Significance
AC126696.1	12.5864	33.7251	21.3625	-1.42529	0.31934	-4.46324	8.07301e-06	0.000218224	Down
PLPP2	102.345	232.083	165.229	-1.18138	0.264789	-4.46158	8.1357e-06	0.000219677	Down
TMEM52B	20.1892	51.1193	29.095	-1.33877	0.300084	-4.46131	8.14613e-06	0.000219677	Down
AP000802.1	0.727008	9.89642	1.54636	-1.73064	0.38793	-4.46123	8.14888e-06	0.000219677	Down
TRAV2	43.2698	89.6061	54.9196	-1.04939	0.235225	-4.46122	8.14939e-06	0.000219677	Down
AC074276.1	2.66876	5.84962	3.82473	-1.13995	0.25555	-4.4608	8.1655e-06	0.000219959	Down
ST13P3	6.47378	10.382	7.42895	-0.62024	0.139101	-4.45892	8.23727e-06	0.000221493	Down
LGR5	11.6999	19.7558	11.4851	-1.37651	0.308712	-4.45887	8.23932e-06	0.000221493	Down
SELENOTP1	18.6531	30.5976	22.8661	-0.787718	0.176669	-4.45873	8.24457e-06	0.000221493	Down
CEP95	1537.45	1229.29	1412.11	0.321637	0.0721367	4.45871	8.24526e-06	0.000221493	No Significance
GNG4	140.77	271.505	191.796	-0.947235	0.212461	-4.4584	8.25725e-06	0.000221569	Down
AL033519.3	105.033	172.773	135.69	-0.723793	0.162346	-4.45834	8.25949e-06	0.000221569	Down
RPSAP76	2.54894	5.47619	3.65504	-1.11104	0.249287	-4.45689	8.31559e-06	0.00022292	Down
C19orf33	51.0809	104.692	35.7046	-1.25058	0.280659	-4.45588	8.35507e-06	0.000223824	Down
AL034379.1	77.0668	138.501	104.646	-0.848158	0.19038	-4.45508	8.38622e-06	0.000224503	Down
LINC02201	2.73834	7.37225	4.77797	-1.42081	0.318945	-4.45471	8.40063e-06	0.000224663	Down
AC010139.1	0.878601	5.32888	1.80974	-2.03931	0.457795	-4.45463	8.40377e-06	0.000224663	Down
ZBTB8A	79.6917	133.628	102.924	-0.751969	0.168923	-4.45155	8.52529e-06	0.000227755	Down
OGG1	2027.98	2780.1	2272.47	-0.454681	0.102177	-4.44996	8.5888e-06	0.000229295	No Significance
H3P13	3.17905	6.94538	4.42341	-1.09912	0.24701	-4.44968	8.6e-06	0.000229436	Down
PIWIL3	0.724947	2.81144	1.42358	-1.99504	0.448484	-4.4484	8.65111e-06	0.000230641	Down
YBX1P6	18.634	29.8305	22.1434	-0.650146	0.146201	-4.44693	8.71057e-06	0.000232067	Down
EEF1A1P29	36.0539	61.4907	45.3321	-0.783419	0.1762	-4.4462	8.74019e-06	0.000232696	Down
ALDH2	3459.02	5629.58	4447.32	-0.702586	0.158028	-4.44595	8.75031e-06	0.000232806	Down
CPA6	43.6196	136.46	64.523	-1.64479	0.370024	-4.44508	8.78596e-06	0.000233595	Down
Z97634.1	24.9075	38.4274	29.3762	-0.592742	0.133407	-4.44313	8.86609e-06	0.000235556	Down
COL8A1	255.343	593.723	342.457	-1.21773	0.274078	-4.44299	8.87184e-06	0.000235556	Down
RPL5P35	3.03048	6.17542	3.89865	-1.01365	0.228187	-4.4422	8.90447e-06	0.00023626	Down
DENND6B	1075.38	1782.24	1392.93	-0.728314	0.164	-4.44095	8.9564e-06	0.000237476	Down
RPL7P1	203.852	308.416	228.718	-0.607562	0.136839	-4.43996	8.99757e-06	0.000238312	Down
KLF14	14.5172	5.81461	10.7916	1.30234	0.293328	4.4399	9.00021e-06	0.000238312	Up
RPSAP52	2.35971	5.55724	3.28582	-1.3164	0.296555	-4.43897	9.039e-06	0.000239176	Down
AL513302.1	7.18411	14.9852	10.3414	-1.02171	0.230235	-4.43768	9.0933e-06	0.000240373	Down
LIN28B	24.2613	119.017	55.6305	-3.38497	0.762793	-4.4376	9.09659e-06	0.000240373	Down
RPL7P27	0.646358	2.16567	1.16289	-1.61784	0.364674	-4.43639	9.14788e-06	0.000241564	Down
ALOX15	56.5004	120.051	74.4356	-1.0829	0.244119	-4.43593	9.16748e-06	0.000241917	Down
FMN2	7.44366	71.8491	10.2124	-1.95019	0.439705	-4.43522	9.19782e-06	0.000242553	Down
ACTG1P9	15.4354	26.0133	18.927	-0.725281	0.163576	-4.43391	9.25395e-06	0.000243867	Down
GLRX3P2	14.9224	22.2142	17.0919	-0.640873	0.144562	-4.4332	9.28443e-06	0.000244505	Down
ARMCX7P	6.98171	13.5762	8.76273	-1.02192	0.230601	-4.43154	9.35611e-06	0.000246226	Down
CTSK	3477.86	6694.98	4864.94	-0.94489	0.213262	-4.43066	9.39436e-06	0.000247065	Down
FBLN7	192.222	314.209	243.036	-0.709055	0.160053	-4.43013	9.41777e-06	0.000247513	Down
AC104212.3	25.8726	41.8248	31.3344	-0.714324	0.161267	-4.42945	9.44722e-06	0.000248119	Down
AC025265.1	24.0804	13.4151	20.0408	0.826318	0.186606	4.42814	9.5049e-06	0.000249465	Up
LRG1	232.238	432.712	325.092	-0.898466	0.202915	-4.4278	9.52013e-06	0.000249696	Down
AL355032.1	67.1593	108.596	85.2714	-0.703033	0.15881	-4.42688	9.5608e-06	0.000250491	Down
AC121338.2	2.9394	5.90964	4.16884	-0.991675	0.224015	-4.42682	9.56333e-06	0.000250491	Down
TERF2	2126.2	2826.19	2336.44	-0.41011	0.0926725	-4.42537	9.6278e-06	0.000252009	No Significance
AC099489.2	9.32143	18.2013	14.8383	-0.949325	0.214528	-4.42518	9.63628e-06	0.000252062	Down
TGFA	173.289	287.097	226.216	-0.729219	0.164872	-4.42294	9.73654e-06	0.000254408	Down
DCC	17.7899	76.8931	16.2872	-1.47166	0.332737	-4.42289	9.73908e-06	0.000254408	Down
AC090453.1	0.589823	2.7434	1.23845	-2.4017	0.543135	-4.42192	9.7826e-06	0.000255373	Down
AL583805.1	31.1783	51.6382	40.308	-0.723549	0.163666	-4.42089	9.82935e-06	0.000256421	Down
RPS26P39	8.8055	16.6228	11.4029	-0.880569	0.199216	-4.42017	9.86223e-06	0.000257106	Down
AC093866.1	15.5284	71.5091	22.6313	-2.02106	0.457261	-4.41992	9.87355e-06	0.000257217	Down
AC092115.1	54.7359	81.7468	62.7234	-0.569396	0.128829	-4.41979	9.87971e-06	0.000257217	No Significance
ANHX	0.568906	1.97698	0.670565	-2.95436	0.668561	-4.41898	9.91672e-06	0.000258008	Down
AC016925.1	2.11244	5.43042	3.30605	-1.35044	0.305637	-4.41844	9.94176e-06	0.000258486	Down
EEF1GP2	15.4361	27.5125	20.1963	-0.806544	0.182549	-4.41823	9.95123e-06	0.000258559	Down
LSM12P1	17.2225	26.1717	19.6694	-0.583718	0.132156	-4.41688	1.00137e-05	0.000260008	No Significance
TEP1	3000.16	2319	2743.05	0.371103	0.0840409	4.41574	1.00663e-05	0.000261027	No Significance
HMGN1	13212.2	17239.3	14453.1	-0.383883	0.0869352	-4.41574	1.00664e-05	0.000261027	No Significance
MGMT	1169.48	1859.44	1535.6	-0.668985	0.151579	-4.41344	1.01742e-05	0.000263575	Down
RPS26P13	9.98158	19.8473	13.3049	-1.01577	0.230158	-4.41335	1.01782e-05	0.000263575	Down
MYEOV	161.573	412.74	240.237	-1.35281	0.306537	-4.41321	1.01851e-05	0.000263577	Down
PPFIA2-AS1	0.881086	2.9194	1.33509	-1.97632	0.447889	-4.41253	1.02168e-05	0.000264222	Down
AC092484.1	22.9676	48.3086	56.7869	-2.13876	0.484737	-4.41221	1.02321e-05	0.000264442	Down
HADHAP1	4.85518	8.80738	5.84584	-0.827443	0.187588	-4.41096	1.02912e-05	0.000265793	Down
SLC16A2	104.064	169.813	125.023	-0.705206	0.159949	-4.40895	1.03872e-05	0.000268052	Down
COX7A2P2	2.38358	5.18894	3.51664	-1.08677	0.246499	-4.40884	1.03925e-05	0.000268052	Down
RGS21	3.79721	54.1684	2.3257	-3.32143	0.753435	-4.40838	1.04144e-05	0.00026844	Down
LRRTM4	1.23912	5.9614	2.7704	-2.37221	0.538295	-4.4069	1.04863e-05	0.000270113	Down
DCN	6579.36	13224	9291.62	-1.00718	0.22865	-4.40489	1.05839e-05	0.000272446	Down
GSTZ1	987.717	1416.18	1184.74	-0.518937	0.117828	-4.40419	1.06181e-05	0.000273011	No Significance
CXXC1P1	2.42251	3.24643	1.46043	-1.84929	0.419897	-4.40415	1.06199e-05	0.000273011	Down
IGHV4-39	571.779	1194	651.514	-1.58003	0.358799	-4.40366	1.06439e-05	0.000273424	Down
PRSS3	35.1424	56.7111	7.28348	-1.55766	0.353729	-4.40354	1.065e-05	0.000273424	Down
CCDC93	1868.35	1510.94	1710.02	0.305127	0.0692985	4.40307	1.06728e-05	0.000273664	No Significance
FOXB1	15.2971	36.3614	25.0509	-1.23744	0.281047	-4.40295	1.06788e-05	0.000273664	Down
GPS2P1	8.94916	15.0782	10.5101	-0.644827	0.146454	-4.40292	1.06805e-05	0.000273664	Down
STAG3	2361.55	4976.11	3580.87	-1.07523	0.24428	-4.40164	1.07434e-05	0.000275093	Down
SYNGR3	343.022	546.073	424.686	-0.669388	0.152099	-4.40101	1.0775e-05	0.000275631	Down
SHC1P2	1.65779	3.25941	1.79067	-1.49684	0.340118	-4.40093	1.07786e-05	0.000275631	Down
SLC25A5P5	7.72489	13.5025	9.73586	-0.710922	0.161575	-4.39995	1.08274e-05	0.000276693	Down
CCL7	31.2701	63.9735	24.347	-1.41223	0.320975	-4.39981	1.08344e-05	0.000276693	Down
ANKRD10-IT1	370.371	235.034	294.75	0.653334	0.148501	4.39952	1.0849e-05	0.000276885	Up
TMEM132B	110.061	387.37	107.766	-1.30559	0.296806	-4.3988	1.0885e-05	0.000277621	Down
STAB2	117.92	57.5811	93.2217	1.03326	0.234932	4.39812	1.09193e-05	0.000278312	Up
RPL12P15	3.56274	7.14665	4.51208	-0.930254	0.211529	-4.39777	1.09368e-05	0.000278577	Down
HSD3BP4	0.503661	3.21267	0.980612	-2.1789	0.495559	-4.39685	1.09831e-05	0.000279573	Down
LY75	2471.5	3427.15	2905.21	-0.471661	0.107298	-4.3958	1.10366e-05	0.000280647	No Significance
BTF3P4	8.78249	13.6997	9.91768	-0.726467	0.165266	-4.39574	1.10398e-05	0.000280647	Down
PRPH2	32.3487	24.5876	18.605	-0.799197	0.181866	-4.39444	1.11059e-05	0.000281978	Down
LINC01686	22.3137	33.6754	26.4039	-0.567627	0.12917	-4.39442	1.11066e-05	0.000281978	No Significance
IGSF11	20.3868	136.512	28.3662	-1.19256	0.271473	-4.39291	1.11841e-05	0.000283759	Down
API5P1	7.29745	12.7822	9.30913	-0.829868	0.188948	-4.39205	1.12286e-05	0.000284702	Down
RPSAP45	6.33844	11.0397	7.50005	-0.937137	0.213402	-4.39141	1.12616e-05	0.000285352	Down
CLIP2	953.831	1812.5	1267.55	-0.925888	0.210853	-4.39114	1.12756e-05	0.000285521	Down
NRXN1	30.4344	98.014	42.6361	-1.37032	0.312119	-4.3904	1.13144e-05	0.000286318	Down
FDPSP5	3.3298	6.68083	4.2447	-0.839235	0.191212	-4.38904	1.13855e-05	0.000287928	Down
GBA3	54.0848	230.673	99.9058	-2.09227	0.476762	-4.38849	1.14141e-05	0.000288465	Down
VASP	9239.18	12105.6	10934.6	-0.389683	0.0888104	-4.3878	1.14501e-05	0.000289118	No Significance
RPL23AP78	0.817791	2.41956	1.1703	-1.53436	0.349696	-4.38771	1.14549e-05	0.000289118	Down
CTAGE7P	63.4746	36.7745	48.1709	0.775534	0.176803	4.38642	1.15231e-05	0.000290651	Up
RPL9P32	61.9925	109.193	84.5432	-0.820864	0.187238	-4.38407	1.16483e-05	0.000293618	Down
AC010320.3	11.2059	6.49722	9.28854	0.718926	0.164002	4.38364	1.16714e-05	0.00029401	Up
EGFL6	153.493	329.881	231.687	-1.10351	0.251775	-4.38291	1.17104e-05	0.000294802	Down
AC008735.2	163.57	96.5233	135.564	0.756183	0.172557	4.38221	1.17481e-05	0.000295498	Up
TMOD2	548.41	822.482	657.566	-0.585121	0.133525	-4.38211	1.17533e-05	0.000295498	Down
PDZK1P1	28.7924	18.0539	24.2527	0.64887	0.14812	4.38072	1.18288e-05	0.000297205	Up
AC005786.1	4.17035	8.18515	5.4636	-1.03064	0.235387	-4.3785	1.19501e-05	0.000300016	Down
C19orf81	21.2137	52.6891	29.9914	-1.30554	0.298189	-4.37824	1.19644e-05	0.000300016	Down
C12orf56	5.465	15.9628	11.8731	-1.56134	0.356615	-4.37823	1.19646e-05	0.000300016	Down
IGHV3OR16-6	1.31352	6.52678	1.9931	-2.30375	0.526198	-4.3781	1.19716e-05	0.000300016	Down
LRP1B	5.02946	44.1408	9.24179	-1.66001	0.379314	-4.37634	1.2069e-05	0.000302262	Down
PRR27	0.786962	16.5665	2.21178	-4.03945	0.923165	-4.37565	1.21072e-05	0.000303022	Down
HAVCR1	57.1377	23.2543	48.2689	1.28875	0.294848	4.3709	1.23737e-05	0.000309494	Up
LARP6	111.739	167.992	129.374	-0.588833	0.134722	-4.37071	1.2384e-05	0.000309553	Down
Z95327.3	0.395969	1.9921	0.829109	-2.37652	0.54387	-4.36965	1.24449e-05	0.000310672	Down
KLRC2	22.8165	101.147	32.727	-1.09445	0.250472	-4.36955	1.24502e-05	0.000310672	Down
EIF5AP4	47.9469	75.3566	55.584	-0.624931	0.143021	-4.36951	1.24528e-05	0.000310672	Down
MIEF2	351.535	445.645	389.823	-0.340063	0.0778328	-4.36916	1.24728e-05	0.000310832	No Significance
H3P24	1.2591	3.01788	1.73306	-1.57278	0.359977	-4.36911	1.24752e-05	0.000310832	Down
SARDH	164.861	272.687	210.152	-0.723728	0.165652	-4.36896	1.24837e-05	0.000310844	Down
RPL7AP26	2.27967	5.18437	3.15991	-1.20483	0.275953	-4.36608	1.26497e-05	0.000314777	Down
TMCO6	846.959	679.47	787.799	0.318202	0.0728969	4.3651	1.27063e-05	0.000315981	No Significance
KLK11	15.3157	94.6125	10.2389	-2.07718	0.475878	-4.36494	1.2716e-05	0.00031602	Down
ARHGAP23P1	0.928538	1.65718	0.784676	-2.17322	0.498051	-4.36346	1.28024e-05	0.000317965	Down
GALNT5	48.7893	71.0307	45.4684	-1.42935	0.32761	-4.36296	1.28313e-05	0.000318479	Down
ELOVL6	474.107	290.611	341.416	0.704651	0.161515	4.36277	1.28425e-05	0.000318554	Up
XKR3	2.11994	24.5333	4.11015	-1.50192	0.344272	-4.36261	1.28519e-05	0.000318582	Down
CAMTA1-IT1	0.333803	1.78425	1.04357	-2.16941	0.497307	-4.36232	1.2869e-05	0.000318804	Down
ILF2P1	4.34238	7.76336	5.20918	-0.784946	0.180046	-4.3597	1.30243e-05	0.000322445	Down
HMGA1P3	14.2141	23.0904	15.8795	-0.611716	0.140343	-4.35872	1.30828e-05	0.000323686	Down
ENTPD5	642.671	496.982	576.675	0.368762	0.0846273	4.35748	1.31571e-05	0.000325318	No Significance
PRDX5	7624.91	10487.2	9111.28	-0.459772	0.105529	-4.35685	1.3195e-05	0.000326047	No Significance
HSPB1P2	15.243	23.7475	17.5365	-0.543805	0.124822	-4.35664	1.32074e-05	0.000326146	No Significance
CSPP1	581.386	453.035	522.628	0.356241	0.0817732	4.35645	1.32187e-05	0.000326218	No Significance
AC090543.2	10.0738	25.8698	13.1111	-0.901459	0.206951	-4.35591	1.32517e-05	0.000326627	Down
FNDC1-IT1	1.24569	4.01707	2.10954	-1.65563	0.380089	-4.3559	1.32521e-05	0.000326627	Down
AC099336.1	6.95097	12.0218	8.62179	-0.597051	0.137133	-4.3538	1.33796e-05	0.000329561	Down
RPL7AP53	9.18725	15.2936	11.1274	-0.724628	0.166447	-4.35349	1.33985e-05	0.000329818	Down
LEAP2	145.378	98.9836	125.701	0.549599	0.126252	4.35319	1.34171e-05	0.000330066	No Significance
TNFAIP6	215.654	466.548	321.413	-1.1142	0.25596	-4.353	1.34285e-05	0.000330138	Down
IGLV4-69	142.232	410.01	222.245	-1.52728	0.350978	-4.35148	1.35219e-05	0.000332222	Down
AL360014.1	0.246328	1.34308	0.786963	-2.16621	0.498201	-4.34806	1.37349e-05	0.000337243	Down
AC093663.2	1.5322	3.98941	2.47859	-1.35581	0.311841	-4.34776	1.37533e-05	0.000337308	Down
GPX4	9193.3	12377.9	10849.5	-0.429016	0.0986758	-4.34774	1.37549e-05	0.000337308	No Significance
EIF3LP3	11.9924	19.485	14.3694	-0.654401	0.150521	-4.34758	1.37649e-05	0.000337341	Down
AC048341.1	217.788	147.346	184.409	0.558626	0.128515	4.34678	1.3815e-05	0.000338353	No Significance
ELOVL2-AS1	0.662137	2.6239	1.26895	-2.18583	0.502909	-4.34637	1.38407e-05	0.00033877	Down
PDK3	778.219	1069.85	912.964	-0.459716	0.105797	-4.34525	1.39119e-05	0.000340298	No Significance
AC008750.1	85.7055	51.8996	77.2285	0.716112	0.164826	4.34465	1.39498e-05	0.000341012	Up
UMODL1	67.3613	190.148	68.6075	-1.44086	0.331732	-4.34345	1.4026e-05	0.000342658	Down
AC009522.1	3.29113	9.75819	6.73393	-1.53668	0.353804	-4.3433	1.40361e-05	0.00034269	Down
HSPA8P4	2.13223	3.90494	3.13535	-0.836553	0.192621	-4.343	1.40548e-05	0.000342912	Down
HMGN2P7	4.7939	8.346	5.64521	-0.740258	0.170453	-4.34288	1.40629e-05	0.000342912	Down
SH2B2	1956.54	3146.49	2313.62	-0.684966	0.157738	-4.34244	1.40911e-05	0.000343384	Down
ECM2	162.001	281.111	193.845	-0.7966	0.183466	-4.34195	1.41224e-05	0.000343931	Down
RPL23AP14	0.581352	1.99796	1.07645	-1.4002	0.322518	-4.34147	1.41534e-05	0.000344429	Down
AC090114.1	56.3705	93.1545	75.0538	-0.729878	0.168122	-4.34136	1.41606e-05	0.000344429	Down
METAP1D	401.89	297.041	344.892	0.4327	0.0996743	4.34114	1.41748e-05	0.000344559	No Significance
ZFC3H1	3073.62	2324.08	2743.85	0.402618	0.0927584	4.3405	1.42159e-05	0.000345341	No Significance
TSPYL5	365.501	678.846	451.78	-0.896235	0.206531	-4.33948	1.42822e-05	0.000346737	Down
NOX4	74.0561	139.016	95.8947	-0.909665	0.209642	-4.33913	1.43045e-05	0.000347062	Down
RPSAP3	27.2954	46.1144	34.4448	-0.778984	0.179543	-4.33871	1.43321e-05	0.000347513	Down
FMO7P	4.53246	2.07073	3.41743	1.00767	0.232294	4.33791	1.43844e-05	0.000348563	Up
EIF4BP7	86.9796	130.859	95.8703	-0.579178	0.133541	-4.3371	1.44377e-05	0.000349637	No Significance
CACNG7	1.81466	4.02917	1.14728	-2.46099	0.567459	-4.33685	1.44536e-05	0.000349805	Down
SLC16A1-AS1	447.543	343.934	413.322	0.378196	0.0872448	4.33488	1.4584e-05	0.00035274	No Significance
WNT2	100.421	260.289	154.431	-1.37595	0.317507	-4.33361	1.46686e-05	0.000354566	Down
RPL7P6	32.2707	54.3313	41.4713	-0.753078	0.173812	-4.33271	1.47287e-05	0.000355797	Down
ANO7L1	22.3672	35.6442	28.5204	-0.67933	0.1568	-4.33245	1.4746e-05	0.000355977	Down
HMGB1P5	298.12	421.012	327.784	-0.500483	0.115523	-4.33232	1.47545e-05	0.000355977	No Significance
AL354740.1	16.2612	25.5774	21.4653	-0.613699	0.1417	-4.33099	1.48443e-05	0.000357899	Down
PCDHGB6	51.249	79.8219	59.3244	-0.634116	0.146418	-4.33086	1.48526e-05	0.000357899	Down
AC002524.1	7.17211	11.024	7.94737	-0.587327	0.135635	-4.33019	1.48979e-05	0.000358768	Down
OSTN-AS1	69.5135	25.5056	29.6689	1.53635	0.354842	4.32967	1.4933e-05	0.000359289	Up
NOC2LP1	19.7852	37.1994	28.9663	-0.898555	0.207538	-4.3296	1.4938e-05	0.000359289	Down
LYSMD2	1456.76	2211.41	1800.47	-0.602535	0.139197	-4.32864	1.50034e-05	0.000360638	Down
IGLV2-23	818.191	2130.3	894.588	-1.39459	0.322294	-4.32709	1.51095e-05	0.000362965	Down
AL353678.1	7.01373	12.3208	9.41094	-0.83285	0.192499	-4.32651	1.51488e-05	0.000363682	Down
AC007160.1	4.58435	7.63058	5.05671	-0.913943	0.21126	-4.32615	1.51741e-05	0.000364065	Down
TMEM18	1325.28	1730.99	1483.96	-0.385741	0.0891723	-4.3258	1.51982e-05	0.000364418	No Significance
KLRC3	6.76611	14.702	9.77448	-1.1167	0.258176	-4.32534	1.523e-05	0.000364956	Down
GYPC	4728.05	6351.31	5385.77	-0.425615	0.098405	-4.32513	1.52439e-05	0.000365063	No Significance
NTM	57.1583	122.56	85.9822	-1.10211	0.254912	-4.32348	1.53589e-05	0.000367591	Down
AC087392.1	1.98369	5.00095	3.29807	-1.29031	0.298514	-4.32245	1.54309e-05	0.000369061	Down
AC008026.2	3.39934	6.42701	4.03731	-0.943577	0.218303	-4.32233	1.54393e-05	0.000369061	Down
EIF5AP2	29.9653	53.1059	38.6924	-0.820495	0.189852	-4.32177	1.54783e-05	0.000369765	Down
ANAPC4	1747.84	1487.37	1649.88	0.230817	0.053419	4.32088	1.55406e-05	0.000371027	No Significance
TOX4P1	3.43399	6.45729	4.48398	-0.735247	0.170186	-4.32024	1.55856e-05	0.000371872	Down
LINC01801	8.32602	15.9953	12.0271	-0.953001	0.220606	-4.31992	1.56087e-05	0.000372193	Down
RFPL3S	36.4939	21.569	32.1443	0.729228	0.16882	4.31957	1.56332e-05	0.00037255	Up
C2CD4A	32.7163	167.942	33.9179	-1.38813	0.321485	-4.31786	1.57552e-05	0.000375189	Down
SBF2-AS1	276.557	388.589	333.512	-0.489066	0.113269	-4.31774	1.57633e-05	0.000375189	No Significance
AC104667.2	1.28322	4.44219	2.50239	-1.69203	0.391985	-4.31655	1.58484e-05	0.000376983	Down
MYOT	51.4756	106.921	39.4179	-0.967626	0.224352	-4.31298	1.61067e-05	0.000382893	Down
PTK2	1773.23	2586.25	1986.89	-0.544485	0.126257	-4.31251	1.61411e-05	0.000383478	No Significance
EEF1A1P19	297.377	484.35	398.913	-0.704991	0.1635	-4.31186	1.61886e-05	0.000384257	Down
GRIN2C	60.16	35.5008	46.4375	0.765832	0.177613	4.31179	1.61937e-05	0.000384257	Up
IGHV2-70D	31.9227	71.0439	46.1981	-1.68	0.389753	-4.31042	1.62946e-05	0.000386351	Down
ITGBL1	101.289	250.952	148.996	-1.31013	0.303951	-4.31032	1.63019e-05	0.000386351	Down
C6	32.4513	13.5553	18.1288	1.24063	0.287847	4.31005	1.63216e-05	0.000386584	Up
RPS10P14	1.0787	2.7594	1.59965	-1.54716	0.358991	-4.30975	1.63441e-05	0.00038688	Down
RPL21P1	8.88669	15.7163	11.7102	-0.914308	0.212156	-4.30961	1.63543e-05	0.000386885	Down
FAM180A	7.29213	19.2464	10.2507	-1.41418	0.328182	-4.30914	1.63892e-05	0.000387476	Down
CREM	1458.71	2132.58	1823.49	-0.549213	0.127471	-4.30854	1.64332e-05	0.00038828	No Significance
ATP5F1AP3	14.4903	21.8012	16.1793	-0.574076	0.133246	-4.3084	1.6444e-05	0.000388299	No Significance
NUDT7	102.12	151.78	132.455	-0.575227	0.13355	-4.30721	1.65326e-05	0.000390153	No Significance
OXTR	108.236	59.0281	80.6392	0.868852	0.201735	4.30689	1.65567e-05	0.000390486	Up
RPS3AP51	9.1329	18.2053	12.9556	-1.00921	0.234343	-4.30655	1.65817e-05	0.000390837	Down
ZBTB49	297.18	251.388	271.238	0.239575	0.0556357	4.30613	1.66133e-05	0.000391344	No Significance
RPL13AP25	746.549	1214.04	936.641	-0.701423	0.162901	-4.30582	1.66369e-05	0.000391663	Down
C9orf16	2434.12	3254.19	2835.03	-0.41814	0.0971209	-4.30536	1.66714e-05	0.000392238	No Significance
TBC1D8B	82.4976	128.483	103.969	-0.646424	0.150176	-4.30444	1.67408e-05	0.000393476	Down
HNF4G	28.8909	25.81	13.0225	-1.44069	0.334703	-4.30439	1.67443e-05	0.000393476	Down
ZNF211	727.809	555.718	635.388	0.386778	0.0898694	4.30378	1.6791e-05	0.000394334	No Significance
CIAPIN1P	4.63177	7.71441	5.75076	-0.686126	0.15943	-4.30361	1.68035e-05	0.000394391	Down
AC090013.1	6.39006	11.7229	8.15124	-0.902841	0.209818	-4.30298	1.68516e-05	0.00039528	Down
RPS15AP17	9.56099	18.6235	13.7165	-1.01329	0.235514	-4.30248	1.68901e-05	0.000395943	Down
RPL12P14	17.5934	29.7022	22.661	-0.730416	0.169774	-4.30228	1.6905e-05	0.000396055	Down
C6orf141	21.0458	10.3271	14.2205	1.0211	0.237351	4.30206	1.69214e-05	0.000396201	Up
RPL37AP8	35.281	53.4407	42.2514	-0.588745	0.136857	-4.30189	1.69349e-05	0.000396277	Down
UPK1B	6.17215	84.2901	6.28149	-1.76642	0.410652	-4.3015	1.69649e-05	0.000396692	Down
GAPDHP73	2.2221	4.47677	2.99386	-0.988339	0.229772	-4.30139	1.69731e-05	0.000396692	Down
CLIC4P3	0.850013	2.34797	1.5359	-1.46428	0.340463	-4.30084	1.70153e-05	0.000397315	Down
LINC00029	2.47249	5.42197	1.66737	-2.64767	0.615628	-4.30076	1.7021e-05	0.000397315	Down
ARPC3P1	34.4086	50.2742	39.9799	-0.586299	0.136328	-4.30064	1.70304e-05	0.000397315	Down
LINC01558	59.0404	36.287	46.8566	1.16728	0.271438	4.30036	1.70518e-05	0.000397384	Up
LY6G6C	13.5055	18.845	3.66178	-1.43964	0.334777	-4.30029	1.70577e-05	0.000397384	Down
AL096829.1	2.87171	6.25296	3.96597	-1.16661	0.271292	-4.3002	1.70641e-05	0.000397384	Down
YBX1P2	76.7312	108.896	86.8692	-0.503557	0.117123	-4.29938	1.71277e-05	0.000398296	No Significance
LINC02535	12.7037	3.6267	1.7107	-1.9233	0.44735	-4.29932	1.71324e-05	0.000398296	Down
RNASEK-C17orf49	26.8169	36.8018	30.255	-0.383931	0.0893008	-4.2993	1.7134e-05	0.000398296	No Significance
RPS3AP43	8.56321	14.4667	10.7618	-0.756566	0.175998	-4.29872	1.7179e-05	0.000399105	Down
RPL17P50	39.0732	56.3697	46.79	-0.514793	0.119799	-4.29716	1.73003e-05	0.000401466	No Significance
SDC2	673.179	1020.66	811.74	-0.601212	0.13991	-4.29714	1.73013e-05	0.000401466	Down
N4BP2L2-IT2	132.861	85.61	113.028	0.625976	0.145682	4.29687	1.73226e-05	0.000401643	Up
AL451007.1	6.17372	12.2982	8.12335	-0.918866	0.21385	-4.29678	1.73297e-05	0.000401643	Down
RAB11B-AS1	110.321	150.862	129.779	-0.450112	0.104778	-4.29585	1.74024e-05	0.000403089	No Significance
FAM167A-AS1	251.398	110.602	9.65404	-2.06456	0.48074	-4.29455	1.75047e-05	0.000405217	Down
NT5E	338.802	519.374	395.666	-0.61785	0.143887	-4.29398	1.75495e-05	0.000406011	Down
FNBP4	4272.53	3241.01	3783.24	0.398345	0.0927769	4.29358	1.75813e-05	0.000406505	No Significance
AC110995.1	9.90536	17.1685	13.203	-0.828193	0.192902	-4.29333	1.76014e-05	0.000406726	Down
KSR2	52.9417	77.3091	42.1984	-1.11123	0.258851	-4.29294	1.76321e-05	0.000407194	Down
IGHMBP2	1041.64	828.941	946.346	0.329791	0.0768401	4.29191	1.77144e-05	0.000408632	No Significance
RALYL	2.66017	16.7281	3.30116	-2.63065	0.612947	-4.2918	1.77232e-05	0.000408632	Down
LINC02354	2.34597	4.36323	3.07999	-0.864493	0.201436	-4.29166	1.77342e-05	0.000408632	Down
CTNNBIP1	603.253	813.509	666.932	-0.431837	0.100623	-4.29163	1.77364e-05	0.000408632	No Significance
XG	31.9549	70.5365	42.6709	-1.14641	0.267152	-4.29121	1.77698e-05	0.000409159	Down
PTGS2	206.95	301.585	137.987	-0.873798	0.203688	-4.28989	1.78764e-05	0.00041137	Down
RGS3	1462.71	1953.92	1708.41	-0.417603	0.0973745	-4.28863	1.79781e-05	0.000413464	No Significance
TENM2	15.1699	33.7427	10.3248	-1.14641	0.267402	-4.28723	1.80916e-05	0.000415829	Down
DPF3	124.588	218.22	151.956	-0.810242	0.189043	-4.28603	1.81896e-05	0.000417649	Down
RPS4XP2	33.3085	52.74	37.6215	-0.720207	0.168037	-4.286	1.81923e-05	0.000417649	Down
RPL36AP41	3.59686	7.15004	5.35034	-0.992315	0.231586	-4.28486	1.8285e-05	0.000419529	Down
HAND2-AS1	7.60994	18.2372	11.0165	-1.26522	0.295287	-4.28472	1.82972e-05	0.00041956	Down
AC078993.1	3.35411	5.12978	4.19736	-0.629498	0.146934	-4.28422	1.83378e-05	0.000420245	Down
IGLV5-48	8.92667	20.1819	8.00415	-1.51587	0.353864	-4.28375	1.83773e-05	0.0004209	Down
ARHGAP28	95.3847	165.248	115.527	-0.797114	0.186093	-4.28342	1.84039e-05	0.000421262	Down
SNX29P2	3.07651	7.58196	4.24666	-1.25153	0.292199	-4.28314	1.84275e-05	0.000421326	Down
HEMGN	15.9504	37.9408	29.3383	-1.28367	0.299704	-4.28313	1.84284e-05	0.000421326	Down
CHD2	4147.94	3113.78	3606.86	0.413412	0.0965281	4.28281	1.84546e-05	0.000421677	No Significance
AL512633.1	8.23654	14.5438	10.8067	-0.834917	0.195027	-4.28104	1.86024e-05	0.000424773	Down
CYP2C8	61.8883	28.9432	48.4032	1.08922	0.254437	4.28092	1.8612e-05	0.000424773	Up
ZBTB8OSP2	6.49452	12.3506	8.50415	-0.979425	0.228816	-4.2804	1.86557e-05	0.00042552	Down
BTF3P2	7.74516	13.4092	9.35145	-0.806015	0.188325	-4.27991	1.8697e-05	0.000426213	Down
KERA	1.46582	4.18532	2.44849	-1.58534	0.370449	-4.2795	1.87313e-05	0.000426578	Down
RPL9P3	35.2785	63.5057	48.5466	-0.854548	0.199686	-4.27946	1.8735e-05	0.000426578	Down
MPC2	2151.82	2966	2554.14	-0.463412	0.108293	-4.27924	1.87535e-05	0.00042675	No Significance
RPS3AP16	1.75323	3.43792	2.37885	-1.22582	0.286502	-4.27857	1.881e-05	0.000427682	Down
MUC21	4.27135	146.915	3.39893	-3.50429	0.819048	-4.27849	1.88165e-05	0.000427682	Down
PTENP1-AS	0.675548	1.82482	1.11052	-2.14853	0.502406	-4.27649	1.89865e-05	0.00043111	Down
MKRN9P	4.88834	8.83032	4.74868	-0.974782	0.227942	-4.27645	1.89895e-05	0.00043111	Down
SLPI	182.965	457.109	221.944	-1.48868	0.348127	-4.27626	1.90061e-05	0.000431235	Down
AC073336.1	6.08783	1.51687	2.76854	2.66939	0.624446	4.2748	1.91306e-05	0.000433805	Up
HIGD1AP10	0.947609	2.84667	1.69896	-1.45762	0.341092	-4.2734	1.92518e-05	0.000436299	Down
SFRP2	1448.52	1536.52	980.095	-1.40284	0.328289	-4.27317	1.92712e-05	0.000436484	Down
AL109914.1	3.98856	10.2727	6.81988	-1.38705	0.324683	-4.27201	1.93718e-05	0.000438506	Down
CLOCK	748.649	592.703	685.857	0.332627	0.0778813	4.27095	1.94645e-05	0.000440349	No Significance
AL109936.2	5.8239	9.89454	7.40148	-0.798293	0.186944	-4.27023	1.95272e-05	0.000441511	Down
AC106872.6	10.7014	20.2563	14.9263	-0.927131	0.217145	-4.26965	1.95783e-05	0.000442297	Down
AC016687.1	3.00917	5.34407	3.68903	-1.04997	0.245918	-4.26957	1.95847e-05	0.000442297	Down
PRND	30.665	115.149	46.5123	-1.26481	0.296349	-4.26797	1.97261e-05	0.000445229	Down
PAXIP1-AS2	280.059	204.148	246.253	0.45169	0.105837	4.2678	1.97411e-05	0.00044531	No Significance
TMEM130	39.8139	85.9999	59.116	-1.10633	0.259242	-4.26756	1.97625e-05	0.000445535	Down
TMED8	3542.64	4745.41	3941.61	-0.421694	0.0988583	-4.26564	1.99332e-05	0.00044895	No Significance
FTH1P23	36.0197	60.9446	48.8822	-0.754844	0.176965	-4.2655	1.99452e-05	0.00044895	Down
AC136632.1	719.585	1044.4	811.984	-0.538861	0.126333	-4.26539	1.99558e-05	0.00044895	No Significance
RPS2P28	4.27641	8.93635	5.51442	-1.08698	0.25484	-4.26533	1.99603e-05	0.00044895	Down
LINC00336	6.67068	9.47401	7.11609	-0.867304	0.203351	-4.26505	1.99856e-05	0.00044926	Down
PRSS29P	0.346264	1.92596	0.823214	-2.54543	0.59698	-4.26384	2.00939e-05	0.000451214	Down
AMTN	0.536827	18.872	1.39217	-4.02339	0.94361	-4.26382	2.00958e-05	0.000451214	Down
EFNA5	112.581	209.546	146.67	-0.895267	0.210006	-4.26306	2.01643e-05	0.000452239	Down
SNHG26	265.913	179.04	218.957	0.568409	0.133335	4.263	2.01702e-05	0.000452239	No Significance
CLK2	3433.28	2675.48	3083.89	0.359795	0.0844008	4.26293	2.01764e-05	0.000452239	No Significance
TIMM8BP2	9.92251	16.7741	12.65	-0.784912	0.184137	-4.26266	2.02004e-05	0.000452406	Down
PPP1R14BP2	9.05806	16.4128	11.1391	-0.789742	0.185273	-4.26259	2.02071e-05	0.000452406	Down
PCDHB11	6.59869	12.5037	8.22796	-0.903924	0.212094	-4.2619	2.02694e-05	0.000453533	Down
RPS15AP5	4.62588	9.03148	6.33948	-0.965043	0.226442	-4.26178	2.02808e-05	0.000453533	Down
RABGAP1L-DT	38.432	64.0571	52.5322	-0.740392	0.173792	-4.26021	2.04238e-05	0.000456467	Down
AP1M2	42.1395	73.3921	32.1881	-1.64699	0.38667	-4.25942	2.04956e-05	0.000457791	Down
RPL31P49	27.5877	41.682	32.1574	-0.662887	0.155633	-4.25929	2.05082e-05	0.000457791	Down
LRRC37A12P	0.329843	1.52384	0.7828	-2.45631	0.576719	-4.25911	2.05246e-05	0.000457791	Down
CDAN1	681.185	554.147	634.003	0.29794	0.0699547	4.25905	2.05301e-05	0.000457791	No Significance
KCNJ6-AS1	0.291716	4.73108	1.20057	-2.81279	0.660479	-4.25871	2.0561e-05	0.000458216	Down
PTH2R	48.5239	20.9668	23.3883	1.25811	0.295432	4.25856	2.05752e-05	0.000458269	Up
AC106772.1	2.818	4.40154	2.40251	-1.45156	0.340875	-4.25832	2.05968e-05	0.000458489	Down
AFG3L1P	1258.75	922.83	1113.98	0.447383	0.105069	4.25798	2.06286e-05	0.000458933	No Significance
AL390728.1	15.0192	25.0183	18.6618	-0.716929	0.168414	-4.25696	2.07229e-05	0.000460768	Down
TTN	1934.71	1036.94	1446.04	0.899038	0.211204	4.25672	2.07448e-05	0.000460991	Up
AC087650.1	6.28303	11.673	8.09752	-0.899811	0.211394	-4.25656	2.07597e-05	0.000461058	Down
FP325330.3	0.987054	4.83735	2.66447	-2.24989	0.528621	-4.25614	2.07985e-05	0.000461481	Down
CNTNAP4	66.9981	215.531	116.051	-1.68739	0.396465	-4.2561	2.08025e-05	0.000461481	Down
AC233976.1	9.84334	23.5074	12.6596	-1.27793	0.300326	-4.25514	2.08915e-05	0.00046319	Down
EDIL3	102.226	224.383	141.98	-1.13585	0.267073	-4.25297	2.10958e-05	0.000467453	Down
ZNNT1	158.345	102.537	128.319	0.620345	0.145927	4.25107	2.12748e-05	0.000471151	Up
ARSI	52.7354	97.3245	68.0165	-0.885832	0.208407	-4.25049	2.13307e-05	0.000472119	Down
AL033384.1	3.28719	9.42799	2.10833	-1.64729	0.387592	-4.25007	2.13705e-05	0.000472513	Down
GABBR2	2.8242	25.8193	4.53731	-1.3756	0.323667	-4.25004	2.13728e-05	0.000472513	Down
IGLV6-57	2236.78	1091.14	796.31	-1.14517	0.269485	-4.24948	2.14272e-05	0.000473446	Down
ATP5MGP3	7.83443	14.8586	10.855	-0.906335	0.213357	-4.24798	2.15705e-05	0.000476341	Down
NKILA	19.0345	30.7804	21.8396	-0.685309	0.161349	-4.24736	2.16301e-05	0.000477302	Down
EP400P1	1189.1	873.705	1054.6	0.444355	0.104621	4.24728	2.16386e-05	0.000477302	No Significance
RPS28P5	16.1903	26.1043	19.8029	-0.647788	0.152637	-4.24399	2.19584e-05	0.000483945	Down
SLC9A3P3	1.26551	2.47486	1.189	-1.73266	0.408269	-4.24392	2.19647e-05	0.000483945	Down
ADIRF-AS1	517.618	289.51	420.692	0.836522	0.197139	4.24331	2.20248e-05	0.000484995	Up
RPL19P20	1.85458	3.56519	2.5641	-1.23412	0.290851	-4.24314	2.20419e-05	0.000485096	Down
NME7	404.153	505.013	446.208	-0.322625	0.0760447	-4.24257	2.20971e-05	0.000486035	No Significance
PTGR1	305.485	452.943	352.999	-0.568168	0.133926	-4.2424	2.21138e-05	0.000486129	No Significance
PCDHB2	14.1718	22.6588	16.8363	-0.695158	0.163867	-4.24222	2.21321e-05	0.000486256	Down
AC005841.1	6.31561	3.27182	5.14079	0.8883	0.209406	4.242	2.21536e-05	0.000486453	Up
ACKR2	33.2414	53.2031	38.2948	-0.675433	0.159254	-4.24122	2.2231e-05	0.000487877	Down
AC145285.1	11.7015	19.4468	14.1482	-0.697206	0.164416	-4.2405	2.23022e-05	0.000489163	Down
CADM3-AS1	52.8504	28.5498	40.9805	0.880747	0.207717	4.24013	2.23388e-05	0.00048969	Up
AC007681.1	21.0007	12.3832	17.6922	0.7128	0.168122	4.23977	2.23748e-05	0.000490201	Up
RABIF	809.9	990.53	903.603	-0.291536	0.0687769	-4.23887	2.2465e-05	0.000491899	No Significance
COX7CP1	45.3499	71.9663	54.414	-0.69238	0.163366	-4.23822	2.25298e-05	0.000492925	Down
EEF1A1P13	759.382	1240.35	1005.04	-0.708071	0.167076	-4.23803	2.25494e-05	0.000492925	Down
IL22RA2	78.7697	217.572	168.253	-1.46326	0.34527	-4.23802	2.25499e-05	0.000492925	Down
RAPH1	34.5584	59.5291	39.5952	-0.797674	0.188234	-4.23766	2.25858e-05	0.000493431	Down
AL356653.1	33.9124	50.1843	37.522	-0.604826	0.142741	-4.23724	2.26289e-05	0.000494009	Down
PPP1R9A	117.893	71.117	81.4499	1.35254	0.319211	4.23715	2.26376e-05	0.000494009	Up
AC008555.4	82.1424	134.17	104.187	-0.71404	0.168529	-4.23691	2.2662e-05	0.000494263	Down
RPL41P2	191.325	331.255	238.659	-0.794053	0.187427	-4.23659	2.26938e-05	0.00049468	Down
L3MBTL3	676.045	490.027	577.747	0.462602	0.109212	4.2358	2.27737e-05	0.00049594	No Significance
AC025031.4	32.0315	19.7419	26.3661	0.681702	0.16094	4.23577	2.27772e-05	0.00049594	Up
RNA5SP528	1.79824	1.83841	0.798395	-1.9903	0.469964	-4.235	2.28547e-05	0.000497215	Down
CHRNA6	22.1467	42.6431	28.5264	-0.935214	0.220833	-4.23494	2.28613e-05	0.000497215	Down
CDH11	1085.93	1673.41	1258.44	-0.624153	0.147445	-4.23314	2.30456e-05	0.000500941	Down
LINC02217	12.8642	50.1954	20.9287	-1.44816	0.34212	-4.23291	2.30692e-05	0.000501174	Down
LANCL1	2010.95	2592.49	2232.27	-0.36668	0.0866681	-4.23086	2.32804e-05	0.000505479	No Significance
FCRLB	949.551	856.456	575.168	-0.8092	0.191302	-4.22997	2.33721e-05	0.000507009	Down
AC015871.1	2.97681	6.90254	5.06626	-1.23488	0.291938	-4.22992	2.33769e-05	0.000507009	Down
RPS12P4	9.21616	16.8554	11.4769	-0.973795	0.230254	-4.22922	2.34506e-05	0.000508084	Down
LINC01010	42.8089	106.14	69.6427	-1.30815	0.309314	-4.2292	2.34526e-05	0.000508084	Down
LTBP2	1558.11	2403.97	1790.67	-0.625629	0.147947	-4.22873	2.35015e-05	0.000508821	Down
RPL36AP48	3.74704	8.22563	5.50361	-1.13359	0.268075	-4.22862	2.35129e-05	0.000508821	Down
ZNF182	722.17	580.397	658.732	0.311241	0.0736087	4.22832	2.35448e-05	0.000509227	No Significance
KAT2A	3453.6	2651.9	3133.22	0.381195	0.0901559	4.22817	2.35597e-05	0.000509267	No Significance
LINC00862	25.2404	55.4991	34.0525	-1.13829	0.269375	-4.22567	2.38228e-05	0.000514669	Down
AC007292.1	32.6498	21.0749	29.7682	0.626748	0.148369	4.22424	2.39749e-05	0.000517665	Up
PFKL	7021.94	9063.28	7674.09	-0.367858	0.0871137	-4.22274	2.41355e-05	0.000520845	No Significance
PSMC1P9	5.62786	9.45186	7.01595	-0.693288	0.164186	-4.22258	2.41524e-05	0.00052092	Down
AC092343.1	9.83248	47.3387	16.4511	-1.82447	0.432112	-4.22222	2.41905e-05	0.000521451	Down
CMC4	0.83938	3.14298	1.46479	-2.57976	0.611132	-4.22129	2.42912e-05	0.000523333	Down
Z69706.1	33.7636	20.4593	26.818	0.723957	0.171527	4.22065	2.43597e-05	0.000524516	Up
RPL35AP21	4.14698	8.28206	6.01997	-1.03868	0.246113	-4.22033	2.43943e-05	0.00052497	Down
PMEPA1	657.459	1088.22	743.068	-0.726827	0.172246	-4.2197	2.4463e-05	0.000526157	Down
PTK7	482.799	758.791	576.908	-0.65217	0.154568	-4.21932	2.45044e-05	0.000526662	Down
WASIR2	18.7196	37.4389	23.812	-0.99128	0.234943	-4.21923	2.45135e-05	0.000526662	Down
NBPF26	137.304	88.0261	110.846	0.633304	0.150125	4.2185	2.45928e-05	0.000527833	Up
RPL5P23	46.5487	69.6428	53.7613	-0.618494	0.146615	-4.21848	2.45952e-05	0.000527833	Down
LINC00881	10.0494	18.8215	16.1005	-0.898843	0.21309	-4.21815	2.46318e-05	0.000528326	Down
AQP7	69.9986	20.1528	33.721	1.0965	0.259971	4.21779	2.46706e-05	0.000528866	Up
AC112191.2	15.0563	23.5893	17.6001	-0.68464	0.162351	-4.21702	2.47551e-05	0.000530385	Down
TBXT	3.66597	17.878	3.58902	-1.71074	0.40574	-4.21635	2.48289e-05	0.000531673	Down
CCL14	87.9601	49.4593	63.7052	0.825206	0.195745	4.21571	2.4899e-05	0.000532776	Up
AC012313.1	363.82	263.718	317.299	0.464048	0.11008	4.21554	2.49177e-05	0.000532776	No Significance
GXYLT2	92.508	152.303	111.993	-0.721607	0.171179	-4.21551	2.49216e-05	0.000532776	Down
AL662795.2	522.162	372.501	453.712	0.484922	0.115052	4.21479	2.50006e-05	0.00053417	No Significance
AC093591.1	12.4373	22.4181	16.0267	-0.912084	0.216407	-4.21467	2.50146e-05	0.000534177	Down
FIS1	3308.78	4526.4	3860.97	-0.452048	0.107264	-4.21434	2.50506e-05	0.000534651	No Significance
GOLGA6L9	192.278	120.563	165.172	0.667868	0.158511	4.21338	2.51573e-05	0.000536371	Up
CRNN	43.8275	471.26	12.6365	-4.93723	1.17182	-4.21331	2.51656e-05	0.000536371	Down
YBX1P1	195.503	281.417	226.682	-0.525462	0.124717	-4.21325	2.51726e-05	0.000536371	No Significance
RPL3P3	13.7487	20.7446	15.8122	-0.557278	0.132287	-4.21266	2.52381e-05	0.000537471	No Significance
AC011306.1	0.577651	4.65683	0.994839	-1.75775	0.417278	-4.21242	2.52651e-05	0.000537753	Down
H1-10	3528.37	5123.24	3993.96	-0.537697	0.127663	-4.21184	2.53301e-05	0.000538841	No Significance
DNTTIP1	1290.24	1551.08	1420.72	-0.26408	0.0627123	-4.21098	2.54264e-05	0.000540594	No Significance
SOCS7	731.041	557.331	622.58	0.390954	0.0928475	4.21071	2.54567e-05	0.000540941	No Significance
RPL10P8	5.37637	10.4902	7.31619	-1.00076	0.23768	-4.21055	2.54753e-05	0.000541041	Down
IL36G	10.6298	26.4196	3.01367	-1.50569	0.357621	-4.2103	2.55037e-05	0.000541348	Down
ARHGAP17	8763.13	6095.38	7236.37	0.523722	0.124431	4.20893	2.56585e-05	0.000544336	No Significance
MLIP	6.69389	9.5444	6.53971	-1.45987	0.346969	-4.20749	2.58218e-05	0.0005475	Down
AC027287.1	0.819903	1.60285	0.961448	-1.64849	0.391903	-4.20637	2.595e-05	0.00054992	Down
IGHV3-20	20.6433	39.7511	19.7646	-1.7393	0.413524	-4.20604	2.59884e-05	0.000550432	Down
TMEM9	1587.63	2113.51	1875.97	-0.412988	0.0981947	-4.2058	2.60155e-05	0.000550706	No Significance
RSPH6A	3.85	10.1756	3.73748	-1.57231	0.373874	-4.20546	2.60557e-05	0.000551256	Down
PLEKHA5	150.307	259.274	199.208	-0.786369	0.187005	-4.20508	2.60995e-05	0.000551883	Down
COPE	7286.98	9221.32	8067.91	-0.33938	0.0807147	-4.20468	2.6145e-05	0.000552467	No Significance
LINC00973	1.18064	2.65188	1.83923	-1.24278	0.295578	-4.20459	2.61556e-05	0.000552467	Down
PPIC	375.091	572.442	436.085	-0.611141	0.145364	-4.20422	2.6198e-05	0.000552962	Down
PCDHGC3	330.24	606.093	388.693	-0.87557	0.208264	-4.20414	2.62075e-05	0.000552962	Down
SYAP1	3296.06	4346.49	3867.12	-0.399199	0.0949995	-4.20212	2.64427e-05	0.000557622	No Significance
GAPDHP33	0.449018	1.59944	0.740827	-1.67865	0.399539	-4.20146	2.65202e-05	0.000558952	Down
AL049776.1	49.8396	33.284	43.2422	0.560527	0.133431	4.20086	2.65903e-05	0.000560127	No Significance
CFHR1	56.4718	21.9188	35.5093	1.34997	0.321434	4.19982	2.67127e-05	0.0005624	Up
PTPN13	224.876	401.674	285.387	-0.838155	0.199577	-4.19965	2.67324e-05	0.000562509	Down
AC010809.2	34.7315	20.7551	29.1043	0.70873	0.168775	4.19925	2.67796e-05	0.000563199	Up
H2AZP2	8.52813	13.2049	9.12099	-0.739457	0.176104	-4.19898	2.68119e-05	0.000563573	Down
EMP2	548.904	844.828	654.385	-0.622221	0.148218	-4.19802	2.69256e-05	0.00056547	Down
AL034374.1	3.60762	6.53205	4.57883	-0.725595	0.172844	-4.19797	2.69313e-05	0.00056547	Down
FAM131B	28.6384	45.0744	34.345	-0.656098	0.156306	-4.19751	2.69861e-05	0.000566164	Down
TP53TG1	610.308	872.244	741.562	-0.516028	0.122938	-4.19745	2.69935e-05	0.000566164	No Significance
AC093726.2	29.6414	19.2691	24.4003	0.605321	0.144273	4.19568	2.72059e-05	0.000570311	Up
UBN2	783.834	596.631	685.59	0.391632	0.0933796	4.19398	2.74099e-05	0.000574278	No Significance
AL157392.3	501.186	360.508	441.756	0.473272	0.112855	4.19363	2.74528e-05	0.000574865	No Significance
AP001324.1	522.029	856.216	647.04	-0.715815	0.170747	-4.19226	2.76195e-05	0.000578046	Down
LINC00939	1.68407	4.62807	2.65446	-1.43543	0.342488	-4.19119	2.77493e-05	0.000580449	Down
SMIM20	1503.46	2159.24	1862.59	-0.522826	0.124752	-4.19092	2.77828e-05	0.000580837	No Significance
SPOCK3	15.5642	139.641	17.9724	-1.43156	0.341661	-4.18999	2.78961e-05	0.000582892	Down
RPL5P12	25.2743	38.0069	30.0363	-0.646126	0.154217	-4.18972	2.79294e-05	0.000583275	Down
GPR137B	1608.08	2408.6	2038.76	-0.582962	0.139149	-4.18948	2.79593e-05	0.000583584	No Significance
SMG1P7	343.097	237.389	310.771	0.529833	0.126473	4.18932	2.79797e-05	0.000583697	No Significance
RPSAP4	15.0977	24.8643	17.9607	-0.782364	0.186786	-4.18857	2.80721e-05	0.00058531	Down
CD248	970.653	1135.7	882.415	-0.674742	0.16112	-4.18781	2.81655e-05	0.000586664	Down
CRAMP1	873.127	669.125	749.773	0.383437	0.0915628	4.18769	2.81806e-05	0.000586664	No Significance
AC068769.1	0.76407	1.57433	0.747596	-1.89395	0.452269	-4.18768	2.81823e-05	0.000586664	Down
ISM2	4.23571	13.9747	5.01106	-1.2849	0.306963	-4.18585	2.84098e-05	0.000591082	Down
STARD10	766.336	1086.85	942.605	-0.503215	0.12023	-4.18544	2.84613e-05	0.000591836	No Significance
KCNK15	19.1898	34.6071	24.4228	-0.854339	0.204185	-4.18413	2.86258e-05	0.000594939	Down
AL024507.1	2.89045	5.5666	3.64878	-0.920601	0.220063	-4.18334	2.87257e-05	0.000596695	Down
AP000757.2	9.90071	4.7527	7.62897	1.04595	0.25011	4.18197	2.88995e-05	0.000599985	Up
DAND5	5.04068	7.57976	5.1914	-1.02851	0.245992	-4.18106	2.90155e-05	0.000601882	Down
FTLP12	2.99319	7.90703	4.29531	-1.33959	0.320399	-4.18101	2.90218e-05	0.000601882	Down
DHRS7	1815.17	2386.35	2165.8	-0.395284	0.0945546	-4.18049	2.90885e-05	0.000602942	No Significance
VDR	906.067	1310.55	1074.61	-0.532457	0.12738	-4.18008	2.91407e-05	0.000603702	No Significance
AC099340.1	7.30101	13.0565	9.23044	-0.827108	0.197916	-4.17908	2.92688e-05	0.000605992	Down
UBA52P6	10.3323	16.3694	12.8057	-0.609602	0.145873	-4.17898	2.92824e-05	0.000605992	Down
AP1S1	2223.59	2949.24	2576.38	-0.407342	0.0974869	-4.17843	2.93534e-05	0.000607138	No Significance
SNX5P1	7.89067	13.1207	9.58532	-0.717672	0.171778	-4.1779	2.94213e-05	0.000608218	Down
AC093157.1	355.806	248.394	321.991	0.51509	0.123295	4.17771	2.94461e-05	0.000608407	No Significance
SEC63P1	11.3643	15.4328	12.6911	-0.450348	0.107824	-4.17667	2.95804e-05	0.000610856	No Significance
TPSAB1	141.772	323.667	212.678	-1.19079	0.285117	-4.17649	2.96046e-05	0.000611032	Down
PCDHGB1	8.37772	18.2795	11.9846	-1.0987	0.2631	-4.17598	2.96702e-05	0.00061206	Down
AC104653.1	49.9357	85.1918	69.7025	-0.781753	0.187222	-4.17554	2.97281e-05	0.000612928	Down
LINC00342	675.456	452.343	594.052	0.576724	0.138127	4.17531	2.9758e-05	0.00061322	No Significance
NBPF12	555.25	404.075	476.672	0.456431	0.109341	4.17439	2.98787e-05	0.000615381	No Significance
HP	154.018	67.8755	108.91	1.18019	0.282738	4.17414	2.99112e-05	0.000615723	Up
RUSC1-AS1	434.018	301.56	378.444	0.525009	0.125806	4.17317	3.00388e-05	0.000617715	No Significance
AC091390.2	12.7768	28.9711	19.7807	-1.17322	0.281135	-4.17316	3.00398e-05	0.000617715	Down
HLF	211.729	413.741	261.749	-1.1341	0.27178	-4.17286	3.00798e-05	0.000618211	Down
FMOD	1384.66	2055.8	1550.85	-0.569865	0.136582	-4.17232	3.01516e-05	0.00061936	No Significance
LINC01681	0.165212	8.3516	1.25312	-4.09175	0.980739	-4.17211	3.01798e-05	0.00061961	Down
LINC01346	0.631478	1.69024	0.802213	-2.18036	0.522652	-4.17172	3.02314e-05	0.000620299	Down
GCNA	182.3	130.98	164.998	0.472362	0.113233	4.17159	3.0248e-05	0.000620299	No Significance
AL353597.3	23.8	10.4084	18.5028	1.20809	0.289606	4.17149	3.02612e-05	0.000620299	Up
RPSAP17	25.1928	41.5992	31.0026	-0.731041	0.175275	-4.17083	3.03493e-05	0.000621595	Down
AC007066.1	24.1846	41.5665	30.2976	-0.785167	0.188254	-4.17078	3.03564e-05	0.000621595	Down
AC010326.3	117.646	89.4016	105.114	0.392995	0.094265	4.16905	3.05872e-05	0.00062599	No Significance
AL133153.2	4.05811	7.51657	5.30501	-0.737166	0.17683	-4.16879	3.0622e-05	0.000626371	Down
EIF2S2P4	42.3509	58.61	45.6733	-0.501343	0.120289	-4.16784	3.07504e-05	0.000628395	No Significance
LMCD1	834.914	1279.28	1022.33	-0.615591	0.147701	-4.16782	3.07532e-05	0.000628395	Down
ADAMTS20	14.888	21.5736	8.39575	-2.16683	0.520032	-4.16674	3.08993e-05	0.000630832	Down
APCDD1L	11.9852	28.7992	17.4637	-1.26914	0.304591	-4.16669	3.0905e-05	0.000630832	Down
AC100793.3	15.5865	7.34513	12.2876	1.06895	0.256595	4.1659	3.10129e-05	0.000632702	Up
RPL7AP4	4.46712	8.11788	6.10508	-0.813991	0.195463	-4.16442	3.12149e-05	0.000636488	Down
AL133338.2	4.27812	7.24003	5.26065	-0.578114	0.138827	-4.16428	3.12342e-05	0.000636548	No Significance
AC053503.5	2.93077	2.3751	1.30197	-2.4963	0.599486	-4.16406	3.12637e-05	0.000636815	Down
SELL	8659.43	5303.96	7079.94	0.707188	0.169842	4.1638	3.12991e-05	0.000637203	Up
SH3RF3	188.914	297.463	218.201	-0.656158	0.157631	-4.16261	3.14627e-05	0.000639551	Down
SRARP	1.3916	4.23081	2.68746	-1.56378	0.375673	-4.16261	3.14629e-05	0.000639551	Down
ZNF556	29.5433	16.8401	18.7386	1.44978	0.348287	4.1626	3.14639e-05	0.000639551	Up
LYPLAL1	1336.06	1875.63	1646.11	-0.49015	0.117781	-4.16154	3.16106e-05	0.000641776	No Significance
AC011933.1	13.7324	22.517	17.667	-0.736743	0.177041	-4.16143	3.1626e-05	0.000641776	Down
RPS27AP5	256.162	413.176	311.959	-0.697085	0.167515	-4.16134	3.16391e-05	0.000641776	Down
MSX1	93.0182	148.404	121.221	-0.671418	0.161347	-4.16133	3.16394e-05	0.000641776	Down
GLYATL1P4	8.83739	19.3534	12.7195	-1.11571	0.268129	-4.16111	3.167e-05	0.000642061	Down
KIRREL2	102.313	172.003	137.898	-0.746005	0.17931	-4.16043	3.17649e-05	0.000643649	Down
TMEM181	1174.13	938.101	1069.39	0.321962	0.0774062	4.15938	3.19111e-05	0.000646274	No Significance
PDE9A	251.331	480.664	342.359	-0.93514	0.224863	-4.15872	3.2004e-05	0.000647819	Down
GNB2	7828.15	9500.88	8537.67	-0.278942	0.0670818	-4.15824	3.20714e-05	0.000648844	No Significance
HSPA5P1	21.0656	32.9392	24.637	-0.629323	0.151386	-4.15707	3.22359e-05	0.000651457	Down
MACIR	691.165	483.204	579.845	0.514698	0.123815	4.15699	3.22466e-05	0.000651457	No Significance
RELL2	563.382	388.593	491.477	0.535696	0.128867	4.15696	3.22509e-05	0.000651457	No Significance
AP002748.4	100.793	144.774	123.055	-0.521739	0.12552	-4.15662	3.22993e-05	0.00065196	No Significance
RPS11P7	11.8317	19.7725	15.4615	-0.72675	0.174845	-4.15655	3.23093e-05	0.00065196	Down
DSC3	155.197	311.725	39.8958	-1.55582	0.374358	-4.15595	3.23932e-05	0.000653313	Down
RAB17	28.6332	44.145	29.0767	-1.04105	0.25052	-4.15554	3.24522e-05	0.000654163	Down
AL589674.1	3.87249	6.7856	4.77759	-0.690956	0.166311	-4.1546	3.25861e-05	0.000656523	Down
PHBP20	1.76323	4.29164	2.5298	-1.1097	0.267142	-4.15396	3.26768e-05	0.000658008	Down
CUEDC1	477.551	755.003	553.314	-0.659702	0.158819	-4.15381	3.26986e-05	0.000658105	Down
SPAG16	364.384	521.383	415.605	-0.520672	0.12543	-4.15108	3.30912e-05	0.000665662	No Significance
Z82243.1	16.6408	10.5107	14.0102	0.61004	0.146978	4.15055	3.3168e-05	0.000666557	Up
CD1A	61.4617	121.516	83.3475	-0.983557	0.236971	-4.15053	3.317e-05	0.000666557	Down
AL157935.1	28.8033	53.0394	39.3328	-0.86469	0.208362	-4.14994	3.32565e-05	0.000667629	Down
FAM102A	5140.63	6979.64	5811.49	-0.440951	0.106255	-4.14993	3.32577e-05	0.000667629	No Significance
MYOSLID	9.1263	16.004	11.7313	-0.769637	0.185534	-4.14823	3.35063e-05	0.000672272	Down
LINC01579	3.42221	11.3897	5.8156	-1.71863	0.414329	-4.14799	3.35402e-05	0.000672605	Down
HIGD1B	26.4596	40.9188	34.2072	-0.633646	0.152796	-4.147	3.36859e-05	0.000675179	Down
AC104619.3	130.176	221.808	169.727	-0.771311	0.186184	-4.14274	3.43186e-05	0.000687505	Down
AC009065.4	78.9971	56.3434	70.8153	0.484296	0.116925	4.14193	3.44392e-05	0.000689069	No Significance
OFCC1	0.481156	4.72744	1.12724	-2.6358	0.636378	-4.14188	3.44464e-05	0.000689069	Down
RPS15AP40	4.57833	7.9559	5.99019	-0.862371	0.208214	-4.14176	3.44649e-05	0.000689069	Down
AC026410.1	10.9571	16.3765	12.0908	-0.543458	0.131215	-4.14174	3.44677e-05	0.000689069	No Significance
SELENOH	4482.09	6284.2	5314.15	-0.487523	0.117734	-4.1409	3.45943e-05	0.000691245	No Significance
UBXN2A	718.93	884.025	779.917	-0.300542	0.0725905	-4.14024	3.46938e-05	0.000692114	No Significance
RPL23AP59	1.60716	3.9027	2.2844	-1.26839	0.306365	-4.14014	3.47099e-05	0.000692114	Down
AC019211.1	0.331661	1.77285	0.989834	-2.41728	0.583872	-4.14009	3.47168e-05	0.000692114	Down
HBEGF	280.997	485.172	353.085	-0.788262	0.190401	-4.14002	3.47283e-05	0.000692114	Down
PPIAL4E	3.21307	6.73651	4.11686	-1.02463	0.247504	-4.13987	3.4751e-05	0.000692114	Down
LTF	926.122	1792.96	817.63	-1.00323	0.242344	-4.1397	3.47761e-05	0.000692114	Down
IGHV3-48	99.8049	208.888	119.959	-1.41961	0.342927	-4.1397	3.47768e-05	0.000692114	Down
AC011825.1	4.24787	8.36192	5.30593	-1.04438	0.252285	-4.13967	3.47803e-05	0.000692114	Down
RPS2P2	1.30885	3.05864	1.82348	-1.13149	0.273344	-4.13946	3.4813e-05	0.000692409	Down
PLAC8	2531.95	1135.95	1511.7	1.15621	0.27935	4.13894	3.48914e-05	0.000693499	Up
AC093297.2	276.34	206.076	239.753	0.417694	0.10092	4.13886	3.49035e-05	0.000693499	No Significance
GPR87	10.959	45.95	8.34045	-1.21276	0.29309	-4.13786	3.50566e-05	0.000696185	Down
RAB6C	8.78276	20.7827	11.0188	-0.802001	0.193842	-4.13739	3.51274e-05	0.000697235	Down
SPRR2A	89.7909	423.919	34.0996	-4.35869	1.05369	-4.13661	3.5248e-05	0.00069927	Down
SEC31B	1535.34	1028.3	1356.36	0.577838	0.1397	4.13629	3.52972e-05	0.00069977	No Significance
ZNF587B	598.398	460.232	536.297	0.377699	0.0913152	4.13621	3.53092e-05	0.00069977	No Significance
NME2P1	42.8947	60.7562	47.5046	-0.536144	0.12964	-4.13564	3.53966e-05	0.000701145	No Significance
B4GALNT2	28.3244	6.18783	1.93751	-2.05534	0.497044	-4.13512	3.54771e-05	0.000702382	Down
MT3	9.1682	18.763	16.4946	-1.02905	0.24895	-4.13354	3.57216e-05	0.000706612	Down
NOBOX	0.78975	3.47442	0.985282	-2.73084	0.660661	-4.13351	3.57272e-05	0.000706612	Down
IFT22	539.625	726.31	647.873	-0.430031	0.104059	-4.13256	3.58743e-05	0.000709161	No Significance
HAUS1P1	2.28404	3.71967	2.81385	-0.796857	0.192858	-4.13183	3.59883e-05	0.000711053	Down
NAPB	574.218	471.629	525.581	0.279831	0.0677329	4.13138	3.60589e-05	0.000711905	No Significance
LINC00605	0.924612	3.7237	2.30916	-1.97543	0.47816	-4.13132	3.60681e-05	0.000711905	Down
MT-TL1	2.42788	5.99223	3.78732	-1.20451	0.291598	-4.13072	3.61631e-05	0.000713418	Down
ADCK2	1532.65	1995.71	1732.7	-0.380084	0.0920432	-4.12941	3.63703e-05	0.000717141	No Significance
AC048341.2	125.334	86.8535	110.675	0.524202	0.126948	4.12927	3.63924e-05	0.000717212	No Significance
SDHCP4	1.40612	3.17122	1.97611	-1.04728	0.253631	-4.12914	3.64124e-05	0.000717243	Down
MS4A12	56.6331	17.0764	6.51489	-1.80286	0.436707	-4.12831	3.65443e-05	0.000719013	Down
AP001029.2	31.5689	24.8904	24.8122	0.816491	0.197782	4.12824	3.65552e-05	0.000719013	Up
AL365223.1	0.709681	2.24079	1.1554	-1.5586	0.377549	-4.12822	3.65578e-05	0.000719013	Down
RPS7P14	18.7652	31.4004	24.6571	-0.761462	0.184479	-4.12763	3.66527e-05	0.000720514	Down
TPBG	237.392	348.114	273.815	-0.553119	0.134031	-4.12681	3.67826e-05	0.000722636	No Significance
RPL23AP61	1.60573	3.20424	2.05815	-1.1082	0.268543	-4.12672	3.67978e-05	0.000722636	Down
TMEM9B	2127.83	2605.62	2365.86	-0.29289	0.0709939	-4.12556	3.69827e-05	0.0007259	No Significance
UQCRHP2	4.82489	9.67301	6.36306	-0.954128	0.231367	-4.12388	3.72548e-05	0.000730846	Down
IGKV3-20	5507.01	11887.8	7773.36	-1.49077	0.361508	-4.12377	3.72723e-05	0.000730846	Down
AC133435.1	77.4208	121.848	97.0525	-0.652013	0.158128	-4.12333	3.73433e-05	0.000731868	Down
ST8SIA6-AS1	4.71138	24.605	2.86096	-1.94177	0.470975	-4.12287	3.74176e-05	0.000732955	Down
PEAR1	245.596	167.003	198.657	0.554859	0.134587	4.12269	3.74472e-05	0.000733166	No Significance
TNRC18P2	3.58381	9.57676	1.81804	-1.35458	0.328583	-4.12249	3.74805e-05	0.000733447	Down
OLA1P1	28.1677	40.0726	32.4809	-0.546582	0.132617	-4.12152	3.76387e-05	0.00073599	No Significance
PSMC2P1	9.18943	14.4766	10.922	-0.633692	0.153754	-4.12146	3.76483e-05	0.00073599	Down
AL355312.3	7.21458	22.101	10.8242	-1.61856	0.392745	-4.12114	3.77002e-05	0.000736632	Down
RPL18P13	23.9391	40.4723	29.8083	-0.756322	0.183536	-4.12084	3.77499e-05	0.000737234	Down
EPB41L5	675.479	421.58	609.5	0.679193	0.164827	4.12065	3.77809e-05	0.000737469	Up
VNN2	1947.6	2994	2354.4	-0.620361	0.150564	-4.12026	3.78441e-05	0.00073833	Down
DBNDD1	123.263	355.102	173.89	-1.0018	0.243163	-4.11986	3.79104e-05	0.000739253	Down
AC005476.1	2.53181	4.6682	3.30813	-0.888234	0.215633	-4.11919	3.80212e-05	0.000740818	Down
MYL2	89.4461	210.491	140.59	-1.23452	0.299704	-4.11914	3.80288e-05	0.000740818	Down
AC026462.1	19.9602	30.0599	22.5386	-0.609386	0.147962	-4.11854	3.81279e-05	0.000742376	Down
RPS27P29	9.28163	15.9702	10.4078	-0.879211	0.213497	-4.11814	3.8195e-05	0.000743311	Down
SLC36A4	384.048	497.103	424.586	-0.375232	0.0911215	-4.11793	3.82293e-05	0.000743391	No Significance
RPS26P3	20.9307	35.3014	26.302	-0.749287	0.181959	-4.11788	3.82374e-05	0.000743391	Down
RPL7P23	66.8464	101.293	78.4302	-0.611016	0.148407	-4.11716	3.83564e-05	0.00074533	Down
[truncated: 51,316 more rows]

## Sheet: ORA_DEG.immuneGeneSets_GOBP
ID	Description	GeneRatio	BgRatio	pvalue	p.adjust	qvalue	geneID	Count
GO:0006959	humoral immune response	81/1518	356/18670	8.47699e-18	4.53349e-14	4.0172e-14	PI3/IGHV3-74/S100A7/IGKV1-39/CD5L/IGLV1-40/IGHG4/CXCL8/KRT6A/IGHV3-72/CAMP/SPINK5/RARRES2/IGKV2-40/IGLV7-43/LCN2/KLK5/TREM1/IGHG2/IGHV3-15/C3/IGHV4-39/PRSS3/IGLV2-23/C6/SLPI/IGLV6-57/IGHV3-20/CFHR1/LTF/IGHV3-48/IGKV3-20/IGKV1D-39/IGKV1-16/H2BS1/CXCL5/IGHV3-30/IGKV2D-28/IGHV4-31/IGHV3-33/HTN1/IGLC6/IGLV2-11/IGHV2-26/DEFB1/GALP/COLEC10/RGCC/IGLV3-21/IGHV1-24/IGKV3D-20/IGHV4-59/IGKV3D-11/S100A8/KLK7…	81
GO:0006958	complement activation, classical pathway	46/1518	137/18670	1.72184e-17	4.60419e-14	4.07985e-14	IGHV3-74/IGKV1-39/IGLV1-40/IGHG4/IGHV3-72/IGKV2-40/IGLV7-43/IGHG2/IGHV3-15/C3/IGHV4-39/IGLV2-23/C6/IGLV6-57/IGHV3-20/IGHV3-48/IGKV3-20/IGKV1D-39/IGKV1-16/IGHV3-30/IGKV2D-28/IGHV4-31/IGHV3-33/IGLC6/IGLV2-11/IGHV2-26/IGLV3-21/IGHV1-24/IGKV3D-20/IGHV4-59/IGKV3D-11/IGLV3-1/TRDC/IGHV1-58/C7/IGHV2-70/IGHV3-49/IGHA2/IGHV4-4/C4A/IGLV3-25/IGHG1/IGHV1-18/IGKC/IGHV6-1/IGLV1-51	46
GO:0070268	cornification	41/1518	112/18670	2.85111e-17	5.08257e-14	4.50375e-14	KRT4/KRT17/KLK12/KRT13/PI3/PKP1/KLK13/KRT14/SPRR3/KRT78/KRT24/KRT16/KRT6A/KRT80/SPINK5/KRT76/DSG3/KLK5/DSC3/SPRR2A/KRT3/KRT86/KRT6B/KRT19/IVL/KRT5/KRT75/KRT23/JUP/RPTN/KRT81/SPRR2G/SPRR2D/PRSS8/SPRR1A/KRT9/KRT77/KRT2/SPRR2F/PPL/LCE3D	41
GO:0098742	cell-cell adhesion via plasma-membrane adhesion molecules	67/1518	273/18670	1.06488e-16	1.42374e-13	1.2616e-13	CNTN6/CD177/HMCN1/DAB1/LRFN5/CDH2/ROBO1/PCDHGA12/MAG/DSG3/FAT3/CDH3/PCDHGA4/PTPRS/CDH8/PCDHGB4/IGSF11/NRXN1/PCDHGB6/MYOT/TENM2/EFNA5/PCDHB11/PCDHB2/CDH11/PCDHGC3/SELL/DSC3/DSCAM/CLDN3/SDK1/CDH12/PCDHGA8/IL1RN/PCDHGA11/PCDHGA9/GPC4/ANXA3/PLXNB3/CDH20/SDK2/NLGN1/IGSF9/LRRC4C/PCDH19/CLDN4/ROBO2/PCDHGA3/CLDN20/ADIPOQ/VSTM2L/CLDN10/GATA5/CDH16/PCDHB6/CDHR4/PCDH9/PCDHA3/PCDHGC5/PTPRT/ADGRL3/NECTIN4/CBL…	67
GO:0002455	humoral immune response mediated by circulating immunoglobulin	47/1518	150/18670	1.71454e-16	1.83388e-13	1.62503e-13	IGHV3-74/IGKV1-39/IGLV1-40/IGHG4/IGHV3-72/IGKV2-40/IGLV7-43/IGHG2/IGHV3-15/C3/IGHV4-39/IGLV2-23/C6/IGLV6-57/IGHV3-20/IGHV3-48/IGKV3-20/IGKV1D-39/IGKV1-16/IGHV3-30/IGKV2D-28/IGHV4-31/IGHV3-33/IGLC6/IGLV2-11/IGHV2-26/IGLV3-21/IGHV1-24/IGKV3D-20/IGHV4-59/IGKV3D-11/IGLV3-1/TRDC/IGHV1-58/C7/IGHV2-70/IGHV3-49/IGHA2/IGHV4-4/C4A/IGLV3-25/IGHG1/IGHV1-18/IGKC/FCER2/IGHV6-1/IGLV1-51	47
GO:0006956	complement activation	51/1518	175/18670	2.65446e-16	2.36601e-13	2.09656e-13	IGHV3-74/IGKV1-39/CD5L/IGLV1-40/IGHG4/IGHV3-72/IGKV2-40/IGLV7-43/IGHG2/IGHV3-15/C3/IGHV4-39/IGLV2-23/C6/IGLV6-57/IGHV3-20/CFHR1/IGHV3-48/IGKV3-20/IGKV1D-39/IGKV1-16/IGHV3-30/IGKV2D-28/IGHV4-31/IGHV3-33/IGLC6/IGLV2-11/IGHV2-26/COLEC10/RGCC/IGLV3-21/IGHV1-24/IGKV3D-20/IGHV4-59/IGKV3D-11/IGLV3-1/TRDC/IGHV1-58/C7/IGHV2-70/SCARA3/IGHV3-49/IGHA2/IGHV4-4/C4A/IGLV3-25/IGHG1/IGHV1-18/IGKC/IGHV6-1/IGLV1-51	51
GO:0030198	extracellular matrix organization	76/1518	368/18670	2.30548e-14	1.76139e-11	1.56079e-11	MMP3/MMP13/COL10A1/MMP11/SERPINB5/MMP20/HSD17B12/MMP8/HAS1/COL12A1/LUM/SPP1/ANTXR1/RECK/DMP1/MATN3/COL17A1/SPINK5/LOXL1/FOXF2/COL23A1/PTX3/LAMB3/MMP1/LOXL2/MMP7/LAMB4/COL1A2/ITGB6/KLK5/FAP/COL8A1/CTSK/DCN/EGFL6/ECM2/SFRP2/TPSAB1/ADAMTS20/ITGA7/COL1A1/MMP2/MMP10/SULF1/POSTN/MMP16/HTRA1/PDPN/HAPLN1/CREB3L1/ITGB4/COL24A1/TIMP1/GREM1/RGCC/COL5A1/ADAM12/PLOD2/MFAP2/DPT/FSCN1/KLK7/FBLN1/NID2/IBSP/CCN2/…	76
GO:0043062	extracellular structure organization	76/1518	369/18670	2.67911e-14	1.79099e-11	1.58702e-11	MMP3/MMP13/COL10A1/MMP11/SERPINB5/MMP20/HSD17B12/MMP8/HAS1/COL12A1/LUM/SPP1/ANTXR1/RECK/DMP1/MATN3/COL17A1/SPINK5/LOXL1/FOXF2/COL23A1/PTX3/LAMB3/MMP1/LOXL2/MMP7/LAMB4/COL1A2/ITGB6/KLK5/FAP/COL8A1/CTSK/DCN/EGFL6/ECM2/SFRP2/TPSAB1/ADAMTS20/ITGA7/COL1A1/MMP2/MMP10/SULF1/POSTN/MMP16/HTRA1/PDPN/HAPLN1/CREB3L1/ITGB4/COL24A1/TIMP1/GREM1/RGCC/COL5A1/ADAM12/PLOD2/MFAP2/DPT/FSCN1/KLK7/FBLN1/NID2/IBSP/CCN2/…	76
GO:0043588	skin development	80/1518	419/18670	4.02644e-13	2.3926e-10	2.12012e-10	KRT4/KRT17/CNFN/KLK12/KRT13/PI3/PKP1/KLK13/KRT14/S100A7/SPRR3/ABCA12/KRT78/FOXE1/KRT24/KRT16/KRT6A/KRT80/SPINK5/TGM3/WNT5A/INHBA/KRT76/DSG3/ASCL4/ALX4/ALOXE3/CDH3/COL1A2/KLK5/LGR5/CTSK/DSC3/SPRR2A/COL1A1/KRT3/KRT86/AKR1C3/SERPINB13/KRT6B/KRT19/IVL/ANXA1/KRT5/CERS3/ITGB4/KRT75/SCEL/DKK4/KRT23/GRHL2/EREG/DKK1/JUP/MET/COL5A1/APCDD1/CLDN4/RPTN/EDAR/KRT81/SOX21/SPRR2G/SPRR2D/PRSS8/GRHL3/KRTAP4-6/DACT2…	80
GO:0016064	immunoglobulin mediated immune response	52/1518	218/18670	9.6342e-13	5.15237e-10	4.5656e-10	IGHV3-74/IGKV1-39/IGLV1-40/IL4/IGHG4/IL13RA2/IGHV3-72/IGKV2-40/IGLV7-43/IGHG2/IGHV3-15/C3/IGHV4-39/IGLV2-23/C6/IGLV6-57/IGHV3-20/IGHV3-48/IGKV3-20/IGKV1D-39/IGKV1-16/IGHV3-30/IGKV2D-28/IGHV4-31/IGHV3-33/IGLC6/IGLV2-11/IGHV2-26/CD27/GCNT3/IGLV3-21/IGHV1-24/IGKV3D-20/IGHV4-59/IGKV3D-11/XCL1/IGLV3-1/TRDC/IGHV1-58/C7/IGHV2-70/IGHV3-49/IGHA2/IGHV4-4/C4A/IGLV3-25/IGHG1/IGHV1-18/IGKC/FCER2/IGHV6-1/IGLV1…	52
GO:0019724	B cell mediated immunity	52/1518	221/18670	1.69895e-12	8.04072e-10	7.12501e-10	IGHV3-74/IGKV1-39/IGLV1-40/IL4/IGHG4/IL13RA2/IGHV3-72/IGKV2-40/IGLV7-43/IGHG2/IGHV3-15/C3/IGHV4-39/IGLV2-23/C6/IGLV6-57/IGHV3-20/IGHV3-48/IGKV3-20/IGKV1D-39/IGKV1-16/IGHV3-30/IGKV2D-28/IGHV4-31/IGHV3-33/IGLC6/IGLV2-11/IGHV2-26/CD27/GCNT3/IGLV3-21/IGHV1-24/IGKV3D-20/IGHV4-59/IGKV3D-11/XCL1/IGLV3-1/TRDC/IGHV1-58/C7/IGHV2-70/IGHV3-49/IGHA2/IGHV4-4/C4A/IGLV3-25/IGHG1/IGHV1-18/IGKC/FCER2/IGHV6-1/IGLV1…	52
GO:0007156	homophilic cell adhesion via plasma membrane adhesion molecules	44/1518	168/18670	1.8042e-12	8.04072e-10	7.12501e-10	CNTN6/HMCN1/CDH2/ROBO1/PCDHGA12/DSG3/FAT3/CDH3/PCDHGA4/CDH8/PCDHGB4/IGSF11/PCDHGB6/MYOT/PCDHB11/PCDHB2/CDH11/PCDHGC3/DSC3/DSCAM/SDK1/CDH12/PCDHGA8/PCDHGA11/PCDHGA9/ANXA3/PLXNB3/CDH20/SDK2/IGSF9/PCDH19/ROBO2/PCDHGA3/VSTM2L/CDH16/PCDHB6/CDHR4/PCDH9/PCDHA3/PCDHGC5/PTPRT/NECTIN4/PCDHA2/PCDHA6	44
GO:0008544	epidermis development	84/1518	464/18670	2.07785e-12	8.54796e-10	7.57448e-10	KRT4/KRT17/CNFN/KLK12/KRT13/PI3/PKP1/KLK13/KRT14/S100A7/SPRR3/ABCA12/SULT2B1/PITX2/KRT78/FOXE1/KRT24/KRT16/ZNF750/KRT6A/KRT80/COL17A1/KRTDAP/SPINK5/TGM3/LAMB3/WNT5A/INHBA/KRT76/DSG3/ALX4/CDH3/CRABP2/KLK5/LGR5/CTSK/DSC3/SPRR2A/KRT3/KRT86/AKR1C3/SERPINB13/KRT6B/EMP1/KRT19/IVL/ANXA1/KRT5/CERS3/KRT75/SCEL/DKK4/KRT23/GRHL2/EREG/DKK1/JUP/APCDD1/SFRP4/RPTN/EDAR/KRT81/KLK7/SOX21/SPRR2G/SPRR2D/PRSS8/CALML…	84
GO:0002920	regulation of humoral immune response	38/1518	134/18670	4.23011e-12	1.6159e-09	1.43188e-09	IGKV1-39/CD5L/IGLV1-40/IGHG4/SPINK5/IGKV2-40/IGLV7-43/KLK5/IGHG2/C3/IGHV4-39/IGLV2-23/C6/IGLV6-57/CFHR1/IGHV3-48/IGKV3-20/IGKV1D-39/IGKV1-16/IGHV3-30/IGKV2D-28/IGHV3-33/IGLC6/IGLV2-11/IGLV3-21/IGKV3D-20/IGHV4-59/IGKV3D-11/KLK7/IGLV3-1/C7/IGHV2-70/C4A/IGLV3-25/IGHG1/IGKC/FCER2/IGLV1-51	38
GO:0030449	regulation of complement activation	34/1518	115/18670	1.58237e-11	5.64167e-09	4.99917e-09	IGKV1-39/CD5L/IGLV1-40/IGHG4/IGKV2-40/IGLV7-43/IGHG2/C3/IGHV4-39/IGLV2-23/C6/IGLV6-57/CFHR1/IGHV3-48/IGKV3-20/IGKV1D-39/IGKV1-16/IGHV3-30/IGKV2D-28/IGHV3-33/IGLC6/IGLV2-11/IGLV3-21/IGKV3D-20/IGHV4-59/IGKV3D-11/IGLV3-1/C7/IGHV2-70/C4A/IGLV3-25/IGHG1/IGKC/IGLV1-51	34
GO:0008037	cell recognition	49/1518	215/18670	2.54025e-11	8.49077e-09	7.52381e-09	NCAM2/CNTN6/IGHV3-74/EPHA3/TEX101/IGHG4/CD9/IGHV3-72/ZPBP2/TNN/ROBO1/IGHG2/IGHV3-15/IGHV4-39/NTM/IGHV3-20/IGHV3-48/DSCAM/CATSPERD/IGHV3-30/IGHV4-31/IGHV3-33/IGLC6/EFNB3/IGHV2-26/CLEC4M/ZAN/IGSF9/ADAM21/ROBO2/IGHV1-24/IGHV4-59/VSTM2L/CLGN/TRDC/IGHV1-58/IGHV2-70/IGHV3-49/ADAM2/IGHA2/IGHV4-4/PCDHB6/CATSPER1/IGHG1/IGHV1-18/KCNU1/IGKC/FUT3/IGHV6-1	49
GO:0030216	keratinocyte differentiation	60/1518	305/18670	1.02996e-10	3.24014e-08	2.87114e-08	KRT4/KRT17/CNFN/KLK12/KRT13/PI3/PKP1/KLK13/KRT14/S100A7/SPRR3/ABCA12/KRT78/KRT24/KRT16/KRT6A/KRT80/SPINK5/TGM3/WNT5A/KRT76/DSG3/CDH3/KLK5/CTSK/DSC3/SPRR2A/KRT3/KRT86/AKR1C3/SERPINB13/KRT6B/KRT19/IVL/ANXA1/KRT5/CERS3/KRT75/SCEL/KRT23/GRHL2/EREG/JUP/RPTN/KRT81/SPRR2G/SPRR2D/PRSS8/KRTAP4-6/SPRR1A/KRT9/KRT77/KRTAP5-2/KRTAP5-4/LCE3A/KRT2/SPRR2F/PPL/MSX2/LCE3D	60
GO:0031424	keratinization	49/1518	224/18670	1.18862e-10	3.41108e-08	3.02261e-08	KRT4/KRT17/CNFN/KLK12/KRT13/PI3/PKP1/KLK13/KRT14/SPRR3/ABCA12/KRT78/KRT24/KRT16/KRT6A/KRT80/SPINK5/TGM3/KRT76/DSG3/CDH3/KLK5/DSC3/SPRR2A/KRT3/KRT86/KRT6B/KRT19/IVL/KRT5/KRT75/KRT23/JUP/RPTN/KRT81/SPRR2G/SPRR2D/PRSS8/KRTAP4-6/SPRR1A/KRT9/KRT77/KRTAP5-2/KRTAP5-4/LCE3A/KRT2/SPRR2F/PPL/LCE3D	49
GO:0002460	adaptive immune response based on somatic recombination of immune receptors built from immunoglobulin superfamily domains	67/1518	361/18670	1.21186e-10	3.41108e-08	3.02261e-08	IGHV3-74/IGKV1-39/IGLV1-40/IL4/IGHG4/IL13RA2/IGHV3-72/RFTN1/RAET1L/IGKV2-40/IGLV7-43/IGHG2/IGHV3-15/IL23A/C3/IGHV4-39/IGLV2-23/C6/IGLV6-57/IGHV3-20/EMP2/CD1A/IGHV3-48/IGKV3-20/IGKV1D-39/IGKV1-16/IL12A/IGHV3-30/IGKV2D-28/IGHV4-31/IGHV3-33/IGLC6/IGLV2-11/ANXA1/IGHV2-26/CD27/IL1RL1/TMEM98/IL12B/GCNT3/IGLV3-21/IGHV1-24/IGKV3D-20/IGHV4-59/IGKV3D-11/XCL1/IGLV3-1/TRDC/IGHV1-58/C7/IGHV2-70/IGHV3-49/GZMM/…	67
GO:0007416	synapse assembly	42/1518	177/18670	1.74498e-10	4.66608e-08	4.13468e-08	LRRN3/LHFPL4/DNER/SYNDIG1/SHANK2/LRFN5/CUX2/CDH2/SHANK1/WNT5A/ADGRF1/PTPRS/NRXN1/OXTR/EFNA5/PCDHB11/PCDHB2/PPP1R9A/RAB17/DSCAM/SDK1/WNT7A/NPAS4/THBS2/NRG1/GPC4/SDK2/NLGN1/DKK1/GABRB3/LRRC4B/SNCA/ROBO2/ASIC2/PCDHB6/LRRTM3/GABRG2/ADGRL3/NTN1/CBLN1/SLITRK3/SPTBN2	42
GO:0050900	leukocyte migration	83/1518	499/18670	2.41878e-10	6.15982e-08	5.45831e-08	S100A14/CD177/S100A7/IGKV1-39/THBS4/IGLV1-40/CD9/CXCL8/CXCR2/F2RL1/MMP1/IL36A/WNT5A/MIF/RARRES2/ECM1/MAG/IGKV2-40/IGLV7-43/XCL2/COL1A2/CXCL17/PDGFD/TREM1/IL23A/TNFSF18/IGHV4-39/CCL7/IGLV2-23/SDC2/XG/IGLV6-57/CCL14/IL36G/SELL/IGHV3-48/IGKV3-20/COL1A1/IGKV1D-39/IGKV1-16/IL12A/SDC1/GRB14/CXCL5/IGHV3-30/IGKV2D-28/IGHV3-33/IL1RN/IGLC6/IGLV2-11/ANXA1/TNFRSF18/GREM1/TAFA4/OLR1/SLC7A9/GPR15/IGLV3-21/IGKV…	83
GO:0002449	lymphocyte mediated immunity	65/1518	352/18670	2.86024e-10	6.95299e-08	6.16116e-08	IGHV3-74/IGKV1-39/IGLV1-40/IL4/IGHG4/IL13RA2/IGHV3-72/RFTN1/RAET1L/IGKV2-40/KIR2DL4/IGLV7-43/IGHG2/IGHV3-15/IL23A/C3/IGHV4-39/KLRC2/IGLV2-23/C6/IGLV6-57/IGHV3-20/EMP2/CD1A/IGHV3-48/IGKV3-20/IGKV1D-39/IGKV1-16/IL12A/IGHV3-30/IGKV2D-28/IGHV4-31/IGHV3-33/IGLC6/IGLV2-11/IGHV2-26/CD27/KIR3DL1/IL12B/GCNT3/IGLV3-21/IGHV1-24/IGKV3D-20/IGHV4-59/IGKV3D-11/XCL1/IGLV3-1/TRDC/IGHV1-58/C7/IGHV2-70/IGHV3-49/GZM…	65
GO:0042742	defense response to bacterium	62/1518	330/18670	3.58842e-10	8.34385e-08	7.39362e-08	S100A14/GBP6/IGHV3-74/S100A7/IGHG4/ISG15/KRT6A/IGHV3-72/CAMP/F2RL1/SPINK5/RARRES2/SIGLEC16/LCN2/SIGLEC11/KLK5/IGHG2/IGHV3-15/IL23A/IGHV4-39/STAB2/SLPI/IGHV3-20/HP/LTF/IGHV3-48/PLAC8/IGKV3-20/IL12A/H2BS1/IGHV3-30/IGHV4-31/IGHV3-33/HTN1/IGLC6/IGHV2-26/ANXA3/DEFB1/CEBPE/GALP/IL12B/IGHV1-24/IGHV4-59/S100A8/KLK7/PGLYRP2/TRDC/IGHV1-58/IGHV2-70/IGHV3-49/IGHA2/IGHV4-4/DEFB4A/IGHG1/IGHV1-18/CHGA/IGKC/LCE3…	62
GO:0009913	epidermal cell differentiation	63/1518	358/18670	3.9094e-09	8.71145e-07	7.71935e-07	KRT4/KRT17/CNFN/KLK12/KRT13/PI3/PKP1/KLK13/KRT14/S100A7/SPRR3/ABCA12/SULT2B1/PITX2/KRT78/KRT24/KRT16/KRT6A/KRT80/SPINK5/TGM3/WNT5A/KRT76/DSG3/CDH3/KLK5/CTSK/DSC3/SPRR2A/KRT3/KRT86/AKR1C3/SERPINB13/KRT6B/KRT19/IVL/ANXA1/KRT5/CERS3/KRT75/SCEL/KRT23/GRHL2/EREG/JUP/SFRP4/RPTN/KRT81/SPRR2G/SPRR2D/PRSS8/KRTAP4-6/SPRR1A/KRT9/KRT77/KRTAP5-2/KRTAP5-4/LCE3A/KRT2/SPRR2F/PPL/MSX2/LCE3D	63
GO:0006910	phagocytosis, recognition	25/1518	84/18670	6.5173e-09	1.39418e-06	1.23541e-06	IGHV3-74/IGHG4/IGHV3-72/IGHG2/IGHV3-15/IGHV4-39/IGHV3-20/IGHV3-48/IGHV3-30/IGHV4-31/IGHV3-33/IGLC6/IGHV2-26/IGHV1-24/IGHV4-59/TRDC/IGHV1-58/IGHV2-70/IGHV3-49/IGHA2/IGHV4-4/IGHG1/IGHV1-18/IGKC/IGHV6-1	25
GO:0050808	synapse organization	68/1518	408/18670	9.49683e-09	1.95343e-06	1.73096e-06	CAMK1/CAMK2B/CHRNA1/LRRN3/LHFPL4/POTEKP/DNER/SYNDIG1/SHANK2/LRFN5/CUX2/NEUROD2/CDH2/SHANK1/WNT5A/ADGRF1/PTPRS/C3/CDH8/NRXN1/MYOT/OXTR/EFNA5/PCDHB11/PCDHB2/PPP1R9A/PCDHGC3/RAB17/FRMPD4/DSCAM/SDK1/ZNF365/WNT7A/NPAS4/CACNB4/SYBU/THBS2/NRG1/GPC4/SHISA7/KLK8/ERC2/SDK2/NLGN1/IGSF9/DKK1/GABRB3/LRRC4B/LRRC4C/SNCA/ROBO2/GLRB/ASIC2/CACNG2/PCDHB6/LRRTM3/GABRG2/LRFN2/PCDHGC5/ADGRL3/NTN1/CBLN1/SLITRK3/CTNNA2/…	68
GO:0034329	cell junction assembly	68/1518	409/18670	1.05086e-08	2.08148e-06	1.84443e-06	PKP1/ACTN2/KRT14/LRRN3/EPHA3/LHFPL4/DNER/CD9/SYNDIG1/SHANK2/COL17A1/LRFN5/CUX2/LAMB3/CDH2/SHANK1/WNT5A/ADGRF1/LIM2/CDH3/PTPRS/CDH8/CNTNAP1/NRXN1/OXTR/EFNA5/PCDHB11/PCDHB2/PPP1R9A/CDH11/RAB17/EPB41L5/DSCAM/CLDN3/SDK1/CDH12/WNT7A/NPAS4/THBS2/NRG1/KRT5/GPBAR1/GPC4/ITGB4/GRHL2/CDH20/SDK2/NLGN1/DKK1/GABRB3/LRRC4B/GJB2/JUP/SNCA/ROBO2/ASIC2/FSCN1/SORBS1/PCDHB6/LRRTM3/GABRG2/ADGRL3/NTN1/CBLN1/SLITRK3/FN1…	68
GO:0006911	phagocytosis, engulfment	30/1518	118/18670	1.2638e-08	2.41385e-06	2.13895e-06	IGHV3-74/IGHG4/IGHV3-72/F2RL1/GULP1/IGHG2/IGHV3-15/C3/ALOX15/IGHV4-39/IGHV3-20/IGHV3-48/IGHV3-30/IGHV4-31/IGHV3-33/IGLC6/IGHV2-26/XKR9/IGHV1-24/IGHV4-59/TRDC/IGHV1-58/IGHV2-70/IGHV3-49/IGHA2/IGHV4-4/IGHG1/IGHV1-18/IGKC/IGHV6-1	30
GO:0060078	regulation of postsynaptic membrane potential	33/1518	140/18670	1.83221e-08	3.37885e-06	2.99405e-06	S1PR2/P2RX3/GABRA5/CHRNA1/CHRNA9/SHANK2/CUX2/SHANK1/RGS4/GRIN2A/RIMS1/IGSF11/NRXN1/GRIN2C/PPP1R9A/CHRNA6/WNT7A/KCND2/NPAS4/RGS7BP/NLGN1/GABRB3/SNCA/GLRB/GABRR1/GRIK3/GABRG2/CHRND/KCNA1/CHRNB3/GABRG3/CBLN1/FGF14	33
GO:0019730	antimicrobial humoral response	30/1518	122/18670	2.88539e-08	5.10778e-06	4.52608e-06	PI3/S100A7/CXCL8/KRT6A/CAMP/SPINK5/RARRES2/LCN2/KLK5/PRSS3/SLPI/LTF/IGKV3-20/H2BS1/CXCL5/HTN1/DEFB1/GALP/S100A8/KLK7/CXCL9/PGLYRP2/PRTN3/REG1A/IGHA2/DEFB4A/CHGA/IL36RN/S100A12/BPIFA1	30
GO:0002377	immunoglobulin production	40/1518	193/18670	2.96075e-08	5.10778e-06	4.52608e-06	IGKV1-39/IGLV1-40/IL4/IL13RA2/IGLV7-46/IGLV4-60/IGKV2-40/IGLV7-43/IGLV3-12/TRAV2/IGLV4-69/IGLV2-23/IGLV6-57/IGKV3-20/IGKV1D-13/IGKV1D-39/IGKV1-16/IGLV5-45/IGKV2D-28/IGLV8-61/IGLV2-11/IL13/IGLV5-37/IGLV2-18/IGKV1-27/GCNT3/IGLV3-21/IGKV3D-20/IGLV10-54/IGKV3D-11/RBP4/XCL1/IGLV3-1/VPREB3/IGLV3-25/IGLV3-10/IGKC/IGKV1-13/IGKV1-9/IGLV1-51	40
GO:0042391	regulation of membrane potential	69/1518	434/18670	5.1259e-08	8.56666e-06	7.59106e-06	S1PR2/ACTN2/P2RX3/GABRA5/CHRNA1/CLCN1/CHRNA9/SCN11A/SHANK2/CUX2/SCN5A/SHANK1/RYR2/CTNNA3/RGS4/HTR3E/GRIN2A/SNTA1/RIMS1/CNTNAP1/DCN/IGSF11/NRXN1/GRIN2C/PPP1R9A/CHRNA6/KCNK15/CACNA1B/WNT7A/KCND2/IFI6/ADRA1A/NPAS4/RGS7BP/KCNJ3/CACNB4/POPDC3/KCNMB2/TAFA4/KCNN2/NLGN1/KCNE1/GABRB3/JUP/SNCA/SCN10A/GLRB/ASIC2/CACNG2/GABRR1/CCK/SCN1A/CACNA1E/GRIK3/CAV3/GABRG2/SLC1A6/MYH14/KCNU1/CHRND/KCNA1/HTR3C/CHRNB3/GA…	69
GO:0099024	plasma membrane invagination	30/1518	127/18670	7.63322e-08	1.23704e-05	1.09616e-05	IGHV3-74/IGHG4/IGHV3-72/F2RL1/GULP1/IGHG2/IGHV3-15/C3/ALOX15/IGHV4-39/IGHV3-20/IGHV3-48/IGHV3-30/IGHV4-31/IGHV3-33/IGLC6/IGHV2-26/XKR9/IGHV1-24/IGHV4-59/TRDC/IGHV1-58/IGHV2-70/IGHV3-49/IGHA2/IGHV4-4/IGHG1/IGHV1-18/IGKC/IGHV6-1	30
GO:0002440	production of molecular mediator of immune response	50/1518	286/18670	1.92198e-07	3.02316e-05	2.67887e-05	IGKV1-39/IGLV1-40/IL4/IL13RA2/F2RL1/SPINK5/IGLV7-46/WNT5A/MIF/IGLV4-60/IGKV2-40/KIR2DL4/IGLV7-43/IGLV3-12/KLK5/TRAV2/IGLV4-69/IGLV2-23/IGLV6-57/IGKV3-20/IGKV1D-13/IGKV1D-39/IGKV1-16/IL12A/IGLV5-45/IGKV2D-28/IGLV8-61/IGLV2-11/IL13/IGLV5-37/IGLV2-18/IGKV1-27/IL12B/GCNT3/IGLV3-21/IGKV3D-20/IGLV10-54/IGKV3D-11/RBP4/KLK7/XCL1/IGLV3-1/VPREB3/IGLV3-25/IGLV3-10/CHGA/IGKC/IGKV1-13/IGKV1-9/IGLV1-51	50
GO:0001706	endoderm formation	17/1518	50/18670	2.00017e-07	3.05627e-05	2.70821e-05	HNF1B/MMP8/COL12A1/NANOG/LAMB3/INHBA/SOX2/COL8A1/ITGA7/MMP2/POU5F1/DKK1/NOG/COL5A1/NODAL/HMGA2/FN1	17
GO:0035987	endodermal cell differentiation	16/1518	45/18670	2.25012e-07	3.34268e-05	2.962e-05	HNF1B/MMP8/COL12A1/NANOG/LAMB3/INHBA/SOX2/COL8A1/ITGA7/MMP2/POU5F1/DKK1/COL5A1/NODAL/HMGA2/FN1	16
GO:0051963	regulation of synapse assembly	26/1518	106/18670	2.51005e-07	3.62805e-05	3.21487e-05	LRRN3/LHFPL4/SYNDIG1/LRFN5/CUX2/WNT5A/PTPRS/NRXN1/OXTR/EFNA5/PPP1R9A/RAB17/WNT7A/THBS2/GPC4/NLGN1/DKK1/LRRC4B/SNCA/ROBO2/ASIC2/LRRTM3/ADGRL3/NTN1/CBLN1/SLITRK3	26
GO:0010324	membrane invagination	30/1518	135/18670	3.20098e-07	4.50496e-05	3.99191e-05	IGHV3-74/IGHG4/IGHV3-72/F2RL1/GULP1/IGHG2/IGHV3-15/C3/ALOX15/IGHV4-39/IGHV3-20/IGHV3-48/IGHV3-30/IGHV4-31/IGHV3-33/IGLC6/IGHV2-26/XKR9/IGHV1-24/IGHV4-59/TRDC/IGHV1-58/IGHV2-70/IGHV3-49/IGHA2/IGHV4-4/IGHG1/IGHV1-18/IGKC/IGHV6-1	30
GO:0006909	phagocytosis	59/1518	369/18670	3.88712e-07	5.33033e-05	4.72329e-05	IGHV3-74/IGKV1-39/IGLV1-40/IGHG4/IGHV3-72/F2RL1/PTX3/IGKV2-40/IGLV7-43/GULP1/IGHG2/IGHV3-15/C3/ALOX15/IGHV4-39/IGLV2-23/IGLV6-57/IGHV3-20/IGHV3-48/IGKV3-20/IGKV1D-39/IGKV1-16/IGHV3-30/IGKV2D-28/IGHV4-31/IGHV3-33/IGLC6/IGLV2-11/ANXA1/IGHV2-26/ANXA3/XKR9/SLAMF1/TAFA4/CEBPE/MET/IGLV3-21/IGHV1-24/IGKV3D-20/IGHV4-59/IGKV3D-11/ADIPOQ/IGLV3-1/PLD4/TRDC/PRTN3/IGHV1-58/IGHV2-70/IGHV3-49/IGHA2/IGHV4-4/C4A/…	59
GO:0030574	collagen catabolic process	16/1518	47/18670	4.47402e-07	5.98176e-05	5.30053e-05	MMP3/MMP13/MMP11/MMP20/MMP8/MMP1/MMP7/FAP/CTSK/MMP2/MMP10/MMP16/KLK6/PRTN3/MMP27/MMP12	16
GO:0097530	granulocyte migration	30/1518	141/18670	8.58209e-07	0.000111944	9.91953e-05	S100A14/CD177/S100A7/THBS4/CXCL8/CXCR2/IL36A/RARRES2/XCL2/CXCL17/IL23A/CCL7/XG/CCL14/IL36G/CXCL5/IL1RN/ANXA1/S100A8/CXCL9/XCL1/CCL16/PRTN3/IL17A/CCL11/IL36B/IL36RN/IL37/S100A12/CXCR1	30
GO:0008277	regulation of G protein-coupled receptor signaling pathway	30/1518	142/18670	1.00467e-06	0.000127927	0.000113358	GNAT1/HTR2B/CXCL8/RAMP1/NOS1/WNT5A/RGS4/KLK5/C3/GNG4/TMOD2/RGS20/GPRASP1/RGS1/PPEF1/CNGB1/CALCR/APLP1/PDE6A/MRAP/MET/SNCA/KLK6/FRMPD1/SAG/CNGA1/RGS6/CHGA/RGS9/RGS13	30
GO:0001503	ossification	61/1518	398/18670	1.0831e-06	0.000134707	0.000119366	MMP13/OMD/ADGRV1/RRAS2/BMP7/SPP1/ISG15/DMP1/HAND2/TNN/WNT5A/ECM1/SOX2/COL1A2/ASPN/STC1/TMEM119/ALOX15/CTSK/PTGS2/HEMGN/SFRP2/CDH11/LTF/COL1A1/MMP2/TWIST2/DLX5/PTH1R/MMP16/GLI3/SP7/CLEC5A/CREB3L1/RANBP3L/AREG/GREM1/CTHRC1/DKK1/NOG/NELL1/TWIST1/ATP6V0A4/ROR2/SIX2/IBSP/CCN2/IHH/GDF10/ITGA11/RSPO2/BMP6/RORB/COL2A1/COMP/MYOG/SOST/CHRDL2/MSX2/FZD9/PENK	61
GO:0010466	negative regulation of peptidase activity	45/1518	262/18670	1.28262e-06	0.000155896	0.000138142	SPINK7/PI3/A2ML1/SERPINB5/CST1/SPINK13/SPINK1/SPINK2/RECK/SPINK5/CSTB/SERPINA9/ECM1/SERPINB7/SERPINB11/C3/UMODL1/PTGS2/SLPI/SFRP2/SPOCK3/LTF/MT3/TIMP3/DPEP1/SERPINI1/IFI6/SERPINB13/SERPINB2/C3P1/CD27/TIMP1/VIL1/WNT9A/SERPINA2/CST2/SNCA/WFDC2/SPOCK1/C4A/SPINK8/TFPI2/SERPINA12/FABP1/CST4	45
GO:0022617	extracellular matrix disassembly	21/1518	81/18670	1.33042e-06	0.000157848	0.000139872	MMP3/MMP13/MMP11/MMP20/MMP8/MMP1/MMP7/KLK5/FAP/CTSK/TPSAB1/MMP2/MMP10/MMP16/HTRA1/PDPN/TIMP1/FSCN1/KLK7/CMA1/MMP12	21
GO:0032963	collagen metabolic process	26/1518	115/18670	1.35771e-06	0.000157848	0.000139872	MMP3/MMP13/MMP11/MMP20/MMP8/MMP1/SERPINB7/MMP7/COL1A2/FAP/CTSK/LARP6/COL1A1/MMP2/MMP10/MMP16/CREB3L1/RGCC/COL5A1/PLOD2/KLK6/PRTN3/CCN2/IHH/MMP27/MMP12	26
GO:0010469	regulation of signaling receptor activity	33/1518	169/18670	1.9141e-06	0.0002178	0.000192996	ACTN2/LYPD6B/SLURP1/SHANK2/CACNG5/CGA/SHANK1/ADH7/GRIN2A/TGFA/CACNG7/CALCR/LYPD6/ANXA3/DKK4/GREM1/TAFA4/SHISA7/EREG/NLGN1/SHISA8/DKK1/NOG/CBLC/CACNG2/GRIA2/SHISA9/EPGN/TAFA1/ADRA2A/CAV3/GPRC5A/RGS9	33
GO:0035988	chondrocyte proliferation	9/1518	17/18670	2.0214e-06	0.000225217	0.000199569	STC1/LTF/MMP16/SIX2/CCN2/IHH/MUSTN1/COMP/HMGA2	9
GO:0010951	negative regulation of endopeptidase activity	43/1518	250/18670	2.10854e-06	0.000230132	0.000203924	SPINK7/PI3/A2ML1/SERPINB5/CST1/SPINK13/SPINK1/SPINK2/RECK/SPINK5/CSTB/SERPINA9/SERPINB7/SERPINB11/C3/PTGS2/SLPI/SFRP2/SPOCK3/LTF/MT3/TIMP3/DPEP1/SERPINI1/IFI6/SERPINB13/SERPINB2/C3P1/CD27/TIMP1/VIL1/WNT9A/SERPINA2/CST2/SNCA/WFDC2/SPOCK1/C4A/SPINK8/TFPI2/SERPINA12/FABP1/CST4	43
GO:0001523	retinoid metabolic process	24/1518	104/18670	2.32777e-06	0.00024831	0.000220032	CYP2S1/PNPLA4/ADH1B/RARRES2/ADH7/SDR16C5/CRABP2/SDC2/CYP2C8/SDC1/GPC5/AKR1C3/RPE65/GPC4/GPIHBP1/AKR1B10/CRABP1/RBP4/RLBP1/CYP26A1/APOC3/GPC6/CYP27C1/CLPS	24
GO:0031214	biomineral tissue development	32/1518	163/18670	2.41439e-06	0.00024831	0.000220032	MMP13/OMD/MMP20/ADGRV1/BMP7/SPP1/ISG15/DMP1/ODAPH/ECM1/COL1A2/ASPN/TMEM119/ALOX15/PTGS2/AMTN/LTF/COL1A1/PTH1R/HTN1/GREM1/NELL1/TWIST1/ROR2/MEPE/IBSP/RSPO2/BMP6/TSPEAR/COMP/MSX2/FZD9	32
GO:0110148	biomineralization	32/1518	163/18670	2.41439e-06	0.00024831	0.000220032	MMP13/OMD/MMP20/ADGRV1/BMP7/SPP1/ISG15/DMP1/ODAPH/ECM1/COL1A2/ASPN/TMEM119/ALOX15/PTGS2/AMTN/LTF/COL1A1/PTH1R/HTN1/GREM1/NELL1/TWIST1/ROR2/MEPE/IBSP/RSPO2/BMP6/TSPEAR/COMP/MSX2/FZD9	32
GO:0034765	regulation of ion transmembrane transport	69/1518	483/18670	2.91872e-06	0.000294516	0.000260975	KCNJ1/KCNJ6/ACTN2/CLIC3/KCNA7/CLCN1/SCN11A/KCNG4/SHANK2/CACNG5/HECW1/NOS1/SCN5A/SHANK1/RYR2/CLCN2/RGS4/GRIN2A/SNTA1/CACNG7/KCNK15/KCNV1/CACNA1B/KCNG2/KCND2/LRRC26/KCNJ3/CACNB4/IL13/CALCR/KCNC3/ANXA3/CRHR1/SHISA7/KCNN2/NLGN1/KCNE1/SHISA8/CACNA1S/SNCA/SCN10A/F2RL3/ASIC2/CACNG2/TWIST1/GRIA2/KCNJ15/CXCL9/XCL1/CLIC6/SHISA9/KCNQ2/SCN1A/CACNA1E/ADRA2A/CAV3/KCNA4/CATSPER1/TRPC6/KCNU1/KCNA1/RGS9/FGF14/CLC…	69
GO:0050871	positive regulation of B cell activation	29/1518	142/18670	3.11084e-06	0.000308088	0.000273002	IGHV3-74/IL4/IGHG4/IGHV3-72/MIF/IGHG2/IGHV3-15/IGHV4-39/IGHV3-20/IGHV3-48/IGHV3-30/IGHV4-31/IGHV3-33/IGLC6/IL13/IGHV2-26/CD27/IGHV1-24/IGHV4-59/TRDC/IGHV1-58/IGHV2-70/IGHV3-49/IGHA2/IGHV4-4/IGHG1/IGHV1-18/IGKC/IGHV6-1	29
GO:0018149	peptide cross-linking	17/1518	60/18670	3.59528e-06	0.000349592	0.000309779	PI3/SPRR3/TGM3/TGM7/DCN/SPOCK3/SPRR2A/IVL/ANXA1/TGM6/SPRR2D/SPRR1A/LCE3A/KRT2/SPRR2F/FN1/LCE3D	17
GO:0070252	actin-mediated cell contraction	26/1518	121/18670	3.72826e-06	0.000356049	0.0003155	ACTN2/SCN5A/RYR2/CTNNA3/FRMD6/STC1/SNTA1/TTN/EMP2/EPB41L5/MYL2/MYH3/KCNJ3/PDPN/VIL1/KCNN2/KCNE1/JUP/TNNI1/ACTC1/SCN1A/TNNI3/MYH7/CAV3/TNNT1/MYH6	26
GO:0060079	excitatory postsynaptic potential	23/1518	100/18670	3.9904e-06	0.000374397	0.00033176	S1PR2/P2RX3/CHRNA1/CHRNA9/SHANK2/CUX2/SHANK1/RGS4/GRIN2A/RIMS1/IGSF11/NRXN1/GRIN2C/PPP1R9A/CHRNA6/WNT7A/NPAS4/NLGN1/SNCA/GLRB/CHRND/CHRNB3/CBLN1	23
GO:0099565	chemical synaptic transmission, postsynaptic	24/1518	108/18670	4.70989e-06	0.000434285	0.000384826	S1PR2/P2RX3/CHRNA1/CHRNA9/SHANK2/CUX2/SHANK1/RGS4/GRIN2A/RIMS1/IGSF11/NRXN1/GRIN2C/PPP1R9A/CHRNA6/WNT7A/NPAS4/NLGN1/GABRB3/SNCA/GLRB/CHRND/CHRNB3/CBLN1	24
GO:0071621	granulocyte chemotaxis	26/1518	123/18670	5.12619e-06	0.000464659	0.000411742	S100A14/S100A7/THBS4/CXCL8/CXCR2/IL36A/RARRES2/XCL2/CXCL17/IL23A/CCL7/CCL14/IL36G/CXCL5/IL1RN/ANXA1/S100A8/CXCL9/XCL1/CCL16/CCL11/IL36B/IL36RN/IL37/S100A12/CXCR1	26
GO:0051216	cartilage development	37/1518	209/18670	5.35627e-06	0.000471472	0.000417779	MMP13/BARX2/COL12A1/BMP7/LUM/MATN3/HAND2/WNT5A/LOXL2/ECM1/STC1/CTSK/SFRP2/MSX1/COL1A1/SULF1/WNT7A/PTH1R/GLI3/TIMP1/GREM1/WNT9A/NOG/ROR2/SIX2/SCARA3/CCN2/IHH/RSPO2/BMP6/COL2A1/PITX1/MUSTN1/COMP/HMGA2/CHRDL2/MSX2	37
GO:0050804	modulation of chemical synaptic transmission	63/1518	436/18670	5.37767e-06	0.000471472	0.000417779	S1PR2/CAMK2B/P2RX3/SLC8A3/SHANK2/CACNG5/CUX2/NEUROD2/CDH2/SHANK1/MME/RGS4/GRIN2A/PTPRS/RIMS1/DCC/IGSF11/NRXN1/CACNG7/GRIN2C/OXTR/PTGS2/CNTNAP4/PPP1R9A/CHRNA6/CDH11/PRKAR2B/GRM8/CACNA1B/SNCAIP/WNT7A/ADRA1A/SYT1/NPAS4/SORCS3/SYN3/SYBU/EFNB3/NRGN/CRHR1/GRM7/SHISA7/NLGN1/SHISA8/DKK1/LRRC4C/SLC24A2/SNCA/PRRT2/CACNG2/ROR2/ADIPOQ/SHISA9/GRIK3/LRFN2/PRKCG/NRG3/CHRNB3/CBLN1/FGF14/GIP/CHRM2/GDNF	63
GO:0099177	regulation of trans-synaptic signaling	63/1518	437/18670	5.79734e-06	0.00048173	0.000426869	S1PR2/CAMK2B/P2RX3/SLC8A3/SHANK2/CACNG5/CUX2/NEUROD2/CDH2/SHANK1/MME/RGS4/GRIN2A/PTPRS/RIMS1/DCC/IGSF11/NRXN1/CACNG7/GRIN2C/OXTR/PTGS2/CNTNAP4/PPP1R9A/CHRNA6/CDH11/PRKAR2B/GRM8/CACNA1B/SNCAIP/WNT7A/ADRA1A/SYT1/NPAS4/SORCS3/SYN3/SYBU/EFNB3/NRGN/CRHR1/GRM7/SHISA7/NLGN1/SHISA8/DKK1/LRRC4C/SLC24A2/SNCA/PRRT2/CACNG2/ROR2/ADIPOQ/SHISA9/GRIK3/LRFN2/PRKCG/NRG3/CHRNB3/CBLN1/FGF14/GIP/CHRM2/GDNF	63
GO:0007601	visual perception	38/1518	218/18670	5.86279e-06	0.00048173	0.000426869	GNAT1/TACSTD2/HMCN1/PDC/EYA4/ADGRV1/LUM/ABLIM1/BFSP2/MYO3B/POU6F2/CDH3/GPR143/CNGB3/RIMS1/SIX3/PRPH2/KERA/GRM8/COL1A1/TIMP3/CNGB1/RPE65/CRYGN/PDE6A/CRX/SLC24A2/VSX1/GLRB/RBP4/RLBP1/CNGA1/OPN5/RORB/COL2A1/RGR/RGS9/CNGA3	38
GO:0050807	regulation of synapse organization	38/1518	218/18670	5.86279e-06	0.00048173	0.000426869	CAMK1/CAMK2B/LRRN3/LHFPL4/SYNDIG1/LRFN5/CUX2/NEUROD2/CDH2/WNT5A/PTPRS/CDH8/NRXN1/OXTR/EFNA5/PPP1R9A/RAB17/FRMPD4/WNT7A/THBS2/GPC4/SHISA7/KLK8/NLGN1/IGSF9/DKK1/LRRC4B/SNCA/ROBO2/ASIC2/LRRTM3/LRFN2/ADGRL3/NTN1/CBLN1/SLITRK3/CTNNA2/FZD9	38
GO:0097529	myeloid leukocyte migration	37/1518	210/18670	6.00193e-06	0.00048173	0.000426869	S100A14/CD177/S100A7/THBS4/CD9/CXCL8/CXCR2/IL36A/MIF/RARRES2/XCL2/CXCL17/PDGFD/IL23A/CCL7/XG/CCL14/IL36G/CXCL5/IL1RN/ANXA1/GREM1/TAFA4/S100A8/ROR2/CXCL9/XCL1/CCL16/PRTN3/IL17A/CHGA/CCL11/IL36B/IL36RN/IL37/S100A12/CXCR1	37
GO:0002433	immune response-regulating cell surface receptor signaling pathway involved in phagocytosis	28/1518	139/18670	6.03514e-06	0.00048173	0.000426869	IGKV1-39/IGLV1-40/IGHG4/IGKV2-40/IGLV7-43/IGHG2/IGHV4-39/IGLV2-23/IGLV6-57/IGHV3-48/IGKV3-20/IGKV1D-39/IGKV1-16/IGHV3-30/IGKV2D-28/IGHV3-33/IGLC6/IGLV2-11/IGLV3-21/IGKV3D-20/IGHV4-59/IGKV3D-11/IGLV3-1/IGHV2-70/IGLV3-25/IGHG1/IGKC/IGLV1-51	28
GO:0038096	Fc-gamma receptor signaling pathway involved in phagocytosis	28/1518	139/18670	6.03514e-06	0.00048173	0.000426869	IGKV1-39/IGLV1-40/IGHG4/IGKV2-40/IGLV7-43/IGHG2/IGHV4-39/IGLV2-23/IGLV6-57/IGHV3-48/IGKV3-20/IGKV1D-39/IGKV1-16/IGHV3-30/IGKV2D-28/IGHV3-33/IGLC6/IGLV2-11/IGLV3-21/IGKV3D-20/IGHV4-59/IGKV3D-11/IGLV3-1/IGHV2-70/IGLV3-25/IGHG1/IGKC/IGLV1-51	28
GO:0050803	regulation of synapse structure or activity	39/1518	227/18670	6.35093e-06	0.000499482	0.000442599	CAMK1/CAMK2B/LRRN3/LHFPL4/SYNDIG1/LRFN5/CUX2/NEUROD2/CDH2/WNT5A/PTPRS/CDH8/NRXN1/OXTR/EFNA5/PPP1R9A/RAB17/FRMPD4/WNT7A/SYBU/THBS2/GPC4/SHISA7/KLK8/NLGN1/IGSF9/DKK1/LRRC4B/SNCA/ROBO2/ASIC2/LRRTM3/LRFN2/ADGRL3/NTN1/CBLN1/SLITRK3/CTNNA2/FZD9	39
GO:0016101	diterpenoid metabolic process	24/1518	110/18670	6.59423e-06	0.000511101	0.000452895	CYP2S1/PNPLA4/ADH1B/RARRES2/ADH7/SDR16C5/CRABP2/SDC2/CYP2C8/SDC1/GPC5/AKR1C3/RPE65/GPC4/GPIHBP1/AKR1B10/CRABP1/RBP4/RLBP1/CYP26A1/APOC3/GPC6/CYP27C1/CLPS	24
GO:0006898	receptor-mediated endocytosis	49/1518	314/18670	7.33092e-06	0.000560082	0.000496298	IGKV1-39/IGLV1-40/IL4/CD9/HTR2B/CXCL8/RAMP1/CACNG5/CXCR2/ACKR3/IGKV2-40/IGLV7-43/C3/IGHV4-39/STAB2/LRP1B/CACNG7/IGLV2-23/IGLV6-57/HP/IGHV3-48/IGKV3-20/IGKV1D-39/IGKV1-16/IGHV3-30/IGKV2D-28/IGHV3-33/MRC1/IGLC6/IGLV2-11/GREM1/DKK1/SNCA/IGLV3-21/SFRP4/IGKV3D-20/IGHV4-59/IGKV3D-11/CACNG2/IGLV3-1/IGHV2-70/SAG/IGHA2/IGLV3-25/CAV3/IGKC/APOC3/IGLV1-51/CXCR1	49
GO:0050953	sensory perception of light stimulus	38/1518	222/18670	9.07149e-06	0.000672779	0.00059616	GNAT1/TACSTD2/HMCN1/PDC/EYA4/ADGRV1/LUM/ABLIM1/BFSP2/MYO3B/POU6F2/CDH3/GPR143/CNGB3/RIMS1/SIX3/PRPH2/KERA/GRM8/COL1A1/TIMP3/CNGB1/RPE65/CRYGN/PDE6A/CRX/SLC24A2/VSX1/GLRB/RBP4/RLBP1/CNGA1/OPN5/RORB/COL2A1/RGR/RGS9/CNGA3	38
GO:0061448	connective tissue development	44/1518	273/18670	9.21793e-06	0.000672779	0.00059616	MMP13/BARX2/COL12A1/BMP7/LUM/MATN3/HAND2/CRIP1/WNT5A/LOXL2/ECM1/SERPINB7/PDGFD/SELENOM/STC1/CTSK/UMODL1/SFRP2/MSX1/COL1A1/SULF1/WNT7A/PTH1R/GLI3/TIMP1/GREM1/WNT9A/GDF7/NOG/COL5A1/ROR2/SIX2/SCARA3/CCN2/IHH/RSPO2/BMP6/COL2A1/PITX1/MUSTN1/COMP/HMGA2/CHRDL2/MSX2	44
GO:0038094	Fc-gamma receptor signaling pathway	28/1518	142/18670	9.23779e-06	0.000672779	0.00059616	IGKV1-39/IGLV1-40/IGHG4/IGKV2-40/IGLV7-43/IGHG2/IGHV4-39/IGLV2-23/IGLV6-57/IGHV3-48/IGKV3-20/IGKV1D-39/IGKV1-16/IGHV3-30/IGKV2D-28/IGHV3-33/IGLC6/IGLV2-11/IGLV3-21/IGKV3D-20/IGHV4-59/IGKV3D-11/IGLV3-1/IGHV2-70/IGLV3-25/IGHG1/IGKC/IGLV1-51	28
GO:0048705	skeletal system morphogenesis	40/1518	239/18670	9.3092e-06	0.000672779	0.00059616	MMP13/BARX2/COL12A1/BMP7/MATN3/ALX4/STC1/TMEM119/SFRP2/TBXT/MSX1/LTF/PAX1/COL1A1/MMP2/WNT7A/DLX5/MMP16/GLI3/GREM1/GRHL2/WNT9A/NOG/SFRP4/TWIST1/ROR2/CDX1/SIX2/GSC/HOXB8/SCARA3/CCN2/IHH/BMP6/NODAL/HOXB1/COL2A1/COMP/FREM1/MSX2	40
GO:0006936	muscle contraction	54/1518	363/18670	1.07238e-05	0.00076468	0.000677595	ACTN2/P2RX3/CHRNA1/MB/SLC8A3/CLCN1/BDKRB2/HTR2B/MYL7/NOS1/SCN5A/RYR2/CTNNA3/IGSF22/STC1/SNTA1/TMOD2/MYOT/OXTR/PTGS2/TTN/MYL2/MYLPF/SULF1/ADRA1A/MYH3/KCNJ3/HTR1D/KCNN2/GAMT/KCNE1/CACNA1S/JUP/SCN10A/TNNI1/MYL10/ACTC1/CCN2/SCN1A/TNNI3/MYH7/SORBS1/ADRA2A/CAV3/CHGA/COMP/MYH14/CHRND/KCNA1/UTS2/TNNT1/MYH6/CHRM2/GDNF	54
GO:0001704	formation of primary germ layer	25/1518	121/18670	1.17818e-05	0.000829066	0.000734648	HNF1B/MMP8/COL12A1/BMP7/NANOG/LAMB3/WNT5A/INHBA/SOX2/COL8A1/SFRP2/TBXT/EPB41L5/ITGA7/MMP2/POU5F1/ITGB4/DKK1/NOG/COL5A1/SIX2/NODAL/HMGA2/FN1/MIR150	25
GO:0042445	hormone metabolic process	39/1518	233/18670	1.19477e-05	0.000829825	0.000735321	DIO2/HSD17B12/FOXE1/CYP2S1/IYD/DUOXA1/SPP1/CHAT/CGA/PNPLA4/ADH1B/AANAT/MME/ADH7/CLCN2/SDR16C5/CRABP2/SELENOM/CHST9/CYP2C8/NR5A1/AKR1C3/TG/HSD17B2/RPE65/DIO3/AKR1B10/CRABP1/GHRHR/KLK6/RBP4/TSPOAP1/CYP26A1/BMP6/CYP21A2/SULT1E1/PON3/CMA1/CYP27C1	39
GO:0060349	bone morphogenesis	24/1518	114/18670	1.25498e-05	0.000851195	0.000754257	MMP13/COL12A1/MATN3/STC1/TMEM119/SFRP2/TBXT/MSX1/LTF/PAX1/COL1A1/DLX5/MMP16/GLI3/SFRP4/TWIST1/CDX1/SCARA3/IHH/BMP6/COL2A1/COMP/FREM1/MSX2	24
GO:0050853	B cell receptor signaling pathway	26/1518	129/18670	1.26713e-05	0.000851195	0.000754257	IGHV3-74/IGHG4/IGHV3-72/RFTN1/IGHG2/IGHV3-15/IGHV4-39/IGHV3-20/IGHV3-48/IGHV3-30/IGHV4-31/IGHV3-33/IGLC6/IGHV2-26/IGHV1-24/IGHV4-59/TRDC/IGHV1-58/IGHV2-70/IGHV3-49/IGHA2/IGHV4-4/IGHG1/IGHV1-18/IGKC/IGHV6-1	26
GO:0021889	olfactory bulb interneuron differentiation	7/1518	12/18670	1.27329e-05	0.000851195	0.000754257	ROBO1/WNT5A/GSX2/DLX5/SALL1/ROBO2/ARX	7
GO:0002431	Fc receptor mediated stimulatory signaling pathway	28/1518	145/18670	1.39248e-05	0.000919378	0.000814675	IGKV1-39/IGLV1-40/IGHG4/IGKV2-40/IGLV7-43/IGHG2/IGHV4-39/IGLV2-23/IGLV6-57/IGHV3-48/IGKV3-20/IGKV1D-39/IGKV1-16/IGHV3-30/IGKV2D-28/IGHV3-33/IGLC6/IGLV2-11/IGLV3-21/IGKV3D-20/IGHV4-59/IGKV3D-11/IGLV3-1/IGHV2-70/IGLV3-25/IGHG1/IGKC/IGLV1-51	28
GO:0055123	digestive system development	28/1518	146/18670	1.59136e-05	0.00103788	0.000919677	CPS1/HNF1B/FOXE1/BARX1/DAB1/CXCL8/NPY/FOXF2/WNT5A/RARRES2/CCKBR/ALX4/OXTR/SFRP2/EPB41L5/PDGFC/GLI3/ITGB4/SALL1/SIX2/IHH/GATA5/REG1A/NODAL/AGR2/FOXL1/GIP/NKX2-2	28
GO:0016339	calcium-dependent cell-cell adhesion via plasma membrane cell adhesion molecules	14/1518	48/18670	1.79077e-05	0.00115386	0.00102245	CDH2/CDH3/CDH8/PCDHGB4/PCDHB11/PCDHB2/CDH11/PCDHGC3/SELL/CDH12/CDH20/NLGN1/CDH16/PCDHB6	14
GO:0048736	appendage development	32/1518	179/18670	1.84071e-05	0.00115715	0.00102537	PITX2/BMP7/RECK/HAND2/WNT5A/TBX3/ALX4/CRABP2/RNF165/SFRP2/MSX1/WNT7A/DLX5/GLI3/MYH3/ITGB4/GREM1/GRHL2/WNT9A/DKK1/NOG/SALL1/TWIST1/ROR2/SEMA3C/IHH/SALL4/RSPO2/COL2A1/PITX1/COMP/MSX2	32
GO:0060173	limb development	32/1518	179/18670	1.84071e-05	0.00115715	0.00102537	PITX2/BMP7/RECK/HAND2/WNT5A/TBX3/ALX4/CRABP2/RNF165/SFRP2/MSX1/WNT7A/DLX5/GLI3/MYH3/ITGB4/GREM1/GRHL2/WNT9A/DKK1/NOG/SALL1/TWIST1/ROR2/SEMA3C/IHH/SALL4/RSPO2/COL2A1/PITX1/COMP/MSX2	32
GO:0003012	muscle system process	65/1518	472/18670	1.86079e-05	0.00115715	0.00102537	CAMK2B/ACTN2/P2RX3/CHRNA1/MB/SLC8A3/CLCN1/BDKRB2/HTR2B/HAND2/MYL7/NOS1/SCN5A/RYR2/MYOD1/CTNNA3/RGS4/IGSF22/STC1/SNTA1/TMOD2/MYOT/OXTR/PTGS2/TTN/MLIP/LMCD1/PDE9A/MYL2/MYLPF/SULF1/ADRA1A/MYH3/KCNJ3/HTR1D/KCNN2/GAMT/KCNE1/CACNA1S/JUP/SCN10A/KLF15/TNNI1/MYL10/ACTC1/CCN2/GATA5/SCN1A/TNNI3/MYH7/SORBS1/ADRA2A/CAV3/CHGA/COMP/MYH14/CHRND/MYOG/KCNA1/UTS2/TNNT1/MYMK/MYH6/CHRM2/GDNF	65
GO:0006027	glycosaminoglycan catabolic process	16/1518	61/18670	2.02721e-05	0.00124295	0.0011014	OMD/LUM/PRELP/DCN/STAB2/SDC2/KERA/SDC1/GPC5/LYVE1/GPC4/PGLYRP2/HPSE2/OGN/GPC6/BCAN	16
GO:0035107	appendage morphogenesis	28/1518	148/18670	2.06849e-05	0.00124295	0.0011014	BMP7/RECK/HAND2/WNT5A/TBX3/ALX4/CRABP2/RNF165/SFRP2/MSX1/WNT7A/DLX5/GLI3/MYH3/GRHL2/WNT9A/DKK1/NOG/SALL1/TWIST1/ROR2/SEMA3C/IHH/SALL4/RSPO2/COL2A1/PITX1/MSX2	28
GO:0035108	limb morphogenesis	28/1518	148/18670	2.06849e-05	0.00124295	0.0011014	BMP7/RECK/HAND2/WNT5A/TBX3/ALX4/CRABP2/RNF165/SFRP2/MSX1/WNT7A/DLX5/GLI3/MYH3/GRHL2/WNT9A/DKK1/NOG/SALL1/TWIST1/ROR2/SEMA3C/IHH/SALL4/RSPO2/COL2A1/PITX1/MSX2	28
GO:0030326	embryonic limb morphogenesis	25/1518	125/18670	2.12167e-05	0.00124306	0.00110149	BMP7/RECK/HAND2/WNT5A/TBX3/ALX4/CRABP2/SFRP2/MSX1/WNT7A/DLX5/GLI3/MYH3/GRHL2/WNT9A/DKK1/NOG/SALL1/TWIST1/ROR2/IHH/SALL4/RSPO2/PITX1/MSX2	25
GO:0035113	embryonic appendage morphogenesis	25/1518	125/18670	2.12167e-05	0.00124306	0.00110149	BMP7/RECK/HAND2/WNT5A/TBX3/ALX4/CRABP2/SFRP2/MSX1/WNT7A/DLX5/GLI3/MYH3/GRHL2/WNT9A/DKK1/NOG/SALL1/TWIST1/ROR2/IHH/SALL4/RSPO2/PITX1/MSX2	25
GO:0090596	sensory organ morphogenesis	41/1518	256/18670	2.13839e-05	0.00124306	0.00110149	GNAT1/PITX2/CHRNA9/BMP7/SHROOM2/GJB6/FOXF2/WNT5A/MYO3B/SIX3/COL8A1/WNT2/PTK7/MSX1/DSCAM/SDK1/DLX5/GLI3/RPE65/DIO3/CTHRC1/WNT9A/SDK2/NOG/SALL1/COL5A1/VSX1/MFAP2/TWIST1/RBP4/ROR2/SIX2/GSC/GRHL3/IHH/RORB/FOXN4/COL2A1/NTN1/PITX3/HMX3	41
GO:1990266	neutrophil migration	24/1518	118/18670	2.30206e-05	0.00132381	0.00117305	CD177/THBS4/CXCL8/CXCR2/IL36A/XCL2/IL23A/CCL7/XG/CCL14/IL36G/CXCL5/IL1RN/S100A8/CXCL9/XCL1/CCL16/PRTN3/CCL11/IL36B/IL36RN/IL37/S100A12/CXCR1	24
GO:0048565	digestive tract development	26/1518	134/18670	2.55379e-05	0.00145294	0.00128747	CPS1/HNF1B/FOXE1/DAB1/CXCL8/NPY/FOXF2/WNT5A/RARRES2/CCKBR/ALX4/OXTR/SFRP2/EPB41L5/PDGFC/GLI3/ITGB4/SALL1/SIX2/IHH/GATA5/REG1A/NODAL/AGR2/FOXL1/NKX2-2	26
GO:0007492	endoderm development	18/1518	76/18670	2.86078e-05	0.00161047	0.00142706	HNF1B/MMP8/COL12A1/NANOG/LAMB3/INHBA/SOX2/COL8A1/EPB41L5/ITGA7/MMP2/POU5F1/DKK1/NOG/COL5A1/NODAL/HMGA2/FN1	18
GO:0030048	actin filament-based movement	27/1518	143/18670	2.99332e-05	0.00166753	0.00147762	ACTN2/SCN5A/RYR2/CTNNA3/FRMD6/STC1/SNTA1/TTN/EMP2/EPB41L5/MYL2/MYH3/KCNJ3/PDPN/VIL1/KCNN2/KCNE1/JUP/TNNI1/ACTC1/SCN1A/TNNI3/MYH7/CAV3/MYH14/TNNT1/MYH6	27
GO:0006721	terpenoid metabolic process	24/1518	120/18670	3.0778e-05	0.00169692	0.00150366	CYP2S1/PNPLA4/ADH1B/RARRES2/ADH7/SDR16C5/CRABP2/SDC2/CYP2C8/SDC1/GPC5/AKR1C3/RPE65/GPC4/GPIHBP1/AKR1B10/CRABP1/RBP4/RLBP1/CYP26A1/APOC3/GPC6/CYP27C1/CLPS	24
GO:1903522	regulation of blood circulation	45/1518	297/18670	3.59528e-05	0.001962	0.00173856	SLC8A3/BDKRB2/CACNG5/F2RL1/NOS1/SCN5A/RYR2/CTNNA3/RGS4/STC1/SNTA1/CACNG7/OXTR/PTGS2/KCNK15/HBEGF/MYL2/CACNA1B/SLC1A1/KCNG2/KCND2/ADRA1A/KCNJ3/CACNB4/KCNMB2/KCNN2/KCNE1/CACNA1S/OR51E2/JUP/SCN10A/GLP1R/ASIC2/CACNG2/CCN2/TNNI3/MYH7/ADRA2A/CAV3/FOXN4/AGTR1/CHGA/MYH6/HSPB7/CHRM2	45
GO:0071772	response to BMP	30/1518	170/18670	4.26949e-05	0.00228332	0.00202329	BMP7/WNT5A/RYR2/SKOR1/RNF165/SFRP2/TBXT/DAND5/MSX1/SULF1/DLX5/HTRA1/GREM1/DKK1/GDF7/NOG/SFRP4/VWC2L/ROR2/VWC2/ZCCHC12/GATA5/BMP6/NODAL/COL2A1/COMP/SOST/MSX2/MYH6/HJV	30
GO:0071773	cellular response to BMP stimulus	30/1518	170/18670	4.26949e-05	0.00228332	0.00202329	BMP7/WNT5A/RYR2/SKOR1/RNF165/SFRP2/TBXT/DAND5/MSX1/SULF1/DLX5/HTRA1/GREM1/DKK1/GDF7/NOG/SFRP4/VWC2L/ROR2/VWC2/ZCCHC12/GATA5/BMP6/NODAL/COL2A1/COMP/SOST/MSX2/MYH6/HJV	30
GO:0006026	aminoglycan catabolic process	16/1518	65/18670	4.74791e-05	0.00251148	0.00222546	OMD/LUM/PRELP/DCN/STAB2/SDC2/KERA/SDC1/GPC5/LYVE1/GPC4/PGLYRP2/HPSE2/OGN/GPC6/BCAN	16
GO:0001505	regulation of neurotransmitter levels	51/1518	355/18670	4.79004e-05	0.00251148	0.00222546	CPS1/MMP8/CHAT/RNF180/NOS1/GCHFR/PTX3/MOXD1/RGS4/SLC6A5/GRIN2A/PTPRN2/RIMS1/SYNGR3/NRXN1/SARDH/PTGS2/PPP1R9A/CHRNA6/RPH3A/CACNA1B/SLC1A1/SNCAIP/WNT7A/ADRA1A/SYT1/SYN3/ERC2/NLGN1/TRH/TDH/SLC32A1/SNCA/GAD1/PRRT2/TSPOAP1/DOC2A/PAH/STX19/SLC6A3/AGXT2/CADPS/SLC1A2/PRKCG/MOXD2P/SLC1A6/CHRNB3/PPFIA4/SLC6A2/CHRM2/GDNF	51
GO:0032526	response to retinoic acid	22/1518	108/18670	4.84794e-05	0.00251716	0.0022305	EPHA3/LTK/NDUFA13/WNT5A/FZD10/WNT2/PTK7/TBXT/COL1A1/WNT8A/HSD17B2/RXRG/WNT9A/DKK1/IGFBP2/GJB2/RBP4/CYP26A1/BMP6/RORB/MYOG/BRINP3	22
GO:0019226	transmission of nerve impulse	17/1518	72/18670	4.93772e-05	0.00253913	0.00224996	P2RX3/CHRNA1/CLCN1/SCN11A/CACNG5/SCN5A/MAG/CNTNAP1/CACNG7/KCND2/OTOA/KCNMB2/SCN10A/CACNG2/SCN1A/MYH14/KCNA1	17
GO:0042476	odontogenesis	25/1518	132/18670	5.51331e-05	0.00280811	0.00248831	PITX2/MMP20/BMP7/DMP1/HAND2/LHX8/SCN5A/INHBA/ODAPH/COL1A2/KLK5/ASPN/AMTN/MSX1/COL1A1/SDC1/HTRA1/GLI3/ITGB4/SCN10A/EDAR/TWIST1/RSPO2/TSPEAR/MSX2	25
GO:0061844	antimicrobial humoral immune response mediated by antimicrobial peptide	17/1518	73/18670	5.95477e-05	0.00300435	0.0026622	S100A7/CXCL8/KRT6A/CAMP/SPINK5/KLK5/LTF/H2BS1/CXCL5/DEFB1/GALP/KLK7/CXCL9/REG1A/DEFB4A/S100A12/BPIFA1	17
GO:0003007	heart morphogenesis	40/1518	259/18670	6.20315e-05	0.00309508	0.0027426	PITX2/BMP7/HTR2B/HAND2/ROBO1/WNT5A/RYR2/TBX3/IGSF22/WNT2/SFRP2/TTN/TBXT/MSX1/MYL2/NRG1/GRHL2/DKK1/NOG/COL5A1/SYNPO2L/ROBO2/TWIST1/RBP4/SEMA3C/TNNI1/ACTC1/IHH/GATA5/TNNI3/MYH7/CAV3/FOXN4/NODAL/COL2A1/FOXH1/ANKRD1/NPY1R/MSX2/MYH6	40
GO:0030509	BMP signaling pathway	28/1518	157/18670	6.25034e-05	0.00309508	0.0027426	BMP7/WNT5A/RYR2/SKOR1/RNF165/SFRP2/TBXT/DAND5/MSX1/SULF1/DLX5/HTRA1/GREM1/DKK1/GDF7/NOG/SFRP4/VWC2L/ROR2/VWC2/ZCCHC12/BMP6/NODAL/COMP/SOST/MSX2/MYH6/HJV	28
GO:0060326	cell chemotaxis	45/1518	304/18670	6.37449e-05	0.00312759	0.00277141	S100A14/S100A7/THBS4/CXCL8/CXCR2/F2RL1/IL36A/WNT5A/MIF/ACKR3/RARRES2/GSTP1/XCL2/CXCL17/PDGFD/IL23A/CCL7/ACKR2/CCL14/IL36G/HBEGF/IL12A/CXCL5/IL1RN/ARHGEF16/FGF1/ANXA1/PLXNB3/GREM1/TAFA4/MET/S100A8/CXCL9/XCL1/CCL16/CCR4/DEFB4A/AGTR1/CHGA/CCL11/IL36B/IL36RN/IL37/S100A12/CXCR1	45
GO:0051346	negative regulation of hydrolase activity	62/1518	463/18670	6.63577e-05	0.00322619	0.00285878	CSRNP3/SPINK7/PI3/PPP1R1C/A2ML1/SERPINB5/GNAT1/CST1/SPINK13/MAP2/SPINK1/SPINK2/RECK/NOS1/SPINK5/GCHFR/CSTB/PTX3/SERPINA9/ECM1/SERPINB7/SERPINB11/FZD10/PTPRN2/C3/UMODL1/PTGS2/SLPI/SFRP2/SPOCK3/LTF/MT3/TIMP3/DPEP1/SERPINI1/IFI6/SERPINB13/PPP1R14A/SERPINB2/C3P1/ANXA1/CD27/TIMP1/SH2D4A/PLXNB3/VIL1/WNT9A/SERPINA2/CST2/SNCA/WFDC2/SAG/SPOCK1/TNNI3/C4A/SPINK8/APOC3/TFPI2/SH3RF2/SERPINA12/FABP1/CST4	62
GO:0099601	regulation of neurotransmitter receptor activity	17/1518	74/18670	7.15218e-05	0.00344593	0.0030535	ACTN2/LYPD6B/SLURP1/SHANK2/CACNG5/SHANK1/GRIN2A/CACNG7/LYPD6/ANXA3/SHISA7/NLGN1/SHISA8/CACNG2/GRIA2/SHISA9/RGS9	17
GO:0019233	sensory perception of pain	21/1518	104/18670	8.15696e-05	0.00385988	0.0034203	P2RX3/RETREG1/SCN11A/MME/ALOXE3/GRIN2A/PTGS2/KCND2/ANO1/TAFA4/IL12B/SCN10A/HOXB8/CCK/SCN1A/TRPA1/KCNA1/NPY1R/GIP/VIP/PENK	21
GO:0030593	neutrophil chemotaxis	21/1518	104/18670	8.15696e-05	0.00385988	0.0034203	THBS4/CXCL8/CXCR2/IL36A/XCL2/IL23A/CCL7/CCL14/IL36G/CXCL5/IL1RN/S100A8/CXCL9/XCL1/CCL16/CCL11/IL36B/IL36RN/IL37/S100A12/CXCR1	21
GO:0042733	embryonic digit morphogenesis	15/1518	61/18670	8.22786e-05	0.00385988	0.0034203	HAND2/WNT5A/TBX3/ALX4/SFRP2/MSX1/WNT7A/GLI3/GRHL2/NOG/SALL1/TWIST1/ROR2/IHH/MSX2	15
GO:0034310	primary alcohol catabolic process	7/1518	15/18670	8.31261e-05	0.00386572	0.00342548	ADH7/ALDH2/AKR1C3/ALDH3B2/AKR1B10/SULT1E1/HAO1	7
GO:0019932	second-messenger-mediated signaling	59/1518	439/18670	8.91388e-05	0.00410961	0.00364159	P2RX3/SPINK1/HTR2B/CXCL8/RAMP1/PDE2A/CXCR2/CALML3/NOS1/NEUROD2/RYR2/ACKR3/ADGRF1/GPR143/GRIN2A/LGR5/GRIN2C/KSR2/ACKR2/PPP1R9A/LMCD1/PDE9A/PRKAR2B/RXFP2/ADGRG7/NR5A1/ADRA1A/PTH1R/CALCR/NRG1/DEFB1/CRHR1/APLP1/MRAP/OR51E2/GLP1R/GHRHR/RCAN2/HTR2C/RUNDC3A/CXCL9/CALML5/ADCY2/MC5R/CCR4/TNNI3/PDZD3/ADRA2A/TSHR/AGTR1/CHGA/CALML6/GPR78/ADGRL3/ADCYAP1R1/GIP/VIP/CXCR1/MAFA	59
GO:0006941	striated muscle contraction	30/1518	177/18670	9.21184e-05	0.00421068	0.00373115	CHRNA1/MB/SLC8A3/NOS1/SCN5A/RYR2/CTNNA3/STC1/SNTA1/TTN/MYL2/ADRA1A/MYH3/KCNJ3/KCNN2/KCNE1/JUP/SCN10A/TNNI1/ACTC1/CCN2/SCN1A/TNNI3/MYH7/CAV3/CHGA/MYH14/CHRND/TNNT1/MYH6	30
GO:2000311	regulation of AMPA receptor activity	9/1518	25/18670	9.33476e-05	0.00423071	0.00374889	SHANK2/CACNG5/SHANK1/CACNG7/SHISA7/NLGN1/SHISA8/CACNG2/SHISA9	9
GO:0019935	cyclic-nucleotide-mediated signaling	34/1518	212/18670	0.000101449	0.00455924	0.00404002	HTR2B/RAMP1/PDE2A/NOS1/ADGRF1/LGR5/PDE9A/PRKAR2B/RXFP2/ADGRG7/ADRA1A/PTH1R/CALCR/DEFB1/CRHR1/APLP1/MRAP/OR51E2/GLP1R/GHRHR/HTR2C/RUNDC3A/CXCL9/ADCY2/MC5R/PDZD3/ADRA2A/TSHR/CHGA/GPR78/ADGRL3/ADCYAP1R1/GIP/VIP	34
GO:0031644	regulation of nervous system process	25/1518	137/18670	0.000103445	0.00461019	0.00408516	S1PR2/P2RX3/SCN11A/SHANK2/CACNG5/CUX2/SHANK1/MAG/RGS4/RIMS1/IGSF11/NRXN1/WNT7A/NCMAP/TAFA4/SHISA7/KLK8/TMEM98/NLGN1/MYRF/HTR2C/SHISA9/CCK/CBLN1/VIP	25
GO:0052547	regulation of peptidase activity	60/1518	452/18670	0.000110551	0.00488615	0.0043297	SPINK7/PI3/A2ML1/SERPINB5/CST1/SPINK13/SPINK1/SPINK2/ANTXR1/NDUFA13/RECK/SPINK5/CSTB/ROBO1/SERPINA9/ECM1/SERPINB7/SERPINB11/SOX2/GRIN2A/C3/MGMT/UMODL1/PTGS2/SLPI/SFRP2/SPOCK3/LTF/MT3/TIMP3/DPEP1/SERPINI1/IFI6/SERPINB13/ACVR1C/SERPINB2/C3P1/CD27/TIMP1/VIL1/WNT9A/SERPINA2/CST2/SNCA/S100A8/FBLN1/WFDC2/SPOCK1/CCN2/CCK/C4A/SPINK8/NODAL/USP50/FN1/TFPI2/XDH/SERPINA12/FABP1/CST4	60
GO:0030282	bone mineralization	22/1518	114/18670	0.000113131	0.00492056	0.00436019	MMP13/OMD/ADGRV1/BMP7/ISG15/ECM1/COL1A2/ASPN/TMEM119/ALOX15/PTGS2/LTF/PTH1R/GREM1/NELL1/TWIST1/ROR2/IBSP/RSPO2/BMP6/COMP/FZD9	22
GO:0002697	regulation of immune effector process	61/1518	462/18670	0.000113169	0.00492056	0.00436019	CD177/IGKV1-39/CD5L/IGLV1-40/IL4/IGHG4/IL13RA2/F2RL1/RAET1L/SPINK5/WNT5A/MIF/IGKV2-40/KIR2DL4/IGLV7-43/KLK5/IGHG2/IL23A/C3/IGHV4-39/IGLV2-23/C6/IGLV6-57/CFHR1/CD1A/IGHV3-48/IGKV3-20/IGKV1D-39/IGKV1-16/IL12A/IGHV3-30/IGKV2D-28/HTRA1/IGHV3-33/IGLC6/IGLV2-11/IL13/ANXA1/CRHR1/IL12B/IGLV3-21/IGKV3D-20/IGHV4-59/IGKV3D-11/RBP4/KLK7/PGLYRP2/XCL1/IGLV3-1/C7/IGHV2-70/C4A/IGLV3-25/CLEC4G/IGHG1/IL27/IGKC/RAE…	61
GO:0003156	regulation of animal organ formation	11/1518	37/18670	0.00011659	0.0050284	0.00445575	BMP7/HAND2/ROBO1/WNT5A/WNT2/SULF1/FGF1/DKK1/ROBO2/GATA5/GDNF	11
GO:0051966	regulation of synaptic transmission, glutamatergic	16/1518	70/18670	0.000123313	0.00527584	0.004675	SHANK2/CACNG5/CDH2/SHANK1/NRXN1/CACNG7/OXTR/PTGS2/GRM8/SYT1/GRM7/NLGN1/DKK1/CACNG2/ROR2/GRIK3	16
GO:0010927	cellular component assembly involved in morphogenesis	22/1518	115/18670	0.000129326	0.00548918	0.00486405	ACTN2/CD9/SPINK2/ZPBP2/IGSF22/CNTNAP1/TMOD2/TTN/MYL2/NEBL/KRT19/MYH3/NCMAP/SYNPO2L/CAPN9/ACTC1/IHH/CAV3/SPACA1/ANKRD1/TNNT1/MYH6	22
GO:0006720	isoprenoid metabolic process	25/1518	139/18670	0.000131548	0.00553951	0.00490865	CYP2S1/PHYH/PNPLA4/ADH1B/RARRES2/ADH7/SDR16C5/CRABP2/SDC2/CYP2C8/SDC1/GPC5/AKR1C3/RPE65/GPC4/GPIHBP1/AKR1B10/CRABP1/RBP4/RLBP1/CYP26A1/APOC3/GPC6/CYP27C1/CLPS	25
GO:0051968	positive regulation of synaptic transmission, glutamatergic	10/1518	32/18670	0.000149719	0.00625544	0.00554305	SHANK2/CACNG5/SHANK1/NRXN1/CACNG7/OXTR/PTGS2/NLGN1/CACNG2/ROR2	10
GO:0006836	neurotransmitter transport	40/1518	270/18670	0.000155864	0.0064617	0.00572582	CHAT/NOS1/RGS4/SLC6A5/PTPRN2/RIMS1/SYNGR3/NRXN1/PPP1R9A/CHRNA6/RPH3A/CACNA1B/SLC1A1/SNCAIP/WNT7A/ADRA1A/SYT1/SYN3/ERC2/NLGN1/TRH/SLC32A1/SNCA/GAD1/PRRT2/HTR2C/TSPOAP1/DOC2A/STX19/SLC6A3/CADPS/SLC1A2/PRKCG/SLC1A6/SLC6A20/CHRNB3/PPFIA4/SLC6A2/CHRM2/GDNF	40
GO:0070493	thrombin-activated receptor signaling pathway	6/1518	12/18670	0.000172071	0.00707872	0.00627256	F2RL2/F2RL1/MET/SNCA/F2RL3/HPGD	6
GO:0001964	startle response	9/1518	27/18670	0.000184506	0.00753236	0.00667454	GRIN2A/NRXN1/CSMD1/GLRB/SLC6A3/KCNA1/CTNNA2/FABP7/PENK	9
GO:0050864	regulation of B cell activation	30/1518	184/18670	0.000188013	0.00761736	0.00674986	IGHV3-74/IL4/IGHG4/IGHV3-72/MIF/INHBA/IGHG2/IGHV3-15/IGHV4-39/IGHV3-20/IGHV3-48/IGHV3-30/IGHV4-31/IGHV3-33/IGLC6/IL13/IGHV2-26/CD27/IGHV1-24/IGHV4-59/TRDC/IGHV1-58/IGHV2-70/IGHV3-49/IGHA2/IGHV4-4/IGHG1/IGHV1-18/IGKC/IGHV6-1	30
GO:0048593	camera-type eye morphogenesis	22/1518	118/18670	0.000190903	0.00767631	0.0068021	PITX2/BMP7/SHROOM2/FOXF2/WNT5A/SIX3/COL8A1/WNT2/DSCAM/SDK1/GLI3/RPE65/DIO3/WNT9A/SDK2/VSX1/TWIST1/RBP4/IHH/RORB/FOXN4/PITX3	22
GO:0060047	heart contraction	41/1518	282/18670	0.00019602	0.00782323	0.00693229	SLC8A3/CACNG5/NOS1/SCN5A/RYR2/CTNNA3/RGS4/STC1/SNTA1/CACNG7/TTN/KCNK15/HBEGF/MYL2/CACNA1B/SLC1A1/KCNG2/KCND2/ADRA1A/KCNJ3/CACNB4/SGCG/KCNN2/KCNE1/CACNA1S/JUP/SCN10A/GLP1R/CACNG2/ACTC1/CCN2/SCN1A/TNNI3/MYH7/CAV3/FOXN4/CHGA/TNNT1/MYH6/HSPB7/CHRM2	41
GO:0035115	embryonic forelimb morphogenesis	10/1518	33/18670	0.000199274	0.0078942	0.00699518	RECK/TBX3/ALX4/CRABP2/MSX1/WNT7A/WNT9A/TWIST1/RSPO2/MSX2	10
GO:0007369	gastrulation	30/1518	185/18670	0.0002073	0.00809983	0.00717739	HNF1B/MMP8/COL12A1/BMP7/NANOG/LAMB3/WNT5A/INHBA/SOX2/COL8A1/SFRP2/TBXT/EPB41L5/ITGA7/HNF4A/MMP2/IL1RN/POU5F1/ITGB4/DKK1/NOG/COL5A1/SIX2/GSC/ADIPOQ/NODAL/FOXA2/HMGA2/FN1/MIR150	30
GO:0050806	positive regulation of synaptic transmission	28/1518	168/18670	0.000208172	0.00809983	0.00717739	SLC8A3/SHANK2/CACNG5/CUX2/SHANK1/MME/RGS4/GRIN2A/RIMS1/IGSF11/NRXN1/CACNG7/GRIN2C/OXTR/PTGS2/PPP1R9A/WNT7A/ADRA1A/SYT1/NRGN/CRHR1/SHISA7/NLGN1/SLC24A2/SNCA/CACNG2/ROR2/GIP	28
GO:0003015	heart process	42/1518	292/18670	0.000209008	0.00809983	0.00717739	SLC8A3/CACNG5/NOS1/SCN5A/RYR2/CTNNA3/RGS4/STC1/SNTA1/NOX4/CACNG7/TTN/KCNK15/HBEGF/MYL2/CACNA1B/SLC1A1/KCNG2/KCND2/ADRA1A/KCNJ3/CACNB4/SGCG/KCNN2/KCNE1/CACNA1S/JUP/SCN10A/GLP1R/CACNG2/ACTC1/CCN2/SCN1A/TNNI3/MYH7/CAV3/FOXN4/CHGA/TNNT1/MYH6/HSPB7/CHRM2	42
GO:0007187	G protein-coupled receptor signaling pathway, coupled to cyclic nucleotide second messenger	38/1518	256/18670	0.000215956	0.0082782	0.00733545	GNAT1/HTR2B/RAMP1/PDE2A/NPY/NOS1/ADGRF1/LGR5/GRM8/RXFP2/ADGRG7/ADRA1A/PTH1R/RGS1/HTR1D/CALCR/ANXA1/CRHR1/HTR6/APLP1/MRAP/GRM7/GLP1R/GHRHR/HTR2C/CXCL9/ADCY2/MC5R/GRIK3/ADRA2A/TSHR/GPR37L1/CHGA/GPR78/ADGRL3/NPY1R/CHRM2/VIP	38
GO:1902476	chloride transmembrane transport	18/1518	88/18670	0.000216707	0.0082782	0.00733545	GABRA5/CLIC3/CLCN1/CLCN2/SLC1A1/ANO1/CLCA2/GABRB3/CLDN4/GLRB/CLIC6/GABRR1/GABRG2/BEST3/CLCA1/GABRG3/CLCNKB/GABRR3	18
GO:0051146	striated muscle cell differentiation	42/1518	293/18670	0.000225247	0.00854342	0.00757046	BARX2/ACTN2/DNER/CD9/SMYD3/NOS1/CDH2/MYOD1/TBX3/RGS4/IGSF22/TMEM119/TMOD2/NOX4/TTN/MSX1/MYL2/WNT8A/NEBL/SDC1/ADRA1A/KRT19/MYH3/NRG1/POPDC3/NIBAN2/GREM1/DKK1/SYNPO2L/ADAM12/SCGB3A1/CAPN9/CXCL9/ACTC1/CAV3/COMP/MYOG/ANKRD1/TNNT1/MYMK/MYH6/SMYD1	42
GO:0030534	adult behavior	25/1518	144/18670	0.000233584	0.00879725	0.00779538	DAB1/SHANK2/RNF180/NPY/CSTB/SHANK1/NRXN1/SDK1/EFNB3/OTOG/KLHL1/CRHR1/LGI4/TRH/SNCA/GLRB/HOXB8/ADAM2/SCN1A/SLC1A2/GABRG2/FOXA2/GIP/SPTBN2/GDNF	25
GO:2000463	positive regulation of excitatory postsynaptic potential	9/1518	28/18670	0.000252411	0.00943722	0.00836247	SHANK2/CUX2/SHANK1/RGS4/RIMS1/IGSF11/NRXN1/WNT7A/NLGN1	9
GO:0006813	potassium ion transport	36/1518	240/18670	0.000254106	0.00943722	0.00836247	KCNJ1/KCNJ6/ACTN2/KCNA7/KCNG4/NOS1/SLC24A3/SLC9A4/RGS4/KCNK15/KCNV1/KCNG2/KCND2/LRRC26/KCNJ3/ATP12A/KCNC3/KCNMB2/KCNN2/KCNE1/KCNN3/SLC24A2/SLC9A5/KCNJ15/KCNQ2/ADRA2A/CAV3/KCNA4/KCNU1/ATP4B/KCNA1/KCNN1/KCNH6/DPP10/VIP/KCNJ13	36
GO:0003382	epithelial cell morphogenesis	10/1518	34/18670	0.000261899	0.00959339	0.00850086	VSIG1/COL23A1/FRMD6/STC1/EPB41L5/CLDN3/GRHL2/MET/DACT2/IHH	10
GO:0019228	neuronal action potential	10/1518	34/18670	0.000261899	0.00959339	0.00850086	P2RX3/CHRNA1/SCN11A/SCN5A/KCND2/KCNMB2/SCN10A/SCN1A/MYH14/KCNA1	10
GO:0010771	negative regulation of cell morphogenesis involved in differentiation	19/1518	97/18670	0.00026468	0.00962932	0.00853269	TACSTD2/MAP2/DAB1/SPP1/RTN4R/WNT5A/MAG/PTPRS/DCC/EFNA5/MT3/POSTN/KANK1/EFNB3/NLGN1/FBLN1/SEMA3C/TRPC6/NTN1	19
GO:0031960	response to corticosteroid	27/1518	162/18670	0.000267835	0.00967825	0.00857605	CPS1/SMYD3/AANAT/GSTP1/MYOD1/STC1/FOSL1/PTGS2/COL1A1/SDC1/AKR1C3/NPAS4/IL1RN/CALCR/ANXA1/AREG/ANXA3/IGFBP2/TRH/GJB2/ALDH3A1/GHRHR/TAT/ADIPOQ/CCN2/BMP6/CNGA3	27
GO:0034754	cellular hormone metabolic process	23/1518	129/18670	0.000273994	0.00983436	0.00871438	HSD17B12/CYP2S1/SPP1/PNPLA4/ADH1B/AANAT/ADH7/CLCN2/SDR16C5/CRABP2/CYP2C8/AKR1C3/HSD17B2/RPE65/AKR1B10/CRABP1/RBP4/TSPOAP1/CYP26A1/BMP6/CYP21A2/SULT1E1/CYP27C1	23
GO:0003205	cardiac chamber development	28/1518	171/18670	0.00028176	0.0100457	0.00890163	BMP7/PDE2A/HAND2/SCN5A/ROBO1/WNT5A/RYR2/TBX3/WNT2/SFRP2/PTK7/DAND5/MYL2/NRG1/GRHL2/NOG/SALL1/ROBO2/RBP4/SEMA3C/TNNI1/SALL4/TNNI3/MYH7/CAV3/FOXH1/MSX2/MYH6	28
GO:0007171	activation of transmembrane receptor protein tyrosine kinase activity	6/1518	13/18670	0.000297578	0.0105394	0.00933912	EFNA5/PDGFC/NRG1/GREM1/PILRB/NRG3	6
GO:0051965	positive regulation of synapse assembly	15/1518	68/18670	0.000301573	0.0105938	0.00938734	LRRN3/SYNDIG1/CUX2/NRXN1/OXTR/EFNA5/WNT7A/THBS2/NLGN1/LRRC4B/ASIC2/LRRTM3/ADGRL3/CBLN1/SLITRK3	15
GO:0030199	collagen fibril organization	13/1518	54/18670	0.000303076	0.0105938	0.00938734	MMP11/COL12A1/LUM/LOXL2/COL1A2/SFRP2/COL1A1/GREM1/COL5A1/PLOD2/DPT/COL2A1/COMP	13
GO:0003231	cardiac ventricle development	23/1518	130/18670	0.00030775	0.0106873	0.00947019	PDE2A/HAND2/SCN5A/ROBO1/WNT5A/RYR2/TBX3/SFRP2/PTK7/DAND5/MYL2/NRG1/GRHL2/NOG/SALL1/ROBO2/SEMA3C/TNNI1/SALL4/TNNI3/MYH7/FOXH1/MYH6	23
GO:0010975	regulation of neuron projection development	63/1518	499/18670	0.000310368	0.0107087	0.00948914	CAMK1/CAMK2B/EPHA3/MAP2/DAB1/BMP7/SPP1/LTK/SHANK2/HECW1/FOXO6/CUX2/CDH2/ROBO1/RTN4R/SHANK1/WNT5A/MAG/CRABP2/PTPRS/RIMS1/DCC/CACNG7/SDC2/SFRP2/EFNA5/PPP1R9A/PTK7/RAB17/MT3/DSCAM/SDK1/ZNF365/WNT7A/SERPINI1/GRIP1/SYT1/KANK1/EFNB3/CPNE5/PLXNB3/KLK8/PACSIN1/PLPPR5/NLGN1/DKK1/LRRC4C/EFHC2/ROBO2/KLK6/SEMA3C/FEZ1/SPOCK1/REG1A/KIAA0319/TRPC6/SYT3/CSMD3/BARHL2/NTN1/ANKRD1/CTNNA2/FN1	63
GO:0035136	forelimb morphogenesis	11/1518	41/18670	0.000318399	0.0108458	0.00961067	RECK/TBX3/ALX4/CRABP2/RNF165/MSX1/WNT7A/WNT9A/TWIST1/RSPO2/MSX2	11
GO:0098815	modulation of excitatory postsynaptic potential	11/1518	41/18670	0.000318399	0.0108458	0.00961067	S1PR2/SHANK2/CUX2/SHANK1/RGS4/RIMS1/IGSF11/NRXN1/WNT7A/NLGN1/CBLN1	11
GO:0001649	osteoblast differentiation	34/1518	225/18670	0.000323625	0.0109541	0.00970659	RRAS2/BMP7/SPP1/HAND2/TNN/SOX2/TMEM119/HEMGN/SFRP2/LTF/COL1A1/TWIST2/DLX5/PTH1R/GLI3/SP7/CLEC5A/CREB3L1/RANBP3L/AREG/GREM1/CTHRC1/NOG/NELL1/TWIST1/IBSP/IHH/GDF10/ITGA11/RSPO2/BMP6/RORB/MSX2/PENK	34
GO:0110111	negative regulation of animal organ morphogenesis	10/1518	35/18670	0.000340177	0.0114304	0.0101287	HNF1B/TACSTD2/BMP7/WNT5A/ASPN/SULF1/DIO3/GREM1/NOG/RSPO2	10
GO:0045165	cell fate commitment	39/1518	271/18670	0.000341971	0.0114304	0.0101287	HNF1B/NANOG/WNT5A/MYOD1/GSX2/ZNF521/GAS1/TBX3/POU6F2/SOX2/IL23A/WNT2/SFRP2/TBXT/MYL2/WNT8A/WNT7A/GLI3/POU5F1/PDPN/NRG1/WNT9A/DKK1/GDF7/IL12B/GCM1/ROR2/SIX2/GSC/ARX/MYT1L/IHH/FOXN4/NODAL/PITX1/MYOG/BARHL2/FOXA2/NKX2-2	39
GO:2000027	regulation of animal organ morphogenesis	37/1518	253/18670	0.00034939	0.0115463	0.0102314	HNF1B/TACSTD2/MMP20/BMP7/DMP1/HAND2/ROBO1/WNT5A/ODAPH/ASPN/WNT2/SFRP2/AMTN/PTK7/MSX1/PRICKLE1/SULF1/WNT7A/DAAM1/FGF1/GPC4/DIO3/GREM1/CTHRC1/DKK1/NOG/ROBO2/TWIST1/ROR2/SIX2/SEMA3C/GRHL3/GATA5/RSPO2/CAV3/GPC6/GDNF	37
GO:0071805	potassium ion transmembrane transport	33/1518	217/18670	0.000349758	0.0115463	0.0102314	KCNJ1/KCNJ6/ACTN2/KCNA7/KCNG4/SLC24A3/SLC9A4/RGS4/KCNK15/KCNV1/KCNG2/KCND2/LRRC26/KCNJ3/ATP12A/KCNC3/KCNMB2/KCNN2/KCNE1/KCNN3/SLC24A2/SLC9A5/KCNJ15/KCNQ2/CAV3/KCNA4/KCNU1/ATP4B/KCNA1/KCNN1/KCNH6/DPP10/KCNJ13	33
GO:0050905	neuromuscular process	20/1518	107/18670	0.000354014	0.0116151	0.0102924	CHRNA1/SLURP1/SHANK1/GRIN2A/CNTNAP1/NRXN1/GRIN2C/CSMD1/GLRB/PRRT2/IGDCC3/SLC6A3/SCN1A/COMP/CHRND/KCNA1/HMX3/CTNNA2/FABP7/PENK	20
GO:0055008	cardiac muscle tissue morphogenesis	15/1518	69/18670	0.000356791	0.0116349	0.0103098	WNT5A/RYR2/IGSF22/WNT2/TTN/MYL2/NRG1/NOG/TNNI1/ACTC1/TNNI3/MYH7/FOXH1/ANKRD1/MYH6	15
GO:0042737	drug catabolic process	24/1518	140/18670	0.00037441	0.0121354	0.0107534	CYP2S1/NOS1/CYP2B6/MOXD1/ADH7/ALDH2/NT5E/CYP2C8/HP/MT3/PXDNL/IL4I1/ALDH3B2/TDH/SNCA/TAT/CYP2F1/PAH/SLC6A3/CYP2A13/MOXD2P/SULT1E1/HAO1/OXCT2	24
GO:0052548	regulation of endopeptidase activity	55/1518	425/18670	0.000398234	0.0127167	0.0112685	SPINK7/PI3/A2ML1/SERPINB5/CST1/SPINK13/SPINK1/SPINK2/NDUFA13/RECK/SPINK5/CSTB/ROBO1/SERPINA9/SERPINB7/SERPINB11/SOX2/GRIN2A/C3/MGMT/PTGS2/SLPI/SFRP2/SPOCK3/LTF/MT3/TIMP3/DPEP1/SERPINI1/IFI6/SERPINB13/ACVR1C/SERPINB2/C3P1/CD27/TIMP1/VIL1/WNT9A/SERPINA2/CST2/SNCA/S100A8/WFDC2/SPOCK1/CCN2/CCK/C4A/SPINK8/NODAL/USP50/TFPI2/XDH/SERPINA12/FABP1/CST4	55
GO:1901888	regulation of cell junction assembly	30/1518	192/18670	0.00039931	0.0127167	0.0112685	LRRN3/EPHA3/LHFPL4/SYNDIG1/LRFN5/CUX2/WNT5A/PTPRS/NRXN1/OXTR/EFNA5/PPP1R9A/RAB17/EPB41L5/WNT7A/THBS2/GPBAR1/GPC4/NLGN1/DKK1/LRRC4B/SNCA/ROBO2/ASIC2/LRRTM3/ADGRL3/NTN1/CBLN1/SLITRK3/RHOD	30
GO:0048592	eye morphogenesis	25/1518	149/18670	0.000400197	0.0127167	0.0112685	GNAT1/PITX2/BMP7/SHROOM2/FOXF2/WNT5A/SIX3/COL8A1/WNT2/DSCAM/SDK1/GLI3/RPE65/DIO3/WNT9A/SDK2/COL5A1/VSX1/MFAP2/TWIST1/RBP4/IHH/RORB/FOXN4/PITX3	25
GO:0006821	chloride transport	20/1518	108/18670	0.000401856	0.0127167	0.0112685	GABRA5/CLIC3/CLCN1/CLCN2/SLC1A1/ANO1/CLCA2/GABRB3/CLDN4/GLRB/ANO4/PRKG2/CLIC6/GABRR1/GABRG2/BEST3/CLCA1/GABRG3/CLCNKB/GABRR3	20
GO:0045861	negative regulation of proteolysis	48/1518	358/18670	0.000410637	0.0129182	0.011447	SPINK7/PI3/A2ML1/SERPINB5/CST1/SPINK13/SPINK1/SPINK2/RECK/SPINK5/CSTB/SERPINA9/ECM1/SERPINB7/SERPINB11/GAS1/C3/UMODL1/PTGS2/SLPI/SFRP2/SPOCK3/LTF/MT3/TIMP3/DPEP1/SERPINI1/IFI6/SERPINB13/SERPINB2/C3P1/CD27/TIMP1/VIL1/WNT9A/TMEM98/SERPINA2/CST2/SNCA/WFDC2/SPOCK1/C4A/SPINK8/PRKCG/TFPI2/SERPINA12/FABP1/CST4	48
GO:0034505	tooth mineralization	8/1518	24/18670	0.000422196	0.0132041	0.0117004	MMP20/DMP1/ODAPH/ASPN/AMTN/COL1A1/TSPEAR/MSX2	8
GO:0002385	mucosal immune response	10/1518	36/18670	0.000437024	0.0135362	0.0119947	CAMP/RAB17/LTF/H2BS1/DEFB1/GCNT3/IFNL2/XCL1/PIGR/BPIFA1	10
GO:0031646	positive regulation of nervous system process	14/1518	63/18670	0.000437877	0.0135362	0.0119947	P2RX3/SHANK2/CUX2/SHANK1/MAG/RGS4/RIMS1/IGSF11/NRXN1/WNT7A/NCMAP/NLGN1/MYRF/CCK	14
GO:0035249	synaptic transmission, glutamatergic	18/1518	93/18670	0.000442449	0.0135989	0.0120502	SHANK2/CACNG5/CDH2/SHANK1/CDH8/NRXN1/CACNG7/OXTR/PTGS2/GRM8/SYT1/GRM7/NLGN1/DKK1/CACNG2/ROR2/GRIA2/GRIK3	18
GO:0099068	postsynapse assembly	9/1518	30/18670	0.000450671	0.0136943	0.0121347	SHANK2/CDH2/SHANK1/WNT5A/PTPRS/NRXN1/WNT7A/NLGN1/CBLN1	9
GO:1905606	regulation of presynapse assembly	9/1518	30/18670	0.000450671	0.0136943	0.0121347	LRFN5/NRXN1/WNT7A/GPC4/NLGN1/DKK1/SNCA/CBLN1/SLITRK3	9
GO:0007188	adenylate cyclase-modulating G protein-coupled receptor signaling pathway	33/1518	221/18670	0.000488567	0.0147619	0.0130808	GNAT1/RAMP1/PDE2A/NOS1/ADGRF1/LGR5/GRM8/RXFP2/ADGRG7/ADRA1A/PTH1R/RGS1/HTR1D/CALCR/CRHR1/APLP1/MRAP/GRM7/GLP1R/GHRHR/CXCL9/ADCY2/MC5R/GRIK3/ADRA2A/TSHR/GPR37L1/CHGA/GPR78/ADGRL3/NPY1R/CHRM2/VIP	33
GO:0007409	axonogenesis	59/1518	468/18670	0.000492449	0.0147809	0.0130975	NCAM1/CNTN6/VAX1/EPHA3/MAP2/DAB1/BMP7/SPP1/TNN/TUBB3/CDH2/ROBO1/RTN4R/WNT5A/MAG/EPHA6/CRABP2/PTPRS/RNF165/DCC/FOXB1/NRXN1/MYOT/EFNA5/RAPH1/CDH11/MT3/DSCAM/CCKAR/WNT7A/DLX5/GLI3/NRTN/ENAH/EFNB3/DPYSL5/NIBAN2/KIF5A/PLXNB3/IGSF9/GDF7/NOG/LRRC4C/ROBO2/EFNA2/VSTM2L/SEMA3C/ARX/FEZ1/CCK/DOK5/GFRA1/BARHL2/NTN1/SLITRK3/CTNNA2/FN1/SPTBN2/GDNF	59
GO:0007411	axon guidance	39/1518	276/18670	0.000494722	0.0147809	0.0130975	NCAM1/CNTN6/VAX1/EPHA3/DAB1/BMP7/TUBB3/ROBO1/WNT5A/EPHA6/RNF165/DCC/NRXN1/MYOT/EFNA5/DSCAM/DLX5/GLI3/NRTN/ENAH/EFNB3/DPYSL5/NIBAN2/KIF5A/PLXNB3/IGSF9/GDF7/NOG/ROBO2/EFNA2/VSTM2L/SEMA3C/ARX/FEZ1/DOK5/GFRA1/NTN1/SPTBN2/GDNF	39
GO:0099054	presynapse assembly	11/1518	43/18670	0.000498488	0.0148106	0.0131239	LRFN5/WNT5A/NRXN1/WNT7A/GPC4/NLGN1/DKK1/SNCA/LRRTM3/CBLN1/SLITRK3	11
GO:0070167	regulation of biomineral tissue development	18/1518	94/18670	0.000506369	0.0148795	0.0131849	OMD/MMP20/ADGRV1/BMP7/ISG15/DMP1/ODAPH/ECM1/ASPN/TMEM119/AMTN/LTF/GREM1/NELL1/TWIST1/BMP6/COMP/FZD9	18
GO:0110149	regulation of biomineralization	18/1518	94/18670	0.000506369	0.0148795	0.0131849	OMD/MMP20/ADGRV1/BMP7/ISG15/DMP1/ODAPH/ECM1/ASPN/TMEM119/AMTN/LTF/GREM1/NELL1/TWIST1/BMP6/COMP/FZD9	18
GO:0048645	animal organ formation	14/1518	64/18670	0.000519156	0.0150894	0.0133709	BMP7/HAND2/ROBO1/WNT5A/WNT2/SULF1/GLI3/FGF1/DKK1/NOG/ROBO2/GATA5/FOXH1/GDNF	14
GO:1900449	regulation of glutamate receptor signaling pathway	14/1518	64/18670	0.000519156	0.0150894	0.0133709	ACTN2/SHANK2/CACNG5/SHANK1/GRIN2A/CACNG7/ANXA3/SHISA7/NLGN1/SHISA8/CACNG2/GRIA2/SHISA9/RGS9	14
GO:0097485	neuron projection guidance	39/1518	277/18670	0.0005317	0.01536	0.0136107	NCAM1/CNTN6/VAX1/EPHA3/DAB1/BMP7/TUBB3/ROBO1/WNT5A/EPHA6/RNF165/DCC/NRXN1/MYOT/EFNA5/DSCAM/DLX5/GLI3/NRTN/ENAH/EFNB3/DPYSL5/NIBAN2/KIF5A/PLXNB3/IGSF9/GDF7/NOG/ROBO2/EFNA2/VSTM2L/SEMA3C/ARX/FEZ1/DOK5/GFRA1/NTN1/SPTBN2/GDNF	39
GO:0015698	inorganic anion transport	27/1518	169/18670	0.000534209	0.01536	0.0136107	GABRA5/LRRC8E/CLIC3/CLCN1/SLC22A11/CLCN2/SLC1A1/ANO1/TG/CLCA2/SLC22A6/GABRB3/CLDN4/SFRP4/GLRB/ANO4/PRKG2/CLIC6/GABRR1/GABRG2/SLC4A4/SLC4A9/BEST3/CLCA1/GABRG3/CLCNKB/GABRR3	27
GO:1904861	excitatory synapse assembly	8/1518	25/18670	0.000576948	0.0165001	0.014621	SHANK2/SHANK1/WNT5A/PTPRS/NRXN1/WNT7A/NLGN1/CBLN1	8
GO:0007269	neurotransmitter secretion	27/1518	170/18670	0.000586925	0.0165969	0.0147067	CHAT/PTPRN2/RIMS1/NRXN1/PPP1R9A/CHRNA6/RPH3A/CACNA1B/SNCAIP/WNT7A/ADRA1A/SYT1/SYN3/ERC2/NLGN1/SLC32A1/SNCA/GAD1/PRRT2/TSPOAP1/DOC2A/STX19/CADPS/PRKCG/CHRNB3/PPFIA4/CHRM2	27
GO:0099643	signal release from synapse	27/1518	170/18670	0.000586925	0.0165969	0.0147067	CHAT/PTPRN2/RIMS1/NRXN1/PPP1R9A/CHRNA6/RPH3A/CACNA1B/SNCAIP/WNT7A/ADRA1A/SYT1/SYN3/ERC2/NLGN1/SLC32A1/SNCA/GAD1/PRRT2/TSPOAP1/DOC2A/STX19/CADPS/PRKCG/CHRNB3/PPFIA4/CHRM2	27
GO:0099174	regulation of presynapse organization	9/1518	31/18670	0.000589641	0.0165969	0.0147067	LRFN5/NRXN1/WNT7A/GPC4/NLGN1/DKK1/SNCA/CBLN1/SLITRK3	9
GO:0048562	embryonic organ morphogenesis	40/1518	288/18670	0.000598414	0.0167556	0.0148474	HNF1B/FOXE1/CHRNA9/BMP7/GJB6/HAND2/FOXF2/WNT5A/RYR2/TBX3/MYO3B/ALX4/SIX3/PTK7/TBXT/MSX1/DLX5/MMP16/GLI3/GRHL2/CTHRC1/WNT9A/NOG/SALL1/MFAP2/TWIST1/RBP4/ROR2/SIX2/GSC/HOXB8/GRHL3/IHH/FOXN4/NODAL/HOXB1/COL2A1/FOXH1/NTN1/HMX3	40
GO:0008016	regulation of heart contraction	36/1518	251/18670	0.000603958	0.0168228	0.0149069	SLC8A3/CACNG5/NOS1/SCN5A/RYR2/CTNNA3/RGS4/STC1/SNTA1/CACNG7/KCNK15/HBEGF/MYL2/CACNA1B/SLC1A1/KCNG2/KCND2/ADRA1A/KCNJ3/CACNB4/KCNN2/KCNE1/CACNA1S/JUP/SCN10A/GLP1R/CACNG2/CCN2/TNNI3/MYH7/CAV3/FOXN4/CHGA/MYH6/HSPB7/CHRM2	36
GO:0060485	mesenchyme development	39/1518	279/18670	0.000613091	0.0169887	0.0150539	EPHA3/PITX2/BMP7/HTR2B/HAND2/FOXF2/ROBO1/WNT5A/LOXL2/WNT2/SFRP2/PTK7/DAND5/MSX1/EPB41L5/PAX1/COL1A1/WNT8A/NRTN/PDPN/RANBP3L/NRG1/GREM1/NOG/RGCC/ROBO2/TWIST1/SIX2/GSC/SEMA3C/ACTC1/GATA5/NODAL/FOXH1/FOXA2/HMGA2/MSX2/FN1/GDNF	39
GO:0014047	glutamate secretion	11/1518	44/18670	0.000616411	0.0169926	0.0150574	RIMS1/SLC1A1/SYT1/GRM7/TRH/SNCA/TSPOAP1/CCK/SLC1A2/SLC1A6/PPFIA4	11
GO:0030595	leukocyte chemotaxis	33/1518	224/18670	0.000622636	0.0170762	0.0151315	S100A14/S100A7/THBS4/CXCL8/CXCR2/F2RL1/IL36A/WNT5A/MIF/RARRES2/XCL2/CXCL17/IL23A/CCL7/CCL14/IL36G/IL12A/CXCL5/IL1RN/ANXA1/GREM1/TAFA4/S100A8/CXCL9/XCL1/CCL16/CHGA/CCL11/IL36B/IL36RN/IL37/S100A12/CXCR1	33
GO:0070170	regulation of tooth mineralization	5/1518	10/18670	0.000628317	0.0171441	0.0151916	MMP20/DMP1/ODAPH/ASPN/AMTN	5
GO:0030239	myofibril assembly	15/1518	73/18670	0.000672983	0.0182696	0.016189	ACTN2/IGSF22/TMOD2/TTN/MYL2/NEBL/KRT19/MYH3/SYNPO2L/CAPN9/ACTC1/CAV3/ANKRD1/TNNT1/MYH6	15
GO:0003206	cardiac chamber morphogenesis	22/1518	129/18670	0.000692352	0.0186321	0.0165102	BMP7/HAND2/ROBO1/WNT5A/RYR2/TBX3/WNT2/SFRP2/MYL2/NRG1/GRHL2/NOG/ROBO2/RBP4/SEMA3C/TNNI1/TNNI3/MYH7/CAV3/FOXH1/MSX2/MYH6	22
GO:0023019	signal transduction involved in regulation of gene expression	7/1518	20/18670	0.000696788	0.0186321	0.0165102	TBXT/DAND5/MSX1/HNF4A/GSC/MSX2/FGF5	7
GO:0043950	positive regulation of cAMP-mediated signaling	7/1518	20/18670	0.000696788	0.0186321	0.0165102	NOS1/RXFP2/CRHR1/MRAP/OR51E2/ADCYAP1R1/GIP	7
GO:0060348	bone development	32/1518	217/18670	0.000733909	0.0195271	0.0173033	MMP13/PRPSAP2/PITX2/COL12A1/MATN3/STC1/TMEM119/SFRP2/TBXT/MSX1/LTF/PAX1/COL1A1/SULF1/DLX5/PDGFC/MMP16/GLI3/RANBP3L/GREM1/SFRP4/THPO/TWIST1/GH1/CDX1/SCARA3/IHH/BMP6/COL2A1/COMP/FREM1/MSX2	32
GO:0007389	pattern specification process	56/1518	446/18670	0.000744964	0.0197091	0.0174646	HNF1B/PITX2/DNAI1/BARX1/BMP7/HAND2/ROBO1/WNT5A/GSX2/TBX3/ALX4/STC1/C3/SIX3/FOXB1/WNT2/SFRP2/TBXT/DAND5/MSX1/EPB41L5/PAX1/WNT8A/WNT7A/SHROOM3/GLI3/ACVR1C/ARMC4/FGF1/GREM1/DKK1/NOG/ROBO2/CXXC4/CCDC151/ROR2/CDX1/SIX2/GSC/DRC1/SEMA3C/HOXB8/GRHL3/IHH/GATA5/DNAI2/FOXN4/NODAL/HOXB1/EMX1/FOXH1/FOXA2/NRG3/MSX2/NKX2-2/GDNF	56
GO:0051591	response to cAMP	18/1518	97/18670	0.000748121	0.0197091	0.0174646	CPS1/PKLR/SLC8A3/PDE2A/AANAT/STC1/FOSL1/NOX4/COL1A1/SDC1/AREG/KCNE1/ALDH3A1/PTPRN/ADIPOQ/SLC6A3/CNGA3/PENK	18
GO:0042573	retinoic acid metabolic process	9/1518	32/18670	0.000761785	0.0199707	0.0176964	CYP2S1/ADH1B/ADH7/CRABP2/CYP2C8/AKR1C3/CRABP1/CYP26A1/CYP27C1	9
GO:0030514	negative regulation of BMP signaling pathway	12/1518	52/18670	0.000771449	0.0201063	0.0178165	WNT5A/SKOR1/SFRP2/DAND5/HTRA1/GREM1/DKK1/NOG/VWC2L/VWC2/SOST/HJV	12
GO:0099560	synaptic membrane adhesion	8/1518	26/18670	0.000774475	0.0201063	0.0178165	LRFN5/PTPRS/NRXN1/EFNA5/GPC4/NLGN1/LRRC4C/SLITRK3	8
GO:0098657	import into cell	29/1518	191/18670	0.000794497	0.0205264	0.0181888	KCNJ1/KCNJ6/SLC8A3/CACNG5/NOS1/SLC9A4/RGS4/SLC6A5/FAM155A/SYNGR3/CACNG7/LTF/SLC1A1/KCNJ3/ATP12A/CALCR/SNCA/SLC9A5/CACNG2/KCNJ15/SLC6A3/SLC1A2/SLC1A6/ATP4B/MAPK15/CNGA3/SLC6A2/KCNJ13/GDNF	29
GO:0007189	adenylate cyclase-activating G protein-coupled receptor signaling pathway	23/1518	139/18670	0.000816702	0.0209987	0.0186072	RAMP1/NOS1/ADGRF1/LGR5/RXFP2/ADGRG7/ADRA1A/PTH1R/CALCR/CRHR1/APLP1/MRAP/GLP1R/GHRHR/CXCL9/ADCY2/MC5R/ADRA2A/TSHR/CHGA/GPR78/ADGRL3/VIP	23
GO:0042475	odontogenesis of dentin-containing tooth	17/1518	90/18670	0.000842456	0.0215572	0.0191022	MMP20/BMP7/DMP1/HAND2/LHX8/SCN5A/ODAPH/KLK5/AMTN/MSX1/HTRA1/GLI3/ITGB4/SCN10A/EDAR/RSPO2/MSX2	17
GO:0002251	organ or tissue specific immune response	10/1518	39/18670	0.000873417	0.0220332	0.0195239	CAMP/RAB17/LTF/H2BS1/DEFB1/GCNT3/IFNL2/XCL1/PIGR/BPIFA1	10
GO:0030049	muscle filament sliding	10/1518	39/18670	0.000873417	0.0220332	0.0195239	ACTN2/TTN/MYL2/MYH3/TNNI1/ACTC1/TNNI3/MYH7/TNNT1/MYH6	10
GO:0033275	actin-myosin filament sliding	10/1518	39/18670	0.000873417	0.0220332	0.0195239	ACTN2/TTN/MYL2/MYH3/TNNI1/ACTC1/TNNI3/MYH7/TNNT1/MYH6	10
GO:0002062	chondrocyte differentiation	21/1518	123/18670	0.000892757	0.0224153	0.0198626	COL12A1/MATN3/LOXL2/ECM1/SFRP2/SULF1/WNT7A/PTH1R/GLI3/GREM1/WNT9A/SIX2/SCARA3/CCN2/IHH/BMP6/COL2A1/MUSTN1/COMP/HMGA2/MSX2	21
GO:0060048	cardiac muscle contraction	23/1518	140/18670	0.000903648	0.0225827	0.0200109	NOS1/SCN5A/RYR2/CTNNA3/STC1/SNTA1/TTN/MYL2/ADRA1A/KCNJ3/KCNN2/KCNE1/JUP/SCN10A/ACTC1/CCN2/SCN1A/TNNI3/MYH7/CAV3/CHGA/TNNT1/MYH6	23
GO:0045666	positive regulation of neuron differentiation	48/1518	371/18670	0.00090792	0.022584	0.020012	CAMK1/CAMK2B/EPHA3/DAB1/BMP7/DUOXA1/LTK/SHANK2/FOXO6/CUX2/NEUROD2/ROBO1/SHANK1/WNT5A/PCP4/CRABP2/RIMS1/CACNG7/EFNA5/PPP1R9A/PTK7/DSCAM/SERPINI1/GRIP1/SYT1/BEND6/CPNE5/PLXNB3/PACSIN1/PLPPR5/NLGN1/DKK1/GDF7/CRX/GDPD5/ROBO2/VWC2L/VWC2/FEZ1/REG1A/BMP6/TRPC6/SYT3/NTN1/ANKRD1/BRINP3/NKX2-2/FN1	48
GO:0001504	neurotransmitter uptake	11/1518	46/18670	0.000922412	0.0226287	0.0200517	NOS1/RGS4/SLC6A5/SYNGR3/SLC1A1/SNCA/SLC6A3/SLC1A2/SLC1A6/SLC6A2/GDNF	11
GO:0019731	antibacterial humoral response	11/1518	46/18670	0.000922412	0.0226287	0.0200517	CAMP/SPINK5/KLK5/SLPI/LTF/IGKV3-20/H2BS1/DEFB1/KLK7/IGHA2/BPIFA1	11
GO:0099172	presynapse organization	11/1518	46/18670	0.000922412	0.0226287	0.0200517	LRFN5/WNT5A/NRXN1/WNT7A/GPC4/NLGN1/DKK1/SNCA/LRRTM3/CBLN1/SLITRK3	11
GO:0019933	cAMP-mediated signaling	28/1518	184/18670	0.000935272	0.0228394	0.0202384	RAMP1/PDE2A/NOS1/ADGRF1/LGR5/RXFP2/ADGRG7/ADRA1A/PTH1R/CALCR/DEFB1/CRHR1/APLP1/MRAP/OR51E2/GLP1R/GHRHR/CXCL9/ADCY2/MC5R/ADRA2A/TSHR/CHGA/GPR78/ADGRL3/ADCYAP1R1/GIP/VIP	28
GO:0035418	protein localization to synapse	16/1518	83/18670	0.000942072	0.0229009	0.0202929	MAPK10/CACNG5/SHANK1/WNT5A/GRIN2A/NRXN1/CACNG7/GRIN2C/WNT7A/GRIP1/GPC4/KIF5A/NLGN1/ASIC2/CACNG2/GPC6	16
GO:0030510	regulation of BMP signaling pathway	17/1518	91/18670	0.000958981	0.02311	0.0204781	WNT5A/SKOR1/RNF165/SFRP2/DAND5/MSX1/SULF1/HTRA1/GREM1/DKK1/NOG/SFRP4/VWC2L/VWC2/SOST/MSX2/HJV	17
GO:0001708	cell fate specification	18/1518	99/18670	0.000959314	0.02311	0.0204781	HNF1B/NANOG/GSX2/TBX3/SOX2/SFRP2/TBXT/MYL2/GLI3/POU5F1/DKK1/SIX2/GSC/MYT1L/IHH/NODAL/FOXA2/NKX2-2	18
GO:0042403	thyroid hormone metabolic process	7/1518	21/18670	0.000972355	0.0233191	0.0206634	DIO2/FOXE1/IYD/DUOXA1/CGA/TG/DIO3	7
GO:0030278	regulation of ossification	30/1518	203/18670	0.00102021	0.0243575	0.0215836	OMD/ADGRV1/BMP7/ISG15/HAND2/TNN/WNT5A/ECM1/TMEM119/HEMGN/SFRP2/LTF/TWIST2/GLI3/RANBP3L/AREG/GREM1/CTHRC1/DKK1/NOG/NELL1/TWIST1/SIX2/GDF10/BMP6/RORB/COMP/SOST/MSX2/FZD9	30
GO:0010721	negative regulation of cell development	45/1518	344/18670	0.00102898	0.0244578	0.0216724	TACSTD2/VAX1/MAP2/DAB1/BMP7/SPP1/TNN/RTN4R/WNT5A/MAG/RGS4/SOX2/PTPRS/SIX3/DCC/EFNA5/LTF/MT3/ZNF365/WNT7A/POSTN/ZNF536/GLI3/KANK1/EFNB3/NRG1/DIO3/KLK8/TMEM98/NLGN1/DKK1/NOG/FBLN1/SEMA3C/SPOCK1/CAV3/KIAA0319/TRPC6/NODAL/GPR37L1/CCL11/NTN1/PITX3/NRG3/NKX2-2	45
GO:0061307	cardiac neural crest cell differentiation involved in heart development	5/1518	11/18670	0.00107491	0.0253244	0.0224404	PITX2/BMP7/HAND2/TWIST1/SEMA3C	5
GO:0061308	cardiac neural crest cell development involved in heart development	5/1518	11/18670	0.00107491	0.0253244	0.0224404	PITX2/BMP7/HAND2/TWIST1/SEMA3C	5
GO:0007215	glutamate receptor signaling pathway	18/1518	100/18670	0.00108273	0.0253966	0.0225044	ACTN2/SHANK2/CACNG5/SHANK1/GRIN2A/CACNG7/GRIN2C/GRM8/ANXA3/GRM7/SHISA7/NLGN1/SHISA8/CACNG2/GRIA2/SHISA9/GRIK3/RGS9	18
GO:0045471	response to ethanol	21/1518	125/18670	0.00110525	0.0258118	0.0228722	GSTP1/ADH7/RGS4/GRIN2A/CSF3/MGMT/CCL7/CLDN3/IL13/CRHR1/CD27/APOBEC1/TRH/S100A8/RBP4/HPGD/ADIPOQ/SLC6A3/ACTC1/ADCYAP1R1/PENK	21
GO:0038095	Fc-epsilon receptor signaling pathway	26/1518	169/18670	0.0011879	0.0276212	0.0244756	MAPK10/IGKV1-39/IGLV1-40/IGKV2-40/IGLV7-43/IGHV4-39/IGLV2-23/IGLV6-57/IGHV3-48/IGKV3-20/IGKV1D-39/IGKV1-16/IGHV3-30/IGKV2D-28/IGHV3-33/IGLC6/IGLV2-11/IGLV3-21/IGKV3D-20/IGHV4-59/IGKV3D-11/IGLV3-1/IGHV2-70/IGLV3-25/IGKC/IGLV1-51	26
GO:0010092	specification of animal organ identity	9/1518	34/18670	0.00122862	0.0283219	0.0250965	ROBO1/WNT2/GLI3/FGF1/DKK1/ROBO2/GATA5/FOXH1/GDNF	9
GO:0031128	developmental induction	9/1518	34/18670	0.00122862	0.0283219	0.0250965	ROBO1/SIX3/WNT2/FGF1/DKK1/SALL1/ROBO2/GATA5/GDNF	9
GO:0050873	brown fat cell differentiation	10/1518	41/18670	0.00132674	0.0301634	0.0267283	MB/LAMB3/LRG1/SH2B2/PTGS2/PLAC8/FNDC5/FABP4/UCP1/ADIPOQ	10
GO:0001759	organ induction	7/1518	22/18670	0.00132689	0.0301634	0.0267283	ROBO1/WNT2/FGF1/DKK1/ROBO2/GATA5/GDNF	7
GO:0035116	embryonic hindlimb morphogenesis	8/1518	28/18670	0.00133107	0.0301634	0.0267283	TBX3/ALX4/MSX1/WNT7A/TWIST1/RSPO2/PITX1/MSX2	8
GO:0045745	positive regulation of G protein-coupled receptor signaling pathway	8/1518	28/18670	0.00133107	0.0301634	0.0267283	NOS1/WNT5A/KLK5/C3/TMOD2/MRAP/KLK6/CHGA	8
GO:0008038	neuron recognition	11/1518	48/18670	0.0013443	0.0303347	0.02688	NCAM2/CNTN6/EPHA3/TNN/ROBO1/NTM/DSCAM/EFNB3/IGSF9/ROBO2/VSTM2L	11
GO:0035270	endocrine system development	21/1518	127/18670	0.00135974	0.0305542	0.0270746	PITX2/FOXE1/WNT5A/SOX2/SIX3/MSX1/PAX1/HNF4A/NR5A1/TG/ANXA1/CRHR1/NOG/SALL1/GHRHR/SLC6A3/BMP6/PITX1/FOXA2/GIP/NKX2-2	21
GO:0098656	anion transmembrane transport	39/1518	291/18670	0.0013754	0.0307768	0.0272718	GABRA5/LRRC8E/CLIC3/CLCN1/SLC24A3/SLC9A4/CLCN2/RGS4/SLC6A5/SLC1A1/ANO1/CLCA2/SLC38A3/SLC5A12/PDPN/SLC22A6/GABRB3/SLC7A9/THRSP/SLC24A2/SLC32A1/CLDN4/SLC9A5/GLRB/SLC23A1/CLIC6/GABRR1/SLC1A2/GABRG2/SLC4A4/SLC5A8/SLC1A6/SLC4A9/BEST3/SLC6A20/CLCA1/GABRG3/CLCNKB/GABRR3	39
GO:0007626	locomotory behavior	29/1518	198/18670	0.00141184	0.0314606	0.0278777	USP2/DAB1/SLURP1/CSTB/DSCAM/CACNA1B/KCND2/EFNB3/OTOG/KLHL1/NRG1/CRHR1/LGI4/TRH/SNCA/GAD1/HPGDS/GLRB/HTR2C/HOXB8/SLC6A3/SCN1A/ADGRL3/FOXA2/PITX3/NPY1R/GIP/PENK/GDNF	29
GO:0018958	phenol-containing compound metabolic process	18/1518	103/18670	0.00153711	0.0339478	0.0300817	DIO2/FOXE1/IYD/DUOXA1/HAND2/RNF180/CGA/WNT5A/MOXD1/CDH3/GRIN2A/SNCAIP/TG/DIO3/SNCA/PAH/SLC6A3/MOXD2P	18
GO:0000768	syncytium formation by plasma membrane fusion	12/1518	56/18670	0.00154251	0.0339478	0.0300817	CAMK1/CD9/NOS1/MYOD1/VASH2/ADAM12/GCM1/SCGB3A1/CXCL9/CAV3/MYOG/MYMK	12
GO:0140253	cell-cell fusion	12/1518	56/18670	0.00154251	0.0339478	0.0300817	CAMK1/CD9/NOS1/MYOD1/VASH2/ADAM12/GCM1/SCGB3A1/CXCL9/CAV3/MYOG/MYMK	12
GO:0030900	forebrain development	48/1518	381/18670	0.00159746	0.0348556	0.0308861	PITX2/SLC8A3/DAB1/LHX8/NPY/SCN5A/CDH2/ROBO1/RTN4R/WNT5A/INHBA/GSX2/TBX3/SOX2/PTPRS/SIX3/FOXB1/OXTR/MSX1/CCKAR/WNT7A/DLX5/GLI3/NRG1/ANXA3/NRGN/CRHR1/HTR6/DKK1/GDF7/NOG/SALL1/SLC32A1/GDPD5/ROBO2/GHRHR/EFNA2/GSC/ARX/FEZ1/SLC6A3/SLC1A2/EMX1/PITX1/KCNA1/NRG3/FABP7/BCAN	48
GO:0051384	response to glucocorticoid	23/1518	146/18670	0.00161229	0.0348556	0.0308861	CPS1/SMYD3/AANAT/GSTP1/MYOD1/STC1/FOSL1/PTGS2/SDC1/NPAS4/IL1RN/CALCR/ANXA1/AREG/ANXA3/IGFBP2/TRH/GJB2/ALDH3A1/GHRHR/TAT/ADIPOQ/BMP6	23
GO:0006590	thyroid hormone generation	6/1518	17/18670	0.00161584	0.0348556	0.0308861	DIO2/FOXE1/IYD/DUOXA1/CGA/DIO3	6
GO:0042249	establishment of planar polarity of embryonic epithelium	6/1518	17/18670	0.00161584	0.0348556	0.0308861	FOXF2/WNT5A/SFRP2/PTK7/CTHRC1/GRHL3	6
GO:0021983	pituitary gland development	10/1518	42/18670	0.00161634	0.0348556	0.0308861	PITX2/WNT5A/SOX2/SIX3/MSX1/NOG/SALL1/GHRHR/SLC6A3/PITX1	10
GO:0042303	molting cycle	19/1518	112/18670	0.00165768	0.0354611	0.0314227	KRT17/KRT14/FOXE1/KRT16/SPINK5/TGM3/WNT5A/INHBA/ALX4/CDH3/LGR5/PTGS2/EPS8L3/DKK4/DKK1/APCDD1/EDAR/SOX21/MSX2	19
GO:0042633	hair cycle	19/1518	112/18670	0.00165768	0.0354611	0.0314227	KRT17/KRT14/FOXE1/KRT16/SPINK5/TGM3/WNT5A/INHBA/ALX4/CDH3/LGR5/PTGS2/EPS8L3/DKK4/DKK1/APCDD1/EDAR/SOX21/MSX2	19
GO:0001101	response to acid chemical	44/1518	343/18670	0.00171837	0.0360686	0.031961	CPS1/MAPK10/EPHA3/CD9/LTK/NDUFA13/WNT5A/AANAT/GSTP1/FZD10/COL1A2/PDGFD/MGMT/WNT2/PTGS2/PTK7/TBXT/COL1A1/WNT8A/MMP2/AKR1C3/PDGFC/HSD17B2/RXRG/SLC22A6/WNT9A/DKK1/OR51E2/IGFBP2/GJB2/GLRB/RBP4/UCP1/ADIPOQ/CYP26A1/CCN2/REG1A/BMP6/RORB/SLC1A2/PDK4/MYOG/BRINP3/GIP	44
GO:0019336	phenol-containing compound catabolic process	5/1518	12/18670	0.0017198	0.0360686	0.031961	DIO2/MOXD1/DIO3/SLC6A3/MOXD2P	5
GO:0031581	hemidesmosome assembly	5/1518	12/18670	0.0017198	0.0360686	0.031961	KRT14/COL17A1/LAMB3/KRT5/ITGB4	5
GO:0042340	keratan sulfate catabolic process	5/1518	12/18670	0.0017198	0.0360686	0.031961	OMD/LUM/PRELP/KERA/OGN	5
GO:1904862	inhibitory synapse assembly	5/1518	12/18670	0.0017198	0.0360686	0.031961	LHFPL4/WNT5A/NPAS4/GABRB3/GABRG2	5
GO:0098743	cell aggregation	7/1518	23/18670	0.00177488	0.0370783	0.0328557	BARX2/LTF/WNT7A/ROR2/CCN2/COL2A1/BPIFA1	7
GO:0048644	muscle organ morphogenesis	16/1518	88/18670	0.00179583	0.0372251	0.0329858	WNT5A/RYR2/IGSF22/WNT2/TTN/MYL2/NRG1/NOG/GSC/TNNI1/ACTC1/TNNI3/MYH7/FOXH1/ANKRD1/MYH6	16
GO:0070098	chemokine-mediated signaling pathway	16/1518	88/18670	0.00179583	0.0372251	0.0329858	CXCL8/CXCR2/ROBO1/ACKR3/XCL2/CCL7/ACKR2/CCL14/CXCL5/THPO/CXCL9/XCL1/CCL16/CCR4/CCL11/CXCR1	16
GO:0048762	mesenchymal cell differentiation	31/1518	220/18670	0.00185604	0.0383247	0.0339601	EPHA3/PITX2/BMP7/HTR2B/HAND2/FOXF2/WNT5A/LOXL2/WNT2/SFRP2/MSX1/EPB41L5/COL1A1/WNT8A/NRTN/PDPN/RANBP3L/NRG1/GREM1/NOG/RGCC/TWIST1/SIX2/GSC/SEMA3C/GATA5/FOXA2/HMGA2/MSX2/FN1/GDNF	31
GO:0045104	intermediate filament cytoskeleton organization	11/1518	50/18670	0.00191275	0.0393438	0.0348631	KRT17/PKP1/KRT14/KRT16/BFSP2/KRT3/PRPH/EVPLL/KRT9/KRT2/PPL	11
GO:0003009	skeletal muscle contraction	10/1518	43/18670	0.00195509	0.0400605	0.0354983	CHRNA1/MB/SLC8A3/MYH3/TNNI3/MYH7/CAV3/MYH14/CHRND/TNNT1	10
GO:1990868	response to chemokine	17/1518	97/18670	0.00198536	0.0403716	0.0357739	CXCL8/CXCR2/ROBO1/ACKR3/XCL2/CCL7/ACKR2/CCL14/CXCL5/THPO/CXCL9/XCL1/CCL16/CCR4/REG1A/CCL11/CXCR1	17
GO:1990869	cellular response to chemokine	17/1518	97/18670	0.00198536	0.0403716	0.0357739	CXCL8/CXCR2/ROBO1/ACKR3/XCL2/CCL7/ACKR2/CCL14/CXCL5/THPO/CXCL9/XCL1/CCL16/CCR4/REG1A/CCL11/CXCR1	17
GO:0033555	multicellular organismal response to stress	14/1518	73/18670	0.00201715	0.0408626	0.036209	P2RX3/GABRA5/THBS4/NOS1/NEUROD2/CACNA1B/CRHR1/HTR2C/CCK/TRPA1/PRKCG/ADCYAP1R1/SLC6A2/PENK	14
GO:0060021	roof of mouth development	16/1518	89/18670	0.00202763	0.0409199	0.0362598	VAX1/FOXE1/HAND2/FOXF2/WNT5A/INHBA/TBX3/ALX4/MSX1/WNT8A/WNT7A/DLX5/GLI3/GABRB3/TWIST1/COL2A1	16
GO:0006690	icosanoid metabolic process	19/1518	114/18670	0.0020481	0.0411776	0.0364881	CYP2S1/MIF/CYP2B6/ALOXE3/ALOX15/PTGS2/CYP2C8/DPEP1/AKR1C3/ANXA1/HPGDS/CYP2F1/HPGD/GGT6/CYP4F22/PLA2G4F/CYP2A13/PON3/GGTLC1	19
GO:0009914	hormone transport	41/1518	317/18670	0.00207708	0.0414728	0.0367497	FAM3D/HNF1B/ILDR1/SYTL4/SPP1/INHBA/TBX3/IL11/PTPRN2/SELENOM/SLC16A2/EFNA5/HNF4A/CCKAR/KCNG2/ANO1/ACVR1C/IL1RN/SYBU/ANXA1/MYRIP/CRHR1/NIBAN2/ILDR2/TRH/ENHO/GLP1R/GHRHR/PTPRN/RBP4/HTR2C/ADIPOQ/CACNA1E/ADRA2A/BMP6/AGTR1/CHGA/FOXA2/GIP/VIP/MAFA	41
GO:0046330	positive regulation of JNK cascade	22/1518	140/18670	0.00207829	0.0414728	0.0367497	MMP8/FGD2/F2RL1/IL36A/WNT5A/FZD10/IL36G/SH3RF3/TPD52L1/WNT7A/IL1RN/CD27/SLAMF1/DKK1/ERN2/EDAR/ROR2/CCN2/IL36B/IL36RN/IL37/SH3RF2	22
GO:0046677	response to antibiotic	42/1518	327/18670	0.00210731	0.0418956	0.0371244	MB/AOC1/CRIP1/GSTP1/ADH7/LCN2/RGS4/PDGFD/GRIN2A/CSF3/FOSL1/MGMT/CCL7/EFNA5/HP/CLDN3/COL1A1/SDC1/IL13/ANXA1/AREG/CRHR1/CD27/APOBEC1/TRH/GJB2/MET/S100A8/RBP4/HPGD/ADIPOQ/ADCY2/SLC6A3/CCR4/ACTC1/PLA2G4F/TRPA1/TRPC6/GPR37L1/ADCYAP1R1/FABP1/PENK	42
GO:0006949	syncytium formation	12/1518	58/18670	0.00211851	0.0419623	0.0371834	CAMK1/CD9/NOS1/MYOD1/VASH2/ADAM12/GCM1/SCGB3A1/CXCL9/CAV3/MYOG/MYMK	12
GO:0021772	olfactory bulb development	8/1518	30/18670	0.00216617	0.0426196	0.0377659	ROBO1/WNT5A/GSX2/DLX5/SALL1/ROBO2/EFNA2/ARX	8
GO:0046879	hormone secretion	40/1518	308/18670	0.00216764	0.0426196	0.0377659	FAM3D/HNF1B/ILDR1/SYTL4/SPP1/INHBA/TBX3/IL11/PTPRN2/SELENOM/EFNA5/HNF4A/CCKAR/KCNG2/ANO1/ACVR1C/IL1RN/SYBU/ANXA1/MYRIP/CRHR1/NIBAN2/ILDR2/TRH/ENHO/GLP1R/GHRHR/PTPRN/RBP4/HTR2C/ADIPOQ/CACNA1E/ADRA2A/BMP6/AGTR1/CHGA/FOXA2/GIP/VIP/MAFA	40
GO:0007566	embryo implantation	11/1518	51/18670	0.00226272	0.0441644	0.0391347	SPP1/RECK/STC1/PTGS2/EMP2/MMP2/ACVR1C/TIMP1/FBLN1/NODAL/HMX3	11
GO:0045103	intermediate filament-based process	11/1518	51/18670	0.00226272	0.0441644	0.0391347	KRT17/PKP1/KRT14/KRT16/BFSP2/KRT3/PRPH/EVPLL/KRT9/KRT2/PPL	11
GO:0060415	muscle tissue morphogenesis	15/1518	82/18670	0.00231442	0.0450092	0.0398833	WNT5A/RYR2/IGSF22/WNT2/TTN/MYL2/NRG1/NOG/TNNI1/ACTC1/TNNI3/MYH7/FOXH1/ANKRD1/MYH6	15
GO:0001906	cell killing	25/1518	168/18670	0.00233361	0.0452179	0.0400683	CD5L/IL4/KRT6A/CAMP/F2RL1/RAET1L/KIR2DL4/IL23A/C3/EMP2/CD1A/LTF/IL12A/HTN1/IL13/KIR3DL1/IL12B/XCL1/GZMM/DEFB4A/CHGA/RAET1E/LCE3A/FCER2/S100A12	25
GO:0044331	cell-cell adhesion mediated by cadherin	10/1518	44/18670	0.00234881	0.0453482	0.0401838	CDH2/WNT5A/CDH3/CDH8/CDH11/CDH12/CDH20/RGCC/BMP6/FOXA2	10
GO:0001508	action potential	21/1518	133/18670	0.00244322	0.0468328	0.0414993	P2RX3/CHRNA1/CLCN1/SCN11A/SCN5A/RYR2/CTNNA3/SNTA1/CNTNAP1/KCND2/ADRA1A/KCNJ3/KCNMB2/KCNN2/KCNE1/JUP/SCN10A/SCN1A/CAV3/MYH14/KCNA1	21
GO:0009581	detection of external stimulus	21/1518	133/18670	0.00244322	0.0468328	0.0414993	GNAT1/PDC/ADGRV1/CHRNA9/TTN/NOX3/ANO1/PPEF1/CNGB1/RPE65/PDE6A/JUP/ASIC2/SAG/CNGA1/SCN1A/OPN5/TRPA1/CAV3/RGR/KCNA1	21
GO:0048167	regulation of synaptic plasticity	27/1518	187/18670	0.00248868	0.0475337	0.0421204	CAMK2B/P2RX3/SLC8A3/SHANK2/NEUROD2/SHANK1/MME/GRIN2A/RIMS1/IGSF11/GRIN2C/PTGS2/PPP1R9A/NPAS4/SORCS3/NRGN/CRHR1/SHISA7/NLGN1/SHISA8/SLC24A2/SNCA/PRRT2/SHISA9/CBLN1/FGF14/GIP	27
GO:0050909	sensory perception of taste	13/1518	67/18670	0.00258194	0.0491094	0.0435166	P2RX3/GNAT1/CST1/TAS2R4/TAS2R5/CST2/SCNN1B/ASIC2/TAS1R1/PIGR/RTP1/RTP2/CST4	13
GO:0050679	positive regulation of epithelial cell proliferation	29/1518	206/18670	0.00258954	0.0491094	0.0435166	THBS4/HTR2B/SCN5A/WNT5A/ECM1/CDH3/LRG1/TGFA/WNT2/FGFBP1/WNT7A/VASH2/DLX5/HTRA1/FGF1/AREG/PLXNB3/NOG/PTPRN/TWIST1/IHH/EPGN/REG1A/BMP6/NODAL/AGTR1/CCL11/VIP/MMP12	29
GO:0007494	midgut development	5/1518	13/18670	0.00260869	0.0491242	0.0435298	CPS1/DAB1/WNT5A/REG1A/FOXL1	5
GO:1900025	negative regulation of substrate adhesion-dependent cell spreading	5/1518	13/18670	0.00260869	0.0491242	0.0435298	TACSTD2/EFNA5/POSTN/KANK1/FBLN1	5
GO:0009410	response to xenobiotic stimulus	38/1518	292/18670	0.00265675	0.0498536	0.0441761	CPS1/CYP2S1/AOC1/PDE2A/SMYD3/RYR2/GSTP1/FMO1/CYP2B6/RGS4/GRIN2A/CMBL/OXTR/CYP2C8/PRKAR2B/HNF4A/SDK1/DPEP1/ACY3/CRHR1/AADAC/CACNA1S/GJB2/ALDH3A1/SNCA/APOBEC3A/GSTM3/CYP2F1/SLC6A3/CYP26A1/CYP2A13/PRKCG/ADGRL3/PON3/RGS9/PITX3/S100A12/PENK	38

## Sheet: ORA_DEG.immuneGeneSets_KEGG
ID	Description	GeneRatio	BgRatio	pvalue	p.adjust	qvalue	geneID	Count
hsa04080	Neuroactive ligand-receptor interaction	62/637	341/8105	1.91503e-10	5.66848e-08	4.77749e-08	S1PR2/UTS2B/P2RX3/GABRA5/CHRNA1/CHRNA9/SLURP1/F2RL2/BDKRB2/HTR2B/F2RL1/CGA/NPY/CCKBR/GRIN2A/C3/PRSS3/GRIN2C/OXTR/PTH2R/GABBR2/CHRNA6/GRM8/RXFP2/CCKAR/ADRA1A/PTH1R/HTR1D/CALCR/CRHR1/HTR6/GRM7/GABRB3/TRH/GLP1R/F2RL3/GHRHR/GLRB/RLN1/GH1/HTR2C/GRIA2/MC5R/GABRR1/CCK/GRIK3/ADRA2A/TSHR/GABRG2/AGTR1/CHRND/UTS2/NPY1R/CHRNB3/GABRG3/PMCH/ADCYAP1R1/GIP/CHRM2/VIP/GABRR3/PENK	62
hsa04060	Cytokine-cytokine receptor interaction	50/637	295/8105	1.26498e-07	1.87218e-05	1.5779e-05	IL4/BMP7/CXCL8/IL5RA/IL13RA2/CXCR2/IL36A/INHBA/ACKR3/TNFRSF9/IL17C/XCL2/CXCL17/IL11/IL23A/CSF3/TNFSF18/CCL7/CCL14/IL36G/IL12A/CXCL5/ACVR1C/IL1RN/IL13/CD27/TNFRSF18/IL1RL1/IL9R/GDF7/IL12B/IFNL2/CNTFR/EDAR/THPO/GH1/CXCL9/XCL1/CCL16/IL17A/CCR4/GDF10/BMP6/NODAL/IL27/CCL11/IL36B/IL36RN/IL37/CXCR1	50
hsa04657	IL-17 signaling pathway	23/637	94/8105	6.30557e-07	6.2215e-05	5.24358e-05	MMP3/MMP13/MUC5AC/S100A7/MAPK10/IL4/CXCL8/MMP1/IL17C/LCN2/CSF3/FOSL1/CCL7/PTGS2/CXCL5/S100A7A/IL13/S100A8/IL17A/DEFB4A/CCL11/MAPK15/MUC5B	23
hsa04512	ECM-receptor interaction	20/637	88/8105	1.13125e-05	0.000837124	0.000705542	THBS4/SPP1/DMP1/COL6A6/TNN/LAMB3/LAMB4/COL1A2/ITGB6/ITGA7/COL1A1/SDC1/THBS2/ITGB4/IBSP/ITGA11/COL2A1/COMP/FREM1/FN1	20
hsa05033	Nicotine addiction	12/637	40/8105	3.59429e-05	0.00196283	0.00165431	GABRA5/GRIN2A/GRIN2C/CHRNA6/CACNA1B/GABRB3/SLC32A1/GRIA2/GABRR1/GABRG2/GABRG3/GABRR3	12
hsa04974	Protein digestion and absorption	21/637	103/8105	3.97872e-05	0.00196283	0.00165431	COL10A1/CELA3A/MEP1A/SLC8A3/COL12A1/COL17A1/COL6A6/COL23A1/MME/COL1A2/COL8A1/PRSS3/COL1A1/SLC1A1/COL24A1/COL26A1/SLC7A9/COL5A1/CELA3B/COL2A1/KCNJ13	21
hsa05032	Morphine addiction	19/637	91/8105	6.54602e-05	0.00276803	0.00233294	KCNJ6/GABRA5/PDE2A/GNG8/PDE1A/GNG4/GABBR2/CACNA1B/KCNJ3/GABRB3/PDE4C/SLC32A1/ADCY2/GABRR1/GABRG2/PRKCG/GNG3/GABRG3/GABRR3	19
hsa05412	Arrhythmogenic right ventricular cardiomyopathy	17/637	77/8105	7.54709e-05	0.00279242	0.0023535	ACTN2/SLC8A3/CACNG5/CDH2/RYR2/CTNNA3/ITGB6/CACNG7/ITGA7/CACNB4/ITGB4/SGCG/CACNA1S/JUP/CACNG2/ITGA11/CTNNA2	17
hsa05414	Dilated cardiomyopathy	19/637	96/8105	0.00013951	0.00419336	0.00353423	SLC8A3/CACNG5/RYR2/ITGB6/CACNG7/TTN/MYL2/ITGA7/CACNB4/ITGB4/SGCG/CACNA1S/CACNG2/ADCY2/ACTC1/TNNI3/MYH7/ITGA11/MYH6	19
hsa04024	cAMP signaling pathway	33/637	216/8105	0.000152027	0.00419336	0.00353423	CAMK2B/MAPK10/RRAS2/CALML3/CGA/NPY/RYR2/GRIN2A/CNGB3/GRIN2C/OXTR/GABBR2/GLI3/HTR1D/CNGB1/CREB3L1/HTR6/CACNA1S/PDE4C/GLP1R/GRIA2/CALML5/ADCY2/CNGA1/TNNI3/TSHR/CALML6/NPY1R/ADCYAP1R1/GIP/CNGA3/CHRM2/VIP	33
hsa04727	GABAergic synapse	18/637	89/8105	0.000155834	0.00419336	0.00353423	KCNJ6/GABRA5/GNG8/GNG4/GABBR2/CACNA1B/SLC38A3/GABRB3/CACNA1S/SLC32A1/GAD1/ADCY2/GABRR1/GABRG2/PRKCG/GNG3/GABRG3/GABRR3	18
hsa05410	Hypertrophic cardiomyopathy	18/637	90/8105	0.000180842	0.00446077	0.00375961	SLC8A3/CACNG5/RYR2/ITGB6/CACNG7/TTN/MYL2/ITGA7/CACNB4/ITGB4/SGCG/CACNA1S/CACNG2/ACTC1/TNNI3/MYH7/ITGA11/MYH6	18
hsa04726	Serotonergic synapse	21/637	115/8105	0.000209439	0.00476875	0.00401919	KCNJ6/HTR2B/GNG8/HTR3E/GNG4/ALOX15/PTGS2/CYP2C8/CACNA1B/KCND2/KCNJ3/HTR1D/HTR6/KCNN2/GABRB3/CACNA1S/HTR2C/PLA2G4F/PRKCG/GNG3/HTR3C	21
hsa04744	Phototransduction	9/637	29/8105	0.000258325	0.00546173	0.00460324	GNAT1/CALML3/CNGB1/PDE6A/CALML5/SAG/CNGA1/CALML6/RGS9	9
hsa04713	Circadian entrainment	18/637	97/8105	0.000476663	0.00901775	0.00760031	KCNJ6/CAMK2B/GNG8/CALML3/NOS1/RYR2/GRIN2A/GNG4/GRIN2C/KCNJ3/GRIA2/PRKG2/CALML5/ADCY2/PRKCG/CALML6/GNG3/ADCYAP1R1	18
hsa04724	Glutamatergic synapse	20/637	114/8105	0.000507844	0.00901775	0.00760031	SHANK2/GNG8/SHANK1/GRIN2A/GNG4/GRIN2C/GRM8/SLC1A1/SLC38A3/KCNJ3/GRM7/DLGAP1/GRIA2/ADCY2/PLA2G4F/GRIK3/SLC1A2/PRKCG/SLC1A6/GNG3	20
hsa04020	Calcium signaling pathway	34/637	240/8105	0.000517911	0.00901775	0.00760031	CAMK1/CAMK2B/P2RX3/SLC8A3/BDKRB2/HTR2B/PDE1A/CALML3/NOS1/RYR2/CCKBR/PDGFD/GRIN2A/MST1R/GRIN2C/OXTR/CACNA1B/CCKAR/ADRA1A/PDGFC/FGF1/HTR6/CACNA1S/MET/HTR2C/CALML5/ADCY2/CACNA1E/AGTR1/PRKCG/CALML6/FGF5/CHRM2/GDNF	34
hsa04911	Insulin secretion	16/637	86/8105	0.000939693	0.0154527	0.0130238	CAMK2B/RYR2/CCKAR/CREB3L1/KCNMB2/KCNN2/KCNN3/CACNA1S/GLP1R/ADCY2/CCK/PRKCG/KCNU1/KCNN1/ADCYAP1R1/GIP	16
hsa05205	Proteoglycans in cancer	29/637	205/8105	0.00133585	0.0197779	0.0166691	CAMK2B/RRAS2/LUM/NANOG/WNT5A/FZD10/COL1A2/DCN/WNT2/SDC2/HBEGF/COL1A1/WNT8A/MMP2/TIMP3/SDC1/WNT7A/TWIST2/WNT9A/IL12B/MET/ANK1/TWIST1/IHH/CAV3/HPSE2/PRKCG/FN1/FZD9	29
hsa00360	Phenylalanine metabolism	6/637	17/8105	0.00134196	0.0197779	0.0166691	MIF/IL4I1/ALDH3B2/ALDH3A1/TAT/PAH	6
hsa04261	Adrenergic signaling in cardiomyocytes	23/637	150/8105	0.00140316	0.0197779	0.0166691	CAMK2B/PPP2R2C/SLC8A3/CACNG5/CALML3/SCN5A/RYR2/CACNG7/MYL2/ADRA1A/CACNB4/CREB3L1/KCNE1/CACNA1S/CACNG2/CALML5/ADCY2/ACTC1/TNNI3/MYH7/AGTR1/CALML6/MYH6	23
hsa00010	Glycolysis / Gluconeogenesis	13/637	67/8105	0.0018607	0.0250349	0.0210998	PKLR/ALDOB/ENO4/ADH1B/FBP2/ADH7/ALDH2/ALDOC/G6PC/ALDH3B2/LDHC/ALDH3A1/ENO3	13
hsa04310	Wnt signaling pathway	24/637	166/8105	0.00251851	0.0324122	0.0273175	CAMK2B/MAPK10/WNT5A/FZD10/MMP7/FOSL1/LGR5/WNT2/SFRP2/PRICKLE1/WNT8A/WNT7A/DAAM1/GPC4/DKK4/WNT9A/DKK1/SFRP4/CXXC4/ROR2/RSPO2/PRKCG/SOST/FZD9	24
hsa04723	Retrograde endocannabinoid signaling	22/637	148/8105	0.00263754	0.0325297	0.0274166	KCNJ6/GABRA5/MAPK10/NDUFA13/GNG8/NDUFA4L2/RIMS1/GNG4/PTGS2/CACNA1B/KCNJ3/GABRB3/CACNA1S/SLC32A1/GRIA2/ADCY2/GABRR1/GABRG2/PRKCG/GNG3/GABRG3/GABRR3	22
hsa04514	Cell adhesion molecules	22/637	149/8105	0.0028727	0.0340127	0.0286665	NCAM2/NCAM1/CDH2/MAG/CDH3/CNTNAP1/IGSF11/NRXN1/SDC2/SELL/CLDN3/SDC1/SIGLEC1/NLGN1/LRRC4B/LRRC4C/CLDN4/CLDN20/CLDN10/CD8B/CD274/CLDN6	22
hsa04950	Maturity onset diabetes of the young	7/637	26/8105	0.00314053	0.0357537	0.0301338	HNF1B/PKLR/HNF4G/HNF4A/FOXA2/NKX2-2/MAFA	7
hsa04510	Focal adhesion	27/637	201/8105	0.00405212	0.0444232	0.0374406	MAPK10/THBS4/SPP1/COL6A6/MYL7/TNN/LAMB3/LAMB4/COL1A2/ITGB6/PDGFD/MYL2/ITGA7/COL1A1/MYLPF/PDGFC/THBS2/ITGB4/MET/MYL10/IBSP/ITGA11/CAV3/COL2A1/PRKCG/COMP/FN1	27

## Sheet: ORA_DEG.immuneGeneSets_Reactome
ID	Description	GeneRatio	BgRatio	pvalue	p.adjust	qvalue	geneID	Count
R-HSA-6809371	Formation of the cornified envelope	42/863	129/10654	1.00574e-15	9.51427e-13	8.47995e-13	KRT17/KLK12/KRT13/PI3/PKP1/KLK13/KRT14/SPRR3/KRT78/KRT24/KRT16/KRT6A/KRT80/SPINK5/KRT76/DSG3/KLK5/DSC3/SPRR2A/KRT3/KRT86/KRT6B/KRT19/IVL/KRT5/KRT75/KRT23/KLK8/JUP/RPTN/KRT81/SPRR2G/SPRR2D/PRSS8/SPRR1A/KRT9/KRT77/LCE3A/KRT2/SPRR2F/PPL/LCE3D	42
R-HSA-112316	Neuronal System	82/863	413/10654	8.82682e-15	4.17509e-12	3.7212e-12	KCNJ1/KCNJ6/CAMK1/CAMK2B/ACTN2/GABRA5/CHRNA1/KCNA7/CHRNA9/CHAT/KCNG4/SHANK2/GNG8/TUBB3/SHANK1/HTR3E/GRIN2A/PTPRS/RIMS1/GNG4/ALDH2/LRRTM4/NRXN1/GRIN2C/GABBR2/CHRNA6/EPB41L5/PRKAR2B/KCNV1/CACNA1B/SLC1A1/KCNG2/KCND2/GRIP1/SYT1/KCNJ3/CACNB4/SYN3/NRG1/KCNC3/NRGN/KCNMB2/KCNN2/NLGN1/GABRB3/LRRC4B/KCNN3/SLC32A1/DLGAP1/GAD1/GLRB/CACNG2/GRIA2/KCNJ15/TSPOAP1/ADCY2/SLC6A3/KCNQ2/GABRR1/CACNA1E/GRIK3/TUBAL3/LR…	82
R-HSA-1474244	Extracellular matrix organization	66/863	301/10654	3.2456e-14	1.02345e-11	9.12184e-12	MMP3/MMP13/COL10A1/NCAM1/FBN3/MMP11/P4HA2/MMP20/MMP8/COL12A1/BMP7/LUM/SPP1/DMP1/MATN3/COL17A1/COL6A6/LOXL1/TNN/COL23A1/LAMB3/MMP1/LOXL2/MMP7/COL1A2/ITGB6/ASPN/PTPRS/COL8A1/CTSK/DCN/NRXN1/SDC2/LTBP2/SPOCK3/TPSAB1/ITGA7/COL1A1/MMP2/MMP10/SDC1/MMP16/HTRA1/P4HA3/HAPLN1/ITGB4/CAPN13/COL24A1/TIMP1/COL26A1/COL5A1/ADAM12/PLOD2/MFAP2/CAPN9/KLK7/FBLN1/NID2/IBSP/ITGA11/COL2A1/COMP/CMA1/FN1/BCAN/MMP12	66
R-HSA-1474228	Degradation of the extracellular matrix	37/863	140/10654	5.85779e-11	1.38537e-08	1.23476e-08	MMP3/MMP13/COL10A1/FBN3/MMP11/MMP20/MMP8/COL12A1/SPP1/COL17A1/COL6A6/COL23A1/LAMB3/MMP1/MMP7/COL1A2/COL8A1/CTSK/DCN/SPOCK3/TPSAB1/COL1A1/MMP2/MMP10/MMP16/HTRA1/CAPN13/TIMP1/COL26A1/COL5A1/CAPN9/KLK7/COL2A1/CMA1/FN1/BCAN/MMP12	37
R-HSA-112315	Transmission across Chemical Synapses	54/863	272/10654	4.08231e-10	7.72373e-08	6.88407e-08	KCNJ6/CAMK1/CAMK2B/ACTN2/GABRA5/CHRNA1/CHRNA9/CHAT/GNG8/TUBB3/HTR3E/GRIN2A/RIMS1/GNG4/ALDH2/GRIN2C/GABBR2/CHRNA6/PRKAR2B/CACNA1B/SLC1A1/GRIP1/SYT1/KCNJ3/CACNB4/SYN3/NRG1/NRGN/GABRB3/SLC32A1/GAD1/GLRB/CACNG2/GRIA2/KCNJ15/TSPOAP1/ADCY2/SLC6A3/GABRR1/CACNA1E/GRIK3/TUBAL3/SLC1A2/GABRG2/TUBA3C/PRKCG/SLC1A6/CHRND/GNG3/HTR3C/CHRNB3/GABRG3/PPFIA4/GABRR3	54
R-HSA-500792	GPCR ligand binding	77/863	468/10654	9.73514e-10	1.53491e-07	1.36804e-07	S1PR2/UTS2B/F2RL2/BDKRB2/HTR2B/CXCL8/RAMP1/CXCR2/F2RL1/GNG8/CGA/NPY/WNT5A/ACKR3/CCKBR/FZD10/XCL2/GPR143/C3/TAS2R4/GNG4/CCL7/WNT2/OXTR/PTH2R/GABBR2/ACKR2/GRM8/RXFP2/WNT8A/CCKAR/WNT7A/TAS2R5/CXCL5/ADRA1A/PTH1R/HTR1D/CALCR/ANXA1/GPBAR1/CRHR1/HTR6/GRM7/WNT9A/PLPPR5/TRH/GLP1R/F2RL3/GHRHR/HTR2C/CXCL9/XCL1/CCL16/MC5R/CCR4/IHH/CCK/TAS1R1/OPN5/ADRA2A/TSHR/AGTR1/GPR37L1/RGR/CCL11/GNG3/UTS2/GPR39/NPY1R/PMCH…	77
R-HSA-6805567	Keratinization	45/863	214/10654	1.83473e-09	2.47951e-07	2.20995e-07	KRT17/KLK12/KRT13/PI3/PKP1/KLK13/KRT14/SPRR3/KRT78/KRT24/KRT16/KRT6A/KRT80/SPINK5/KRT76/DSG3/KLK5/DSC3/SPRR2A/KRT3/KRT86/KRT6B/KRT19/IVL/KRT5/KRT75/KRT23/KLK8/JUP/RPTN/KRT81/SPRR2G/SPRR2D/PRSS8/KRTAP4-6/SPRR1A/KRT9/KRT77/KRTAP5-2/KRTAP5-4/LCE3A/KRT2/SPRR2F/PPL/LCE3D	45
R-HSA-1442490	Collagen degradation	22/863	64/10654	2.24639e-09	2.65636e-07	2.36758e-07	MMP3/MMP13/COL10A1/MMP11/MMP20/MMP8/COL12A1/COL17A1/COL6A6/COL23A1/MMP1/MMP7/COL1A2/COL8A1/CTSK/COL1A1/MMP2/MMP10/COL26A1/COL5A1/COL2A1/MMP12	22
R-HSA-1592389	Activation of Matrix Metalloproteinases	14/863	33/10654	8.97344e-08	9.43208e-06	8.40669e-06	MMP3/MMP13/MMP11/MMP8/MMP1/MMP7/CTSK/SPOCK3/TPSAB1/MMP2/MMP10/MMP16/TIMP1/CMA1	14
R-HSA-418594	G alpha (i) signalling events	64/863	406/10654	1.40888e-07	1.3328e-05	1.18791e-05	S1PR2/CAMK2B/GNAT1/BDKRB2/CXCL8/CXCR2/GNG8/PDE1A/NPY/ACKR3/RGS4/C3/TAS2R4/GNG4/SDC2/GABBR2/PRKAR2B/GRM8/RGS20/SDC1/GPC5/AKR1C3/TAS2R5/CXCL5/RGS1/PPEF1/HTR1D/CNGB1/RPE65/ANXA1/GPC4/PDE6A/GRM7/GPIHBP1/AKR1B10/PDE4C/RGS8/RBP4/RLBP1/CXCL9/CCL16/ADCY2/CCR4/SAG/CNGA1/TAS1R1/OPN5/SDR9C7/ADRA2A/RGS6/GPR37L1/PRKCG/RGR/RGS9/APOC3/GNG3/GPC6/NPY1R/PMCH/RGS13/CHRM2/CXCR1/CLPS/PENK	64
R-HSA-1474290	Collagen formation	23/863	90/10654	4.89268e-07	4.20771e-05	3.75027e-05	MMP3/MMP13/COL10A1/P4HA2/MMP20/COL12A1/COL17A1/COL6A6/LOXL1/COL23A1/LAMB3/LOXL2/MMP7/COL1A2/COL8A1/COL1A1/P4HA3/ITGB4/COL24A1/COL26A1/COL5A1/PLOD2/COL2A1	23
R-HSA-2022090	Assembly of collagen fibrils and other multimeric structures	18/863	61/10654	8.78329e-07	6.92416e-05	6.17142e-05	MMP3/MMP13/COL10A1/MMP20/COL12A1/COL17A1/COL6A6/LOXL1/LAMB3/LOXL2/MMP7/COL1A2/COL8A1/COL1A1/ITGB4/COL24A1/COL5A1/COL2A1	18
R-HSA-112314	Neurotransmitter receptors and postsynaptic signal transmission	38/863	206/10654	1.15932e-06	8.43627e-05	7.51914e-05	KCNJ6/CAMK1/CAMK2B/ACTN2/GABRA5/CHRNA1/CHRNA9/GNG8/TUBB3/HTR3E/GRIN2A/GNG4/GRIN2C/GABBR2/CHRNA6/PRKAR2B/GRIP1/KCNJ3/NRG1/NRGN/GABRB3/GLRB/CACNG2/GRIA2/KCNJ15/ADCY2/GABRR1/GRIK3/TUBAL3/GABRG2/TUBA3C/PRKCG/CHRND/GNG3/HTR3C/CHRNB3/GABRG3/GABRR3	38
R-HSA-3000178	ECM proteoglycans	20/863	76/10654	1.64573e-06	0.000111204	9.9115e-05	NCAM1/LUM/DMP1/MATN3/COL6A6/TNN/COL1A2/ITGB6/ASPN/PTPRS/DCN/ITGA7/COL1A1/HAPLN1/COL5A1/IBSP/COL2A1/COMP/FN1/BCAN	20
R-HSA-6785807	Interleukin-4 and Interleukin-13 signaling	24/863	108/10654	4.14964e-06	0.000261704	0.000233253	MMP3/IL4/CXCL8/IL13RA2/NANOG/MMP1/LCN2/SOX2/COL1A2/IL23A/ALOX15/PTGS2/MMP2/IL12A/IL13/ANXA1/TIMP1/IL12B/FSCN1/TWIST1/IL17A/CCL11/FCER2/FN1	24
R-HSA-1296071	Potassium Channels	22/863	99/10654	1.03622e-05	0.000612667	0.000546062	KCNJ1/KCNJ6/KCNA7/KCNG4/GNG8/GNG4/GABBR2/KCNV1/KCNG2/KCND2/KCNJ3/KCNC3/KCNMB2/KCNN2/KCNN3/KCNJ15/KCNQ2/KCNA4/KCNA1/KCNN1/GNG3/KCNH6	22
R-HSA-373076	Class A/1 (Rhodopsin-like receptors)	50/863	335/10654	1.59897e-05	0.000889779	0.000793049	S1PR2/UTS2B/F2RL2/BDKRB2/HTR2B/CXCL8/CXCR2/F2RL1/CGA/NPY/ACKR3/CCKBR/XCL2/GPR143/C3/CCL7/OXTR/ACKR2/RXFP2/CCKAR/CXCL5/ADRA1A/HTR1D/ANXA1/GPBAR1/HTR6/PLPPR5/TRH/F2RL3/HTR2C/CXCL9/XCL1/CCL16/MC5R/CCR4/CCK/OPN5/ADRA2A/TSHR/AGTR1/GPR37L1/RGR/CCL11/UTS2/GPR39/NPY1R/PMCH/CHRM2/CXCR1/PENK	50
R-HSA-373080	Class B/2 (Secretin family receptors)	21/863	95/10654	1.78487e-05	0.000938046	0.000836069	RAMP1/GNG8/WNT5A/FZD10/GNG4/WNT2/PTH2R/WNT8A/WNT7A/PTH1R/CALCR/CRHR1/WNT9A/GLP1R/GHRHR/IHH/GNG3/ADCYAP1R1/GIP/VIP/FZD9	21
R-HSA-375276	Peptide ligand-binding receptors	34/863	201/10654	2.87495e-05	0.00143142	0.00127581	UTS2B/F2RL2/BDKRB2/CXCL8/CXCR2/F2RL1/NPY/ACKR3/CCKBR/XCL2/C3/CCL7/OXTR/ACKR2/RXFP2/CCKAR/CXCL5/ANXA1/TRH/F2RL3/CXCL9/XCL1/CCL16/MC5R/CCR4/CCK/AGTR1/GPR37L1/CCL11/UTS2/NPY1R/PMCH/CXCR1/PENK	34
R-HSA-2187338	Visual phototransduction	21/863	103/10654	6.39352e-05	0.00290318	0.00258757	GNAT1/SDC2/SDC1/GPC5/AKR1C3/PPEF1/CNGB1/RPE65/GPC4/PDE6A/GPIHBP1/AKR1B10/RBP4/RLBP1/SAG/CNGA1/SDR9C7/RGS9/APOC3/GPC6/CLPS	21
R-HSA-3560782	Diseases associated with glycosaminoglycan metabolism	12/863	41/10654	6.44469e-05	0.00290318	0.00258757	OMD/LUM/PRELP/DCN/SDC2/KERA/SDC1/GPC5/GPC4/OGN/GPC6/BCAN	12
R-HSA-446728	Cell junction organization	19/863	91/10654	0.000100892	0.00433835	0.00386672	KRT14/COL17A1/LAMB3/CDH2/CDH3/CDH8/CDH11/CLDN3/SDK1/CDH12/KRT5/ITGB4/SDK2/JUP/CLDN4/CLDN20/CLDN10/NECTIN4/CLDN6	19
R-HSA-977443	GABA receptor activation	14/863	56/10654	0.00010925	0.00449349	0.004005	KCNJ6/GABRA5/GNG8/GNG4/GABBR2/KCNJ3/GABRB3/KCNJ15/ADCY2/GABRR1/GABRG2/GNG3/GABRG3/GABRR3	14
R-HSA-8948216	Collagen chain trimerization	12/863	44/10654	0.000137178	0.0054071	0.00481928	COL10A1/COL12A1/COL17A1/COL6A6/COL23A1/COL1A2/COL8A1/COL1A1/COL24A1/COL26A1/COL5A1/COL2A1	12
R-HSA-397014	Muscle contraction	33/863	209/10654	0.00014959	0.00566049	0.00504513	CAMK2B/ACTN2/SLC8A3/SCN11A/CACNG5/MYL7/NOS1/SCN5A/RYR2/TMOD2/CACNG7/TTN/KCNK15/MYL2/MYLPF/KCND2/MYH3/CACNB4/ANXA1/KCNE1/CACNA1S/SCN10A/CACNG2/TNNI1/MYL10/ACTC1/SCN1A/TNNI3/SORBS1/CAV3/TNNT1/FGF14/MYH6	33
R-HSA-1650814	Collagen biosynthesis and modifying enzymes	15/863	67/10654	0.000238025	0.00866046	0.00771896	COL10A1/P4HA2/COL12A1/COL17A1/COL6A6/COL23A1/COL1A2/COL8A1/COL1A1/P4HA3/COL24A1/COL26A1/COL5A1/PLOD2/COL2A1	15
R-HSA-452723	Transcriptional regulation of pluripotent stem cells	8/863	24/10654	0.000407996	0.0141529	0.0126143	NANOG/SOX2/NR5A1/HIF3A/POU5F1/SALL1/SALL4/ZSCAN10	8
R-HSA-390522	Striated Muscle Contraction	10/863	36/10654	0.000418902	0.0141529	0.0126143	ACTN2/TMOD2/TTN/MYL2/MYH3/TNNI1/ACTC1/TNNI3/TNNT1/MYH6	10
R-HSA-975634	Retinoid metabolism and transport	11/863	43/10654	0.000476061	0.0154534	0.0137734	SDC2/SDC1/GPC5/AKR1C3/GPC4/GPIHBP1/AKR1B10/RBP4/APOC3/GPC6/CLPS	11
R-HSA-421270	Cell-cell junction organization	14/863	64/10654	0.000490066	0.0154534	0.0137734	CDH2/CDH3/CDH8/CDH11/CLDN3/SDK1/CDH12/SDK2/JUP/CLDN4/CLDN20/CLDN10/NECTIN4/CLDN6	14
R-HSA-6794362	Protein-protein interactions at synapses	17/863	87/10654	0.000525052	0.0160226	0.0142807	SHANK2/SHANK1/GRIN2A/PTPRS/LRRTM4/NRXN1/GRIN2C/EPB41L5/SYT1/NLGN1/LRRC4B/DLGAP1/LRRTM3/BEGAIN/LRFN2/PPFIA4/SLITRK3	17
R-HSA-428542	Regulation of commissural axon pathfinding by SLIT and ROBO	5/863	10/10654	0.000615122	0.0181846	0.0162077	ROBO1/DCC/ROBO2/NELL2/NTN1	5
R-HSA-3560783	Defective B4GALT7 causes EDS, progeroid type	7/863	20/10654	0.000676621	0.0182881	0.0163	DCN/SDC2/SDC1/GPC5/GPC4/GPC6/BCAN	7
R-HSA-3560801	Defective B3GAT3 causes JDSSDHD	7/863	20/10654	0.000676621	0.0182881	0.0163	DCN/SDC2/SDC1/GPC5/GPC4/GPC6/BCAN	7
R-HSA-4420332	Defective B3GALT6 causes EDSP2 and SEMDJL1	7/863	20/10654	0.000676621	0.0182881	0.0163	DCN/SDC2/SDC1/GPC5/GPC4/GPC6/BCAN	7
R-HSA-380108	Chemokine receptors bind chemokines	13/863	59/10654	0.000717435	0.0187709	0.0167303	CXCL8/CXCR2/ACKR3/XCL2/CCL7/ACKR2/CXCL5/CXCL9/XCL1/CCL16/CCR4/CCL11/CXCR1	13
R-HSA-3772470	Negative regulation of TCF-dependent signaling by WNT ligand antagonists	6/863	15/10654	0.000734168	0.0187709	0.0167303	WNT5A/SFRP2/DKK4/WNT9A/DKK1/SOST	6
R-HSA-5576892	Phase 0 - rapid depolarisation	11/863	46/10654	0.000882445	0.0219682	0.01958	CAMK2B/SCN11A/CACNG5/SCN5A/CACNG7/CACNB4/CACNA1S/SCN10A/CACNG2/SCN1A/FGF14	11
R-HSA-211999	CYP2E1 reactions	5/863	11/10654	0.00105278	0.024084	0.0214657	CYP2S1/CYP2B6/CYP2C8/CYP2F1/CYP2A13	5
R-HSA-2485179	Activation of the phototransduction cascade	5/863	11/10654	0.00105278	0.024084	0.0214657	GNAT1/CNGB1/PDE6A/SAG/CNGA1	5
R-HSA-446107	Type I hemidesmosome assembly	5/863	11/10654	0.00105278	0.024084	0.0214657	KRT14/COL17A1/LAMB3/KRT5/ITGB4	5
R-HSA-6806667	Metabolism of fat-soluble vitamins	11/863	47/10654	0.00106927	0.024084	0.0214657	SDC2/SDC1/GPC5/AKR1C3/GPC4/GPIHBP1/AKR1B10/RBP4/APOC3/GPC6/CLPS	11
R-HSA-216083	Integrin cell surface interactions	16/863	85/10654	0.00115615	0.0254352	0.0226701	COL10A1/LUM/SPP1/COL6A6/COL23A1/COL1A2/ITGB6/COL8A1/ITGA7/COL1A1/COL5A1/IBSP/ITGA11/COL2A1/COMP/FN1	16
R-HSA-416476	G alpha (q) signalling events	31/863	217/10654	0.00133329	0.0286658	0.0255495	MMP3/UTS2B/F2RL2/BDKRB2/HTR2B/F2RL1/GNG8/CCKBR/XCL2/RGS4/GPR143/GNG4/OXTR/HBEGF/CCKAR/ADRA1A/RGS1/ANXA1/TRH/F2RL3/HTR2C/XCL1/DGKK/CCK/TRPC6/AGTR1/GNG3/UTS2/GPR39/PMCH/RGS13	31
R-HSA-6794361	Neurexins and neuroligins	12/863	56/10654	0.0014728	0.0309615	0.0275956	SHANK2/SHANK1/GRIN2A/LRRTM4/NRXN1/GRIN2C/EPB41L5/SYT1/NLGN1/DLGAP1/LRRTM3/BEGAIN	12
R-HSA-1500931	Cell-Cell communication	21/863	129/10654	0.00154071	0.0310803	0.0277015	ACTN2/KRT14/COL17A1/LAMB3/CDH2/CDH3/CDH8/CDH11/KIRREL2/CLDN3/SDK1/CDH12/KRT5/ITGB4/SDK2/JUP/CLDN4/CLDN20/CLDN10/NECTIN4/CLDN6	21
R-HSA-5083625	Defective GALNT3 causes familial hyperphosphatemic tumoral calcinosis (HFTC)	6/863	17/10654	0.00157701	0.0310803	0.0277015	MUC5AC/MUC16/MUC21/MUC19/MUC17/MUC5B	6
R-HSA-5083636	Defective GALNT12 causes colorectal cancer 1 (CRCS1)	6/863	17/10654	0.00157701	0.0310803	0.0277015	MUC5AC/MUC16/MUC21/MUC19/MUC17/MUC5B	6
R-HSA-1296072	Voltage gated Potassium channels	10/863	43/10654	0.00188125	0.0363197	0.0323713	KCNA7/KCNG4/KCNV1/KCNG2/KCND2/KCNC3/KCNQ2/KCNA4/KCNA1/KCNH6	10
R-HSA-8874081	MET activates PTK2 signaling	8/863	30/10654	0.00209963	0.0397249	0.0354063	LAMB3/COL1A2/COL1A1/COL24A1/MET/COL5A1/COL2A1/FN1	8
R-HSA-112310	Neurotransmitter release cycle	11/863	51/10654	0.00217079	0.0401168	0.0357556	CHAT/RIMS1/SLC1A1/SYT1/SYN3/SLC32A1/GAD1/TSPOAP1/SLC1A2/SLC1A6/PPFIA4	11
R-HSA-5083632	Defective C1GALT1C1 causes Tn polyagglutination syndrome (TNPS)	6/863	18/10654	0.00220515	0.0401168	0.0357556	MUC5AC/MUC16/MUC21/MUC19/MUC17/MUC5B	6
R-HSA-210500	Glutamate Neurotransmitter Release Cycle	7/863	24/10654	0.00226865	0.0404933	0.0360912	RIMS1/SLC1A1/SYT1/TSPOAP1/SLC1A2/SLC1A6/PPFIA4	7
R-HSA-2142753	Arachidonic acid metabolism	12/863	59/10654	0.002359	0.0413262	0.0368335	ALOXE3/ALOX15/PTGS2/CYP2C8/DPEP1/AKR1C3/GPX2/HPGDS/HPGD/CYP4F22/PON3/DPEP3	12
R-HSA-3781865	Diseases of glycosylation	22/863	143/10654	0.00252792	0.0417065	0.0371725	OMD/MUC5AC/LUM/PRELP/MUC16/SPON1/DCN/SDC2/KERA/MUC21/ADAMTS20/SDC1/GPC5/MUC19/THBS2/GPC4/MUC17/ADAMTS19/OGN/GPC6/MUC5B/BCAN	22
R-HSA-179812	GRB2 events in EGFR signaling	5/863	13/10654	0.00255706	0.0417065	0.0371725	TGFA/HBEGF/AREG/EREG/EPGN	5
R-HSA-2022857	Keratan sulfate degradation	5/863	13/10654	0.00255706	0.0417065	0.0371725	OMD/LUM/PRELP/KERA/OGN	5
R-HSA-2892247	POU5F1 (OCT4), SOX2, NANOG activate genes related to proliferation	5/863	13/10654	0.00255706	0.0417065	0.0371725	NANOG/SOX2/POU5F1/SALL1/SALL4	5
R-HSA-1296065	Inwardly rectifying K+ channels	8/863	31/10654	0.00263242	0.042208	0.0376194	KCNJ1/KCNJ6/GNG8/GNG4/GABBR2/KCNJ3/KCNJ15/GNG3	8
R-HSA-1296041	Activation of G protein gated Potassium channels	7/863	25/10654	0.00293397	0.0440561	0.0392667	KCNJ6/GNG8/GNG4/GABBR2/KCNJ3/KCNJ15/GNG3	7
R-HSA-1296059	G protein gated Potassium channels	7/863	25/10654	0.00293397	0.0440561	0.0392667	KCNJ6/GNG8/GNG4/GABBR2/KCNJ3/KCNJ15/GNG3	7
R-HSA-9620244	Long-term potentiation	7/863	25/10654	0.00293397	0.0440561	0.0392667	CAMK2B/ACTN2/GRIN2A/GRIN2C/NRG1/NRGN/GRIA2	7
R-HSA-997272	Inhibition of voltage gated Ca2+ channels via Gbeta/gamma subunits	7/863	25/10654	0.00293397	0.0440561	0.0392667	KCNJ6/GNG8/GNG4/GABBR2/KCNJ3/KCNJ15/GNG3	7
