# Supplementary material for: International Prognostic Index-Based Immune Prognostic Model for Diffuse Large B-Cell Lymphoma
Source: Front Immunol. 2021 Oct 22;12:732006. doi: 10.3389/fimmu.2021.732006 (PMC8569825; doi:10.3389/fimmu.2021.732006)
Supplement: Supplementary Table 4 — WGCNA results and over-representative analysis. [file DataSheet_4.xlsx]

## Sheet: Gene_modules
geneSymbol	moduleColor	GS.IPI_Group	p.GS.IPI_Group
CHD1	blue	0.232613	8.08623e-07
HEATR6	blue	0.222844	2.35143e-06
VPS13C	blue	0.222704	2.38689e-06
L3MBTL3	blue	0.218364	3.77655e-06
NANS	blue	-0.216114	4.77334e-06
PKHD1L1	blue	-0.213543	6.21918e-06
TET2	blue	0.213476	6.26211e-06
SMG1	blue	0.206926	1.21088e-05
SMYD3	blue	-0.201373	2.08399e-05
ANKRD12	blue	0.201339	2.09089e-05
BFSP2	blue	-0.198412	2.76711e-05
CHML	blue	0.195762	3.55368e-05
GSTP1	blue	-0.193624	4.33808e-05
BAD	blue	-0.193267	4.48385e-05
NAIPP2	blue	0.193181	4.52007e-05
GCHFR	blue	-0.1927	4.72553e-05
RNF213	blue	0.192271	4.91595e-05
SACS	blue	0.188822	6.7366e-05
DCTN3	blue	-0.185238	9.29072e-05
ZKSCAN8	blue	0.184156	0.000102252
AFF1	blue	0.183828	0.000105258
HELB	blue	0.183739	0.000106086
AC018521.5	blue	-0.181107	0.000133579
PPARGC1B	blue	0.180742	0.00013788
ZSCAN29	blue	0.180701	0.000138381
KIAA1109	blue	0.179752	0.000150227
NUDT14	blue	-0.179699	0.000150913
RABAC1	blue	-0.179676	0.000151214
GOLGA4	blue	0.179169	0.000157958
PNPLA4	blue	-0.178622	0.000165565
HIGD1B	blue	-0.177681	0.000179448
GALK1	blue	-0.175593	0.000214257
DGKH	blue	0.175327	0.00021911
SMDT1	blue	-0.174622	0.000232495
NDUFA13	blue	-0.174252	0.00023984
MAP3K5	blue	0.174031	0.00024432
TATDN2P2	blue	0.173493	0.000255551
ESF1	blue	0.17327	0.000260349
EML4	blue	0.172056	0.000287985
TUBGCP4	blue	0.171464	0.000302412
TAF1	blue	0.169892	0.000344125
NAA25	blue	0.169552	0.000353818
ZNF581	blue	-0.168903	0.000373025
MPC2	blue	-0.168456	0.000386827
RAMP1	blue	-0.168399	0.000388616
SMCHD1	blue	0.168066	0.000399275
AC005831.1	blue	0.168004	0.000401259
SMIM20	blue	-0.167034	0.000433949
LRRC37A4P	blue	0.164945	0.000512969
LINC00467	blue	-0.164759	0.000520592
GYPC	blue	-0.164658	0.000524805
C8orf37-AS1	blue	-0.164638	0.00052562
COA8	blue	-0.164137	0.000546962
RESF1	blue	0.164103	0.000548437
AC000123.3	blue	0.163103	0.000593486
AKAP9	blue	0.16273	0.000611148
LSM10	blue	-0.161796	0.000657599
C9orf16	blue	-0.161177	0.00069012
GSTZ1	blue	-0.161126	0.000692859
CRIP1	blue	-0.160779	0.00071184
SYNGR2	blue	-0.160574	0.00072326
ZNHIT1	blue	-0.160445	0.000730501
CEP290	blue	0.160093	0.000750725
CPEB2	blue	0.159999	0.000756226
PRDX5	blue	-0.159728	0.000772218
CEP192	blue	0.159604	0.000779674
INPP4A	blue	0.158903	0.000822876
CYBA	blue	-0.158398	0.000855443
ZSWIM6	blue	0.158364	0.000857667
CPLANE1	blue	0.158199	0.000868574
RASA2	blue	0.158085	0.000876152
SLC36A1	blue	0.157981	0.000883212
GPX4	blue	-0.156706	0.000973291
AC007406.5	blue	0.155913	0.00103352
NEMF	blue	0.155757	0.00104577
VKORC1	blue	-0.155605	0.0010578
HEATR5B	blue	0.155086	0.00109999
ATRX	blue	0.154295	0.00116723
OCIAD2	blue	-0.153789	0.00121221
MIF	blue	-0.153762	0.00121466
PTTG1	blue	-0.153535	0.00123539
KIF13B	blue	0.153237	0.00126303
TPGS1	blue	-0.153235	0.00126324
STX8	blue	-0.153224	0.00126427
SELENOH	blue	-0.152836	0.00130121
HCG11	blue	0.15199	0.00138528
OAZ1	blue	-0.151955	0.00138893
CREB3L2	blue	0.151664	0.001419
TMEM14C	blue	-0.151528	0.00143325
TPI1	blue	-0.151443	0.00144232
ZCCHC2	blue	0.151419	0.00144482
TMEM9	blue	-0.150895	0.00150149
GAPDH	blue	-0.150617	0.00153243
PRADC1	blue	-0.147895	0.00186724
FIS1	blue	-0.147141	0.00197124
BDP1	blue	0.146774	0.0020237
PCNX1	blue	0.146532	0.00205902
MAP4K3-DT	blue	-0.146343	0.00208703
PTPRJ	blue	0.14632	0.00209041
EIF4EBP1	blue	-0.146281	0.00209618
MORC3	blue	0.1462	0.00210841
PIK3CD-AS2	blue	-0.145707	0.00218361
LCOR	blue	0.145423	0.00222818
ATP11A	blue	0.144878	0.00231576
SNRPB	blue	-0.144444	0.00238785
COX8A	blue	-0.143808	0.00249714
DMAC1	blue	-0.143699	0.00251625
SVBP	blue	-0.143365	0.00257583
ZCCHC7	blue	-0.14311	0.00262229
YBEY	blue	-0.142755	0.00268803
MPG	blue	-0.142671	0.00270382
DOCK10	blue	0.142628	0.00271206
PHYH	blue	-0.142274	0.00277969
ATP5IF1	blue	-0.142197	0.00279468
MGMT	blue	-0.142024	0.0028284
SYNJ1	blue	0.141984	0.00283636
RUFY3	blue	0.141824	0.00286788
CCDC28B	blue	-0.141483	0.00293656
AL355001.2	blue	-0.14071	0.00309758
LPIN2	blue	0.140455	0.00315232
JARID2	blue	0.140314	0.00318299
ZNF236	blue	0.140181	0.00321224
CLIC1	blue	-0.140061	0.00323887
UBXN7	blue	0.139637	0.00333429
MYDGF	blue	-0.138999	0.00348273
BUD31	blue	-0.138828	0.00352357
AC124248.1	blue	-0.138638	0.00356927
PTPRE	blue	0.136911	0.00401142
ROMO1	blue	-0.136774	0.00404858
NFAT5	blue	0.135763	0.00433201
TP53TG1	blue	-0.134059	0.00485086
NUDT18	blue	-0.133949	0.00488619
AP002748.4	blue	-0.131587	0.00570342
VPS13B	blue	0.131573	0.00570856
CYSTM1	blue	-0.131333	0.00579818
GIHCG	blue	-0.131311	0.00580648
NDUFA6	blue	-0.131238	0.00583404
IFT22	blue	-0.130988	0.00592914
LAGE3	blue	-0.130952	0.005943
AC005288.1	blue	0.130345	0.00618051
UQCR11	blue	-0.12982	0.0063926
COX7A1	blue	-0.129808	0.00639766
C12orf57	blue	-0.129668	0.00645539
NAA38	blue	-0.128358	0.00701836
NPHP4	blue	0.127982	0.00718816
AL162581.1	blue	-0.127553	0.00738606
MRPL54	blue	-0.127391	0.00746205
PMF1	blue	-0.126891	0.00770116
ETV6	blue	0.126824	0.00773373
RICTOR	blue	0.126821	0.007735
TUT4	blue	0.126758	0.00776608
COMMD1	blue	-0.126346	0.0079693
LAMTOR5	blue	-0.126071	0.00810785
AFDN	blue	0.126017	0.00813566
LY86	blue	-0.125988	0.00815036
COX5B	blue	-0.125629	0.00833522
AP1S1	blue	-0.125586	0.00835785
AHNAK	blue	0.125407	0.00845142
ARPC4	blue	-0.12517	0.00857715
TYMSOS	blue	-0.124621	0.00887473
AL441992.1	blue	-0.124566	0.00890492
GAB2	blue	0.124339	0.00903098
PHPT1	blue	-0.124338	0.00903144
LRRC23	blue	-0.124158	0.00913292
ERN1	blue	0.123875	0.00929369
PHLPP2	blue	0.123744	0.00936886
TRAPPC5	blue	-0.123295	0.00963174
SMIM26	blue	-0.123125	0.00973246
SYNE3	blue	0.12281	0.0099226
C7orf50	blue	-0.122703	0.00998774
EML5	blue	0.122296	0.0102393
PEAK1	blue	0.122112	0.0103544
RALGAPA2	blue	0.122088	0.01037
VPS13A	blue	0.122077	0.0103764
HMHB1	blue	-0.121945	0.0104605
AAMDC	blue	-0.121929	0.0104708
CCDC107	blue	-0.121792	0.0105583
POLR2I	blue	-0.121581	0.0106946
RPS16	blue	-0.121414	0.0108035
NXT1	blue	-0.120639	0.0113216
DPCD	blue	-0.120477	0.0114328
PPP1R12B	blue	0.120302	0.0115538
MSRB2	blue	-0.12006	0.0117234
RABGAP1L-DT	blue	-0.120026	0.0117475
SSR2	blue	-0.11947	0.0121456
COA3	blue	-0.119286	0.0122798
GUK1	blue	-0.119109	0.0124103
RPS15	blue	-0.118696	0.0127196
MRPL23	blue	-0.118682	0.0127301
ALKBH7	blue	-0.118637	0.0127642
MCRIP1	blue	-0.118612	0.0127836
ANAPC11	blue	-0.118551	0.0128297
ZBTB8OS	blue	-0.118254	0.0130581
PTPN1	blue	0.117858	0.0133686
ABAT	blue	0.117834	0.013387
PHACTR2	blue	0.117816	0.0134013
RAB5IF	blue	-0.117683	0.0135075
KSR1	blue	0.117334	0.0137882
DOP1A	blue	0.117256	0.0138523
CENPM	blue	-0.117236	0.013868
ZNF318	blue	-0.11716	0.0139302
BLOC1S1	blue	-0.116983	0.0140761
REV3L	blue	0.116934	0.0141167
SETBP1	blue	0.116872	0.0141685
SFT2D1	blue	-0.116758	0.0142633
MRPL48	blue	-0.116665	0.0143412
BRWD3	blue	0.116125	0.0148021
SERF2	blue	-0.116064	0.0148551
SFMBT2	blue	0.116004	0.0149075
CRTC3	blue	0.115946	0.0149578
RBM3	blue	-0.115763	0.0151182
CEP295	blue	0.115755	0.0151251
SCAND1	blue	-0.11572	0.0151562
COX6A1	blue	-0.115589	0.0152725
CHCHD5	blue	-0.115333	0.0155018
DOCK9	blue	-0.115257	0.0155697
NT5C3B	blue	-0.115244	0.015582
NAXE	blue	-0.115199	0.0156223
PRKX	blue	0.114903	0.0158927
BCL7C	blue	-0.114488	0.0162791
HK2	blue	0.114326	0.0164326
ATP8B2	blue	0.114061	0.0166849
EMC6	blue	-0.114018	0.0167267
WDR54	blue	-0.113951	0.0167907
ELOB	blue	-0.113867	0.0168725
TRAPPC6A	blue	-0.113811	0.0169264
TGFBR2	blue	0.113711	0.0170246
NCF4	blue	-0.11356	0.0171728
ST3GAL1	blue	0.112864	0.0178707
ZNF175	blue	0.112855	0.01788
POLR2J	blue	-0.112839	0.0178961
PSMB6	blue	-0.112658	0.0180821
ANKRD37	blue	-0.112614	0.0181272
CUTA	blue	-0.112438	0.0183095
NR2C2	blue	0.112155	0.0186061
UQCR10	blue	-0.112109	0.0186556
DENND11	blue	0.111887	0.0188915
PTRHD1	blue	-0.111692	0.019102
HDDC2	blue	-0.111566	0.0192381
KIF1B	blue	0.11116	0.0196847
SHLD1	blue	-0.110862	0.0200175
GAMT	blue	-0.110298	0.0206613
SF3B5	blue	-0.110206	0.0207687
CDKN2AIPNL	blue	-0.110191	0.0207858
IAH1	blue	-0.110093	0.0208996
EEA1	blue	0.10992	0.0211031
SH2B3	blue	0.109904	0.0211223
PSME2P2	blue	-0.109451	0.0216628
MRPS6	blue	-0.109387	0.0217392
ARID5B	blue	0.109348	0.021787
AC104653.1	blue	-0.109286	0.0218619
UBL5	blue	-0.109223	0.0219394
PRDX4	blue	-0.108965	0.0222555
PXMP2	blue	-0.108891	0.0223477
EPG5	blue	0.108842	0.0224082
DNAJA4	blue	0.108463	0.0228827
PITPNA-AS1	blue	-0.108463	0.0228834
MACF1	blue	0.108302	0.0230874
FDFT1	blue	-0.10807	0.023385
CDK2AP2	blue	-0.10806	0.0233978
WDR25	blue	-0.107388	0.0242786
RFX5-AS1	blue	-0.10738	0.0242882
RBX1	blue	-0.106924	0.024903
PDE8A	blue	0.106814	0.0250526
RPS6	blue	-0.106626	0.0253107
COX14	blue	-0.106509	0.0254723
NDUFB10	blue	-0.106373	0.0256623
SNHG32	blue	-0.106291	0.0257765
MIR4435-2HG	blue	-0.105927	0.026291
AC090498.1	blue	-0.105818	0.0264479
RPS3	blue	-0.10539	0.0270668
TRAM2	blue	0.105313	0.0271802
DOP1B	blue	0.105303	0.0271942
MYL6	blue	-0.10517	0.0273909
RPS7	blue	-0.104635	0.0281902
NUDT8	blue	-0.104287	0.0287223
NDUFA2	blue	-0.104239	0.0287951
FUNDC2	blue	-0.104203	0.0288511
SLC35E2B	blue	0.104062	0.0290697
COX7A2	blue	-0.103822	0.0294446
RPL28	blue	-0.103738	0.0295769
CCNQ	blue	-0.103636	0.029739
GSTO1	blue	-0.103079	0.0306318
AC036176.1	blue	-0.103028	0.0307149
VAMP8	blue	-0.10288	0.0309582
SSR4	blue	-0.102784	0.0311158
C1orf122	blue	-0.102755	0.0311624
FLJ20021	blue	-0.102689	0.0312725
RPS14	blue	-0.102603	0.0314156
DPM3	blue	-0.102554	0.0314956
ARHGAP5	blue	0.102479	0.0316212
MINDY2	blue	0.102478	0.0316224
SAMD9	blue	0.10239	0.0317696
CRACD	blue	-0.102241	0.0320213
CHCHD2	blue	-0.102148	0.0321787
RPL5P4	blue	-0.102139	0.0321942
SLC6A6	blue	-0.101743	0.0328724
NEDD8	blue	-0.101657	0.0330202
AHCYL2	blue	0.101646	0.0330404
FAU	blue	-0.101559	0.0331904
PDCD2L	blue	-0.101371	0.0335191
TMEM256	blue	-0.100989	0.0341955
TMEM159	blue	-0.100963	0.0342421
RPS20	blue	-0.100901	0.0343539
UQCC3	blue	-0.10065	0.0348063
ITPR2	blue	0.100569	0.0349531
RNF181	blue	-0.100493	0.0350919
OCRL	blue	0.100441	0.0351859
TMEM160	blue	-0.100136	0.035749
AL391832.2	blue	-0.0996933	0.0365779
SMIM27	blue	-0.099655	0.0366503
NAPA-AS1	blue	-0.0994715	0.0369994
COX16	blue	-0.0994206	0.0370967
SMIM29	blue	-0.0993193	0.037291
AP003774.2	blue	-0.0989004	0.0381038
UBAC2-AS1	blue	-0.0988991	0.0381062
CCDC167	blue	-0.0986512	0.0385943
FAM229B	blue	-0.0985411	0.0388127
RPL8	blue	-0.0982258	0.0394441
CHST15	blue	0.0980812	0.0397367
COPS9	blue	-0.0979673	0.0399682
IQCH-AS1	blue	0.0979313	0.0400416
RPL15	blue	-0.0978641	0.040179
ZNF217	blue	0.0975833	0.0407577
CEP170	blue	0.0974187	0.0410999
NFE2L1	blue	0.0974062	0.041126
LYRM4	blue	-0.0973714	0.0411989
RPS9	blue	-0.0972426	0.041469
IGBP1	blue	-0.0971395	0.0416863
RNASEH2A	blue	-0.0969244	0.0421429
SNX11	blue	-0.0969033	0.0421879
ASAP1	blue	-0.0967241	0.0425717
TPT1	blue	-0.0966929	0.0426388
POLR2L	blue	-0.0964533	0.0431575
NDUFA11	blue	-0.0960319	0.0440824
SNHG5	blue	-0.0957942	0.0446113
MCUB	blue	-0.0953033	0.0457209
COMMD7	blue	-0.0952529	0.045836
AC073332.1	blue	-0.0952211	0.0459088
RPL37A	blue	-0.0951027	0.0461808
RNF31	blue	0.0949769	0.0464712
RPL18A	blue	-0.0949227	0.0465968
POLR2G	blue	-0.0946702	0.0471856
ATP5MF	blue	-0.0943731	0.0478866
ARAP2	blue	0.0941414	0.0484394
MTMR1	blue	0.0940097	0.0487559
RPL18	blue	-0.0939085	0.0490003
TRMT112	blue	-0.0938274	0.0491968
FAM104B	blue	-0.0937212	0.0494553
RPL29	blue	-0.093522	0.0499429
PMS2P5	blue	-0.0932218	0.0506856
TMEM258	blue	-0.0931844	0.0507789
KANSL1-AS1	blue	-0.0930528	0.0511078
COX6B1	blue	-0.0930198	0.0511906
CYTOR	blue	-0.0928332	0.0516608
COX17	blue	-0.0927924	0.0517639
EIF3K	blue	-0.0927025	0.0519921
NTPCR	blue	-0.0926851	0.0520363
NENF	blue	-0.0925408	0.0524046
ZFP92	blue	0.0925334	0.0524237
AC245297.3	blue	-0.0922495	0.0531547
RPL35	blue	-0.0922467	0.0531618
AAK1	blue	0.0922298	0.0532057
RPL5	blue	-0.0921982	0.0532877
RNASEH1-AS1	blue	-0.0921939	0.0532989
ELK4	blue	0.0920863	0.0535788
ATP5PO	blue	-0.0919853	0.0538425
SNHG29	blue	-0.0917957	0.0543409
CKLF	blue	-0.0917675	0.0544152
VHL	blue	0.0917283	0.0545189
CMIP	blue	0.0916398	0.0547533
AC007382.1	blue	0.0912395	0.0558246
ARHGAP21	blue	0.090951	0.0566074
KLF12	blue	-0.0899449	0.0594089
HLA-DRA	blue	-0.0899155	0.0594925
MPC1	blue	-0.0898705	0.0596204
TACC1	blue	-0.0897636	0.0599257
NDUFV2	blue	-0.0897205	0.060049
TMEM141	blue	-0.0896767	0.0601747
HIPK2	blue	0.0896477	0.060258
PAFAH1B3	blue	-0.0896401	0.0602797
LPP	blue	-0.0889965	0.0621535
NDUFB8	blue	-0.0889772	0.0622105
OSER1-DT	blue	-0.0889376	0.0623274
ATP6V0B	blue	-0.0889281	0.0623554
PSMB3	blue	-0.08884	0.0626164
SYNE2	blue	0.0887673	0.0628323
AC126755.1	blue	0.0887424	0.0629066
FAM174C	blue	-0.0887368	0.062923
PMS2P1	blue	-0.0886499	0.0631826
FILIP1L	blue	0.088386	0.0639751
AC004816.1	blue	-0.0883174	0.0641826
C6orf99	blue	-0.0879788	0.0652142
NDUFB7	blue	-0.087586	0.0664283
PKD1P5	blue	0.0870008	0.0682715
NOTCH2	blue	0.086986	0.0683186
MRPL51	blue	-0.0868162	0.0688614
DDT	blue	-0.086564	0.0696741
UXT	blue	-0.0857533	0.0723404
EXOSC4	blue	-0.0855692	0.0729571
RPS13	blue	-0.0853616	0.0736579
NCK1-DT	blue	-0.0853501	0.0736969
RPS5	blue	-0.0845806	0.0763435
POLE4	blue	-0.08426	0.0774687
FAM162A	blue	-0.0842291	0.0775777
AC106795.1	blue	0.0842255	0.0775908
PSMA7	blue	-0.0841696	0.0777886
AC105749.1	blue	0.0840979	0.0780427
MRPL14	blue	-0.0840139	0.0783417
ACYP2	blue	-0.0835673	0.0799458
SLC39A4	blue	-0.083461	0.0803315
NHP2	blue	-0.0834168	0.0804927
PARD6A	blue	-0.0829764	0.0821093
TOMM22	blue	-0.0828204	0.0826885
SECISBP2L	blue	0.082803	0.0827531
MZT2B	blue	-0.0827618	0.0829069
PSMB1	blue	-0.0825945	0.0835328
ITSN1	blue	0.0820017	0.0857814
NDUFB9	blue	-0.0818525	0.0863548
GADD45GIP1	blue	-0.0812486	0.0887083
ATP6V0E1	blue	-0.0812414	0.0887363
ATP11C	blue	0.0810701	0.0894136
PRDM2	blue	0.0809941	0.0897152
PLEKHA7	blue	0.0809137	0.0900353
HSPBP1	blue	-0.0805816	0.0913668
COMMD6	blue	-0.0804725	0.0918074
NDUFB2	blue	-0.0803677	0.0922327
COX4I1	blue	-0.0801919	0.0929492
PPP1R16B	blue	0.0800111	0.0936909
AP002761.2	blue	-0.0796215	0.0953052
HINT2	blue	-0.0793932	0.0962616
SLC37A3	blue	0.0793032	0.0966406
RACK1	blue	-0.0791857	0.0971373
AC009403.1	blue	0.0791726	0.0971927
RPL27A	blue	-0.0788442	0.0985921
RPL35A	blue	-0.0787527	0.0989851
C19orf48	blue	0.0787502	0.0989959
AC241952.1	blue	0.0781875	0.101439
NDUFB11	blue	-0.0781012	0.101818
SIVA1	blue	-0.0780293	0.102134
FNBP1	blue	-0.0779886	0.102314
PCCA-DT	blue	0.0773673	0.105085
ZNF688	blue	-0.0770661	0.10645
PFDN5	blue	-0.0770569	0.106492
AKT3	blue	-0.0770481	0.106533
TIMM8B	blue	-0.0760651	0.111087
FAAP20	blue	-0.0760501	0.111158
MICOS13	blue	-0.0760401	0.111205
JMJD1C	blue	0.075941	0.111673
ATP5MG	blue	-0.0757767	0.112452
RPS25	blue	-0.0756899	0.112866
MTLN	blue	-0.0756676	0.112972
CYC1	blue	-0.0753693	0.114403
RPL36	blue	-0.0752671	0.114897
PSMB9	blue	-0.0751001	0.115706
LMLN	blue	0.0749113	0.116628
UQCRQ	blue	-0.0748694	0.116833
TIMM10	blue	-0.0747402	0.117467
DLEU1	blue	0.0746029	0.118144
HSCB	blue	-0.0745901	0.118208
RPS8	blue	-0.0745177	0.118566
SLC12A6	blue	0.074422	0.119041
ARID1B	blue	0.0743157	0.119571
RPS10	blue	-0.0742432	0.119933
PER3	blue	-0.0739633	0.12134
STYXL1	blue	-0.0739471	0.121421
RPL5P8	blue	0.07371	0.122623
TRPS1	blue	0.0736936	0.122707
AC090204.1	blue	-0.0735923	0.123223
UQCC2	blue	-0.0735133	0.123627
RPL10A	blue	-0.0733567	0.124431
AC092645.1	blue	-0.0726334	0.128198
ABHD14A	blue	-0.0725996	0.128376
STOML2	blue	-0.0723223	0.129845
NSMCE1	blue	-0.0720622	0.131234
AC005682.1	blue	0.0719963	0.131588
PPP1R14B	blue	-0.0715762	0.133862
TASOR2	blue	-0.0714446	0.13458
KIAA2026	blue	0.0713364	0.135173
FMC1	blue	-0.0712653	0.135563
RHOH	blue	-0.070878	0.137706
ETFB	blue	-0.0703517	0.14066
UBA52	blue	-0.0701947	0.141551
DYNC1LI2	blue	0.0701621	0.141736
WDR44	blue	0.0699751	0.142803
MMAB	blue	-0.0694168	0.146026
IFI27L2	blue	-0.069364	0.146334
MAML2	blue	0.0687895	0.149714
EEF1A1	blue	-0.0687643	0.149863
CAMK1D	blue	0.0684168	0.151938
MRPS24	blue	-0.0682708	0.152816
SRI	blue	-0.068265	0.152851
RWDD1	blue	-0.0682483	0.152952
LAMTOR4	blue	-0.0681794	0.153368
IDS	blue	-0.0680991	0.153853
ZNF532	blue	0.0680652	0.154059
RPL12	blue	-0.0679456	0.154785
RPS19	blue	-0.0677946	0.155707
RPSAP47	blue	0.0676478	0.156606
SCOC-AS1	blue	-0.0676102	0.156837
GPX7	blue	-0.067586	0.156986
KDM6A	blue	0.0675826	0.157007
ZNF433-AS1	blue	-0.0673	0.158753
SEMA6A	blue	0.0671039	0.159973
DYRK2	blue	0.0668416	0.161616
FOXO3B	blue	-0.0665727	0.163313
H1-5	blue	-0.0664658	0.163991
RPS15A	blue	-0.0664468	0.164113
TMEM208	blue	-0.0664377	0.16417
KDM7A	blue	0.0663374	0.164809
AC007114.1	blue	-0.0662642	0.165277
RPL41	blue	-0.0660864	0.166417
AL445524.1	blue	0.0660573	0.166604
RPL21	blue	-0.0656129	0.169481
ZNF292	blue	0.0653609	0.171129
H2AC20	blue	-0.0652994	0.171533
FRMD4A	blue	0.0649492	0.173847
RPS11	blue	-0.0648232	0.174685
LAMTOR2	blue	-0.0648167	0.174729
RPL41P5	blue	-0.0641447	0.179251
ISG20	blue	-0.0641109	0.17948
RPL34	blue	-0.0639958	0.180264
RPL31	blue	-0.0639687	0.180449
RPS6KA3	blue	0.0638818	0.181043
AC245100.7	blue	-0.0637454	0.181978
NUDT2	blue	-0.0636024	0.182963
PCED1B-AS1	blue	-0.063602	0.182965
DTYMK	blue	-0.0635821	0.183102
RPL7A	blue	-0.0632528	0.185386
EPB41L4A-AS1	blue	-0.0631299	0.186243
RPL5P34	blue	-0.0629591	0.187439
URB1-AS1	blue	-0.0627828	0.18868
RAI1	blue	-0.0627004	0.189262
ZNF786	blue	0.0623016	0.192098
TRIO	blue	0.0622012	0.192816
EEF2K	blue	0.0621844	0.192937
RPL13	blue	-0.0615134	0.197793
C6orf52	blue	-0.0614939	0.197936
CTDSP2	blue	0.0614274	0.198422
MRPS12	blue	-0.0613801	0.198768
RPL24P2	blue	-0.0611319	0.200593
RPL26	blue	-0.0610353	0.201307
EEF1AKMT1	blue	-0.0606225	0.204378
ICAM2	blue	-0.0605943	0.204589
COX6C	blue	-0.060478	0.20546
NLRC3	blue	0.0599477	0.209469
ANTKMT	blue	-0.0599263	0.209632
SOD1	blue	-0.0598514	0.210204
C11orf95	blue	0.0598064	0.210547
ATP5F1D	blue	-0.059798	0.210611
MIEN1	blue	-0.0597651	0.210863
FYCO1	blue	0.0596636	0.211641
ZFAS1	blue	-0.0596549	0.211707
ADAMTS7P4	blue	-0.0596503	0.211743
MTFP1	blue	-0.059634	0.211867
RPS29	blue	-0.0594468	0.213308
UCHL3	blue	-0.0593808	0.213818
B9D1	blue	-0.0592887	0.21453
RPL32	blue	-0.0592846	0.214562
ADAM19	blue	0.0592517	0.214817
RPLP2	blue	-0.0591616	0.215517
TMA7	blue	-0.058917	0.217423
TSSK5P	blue	0.0588467	0.217973
RNF39	blue	0.0585795	0.220074
APRT	blue	-0.0585362	0.220415
MYL6B	blue	-0.0583189	0.222136
TRIM52-AS1	blue	-0.0581447	0.223523
RPL11	blue	-0.0579874	0.22478
SNHG30	blue	-0.0577648	0.226568
PMVK	blue	-0.057632	0.227639
AURKAIP1	blue	-0.0573035	0.230305
AF274858.1	blue	-0.05703	0.23254
SH3PXD2A	blue	0.0570068	0.232731
C11orf1	blue	-0.0569159	0.233478
TSHZ1	blue	0.056643	0.23573
TMSB4X	blue	-0.0565203	0.236749
SMARCA2	blue	0.0564412	0.237406
RPL17	blue	-0.0563058	0.238536
MICOS10	blue	-0.0562871	0.238691
AHCY	blue	-0.0560981	0.240274
OR7E38P	blue	0.0554377	0.245863
LIPE-AS1	blue	-0.0554186	0.246026
PIKFYVE	blue	0.0553796	0.246359
AP002360.1	blue	-0.055222	0.247709
PSMG3	blue	0.0551295	0.248502
AC008878.3	blue	-0.0550384	0.249287
RPS27	blue	-0.0550071	0.249556
RNASEH2C	blue	-0.0549641	0.249927
MRPL41	blue	-0.0549204	0.250304
RPL37P15	blue	0.0548891	0.250575
FOXN3-AS1	blue	-0.0545698	0.253346
SLC12A4	blue	-0.0545491	0.253526
UTRN	blue	0.0545368	0.253633
GS1-124K5.4	blue	-0.054333	0.255414
PET100	blue	-0.0541428	0.257084
ZMIZ1	blue	0.0541375	0.257131
RGPD8	blue	0.0540515	0.257888
SAC3D1	blue	-0.0539576	0.258718
CH17-340M24.3	blue	-0.0534909	0.262865
INO80C	blue	-0.0533987	0.26369
APBA1	blue	-0.053391	0.263759
ATP5MPL	blue	-0.0532695	0.264849
JMY	blue	0.0531639	0.265799
RPS2P32	blue	-0.0529212	0.26799
HOXB7	blue	-0.0524132	0.272617
CDC37L1-DT	blue	-0.0523608	0.273098
NDUFS6	blue	-0.0523491	0.273205
DCTPP1	blue	-0.052151	0.275026
NDUFC2	blue	-0.0520829	0.275655
EIF3E	blue	-0.0520288	0.276154
EVC	blue	-0.0519526	0.276859
USP54	blue	0.0519002	0.277345
KIDINS220	blue	0.0518518	0.277794
ST20	blue	0.0518041	0.278237
RPL24	blue	-0.0517182	0.279035
RPS18	blue	-0.051634	0.27982
LINC01857	blue	-0.0514305	0.281722
TMC3-AS1	blue	0.0513954	0.282051
PHC1	blue	0.051386	0.282139
LACTB2-AS1	blue	-0.0511306	0.284541
RPS2P5	blue	-0.0508636	0.287067
IL17REL	blue	0.0508221	0.287461
CTSH	blue	-0.050771	0.287947
RPL10	blue	-0.0506648	0.288957
TMEM131	blue	0.0504295	0.291206
CCNB1IP1	blue	-0.0500617	0.294743
RPP25L	blue	-0.0498439	0.296852
ACOT4	blue	-0.0497914	0.297361
ARL10	blue	0.0497239	0.298017
HIP1	blue	0.0494639	0.300555
ATP2A1-AS1	blue	0.0493374	0.301794
RPL39	blue	0.0492162	0.302984
FGF11	blue	-0.0491267	0.303866
AC243919.1	blue	-0.0490975	0.304153
DOCK8	blue	0.0490047	0.305069
CISD3	blue	-0.0485592	0.309492
GARRE1	blue	-0.0482618	0.312468
AC115618.2	blue	0.0479787	0.315318
IKZF4	blue	0.0479191	0.31592
PTPN11	blue	0.0478659	0.316459
AL590764.1	blue	0.0477809	0.31732
NPM3	blue	0.0477449	0.317685
SEPTIN8	blue	-0.0476345	0.318806
AC012146.1	blue	-0.0475972	0.319186
KIF1C	blue	-0.0475847	0.319313
PRR34-AS1	blue	-0.047576	0.319402
SNHG6	blue	-0.0474945	0.320232
UQCRB	blue	-0.0474359	0.320831
BCL2L12	blue	-0.0474293	0.320899
CASTOR2	blue	-0.0471028	0.324245
PSMB8	blue	-0.0470529	0.324757
BPHL	blue	-0.0469982	0.325322
HIVEP2	blue	0.0467555	0.327829
TNFAIP3	blue	0.046691	0.328497
RPL23A	blue	-0.0462079	0.333532
SDHAF4	blue	-0.0461996	0.333619
NOP53	blue	-0.0459671	0.33606
SYNE1	blue	-0.045942	0.336324
GTF2IP4	blue	-0.0459317	0.336433
LRRC37A16P	blue	-0.0457876	0.337952
SS18L2	blue	-0.045483	0.341179
TMEM156	blue	-0.0454004	0.342058
HSD17B8	blue	-0.0452246	0.343932
TCTEX1D2	blue	0.0451693	0.344522
ZNF593	blue	-0.045086	0.345414
TMEM44-AS1	blue	-0.0449761	0.346593
H1-4	blue	-0.0449183	0.347213
RPSA	blue	-0.0447308	0.349231
ELF4	blue	0.0443167	0.353716
RPLP0	blue	-0.0440473	0.356652
CHCHD10	blue	-0.0437816	0.359563
ATP2A2	blue	0.0435086	0.362569
SNHG9	blue	0.0434183	0.363568
CSKMT	blue	0.0433416	0.364416
MCRIP2	blue	-0.0431778	0.366233
TRERF1	blue	0.0430768	0.367357
PKIG	blue	-0.0429269	0.369028
COX7C	blue	-0.0424091	0.374837
CMTM1	blue	0.0421567	0.377688
TRIM14	blue	0.0421174	0.378134
AC119396.1	blue	-0.0420739	0.378627
TIMM13	blue	-0.0420415	0.378995
LSM2	blue	-0.0420276	0.379152
RPL3	blue	-0.041986	0.379624
EXOSC5	blue	-0.0418689	0.380956
MRPS15	blue	-0.041519	0.384953
FARP1	blue	0.041163	0.389045
SLC25A25	blue	-0.0407464	0.393867
NME2	blue	-0.040691	0.394511
IFT43	blue	-0.0406852	0.394578
AC007036.1	blue	-0.0406064	0.395495
NME3	blue	0.0406053	0.395508
CENPX	blue	-0.0405695	0.395925
NME1-NME2	blue	-0.0402929	0.399156
RPL41P1	blue	0.040252	0.399635
CRYBG3	blue	0.0401937	0.400319
MRPS21	blue	0.0401763	0.400523
RPL27	blue	-0.0400847	0.401598
RPL19	blue	-0.0400727	0.401741
SLC25A6	blue	-0.0400515	0.401989
PHF2	blue	0.0400207	0.402352
SDF2L1	blue	-0.0398322	0.404573
FBXO11	blue	0.0398231	0.40468
JPT1	blue	-0.0397816	0.405171
LRRFIP1P1	blue	0.0386337	0.41887
C12orf45	blue	-0.0383702	0.422052
ZNF619	blue	0.038147	0.424758
RPL22L1	blue	0.0380947	0.425394
PPP1R35	blue	-0.0380871	0.425487
RPL36A	blue	-0.0378531	0.428339
ABHD2	blue	-0.0377578	0.429502
ARHGAP31	blue	0.0374251	0.433582
C10orf143	blue	-0.0372067	0.436273
SNHG7	blue	0.0369886	0.438968
LINC02550	blue	-0.0366192	0.443556
ZSWIM5	blue	0.0365669	0.444208
AP2S1	blue	-0.0364849	0.445231
RGS10	blue	-0.0363196	0.447296
IMMP2L	blue	0.0362616	0.448022
MRPS33	blue	-0.035963	0.451772
RPS21	blue	-0.0358399	0.453324
RPL39L	blue	-0.0358185	0.453592
CASZ1	blue	0.0357852	0.454013
TSPYL4	blue	0.0357064	0.455009
TIPARP-AS1	blue	-0.0356254	0.456032
RPS17	blue	-0.0355637	0.456813
IFT57	blue	0.035049	0.463358
SNHG19	blue	0.0350377	0.463503
SNHG8	blue	0.0347586	0.467074
TMSB10	blue	-0.0345934	0.469195
CEP250-AS1	blue	-0.0345893	0.469248
SEC61B	blue	-0.0344381	0.471193
ANKRD9	blue	0.0343908	0.471803
ASNS	blue	0.0341023	0.475531
RPS24	blue	0.034026	0.476519
NDUFAB1	blue	-0.0336953	0.480818
TIMM17B	blue	-0.033514	0.483183
BCL9L	blue	-0.0333369	0.485499
RPS12	blue	-0.0332693	0.486385
DLG5	blue	-0.0329568	0.490491
TARS3	blue	0.0329457	0.490638
KLF11	blue	0.0328959	0.491293
ATP5MD	blue	-0.0327419	0.493325
ERICH6-AS1	blue	-0.0326629	0.494369
RPS3A	blue	-0.0323065	0.499094
FAM216A	blue	0.0315865	0.508712
SNRPD2	blue	-0.0313846	0.511426
COX7B	blue	-0.0312075	0.513813
RPL14	blue	-0.0311948	0.513985
SNX29	blue	-0.0310792	0.515547
RPS4X	blue	-0.0310062	0.516534
LINC01506	blue	0.0309632	0.517116
IMPDH2	blue	-0.0309551	0.517226
AC004847.1	blue	0.0309093	0.517846
ATOX1	blue	-0.0306347	0.521574
NDUFA3	blue	-0.0303665	0.525228
TRAPPC2L	blue	-0.0301914	0.52762
RPS26	blue	-0.0301432	0.528279
ADAMTSL5	blue	-0.0299456	0.530988
LINC00339	blue	0.0298786	0.531909
LINC02482	blue	-0.029751	0.533663
DANCR	blue	0.0295519	0.536406
ZNF32	blue	-0.0294939	0.537206
MRPL36	blue	-0.029452	0.537785
LSM7	blue	-0.0292924	0.539991
CRYBG1	blue	0.0292296	0.540861
RPL9	blue	-0.0292217	0.54097
ARHGEF12	blue	0.0291721	0.541657
SBNO2	blue	0.0288587	0.54601
FAM207A	blue	-0.0287947	0.546902
AC104447.1	blue	0.0286385	0.549079
ZSCAN16-AS1	blue	-0.0281293	0.556209
TMEM191A	blue	-0.028021	0.55773
PSMB10	blue	-0.0279562	0.558642
ENTPD3-AS1	blue	-0.0278072	0.56074
KIF3C	blue	0.0277978	0.560873
RBP7	blue	-0.0277482	0.561573
MRPL27	blue	-0.0277187	0.561989
NUDT1	blue	-0.02761	0.563525
SOCAR	blue	-0.0271404	0.570179
SSH1	blue	0.0270957	0.570816
MRPL12	blue	-0.0270726	0.571143
MZT2A	blue	-0.027069	0.571194
RANGRF	blue	-0.0268491	0.574327
FARS2	blue	-0.0268434	0.574408
AL583785.1	blue	-0.0267843	0.575251
TNKS2-AS1	blue	-0.0267828	0.575273
RPL13A	blue	-0.0265807	0.578161
HMGN3	blue	-0.0263782	0.581061
SPTBN1	blue	0.0260829	0.585303
CD52	blue	-0.0260819	0.585317
AL359513.1	blue	0.0259255	0.58757
SEM1	blue	-0.0258245	0.589026
CACNB3	blue	-0.0257226	0.590497
ATP5MC1	blue	-0.0254152	0.594946
AL138724.1	blue	-0.0253399	0.596038
RPL7	blue	-0.0251311	0.599071
SMIM4	blue	-0.0249471	0.601749
CILK1	blue	-0.0249431	0.601806
PSME2	blue	0.0248366	0.603359
MAGEE1	blue	0.0242842	0.611442
FOXN3	blue	-0.0241922	0.612793
NDUFA1	blue	-0.0240482	0.61491
ADCY3	blue	-0.0240392	0.615042
FAHD2B	blue	-0.0238026	0.618528
AC138969.2	blue	-0.0235716	0.62194
SNRNP25	blue	-0.0235359	0.622467
BEND3P3	blue	0.0233166	0.625714
MRPL11	blue	-0.0231028	0.628886
TECPR2	blue	0.0230864	0.62913
CHCHD6	blue	-0.0230279	0.629999
REX1BD	blue	-0.0229675	0.630897
NOP10	blue	-0.0228841	0.63214
RTN4IP1	blue	-0.0227947	0.633471
SIT1	blue	-0.0225726	0.636784
DNPH1	blue	0.0224988	0.637887
CEMIP2	blue	-0.02239	0.639514
AL451165.2	blue	-0.022164	0.642898
CD320	blue	0.0220948	0.643936
NOSIP	blue	-0.0219929	0.645465
FBXL15	blue	-0.0217775	0.648704
KIF16B	blue	-0.0217742	0.648754
EBP	blue	0.0216318	0.650899
HINT1	blue	-0.0215993	0.651388
RPS2	blue	-0.0213887	0.654566
EIF2S3	blue	-0.0213608	0.654987
SLC27A5	blue	0.0209144	0.661746
NFATC2	blue	0.0204126	0.669376
TFPT	blue	-0.0203737	0.669969
ETS1	blue	0.0203436	0.670428
ARL2	blue	-0.0202474	0.671895
ABHD11-AS1	blue	-0.020162	0.673199
RPL37	blue	-0.0200839	0.674392
DCXR	blue	-0.0200823	0.674417
SRP54-AS1	blue	0.0200596	0.674763
MYH10	blue	0.0199955	0.675744
IKBKG	blue	0.019805	0.67866
APOM	blue	-0.0196688	0.680749
CCDC85B	blue	-0.0196505	0.681029
BRD3	blue	0.019645	0.681113
TMEM184B	blue	0.019536	0.682786
NTHL1	blue	0.018839	0.69352
NDUFB1	blue	-0.0185713	0.697661
ZNF529-AS1	blue	0.0185272	0.698344
RFFL	blue	-0.0182873	0.702062
PHC1P1	blue	-0.0180293	0.706069
CCDC85C	blue	-0.0179813	0.706815
GAS5	blue	-0.0179109	0.707911
RPL26L1	blue	0.0178635	0.708648
TMEM99	blue	-0.0177884	0.709817
NCOA2	blue	0.0177879	0.709826
RPL23	blue	-0.0175528	0.71349
GTF2H5	blue	0.0172635	0.71801
CD48	blue	-0.0168047	0.725198
TTC3P1	blue	0.0164881	0.730172
ALKBH2	blue	0.0163595	0.732196
TSTD1	blue	0.0162156	0.734462
VANGL1	blue	-0.0162091	0.734564
TMTC2	blue	-0.0160074	0.737746
C4orf48	blue	-0.0159321	0.738935
ZNF106	blue	-0.0158626	0.740032
ECI1	blue	-0.0157958	0.741088
RPS23	blue	-0.015729	0.742144
RPL38	blue	-0.0156079	0.744059
TRANK1	blue	0.0155962	0.744244
AC092070.2	blue	-0.0152148	0.750289
RPS27A	blue	-0.0150399	0.753066
SERTAD2	blue	-0.0149974	0.75374
MRTO4	blue	0.0147673	0.757399
GMFG	blue	-0.014681	0.758774
KRT10	blue	-0.0144901	0.761815
EMG1	blue	-0.0144876	0.761855
NDUFS5	blue	-0.01432	0.764528
TP53INP2	blue	0.0143006	0.764838
ZNF511	blue	0.0141238	0.767661
RPS28	blue	-0.0141114	0.76786
PRDX6	blue	-0.0135934	0.77615
ARHGEF18	blue	-0.0135372	0.77705
AC116347.1	blue	-0.0134472	0.778494
LRRC37A17P	blue	-0.013188	0.782657
DDIT3	blue	-0.0131822	0.78275
SBF2	blue	-0.0131149	0.783832
PQBP1	blue	0.0129469	0.786534
TLR6	blue	0.0126991	0.790524
EBPL	blue	-0.0122885	0.797147
MED14	blue	0.0121333	0.799654
SLC41A1	blue	0.0121118	0.800001
NAA10	blue	0.0121026	0.800149
FBL	blue	0.0120799	0.800517
ALPK3	blue	-0.0120052	0.801725
ISOC2	blue	-0.0119329	0.802893
TBC1D7	blue	-0.0118652	0.80399
NCOA1	blue	-0.011602	0.808253
MSN	blue	-0.0114538	0.810654
C19orf38	blue	-0.0113823	0.811815
RRP7A	blue	-0.0113662	0.812076
EXOC6B	blue	-0.0112073	0.814655
LMTK2	blue	0.0106362	0.823942
BID	blue	0.0106129	0.824321
SUPT3H	blue	0.0105234	0.825779
PVT1	blue	-0.0103876	0.827991
POLR3K	blue	0.0103413	0.828746
PPIH	blue	-0.0103355	0.828841
PIAS3	blue	0.0102845	0.829672
EEF1B2	blue	-0.0102798	0.829749
ZNF366	blue	-0.0101839	0.831313
C1orf53	blue	-0.0101498	0.831869
MYLK-AS1	blue	0.0100281	0.833856
PUSL1	blue	0.0099482	0.835161
IFI27L1	blue	-0.00994416	0.835227
ATP5ME	blue	0.00988128	0.836254
MRPL52	blue	-0.00975987	0.838238
RNASEH2B	blue	0.00939045	0.844282
NMB	blue	-0.00932796	0.845305
AC091729.3	blue	-0.00914262	0.848341
BMP8B	blue	0.00889153	0.852458
CLIP1	blue	0.00832131	0.861822
ZBTB43	blue	0.00829334	0.862281
NBPF1	blue	0.00724667	0.879521
MOB1B	blue	-0.00704544	0.882842
TMEM42	blue	0.00670082	0.888534
LINC01943	blue	0.00647794	0.892219
COMTD1	blue	-0.00621187	0.89662
FUOM	blue	-0.0061276	0.898015
MEF2A	blue	0.00585651	0.902504
PKD2	blue	0.00578583	0.903675
AASS	blue	0.00573856	0.904458
AC083798.2	blue	0.00563507	0.906173
TTC28	blue	0.00543171	0.909544
TMPPE	blue	0.00533606	0.911131
GCAT	blue	-0.00491396	0.918135
PSMB8-AS1	blue	0.00451021	0.92484
NRSN2-AS1	blue	0.00445259	0.925798
NDUFAF8	blue	-0.00441991	0.926341
RIC1	blue	0.00403273	0.932777
UQCRH	blue	0.00364422	0.93924
RUSF1	blue	0.00344996	0.942473
UBALD2	blue	-0.00307419	0.94873
SOS1	blue	0.00288246	0.951924
HSD17B10	blue	0.00277702	0.95368
CNNM4	blue	-0.00276791	0.953832
CDKL5	blue	0.0026913	0.955109
AC046134.2	blue	0.00269018	0.955127
AC008443.4	blue	-0.00259793	0.956664
MANF	blue	-0.0025261	0.957862
DPH5	blue	-0.00222472	0.962885
DISP2	blue	-0.00211118	0.964778
HMBS	blue	0.00197394	0.967066
UQCRHL	blue	0.00182515	0.969547
ECE2	blue	-0.00181197	0.969767
ATP5F1E	blue	-0.00180787	0.969836
SNED1	blue	-0.00170955	0.971475
ZFAND2A	blue	0.00116806	0.980508
MTX1P1	blue	0.00112154	0.981284
NME1	blue	0.0010438	0.982581
RPLP1	blue	-0.00101398	0.983079
TCAF1	blue	0.000924807	0.984567
COX5A	blue	0.000793869	0.986752
MSRB1	blue	0.000768876	0.987169
PRMT1	blue	-0.000643615	0.989259
LINC02693	blue	-0.00054926	0.990834
TOMM7	blue	0.000549089	0.990836
GTF3A	blue	0.000379513	0.993666
ZFHX3	blue	0.000331827	0.994462
ZNRD1	blue	-0.000201723	0.996633
AC000123.1	brown	0.25863	3.72219e-08
LIMD1	brown	0.258205	3.92497e-08
TBC1D27P	brown	0.255253	5.66074e-08
FGD2	brown	0.255213	5.68908e-08
AL512306.2	brown	0.247677	1.41907e-07
TAS2R4	brown	0.246516	1.62944e-07
AC096921.2	brown	0.23973	3.60514e-07
IL12A	brown	0.239101	3.87574e-07
AC093788.1	brown	0.232765	7.94959e-07
NAIPP4	brown	0.229121	1.19069e-06
AL512306.3	brown	0.227344	1.44653e-06
AC012651.1	brown	0.226682	1.55476e-06
ADAT2	brown	0.224786	1.90908e-06
AC010809.2	brown	0.224146	2.04512e-06
ICA1L	brown	0.223879	2.10478e-06
AC090607.2	brown	0.221896	2.60145e-06
ZFC3H1	brown	0.219118	3.48923e-06
PAXIP1-AS2	brown	0.219075	3.50534e-06
SEC61A2	brown	0.21884	3.59275e-06
GSAP	brown	0.217264	4.23594e-06
OGT	brown	0.216534	4.56964e-06
C1RL-AS1	brown	0.216292	4.68568e-06
NBPF19	brown	0.215573	5.04777e-06
AC012360.3	brown	0.215004	5.35314e-06
AC025265.1	brown	0.212971	6.59304e-06
AC093157.1	brown	0.212677	6.79379e-06
MYSM1	brown	0.211309	7.80663e-06
CTNNBIP1	brown	-0.210738	8.27064e-06
KAT2A	brown	0.210272	8.66816e-06
ZNF211	brown	0.209985	8.92245e-06
UBN2	brown	0.209619	9.25654e-06
GOLGA8B	brown	0.209374	9.48716e-06
GEN1	brown	0.208862	9.98561e-06
FNBP4	brown	0.208518	1.03355e-05
TTC14	brown	0.208089	1.07874e-05
AL049776.1	brown	0.207971	1.09146e-05
PROZ	brown	0.207643	1.12774e-05
AC008906.1	brown	0.207176	1.18126e-05
AC008735.2	brown	0.207142	1.18523e-05
AL356019.2	brown	0.206046	1.32095e-05
AL731533.2	brown	0.20601	1.3257e-05
GOLGA6L9	brown	0.205967	1.33134e-05
RFPL3S	brown	0.205047	1.4575e-05
CEP83	brown	0.20455	1.53033e-05
AC018809.1	brown	0.20453	1.53334e-05
SEC31B	brown	0.203632	1.67398e-05
AL391684.1	brown	0.202863	1.8041e-05
PNN	brown	0.202366	1.89317e-05
MSTO2P	brown	0.2016	2.03884e-05
LINC01341	brown	0.201142	2.13101e-05
AL132780.4	brown	0.200282	2.31468e-05
NBPF11	brown	0.200255	2.3206e-05
ZNF37BP	brown	0.200121	2.35054e-05
TEP1	brown	0.199826	2.41795e-05
SH3BP5-AS1	brown	0.199745	2.43688e-05
METAP1D	brown	0.199381	2.52296e-05
AGAP6	brown	0.19928	2.54757e-05
ZNNT1	brown	0.198588	2.72109e-05
CCDC14	brown	0.198425	2.76374e-05
GCNA	brown	0.198295	2.79792e-05
TARBP1	brown	0.198259	2.80758e-05
RRN3P2	brown	0.198115	2.84638e-05
AC023825.2	brown	0.197946	2.89216e-05
AC025176.1	brown	0.197619	2.98312e-05
CCNL1	brown	0.19743	3.0371e-05
CPNE3	brown	-0.197397	3.04671e-05
SNORD60	brown	0.197057	3.14617e-05
LBHD1	brown	0.196551	3.29971e-05
AC092384.3	brown	0.196369	3.35689e-05
AC105285.1	brown	0.195796	3.54238e-05
AP001029.2	brown	0.195638	3.59539e-05
GK5	brown	0.194924	3.84377e-05
WSB1	brown	0.194802	3.88785e-05
LRCOL1	brown	0.194566	3.97405e-05
MTCP1	brown	0.193975	4.19909e-05
FAM3C2	brown	-0.193891	4.232e-05
ANKRD10-IT1	brown	0.193699	4.30796e-05
SNHG3	brown	0.193466	4.40196e-05
AC008982.2	brown	0.193371	4.44107e-05
TNFRSF13B	brown	0.193131	4.54066e-05
CEP152	brown	0.192854	4.65858e-05
ZNF276	brown	0.192738	4.70888e-05
NBPF14	brown	0.192651	4.74674e-05
CCNT2	brown	0.192257	4.92253e-05
CTAGE7P	brown	0.192254	4.92403e-05
RSRP1	brown	0.192017	5.03234e-05
STAM-AS1	brown	0.191635	5.21221e-05
CCDC66	brown	0.191582	5.23762e-05
AL359504.1	brown	0.191543	5.25647e-05
AL512791.1	brown	0.191422	5.31546e-05
MRNIP	brown	0.191373	5.33932e-05
AL139123.1	brown	0.191229	5.41026e-05
NLRC5	brown	0.191105	5.47214e-05
ADIRF-AS1	brown	0.190495	5.78573e-05
AL158163.1	brown	0.190177	5.95629e-05
AC092683.1	brown	0.190124	5.98529e-05
RELL2	brown	0.189844	6.13956e-05
NBPF26	brown	0.189646	6.25148e-05
TTN-AS1	brown	0.189461	6.35744e-05
SNORD104	brown	0.189349	6.42209e-05
CEP43	brown	0.189258	6.47531e-05
AC025031.4	brown	0.18923	6.49191e-05
PLGLB1	brown	0.18904	6.60497e-05
AC007066.2	brown	0.188706	6.80756e-05
SNORA33	brown	0.188213	7.11777e-05
N4BP2L2-IT2	brown	0.18811	7.18416e-05
TTN	brown	0.188108	7.18575e-05
NBPF12	brown	0.188044	7.22699e-05
AC093297.2	brown	0.187907	7.31661e-05
AC105339.5	brown	0.187735	7.43078e-05
ZNF518A	brown	0.18738	7.67188e-05
NBPF8	brown	0.187224	7.78075e-05
SLC9A5	brown	0.187026	7.91991e-05
MIR4453HG	brown	0.186583	8.24088e-05
CCDC39	brown	0.186436	8.34936e-05
ZDHHC17	brown	0.186228	8.50641e-05
TMCC1-AS1	brown	0.186061	8.63431e-05
AL121845.3	brown	0.186047	8.64452e-05
PDK3	brown	-0.185734	8.88986e-05
ZNF192P1	brown	0.184931	9.54711e-05
AC099343.2	brown	0.18462	9.81408e-05
AL023653.1	brown	0.184591	9.83936e-05
AC078795.1	brown	0.184522	9.89934e-05
LRP8	brown	0.184408	0.000100004
MED8-AS1	brown	0.183699	0.000106464
AC073655.2	brown	0.183641	0.000107009
RRP7BP	brown	0.183549	0.000107876
AC010761.1	brown	0.183499	0.000108358
CENPJ	brown	0.183467	0.000108664
REC8	brown	0.183172	0.00011152
AP001107.4	brown	0.183043	0.000112789
AP001486.2	brown	0.182714	0.000116097
AL662795.2	brown	0.182441	0.000118909
AC116366.1	brown	0.182244	0.000120974
GBE1	brown	-0.182179	0.000121662
MBTD1	brown	0.181853	0.000125173
AC074117.1	brown	0.181842	0.000125296
CAPRIN2	brown	0.181609	0.000127866
ZEB2-AS1	brown	0.18151	0.000128974
ABCC5	brown	0.18113	0.000133311
LCN10	brown	0.180902	0.000135981
ZNF32-AS2	brown	0.180817	0.00013699
AC048341.1	brown	0.180655	0.000138934
LEAP2	brown	0.18061	0.00013947
BTAF1	brown	0.180415	0.000141853
AC083843.3	brown	0.180364	0.00014248
FYTTD1	brown	-0.180359	0.000142541
CDK3	brown	0.180255	0.000143835
AC232271.1	brown	0.180134	0.000145343
NBPF10	brown	0.18008	0.000146027
SNORD14E	brown	0.180022	0.000146756
ENGASE	brown	0.17993	0.00014793
AC073575.2	brown	0.179928	0.00014795
EFCAB13	brown	0.179834	0.000149157
AC005519.1	brown	0.179311	0.000156048
AP000347.1	brown	0.17863	0.000165451
MAN2A2	brown	0.178268	0.000170672
CDK11A	brown	0.177916	0.000175886
AC141557.1	brown	0.177885	0.000176343
LINC00342	brown	0.177808	0.000177515
Z83843.1	brown	0.17774	0.000178543
AC048341.2	brown	0.177634	0.000180171
EP400P1	brown	0.17753	0.000181777
GABPB1-AS1	brown	0.177336	0.000184803
GUSBP11	brown	0.177167	0.000187493
AC092295.2	brown	0.176884	0.000192057
SMG1P7	brown	0.176575	0.000197156
MYH3	brown	0.176476	0.000198823
AC091057.1	brown	0.176284	0.000202085
OTUD3	brown	0.176275	0.000202237
AC010326.4	brown	0.176268	0.000202362
AFG3L1P	brown	0.176091	0.000205412
AC120053.1	brown	0.17606	0.000205968
AC009283.1	brown	0.176039	0.000206327
PABPC1L	brown	0.176002	0.000206979
AC008105.3	brown	0.175911	0.000208564
KHDC4	brown	0.175632	0.000213556
CCDC30	brown	0.175586	0.000214376
AC008750.1	brown	0.175572	0.000214632
CLCN2	brown	0.175561	0.000214839
AC018638.4	brown	0.175447	0.000216904
LINC00106	brown	0.175343	0.000218824
LSMEM1	brown	0.175202	0.000221425
PAN2	brown	0.175065	0.000224007
AL132989.1	brown	0.174839	0.0002283
SNHG20	brown	0.174808	0.000228902
CDK5RAP3	brown	0.174772	0.000229598
ZNF224	brown	0.174709	0.000230814
LRRN2	brown	0.174603	0.000232869
AC027020.2	brown	0.174574	0.000233449
APBB3	brown	0.174525	0.000234394
ATM	brown	0.174501	0.000234867
AC018695.6	brown	0.174479	0.000235304
AL390728.4	brown	0.174475	0.000235379
CADM3-AS1	brown	0.174239	0.000240087
NPIPB12	brown	0.174216	0.000240555
LINC01355	brown	0.174084	0.000243233
ULK3	brown	0.173981	0.000245337
NKTR	brown	0.173823	0.000248603
AC098935.2	brown	0.173751	0.000250108
POLI	brown	0.173694	0.0002513
AC007038.1	brown	0.1735	0.000255406
ZNF169	brown	0.173452	0.000256414
MTERF2	brown	0.173353	0.000258561
ZCCHC18	brown	0.173088	0.000264327
SNORD14A	brown	0.173028	0.000265647
WBP2NL	brown	0.172902	0.000268451
AP4B1-AS1	brown	0.172858	0.000269426
GOLGA8A	brown	0.172605	0.000275158
RUBCNL	brown	0.172404	0.000279776
NPM1P25	brown	0.17237	0.000280581
VASP	brown	-0.172352	0.000280984
HERC2P9	brown	0.172129	0.000286243
MST1P2	brown	0.172115	0.000286573
AC109460.2	brown	0.171995	0.000289427
SNHG1	brown	0.171824	0.000293557
AL049830.3	brown	0.171746	0.000295465
AP001273.1	brown	0.171082	0.000312102
TMEM123	brown	-0.17107	0.000312408
ZNF587	brown	0.170857	0.000317926
AL157392.3	brown	0.170782	0.000319904
SMTNL1	brown	0.17068	0.000322589
PARP15	brown	0.170596	0.000324823
PNISR	brown	0.170548	0.00032611
AC253576.2	brown	0.170453	0.000328662
AKAP17A	brown	0.170361	0.00033115
AC015849.3	brown	0.170354	0.000331334
L3MBTL1	brown	0.170345	0.000331592
ADAM33	brown	0.170269	0.000333659
AL160408.3	brown	0.17024	0.000334439
AC103858.1	brown	0.169991	0.000341332
CRYGS	brown	0.169802	0.000346653
DIP2A	brown	0.16963	0.000351576
HERC2P2	brown	0.169627	0.000351655
AC005726.1	brown	0.169188	0.000364489
AC027243.1	brown	0.169165	0.000365157
ACCS	brown	0.168981	0.000370662
AC026740.1	brown	0.168926	0.000372349
LINC00641	brown	0.168679	0.000379889
ZNF266	brown	0.168607	0.00038212
AC004687.1	brown	0.168416	0.000388088
CYP2C8	brown	0.168267	0.000392801
WDR27	brown	0.167884	0.000405181
NIBAN3	brown	0.167355	0.000422896
SLC39A10	brown	0.167212	0.000427802
ZNF80	brown	0.167196	0.000428353
ABCA9	brown	0.167178	0.000428961
ZNF767P	brown	0.167057	0.000433163
SLC25A29	brown	0.167052	0.00043332
AC139100.2	brown	0.167034	0.000433981
LIMS1	brown	-0.166748	0.000444057
AC069282.1	brown	0.166621	0.000448608
AL513320.1	brown	0.16661	0.000449015
AANAT	brown	0.166269	0.000461464
SLFNL1-AS1	brown	0.166192	0.000464322
LINC00624	brown	0.166021	0.000470738
ZNF783	brown	0.165945	0.000473618
AC015871.3	brown	0.165766	0.000480451
AC092375.2	brown	0.165599	0.000486911
AC009053.1	brown	0.164981	0.000511471
CCDC18-AS1	brown	0.164939	0.000513216
SCAT2	brown	0.164717	0.00052235
AC008267.2	brown	0.16444	0.00053395
AL157871.2	brown	0.164353	0.000537641
MIR222HG	brown	0.164197	0.000544365
DNHD1	brown	0.164195	0.000544445
ITGB1BP2	brown	0.164068	0.000549963
CFAP44	brown	0.163957	0.000554779
UBE2Q2P2	brown	0.163896	0.000557467
AC021078.1	brown	0.163833	0.000560273
AC023908.3	brown	0.163738	0.000564508
AL021707.3	brown	0.163717	0.000565413
MCM3AP-AS1	brown	0.16346	0.000577003
AC024060.2	brown	0.163208	0.000588598
UNC5CL	brown	0.163158	0.000590915
RNF139-AS1	brown	0.162934	0.00060142
ANKRD36	brown	0.162898	0.000603148
AC132008.2	brown	0.162724	0.00061146
ARL2BP	brown	-0.162589	0.000617989
LINC00894	brown	0.162527	0.000620995
TRAF3IP3	brown	0.162435	0.000625469
AC011290.2	brown	0.162388	0.00062781
AC097634.1	brown	0.162334	0.000630477
LINC02804	brown	0.162237	0.000635282
ENO3	brown	0.162151	0.000639581
SPRN	brown	0.162109	0.000641685
AC009950.1	brown	0.162077	0.000643292
MAN2C1	brown	0.161899	0.000652296
ZNF577	brown	0.161856	0.000654512
AC040160.1	brown	0.161826	0.000656032
CFLAR-AS1	brown	0.161722	0.000661405
MIR17HG	brown	0.16152	0.000671905
AC116914.2	brown	0.161387	0.000678937
CCNL2	brown	0.161321	0.000682442
GOLGA6L10	brown	0.161288	0.000684182
LINC00304	brown	0.161176	0.00069018
AP001767.3	brown	0.161132	0.000692527
PIF1	brown	0.161051	0.000696926
AVIL	brown	0.16104	0.000697537
GARS1-DT	brown	0.160988	0.000700338
EDRF1	brown	0.160957	0.000702021
DOC2A	brown	0.160874	0.000706609
PCYOX1	brown	-0.160774	0.000712086
MIOX	brown	0.160481	0.000728511
AC120114.3	brown	0.160462	0.000729569
AC008735.1	brown	0.160311	0.000738185
AC010719.1	brown	0.160236	0.000742473
AC135983.3	brown	0.16023	0.000742832
AC020917.4	brown	0.160211	0.000743921
ABCC2	brown	0.160114	0.000749518
TBX19	brown	0.1601	0.000750309
AC010761.4	brown	0.160082	0.000751355
ZNF605	brown	0.160037	0.000753983
C12orf77	brown	-0.159886	0.000762848
AC023355.1	brown	0.159656	0.000776553
CAPN3	brown	0.159425	0.000790507
AP000766.1	brown	0.159404	0.000791747
ZGRF1	brown	0.159295	0.000798464
ZNF674-AS1	brown	0.159088	0.000811255
AC009120.2	brown	0.159025	0.000815196
AC018529.2	brown	0.158965	0.000819
AC006480.2	brown	0.158899	0.00082314
FAM193B	brown	0.158623	0.000840783
PMFBP1	brown	0.158449	0.000852094
AC012181.1	brown	0.158297	0.000862064
FCHSD1	brown	0.158184	0.000869591
AP000238.1	brown	0.157923	0.000887135
GTF2IP23	brown	0.157867	0.000890922
OAT	brown	-0.157769	0.000897638
GPRASP1	brown	0.157533	0.000913948
MST1	brown	0.157464	0.000918736
MIR4539	brown	0.157445	0.000920069
FLJ12825	brown	0.157241	0.000934468
NPIPA1	brown	0.157237	0.000934791
LPCAT4	brown	0.157222	0.000935803
MIR25	brown	0.156645	0.000977752
CLK1	brown	0.156612	0.000980264
ITGA10	brown	0.156515	0.000987494
AC003070.1	brown	0.156482	0.000989963
LRRC37A2	brown	0.15646	0.000991577
AC011815.3	brown	0.156444	0.000992769
KCP	brown	0.156368	0.00099855
AC008957.3	brown	0.156204	0.00101099
AC009093.6	brown	0.156074	0.00102101
RUSC1-AS1	brown	0.15605	0.00102285
TCTE3	brown	0.156024	0.00102484
CTBP1-AS	brown	0.155859	0.00103774
ARL17A	brown	0.155853	0.00103822
DGKE	brown	0.155668	0.00105276
AL354733.3	brown	0.155611	0.00105732
L3HYPDH	brown	0.155586	0.00105932
AC093752.3	brown	0.155463	0.00106921
ASMTL-AS1	brown	0.155331	0.00107991
AL928654.2	brown	0.155196	0.00109089
POLM	brown	0.154944	0.00111178
GLI1	brown	0.154792	0.0011245
KIAA0895L	brown	0.154731	0.00112972
AGAP4	brown	0.154359	0.00116164
AC027801.1	brown	0.154307	0.00116619
AC005052.1	brown	0.154223	0.00117351
ADCY10P1	brown	0.154211	0.00117458
C5orf63	brown	0.154172	0.00117797
AC138393.1	brown	0.154132	0.0011815
ACSBG1	brown	0.154123	0.00118234
BLNK	brown	0.154051	0.00118873
ZKSCAN2-DT	brown	0.153939	0.00119871
MIR570	brown	0.153919	0.00120046
AC012676.5	brown	0.153902	0.001202
LENG8	brown	0.15384	0.00120753
AC009120.1	brown	0.153729	0.00121765
PATL2	brown	0.153671	0.00122284
ARGLU1	brown	0.153635	0.00122615
DDX39B	brown	0.15358	0.00123124
ADGRF3	brown	0.153454	0.00124283
D2HGDH	brown	0.153352	0.00125232
EME2	brown	0.153337	0.00125372
UVSSA	brown	0.153045	0.00128125
SLC17A9	brown	0.152893	0.00129579
GABBR1	brown	0.15275	0.00130961
HSF4	brown	0.152732	0.00131136
TUG1	brown	0.152651	0.0013192
AC015813.6	brown	0.152454	0.00133863
AC018638.7	brown	0.152442	0.00133978
AC103706.1	brown	0.152257	0.00135822
ATXN7L2	brown	0.152255	0.00135842
EXOC3L4	brown	0.152229	0.00136104
CYP2D6	brown	0.152144	0.00136959
STK36	brown	0.152012	0.00138302
NSUN5P1	brown	0.151979	0.00138641
MIR647	brown	0.151925	0.00139199
AP002907.1	brown	0.151913	0.00139322
AC010976.1	brown	0.151845	0.00140015
AC004982.2	brown	0.15159	0.0014268
AL021707.8	brown	0.151547	0.00143127
DCAF4L1	brown	0.151534	0.00143262
AC137932.3	brown	0.151523	0.00143381
AP000346.2	brown	0.151408	0.00144595
ANKDD1B	brown	0.151332	0.00145414
PSMD6-AS2	brown	0.15127	0.00146071
DGKA	brown	0.151268	0.00146092
PFN1P2	brown	0.15124	0.00146401
CSAD	brown	0.151232	0.00146487
MIR186	brown	0.151172	0.0014713
RSKR	brown	0.151166	0.00147196
AC141557.2	brown	0.151087	0.00148053
PAIP1P1	brown	0.151028	0.00148698
RNF213-AS1	brown	0.151023	0.00148752
PGM1	brown	-0.15086	0.00150537
AC083843.2	brown	0.150819	0.0015099
PTCH2	brown	0.150777	0.00151452
LINC01409	brown	0.150736	0.00151907
AC018638.2	brown	0.150721	0.00152084
AC079174.2	brown	0.150674	0.00152602
GAB3	brown	0.150622	0.00153186
CCDC200	brown	0.150599	0.00153446
CCDC18	brown	0.150585	0.001536
GOLGA6L5P	brown	0.150566	0.00153809
MINAR1	brown	0.150553	0.00153957
AL021368.2	brown	0.150523	0.00154304
MIR223HG	brown	0.150427	0.00155387
PFN1P6	brown	0.150417	0.00155499
TEPSIN	brown	0.150361	0.00156133
ZNF862	brown	0.150351	0.00156255
NBPF9	brown	0.150199	0.00157998
ZBTB18	brown	0.150078	0.00159403
ZNF814	brown	0.150074	0.0015945
UCKL1-AS1	brown	0.149973	0.00160628
CABP4	brown	0.149951	0.00160878
NPIPB4	brown	0.149902	0.00161462
AC005393.1	brown	0.149878	0.00161738
AC079684.1	brown	0.1497	0.00163845
AC100793.3	brown	0.1496	0.00165044
HACD2	brown	-0.149576	0.00165335
AL139041.1	brown	0.149529	0.00165897
MZF1-AS1	brown	0.149429	0.00167108
AL136368.1	brown	0.149424	0.00167171
KLHL17	brown	0.149423	0.00167189
HEXD-IT1	brown	0.149408	0.00167364
NSUN5P2	brown	0.149359	0.00167963
AC114490.1	brown	0.149331	0.00168308
AC034236.2	brown	0.149303	0.00168653
STAG3L5P-PVRIG2P-PILRB	brown	0.149191	0.00170022
Z97832.2	brown	0.148928	0.00173297
SDHAP1	brown	0.148903	0.0017362
RAB11FIP1P1	brown	0.148883	0.00173869
DMTF1	brown	0.148744	0.0017563
H2BC20P	brown	0.148472	0.00179114
SNORA26	brown	0.148465	0.00179209
AC006254.1	brown	0.148425	0.00179729
NPIPB3	brown	0.148397	0.00180093
BRICD5	brown	0.148362	0.00180542
SETD6	brown	0.148087	0.00184162
AL513534.1	brown	0.148072	0.00184367
AC092384.1	brown	0.147892	0.00186768
AC021945.1	brown	0.147696	0.00189425
INTS6L	brown	0.147674	0.00189722
MATR3	brown	0.147654	0.00189993
AL138831.3	brown	0.147569	0.00191164
SNHG22	brown	0.147409	0.00193367
IRF9	brown	0.147394	0.00193574
AC092384.2	brown	0.147391	0.00193623
AL442128.2	brown	0.147192	0.00196399
MAT2A	brown	0.146862	0.00201102
LINC01089	brown	0.146767	0.00202474
PI4KAP1	brown	0.146721	0.00203135
INPP5E	brown	0.146707	0.00203341
PARP3	brown	0.146636	0.00204372
STIMATE-MUSTN1	brown	0.146534	0.00205871
MIR29B2CHG	brown	0.146363	0.00208392
HOTAIRM1	brown	0.146232	0.00210354
INTS6-AS1	brown	0.146139	0.00211752
LINC02390	brown	0.146021	0.00213546
ZNF84	brown	0.145993	0.00213974
PRELID3A	brown	0.145778	0.00217262
ZSCAN30	brown	0.145765	0.00217463
ARHGAP27P1-BPTFP1-KPNA2P3	brown	0.145743	0.002178
CAHM	brown	0.145621	0.00219707
MRPL20-DT	brown	0.14562	0.00219718
SUZ12P1	brown	0.145494	0.00221688
AC005776.2	brown	0.145464	0.00222162
AP006623.1	brown	0.145343	0.00224075
AL390728.6	brown	0.1453	0.00224764
SLC15A2	brown	0.145252	0.00225527
AMY2B	brown	0.14525	0.00225563
CSPG4P10	brown	0.145239	0.00225737
POU5F1	brown	0.145224	0.00225969
CLIC4	brown	-0.144936	0.00230628
IFFO1	brown	0.144904	0.00231154
ADCK2	brown	-0.144815	0.00232615
AC105339.2	brown	0.144717	0.00234224
NBPF15	brown	0.144701	0.00234492
Z69706.1	brown	0.1445	0.00237836
AGBL2	brown	0.144497	0.00237897
LINC01176	brown	0.143983	0.00246658
AC015813.1	brown	0.143878	0.00248492
ZNF841	brown	0.143849	0.00248983
AC107375.1	brown	0.143787	0.00250086
GOLGA2P5	brown	0.143656	0.00252384
EPM2AIP1	brown	0.143605	0.00253287
CLDND2	brown	0.143553	0.00254211
TEN1-CDK3	brown	0.143433	0.00256366
AC073349.2	brown	0.143342	0.0025801
LTK	brown	0.143261	0.00259471
AC112484.3	brown	0.143199	0.00260594
AL512770.1	brown	0.143024	0.00263809
PGGHG	brown	0.142999	0.00264276
BCKDHA	brown	-0.142913	0.00265857
TAF1C	brown	0.14286	0.00266856
AP001992.1	brown	0.142783	0.00268283
ATAD3B	brown	0.142752	0.0026887
LY6G5B	brown	0.142675	0.00270317
PRSS53	brown	0.142554	0.00272605
AC010976.2	brown	0.142502	0.00273595
AIFM3	brown	0.142451	0.0027456
MSS51	brown	0.142432	0.00274929
MSH5	brown	0.142366	0.00276206
RAD51-AS1	brown	0.142361	0.00276295
VN1R1	brown	0.142356	0.00276391
ZNF761	brown	0.14231	0.00277273
CBLN3	brown	0.142266	0.00278117
RASGRP2	brown	0.14219	0.00279598
AC018653.3	brown	0.142036	0.00282598
EIF4EP1	brown	0.141774	0.002878
SLC12A9	brown	0.141729	0.00288689
AL031600.1	brown	0.141698	0.00289321
PRKAB2	brown	0.141692	0.0028944
SEMA6A-AS1	brown	0.141668	0.00289917
VWCE	brown	0.141661	0.00290058
ZNF692	brown	0.141652	0.00290237
AC005104.1	brown	0.141502	0.00293258
STAG3L5P	brown	0.141491	0.00293499
AC009533.2	brown	0.141438	0.00294577
SRPK3	brown	0.14139	0.00295554
GK-AS1	brown	0.141349	0.00296386
GSDMB	brown	0.14105	0.00302571
LINC01422	brown	0.141048	0.00302619
TAS2R20	brown	0.140726	0.00309415
SNHG4	brown	0.140681	0.00310377
SH2B1	brown	0.140659	0.00310845
ENOSF1	brown	0.140647	0.00311104
AC084018.1	brown	0.140467	0.00314981
AC008764.6	brown	0.140455	0.00315244
GBAP1	brown	0.14037	0.00317084
CLUHP3	brown	0.140279	0.00319068
AC004890.2	brown	0.140178	0.00321291
TTC30A	brown	-0.140104	0.0032292
DAAM2-AS1	brown	0.140075	0.00323575
AC025171.4	brown	0.139748	0.00330909
IFT80	brown	0.139746	0.00330961
AC012181.2	brown	0.139648	0.00333177
MZF1	brown	0.139634	0.00333501
UNKL	brown	0.139574	0.00334865
LINC00174	brown	0.139215	0.00343187
PDE1B	brown	0.139074	0.00346493
NPHP3	brown	0.139039	0.00347323
CREBZF	brown	0.138966	0.00349069
PTOV1-AS2	brown	0.138964	0.00349105
AC018638.6	brown	0.138955	0.00349326
SLFNL1	brown	0.138948	0.00349476
DDX12P	brown	0.13877	0.0035375
INE1	brown	0.138708	0.00355232
AC009533.1	brown	0.138707	0.00355267
P2RX5	brown	0.138689	0.00355692
AC011815.2	brown	0.138606	0.00357705
AC004918.1	brown	0.138596	0.00357961
WDR11	brown	0.138511	0.00360041
FAM71F2	brown	0.138505	0.00360181
LINC02043	brown	0.138486	0.00360647
FBXW7	brown	0.138424	0.00362171
AL121832.3	brown	0.138329	0.00364516
AL355388.1	brown	0.13786	0.00376262
AL135999.1	brown	0.137754	0.00378976
AC092119.2	brown	0.137705	0.00380245
C2orf92	brown	0.137702	0.00380309
NFKBIZ	brown	0.137526	0.00384855
SNHG28	brown	0.137378	0.00388715
AC023830.3	brown	0.137342	0.00389659
AC009084.2	brown	0.137235	0.00392495
CRLF1	brown	0.137101	0.00396043
RIMKLB	brown	0.137085	0.00396484
TMPRSS13	brown	0.137071	0.00396849
PLXNB3	brown	0.136948	0.00400158
MSH5-SAPCD1	brown	0.136901	0.00401422
GOLGA2P10	brown	0.13689	0.00401704
HS2ST1	brown	-0.136821	0.00403585
RN7SL2	brown	-0.136694	0.00407049
SNHG12	brown	0.136654	0.00408127
PDXDC2P-NPIPB14P	brown	0.136458	0.00413535
LRRC39	brown	0.136268	0.00418836
AC060234.2	brown	0.136187	0.00421098
AL353625.1	brown	0.136184	0.00421193
AC106886.5	brown	0.136181	0.00421283
VPS9D1	brown	0.136093	0.00423772
DNASE1L2	brown	0.136082	0.00424081
PYROXD2	brown	0.136024	0.00425724
AL671277.2	brown	0.136009	0.0042615
LINC02367	brown	0.135901	0.00429247
AC027601.1	brown	0.135866	0.00430248
AC006111.2	brown	0.135829	0.00431304
AL391095.1	brown	0.135818	0.00431634
OSBPL7	brown	0.135671	0.00435887
SCML2P2	brown	0.135527	0.00440093
ZNF337	brown	0.135386	0.0044425
KCNT1	brown	0.135301	0.00446758
TUBGCP6	brown	0.135273	0.00447598
HSD17B7P2	brown	0.135241	0.00448556
MUC20-OT1	brown	0.135178	0.0045042
PRKXP1	brown	0.135168	0.00450731
BACE1-AS	brown	0.13512	0.00452177
SENP7	brown	0.1351	0.00452763
RPL32P3	brown	0.135043	0.00454483
AC110079.1	brown	0.134983	0.00456292
AC016773.2	brown	0.134892	0.00459061
ITGB1	brown	-0.134786	0.004623
AL627309.7	brown	0.134721	0.0046429
ARNILA	brown	0.134693	0.00465174
NEAT1	brown	0.134609	0.00467751
AC024145.1	brown	0.13458	0.00468663
TLDC2	brown	0.134499	0.00471191
AC009148.1	brown	0.134432	0.00473273
AC020907.4	brown	0.134382	0.00474844
ZNF519	brown	0.134315	0.00476968
NPIPP1	brown	0.134096	0.00483892
LRP2BP	brown	0.134054	0.00485259
EFHC1	brown	0.13404	0.00485698
CPT1B	brown	0.13385	0.00491833
AP006621.2	brown	0.133758	0.00494803
ACTA2-AS1	brown	0.13371	0.00496392
ADAMTSL4-AS2	brown	0.133659	0.00498054
ZNRD1ASP	brown	0.133566	0.00501115
SLC23A3	brown	0.13344	0.00505272
MIR3682	brown	0.133379	0.00507312
UBAP1L	brown	0.133117	0.005161
AC023794.3	brown	0.133054	0.00518247
AC093110.1	brown	0.132828	0.00525976
MMP25-AS1	brown	0.132824	0.00526129
CCDC84	brown	0.132773	0.00527876
AC127502.2	brown	0.132752	0.00528601
LIG4	brown	0.132682	0.00531026
ARNTL2	brown	-0.132595	0.00534076
AC084018.2	brown	0.132384	0.00541465
AC025917.1	brown	0.132288	0.00544901
PAN3-AS1	brown	0.132111	0.00551198
CELF2-AS1	brown	0.132071	0.00552658
PI4KAP2	brown	0.131947	0.00557126
MYH7B	brown	0.131934	0.00557609
AC092145.1	brown	0.131815	0.00561936
AC124944.1	brown	0.131691	0.00566499
MIB2	brown	0.131656	0.00567775
ADAM11	brown	0.13164	0.00568352
FBXL19-AS1	brown	0.131585	0.00570419
AL118506.1	brown	0.131576	0.00570728
SLC25A25-AS1	brown	0.131525	0.00572611
AL353763.2	brown	0.131414	0.00576763
TPM4	brown	-0.131413	0.00576821
DIO3OS	brown	0.131301	0.00581001
ZNF600	brown	0.131264	0.00582397
STX1B	brown	0.131199	0.00584874
FER1L4	brown	0.131191	0.00585172
AC093525.8	brown	0.130967	0.00593708
AL022324.3	brown	0.13092	0.00595523
SDHAP3	brown	0.130822	0.0059931
CUTALP	brown	0.130704	0.00603882
AL133330.1	brown	0.130681	0.00604783
MIRLET7D	brown	0.130601	0.00607919
PDCL3P4	brown	0.130519	0.00611134
SAPCD1	brown	0.1305	0.00611915
ANKRD36C	brown	0.13037	0.00617047
AC100814.1	brown	0.130364	0.00617294
AL353763.1	brown	0.130327	0.00618741
AC067852.3	brown	0.130281	0.00620589
ITGA7	brown	0.130255	0.00621628
PIK3CG	brown	-0.130105	0.0062765
AL035587.1	brown	0.129948	0.00634027
AC009812.1	brown	0.129896	0.00636146
GIGYF1	brown	0.129853	0.00637913
RAB23	brown	-0.129821	0.00639224
AC008870.2	brown	0.129454	0.00654431
AC124319.1	brown	0.129398	0.00656785
FCMR	brown	0.129349	0.00658871
AC012645.4	brown	0.129332	0.00659574
HEATR9	brown	0.129184	0.00665837
MTX3	brown	0.129162	0.00666787
LRRC45	brown	0.129131	0.00668126
ZDHHC11	brown	0.129114	0.00668825
GNRH1	brown	0.12911	0.00668997
ERVK13-1	brown	0.128959	0.00675494
CCDC146	brown	0.128808	0.00682042
MIR221	brown	0.128698	0.00686845
AP002807.1	brown	0.128695	0.00686952
AC009404.1	brown	0.128681	0.00687581
AC005674.2	brown	0.128673	0.00687936
AC078909.2	brown	0.128599	0.00691171
SEMA4G	brown	0.128564	0.00692733
AC010168.2	brown	0.128547	0.00693489
AC124944.2	brown	0.128481	0.00696407
MRPS31P5	brown	0.128384	0.0070068
MYH15	brown	0.128339	0.00702705
LINC01004	brown	0.128328	0.00703207
AC073957.3	brown	0.128326	0.00703298
AL117379.1	brown	0.128303	0.00704328
ABCA7	brown	0.128289	0.00704921
PKD1P6	brown	0.128288	0.00705
NPTN-IT1	brown	0.128269	0.00705821
FCRL5	brown	0.128262	0.0070614
PARGP1	brown	0.128202	0.00708835
LHX4	brown	0.128113	0.00712859
LINC01311	brown	0.128048	0.00715801
PPIEL	brown	0.127996	0.00718166
ZNF529	brown	0.127847	0.00724981
ZNF117	brown	0.127767	0.00728696
AC018638.5	brown	0.127767	0.007287
AC006946.3	brown	0.127749	0.00729506
FAM219B	brown	0.127744	0.00729739
HERC2P7	brown	0.127461	0.00742929
AC011466.3	brown	0.127416	0.00745023
AC095057.3	brown	0.127407	0.00745478
AC245060.5	brown	0.12736	0.0074767
ATAT1	brown	0.127244	0.00753158
UBXN11	brown	0.127234	0.0075366
DNAH1	brown	0.127195	0.00755493
AL354836.1	brown	0.127172	0.00756619
CICP14	brown	0.127166	0.00756888
KNTC1	brown	0.127165	0.00756924
ALS2CL	brown	0.127079	0.00761037
AC022762.2	brown	0.127057	0.00762118
LINC02449	brown	0.127015	0.00764135
TRAPPC12-AS1	brown	0.126999	0.00764898
ZNF514	brown	0.126946	0.00767457
AL158212.3	brown	0.126903	0.00769553
CNTNAP1	brown	0.126872	0.00771063
MIR503HG	brown	0.126861	0.00771566
GATA6-AS1	brown	0.126839	0.00772656
AC008610.1	brown	0.12682	0.00773583
CCT6P3	brown	0.126692	0.00779841
Z84485.1	brown	0.126636	0.00782559
AL353622.1	brown	0.126627	0.0078302
ARHGAP4	brown	0.126577	0.00785491
AC132192.2	brown	0.126551	0.00786759
AC009318.1	brown	0.126227	0.00802921
BNIPL	brown	0.126226	0.0080296
JRKL	brown	0.126036	0.00812574
SMPD4BP	brown	0.125935	0.00817739
PRDM15	brown	0.125776	0.00825891
NPIPB5	brown	0.125734	0.00828054
AC009237.15	brown	0.125674	0.00831173
ZC3H12B	brown	0.125468	0.00841954
ELMO3	brown	0.125394	0.0084582
AL592429.1	brown	0.125263	0.00852788
MMP23A	brown	0.125217	0.00855187
AC132872.1	brown	0.125196	0.00856338
AL008721.2	brown	0.12516	0.00858243
TLCD3B	brown	-0.125136	0.00859536
AC136475.3	brown	0.125005	0.00866538
RHOQ-AS1	brown	0.124656	0.00885566
MAPK8IP3	brown	0.124651	0.0088583
AC253536.6	brown	0.124589	0.00889227
RYR3	brown	0.124557	0.00891022
LENG8-AS1	brown	0.124551	0.00891341
CLDN15	brown	0.124535	0.0089222
AC006946.2	brown	0.124418	0.00898672
AC006504.1	brown	0.124377	0.00900961
TOP3B	brown	0.124313	0.00904569
BNIP3P11	brown	0.124261	0.00907468
MIRLET7BHG	brown	0.124111	0.00915904
ATF7IP2	brown	0.124111	0.00915907
CDK10	brown	0.124003	0.00922083
AGER	brown	0.123996	0.00922451
SNORD99	brown	0.123989	0.00922861
LINC02604	brown	0.123942	0.00925531
TMEM249	brown	0.123924	0.00926565
LTB4R2	brown	0.123901	0.00927891
AC009690.1	brown	0.123801	0.00933642
LINC00653	brown	0.123793	0.0093407
PRRT2	brown	0.12365	0.00942336
JMJD7-PLA2G4B	brown	0.123579	0.00946466
AC010201.2	brown	0.123561	0.00947506
AC025048.2	brown	0.123557	0.00947744
AC004908.1	brown	0.123492	0.00951554
EIF4HP2	brown	0.123474	0.00952613
EIF5A2	brown	-0.123371	0.00958666
LBX2	brown	0.123321	0.00961634
CMBL	brown	-0.123315	0.00961959
CHKB-CPT1B	brown	0.123254	0.00965568
AC004982.1	brown	0.123223	0.00967423
CCDC78	brown	0.123213	0.00968034
RBFADN	brown	0.123145	0.00972083
AL033527.2	brown	0.123114	0.00973932
AC090181.2	brown	0.1231	0.0097475
CYP4F35P	brown	0.123071	0.00976471
AC005332.2	brown	0.122989	0.00981435
PGAM1P7	brown	0.12294	0.00984381
WDR90	brown	0.122831	0.00990945
EMC3-AS1	brown	0.122796	0.00993085
ILK	brown	-0.122655	0.0100172
TMEM147-AS1	brown	0.122527	0.0100954
AC018638.1	brown	0.122511	0.0101053
ACTG1P17	brown	0.122389	0.0101809
KLK14	brown	0.122291	0.0102421
AMT	brown	0.12219	0.0103053
AC132812.1	brown	0.122103	0.0103602
HSPA7	brown	0.12197	0.0104448
TIGD7	brown	0.121935	0.0104667
NBPF20	brown	0.121821	0.0105395
MRI1	brown	0.121756	0.0105811
AC005154.2	brown	0.121707	0.0106129
AL355488.1	brown	0.121706	0.0106136
NARF-IT1	brown	0.1217	0.0106178
AL627309.6	brown	0.121697	0.0106194
AC102953.2	brown	0.121687	0.0106256
YEATS2-AS1	brown	0.121685	0.0106269
SCARNA9	brown	0.1216	0.0106823
PDCD4	brown	0.121513	0.0107385
AL360181.2	brown	0.121497	0.0107489
TRIM66	brown	0.121471	0.0107663
AC006001.3	brown	0.121432	0.0107917
SPIN3	brown	0.121429	0.0107937
KCNIP2	brown	0.121254	0.010909
AC027290.2	brown	0.121222	0.0109298
ZBTB48	brown	0.121196	0.010947
GTF2IP20	brown	0.121037	0.011053
AC018638.8	brown	0.120965	0.0111014
LINC02145	brown	0.120935	0.0111211
ABCA5	brown	0.12082	0.0111992
MAMDC4	brown	0.120797	0.0112143
AL138787.2	brown	0.120693	0.011285
AC010883.1	brown	0.120678	0.0112953
AC004801.2	brown	0.120662	0.0113066
MCF2	brown	0.120522	0.0114019
AC022007.1	brown	0.120442	0.0114575
CEL	brown	0.120433	0.0114634
PLEKHM1P1	brown	0.12043	0.0114657
AC087741.1	brown	0.120422	0.0114709
CDRT4	brown	0.120371	0.0115063
AC018450.1	brown	0.12036	0.0115142
AC018665.1	brown	0.120288	0.0115639
AC024560.2	brown	0.120258	0.0115848
PLXNA3	brown	0.120205	0.011622
GHRLOS	brown	0.120118	0.0116826
SLC9A7	brown	0.120071	0.0117158
AC008467.1	brown	0.11998	0.0117797
AC109460.3	brown	0.119953	0.0117992
PCED1A	brown	0.119889	0.0118447
SNX32	brown	0.119758	0.011938
FAM118A	brown	0.11955	0.0120874
ATG16L2	brown	0.11955	0.0120878
ATF7-NPFF	brown	0.119489	0.012132
AC005261.3	brown	0.119476	0.0121411
ADM5	brown	0.119398	0.0121981
MGAT2	brown	-0.119352	0.0122318
AL139287.1	brown	0.119324	0.0122525
AC040162.1	brown	0.119218	0.01233
AC139887.2	brown	0.119155	0.0123765
SGSM2	brown	0.119106	0.0124131
SNHG15	brown	0.119064	0.0124443
TRIM46	brown	0.119003	0.0124895
ADCY4	brown	0.118993	0.0124966
AC093162.1	brown	0.11888	0.0125809
RRN3P1	brown	0.11881	0.0126336
AL450384.2	brown	0.118806	0.0126371
ANGPTL6	brown	-0.118736	0.0126896
AC008764.8	brown	0.118702	0.0127153
TBC1D3L	brown	0.118476	0.0128875
PHKG1	brown	0.118469	0.0128928
ZNF589	brown	0.118421	0.0129296
SUGT1-DT	brown	0.118406	0.0129411
PRR4	brown	0.118347	0.0129865
CCDC17	brown	0.118164	0.0131285
HOXB3	brown	0.118023	0.0132382
AC073548.1	brown	0.118002	0.0132548
LRP5L	brown	0.117854	0.0133714
WASH9P	brown	0.117806	0.0134092
AC004148.1	brown	0.117692	0.0135001
AGAP9	brown	0.117626	0.0135525
ZFHX2-AS1	brown	0.117602	0.0135724
IL24	brown	0.117545	0.0136176
CXorf65	brown	0.117516	0.0136411
CATSPER2	brown	0.117512	0.0136446
ECHDC2	brown	0.117433	0.0137082
ADAMTS6	brown	0.117426	0.0137139
AC093495.1	brown	0.117426	0.0137141
KCTD7	brown	0.117395	0.0137391
AC132872.2	brown	0.117382	0.0137495
AC245060.6	brown	0.117314	0.0138044
TBILA	brown	0.117249	0.0138574
AC136475.2	brown	0.11721	0.0138895
NPEPL1	brown	0.11716	0.0139304
AC133552.4	brown	0.117144	0.0139432
SYCP2	brown	0.117056	0.0140158
MELTF-AS1	brown	0.116946	0.0141073
AL031714.1	brown	0.116938	0.0141139
MHENCR	brown	0.116936	0.014115
ITIH4	brown	0.116915	0.0141326
GLB1	brown	-0.116745	0.0142744
AL139349.1	brown	0.116583	0.0144108
GAS6-AS1	brown	0.116533	0.0144535
DDX11L2	brown	0.116412	0.0145559
AC020659.1	brown	0.116357	0.0146028
RTEL1-TNFRSF6B	brown	0.116355	0.0146042
ZNF582-AS1	brown	0.116344	0.0146143
LINC02728	brown	0.116328	0.0146278
AC138409.2	brown	0.116311	0.0146426
FBF1	brown	0.116309	0.0146439
AC022973.5	brown	0.116284	0.0146653
STX16-NPEPL1	brown	0.11625	0.0146949
MLKL	brown	0.116192	0.0147444
PSMD10P1	brown	0.116014	0.0148985
TAPT1-AS1	brown	0.115952	0.0149524
RNF112	brown	0.115935	0.0149674
DNM1P47	brown	0.115912	0.0149872
AC005840.4	brown	0.115873	0.0150213
LINC01238	brown	0.115807	0.0150799
AC108134.3	brown	0.115799	0.0150869
HEXD	brown	0.115563	0.0152957
AC007728.2	brown	0.115394	0.0154465
RGL2	brown	0.115365	0.0154725
AC005306.1	brown	0.115273	0.0155553
MSH4	brown	0.115167	0.0156521
LINC02812	brown	0.115059	0.0157503
AP003392.1	brown	0.114992	0.0158111
RPL32P1	brown	0.114924	0.0158735
CCDC150	brown	0.11485	0.0159418
AC006042.2	brown	0.11472	0.0160621
KIFC2	brown	0.11471	0.0160718
CARD11-AS1	brown	0.114676	0.0161037
EXTL3-AS1	brown	0.114672	0.0161067
SUGP2	brown	0.114635	0.0161416
KLHL31	brown	0.114631	0.0161452
AP002490.1	brown	0.114578	0.016195
AC027796.4	brown	0.114559	0.0162126
DOC2GP	brown	0.114552	0.0162195
SALL4	brown	-0.114497	0.0162704
PROCA1	brown	0.114455	0.0163101
TTLL3	brown	0.114401	0.0163608
AL159169.2	brown	0.114331	0.0164271
FLRT1	brown	0.114296	0.0164611
RFX3-AS1	brown	0.114254	0.0165008
OVGP1	brown	0.114233	0.016521
AC011476.2	brown	0.1141	0.0166475
PPP4R1L	brown	0.114074	0.0166729
AC011476.3	brown	0.113946	0.0167955
FAM86HP	brown	0.113927	0.0168138
AL355075.2	brown	0.113908	0.0168327
AC008969.1	brown	0.113885	0.0168553
LTB4R	brown	0.113737	0.0169993
STRC	brown	0.113685	0.0170498
DRICH1	brown	0.113643	0.0170908
AC074212.1	brown	0.113613	0.0171204
PCP2	brown	0.113599	0.0171341
CARNS1	brown	0.113303	0.0174271
MASP2	brown	0.113216	0.0175144
GSTM2	brown	0.113199	0.0175312
AC106820.4	brown	0.113081	0.0176506
DENND1C	brown	0.113024	0.0177081
SCART1	brown	0.113008	0.017724
LINC00893	brown	0.112985	0.0177474
MOV10	brown	0.112871	0.017863
PIDD1	brown	0.112869	0.0178649
HYI	brown	0.112826	0.0179097
MST1L	brown	0.112741	0.0179967
SLC25A37	brown	0.112727	0.0180104
LINC00926	brown	0.112716	0.0180223
AC138969.1	brown	0.112658	0.0180815
SLC29A2	brown	0.112617	0.0181239
KLRA1P	brown	0.112597	0.0181449
AC006435.2	brown	0.112392	0.0183572
NHLH1	brown	0.112217	0.0185409
NAMPTP1	brown	-0.112209	0.0185501
AC023157.2	brown	0.112139	0.018623
AC035139.1	brown	0.111941	0.0188335
RASA4CP	brown	0.111877	0.0189019
TSPOAP1	brown	0.111809	0.0189759
AC110285.2	brown	0.111687	0.0191068
FAM13A-AS1	brown	0.111662	0.0191338
SLC23A1	brown	0.111627	0.0191718
TIGD1	brown	0.111595	0.0192062
AC087239.1	brown	0.11158	0.0192227
KLHL3	brown	0.111501	0.0193089
KANTR	brown	0.111458	0.0193561
B3GNT2	brown	-0.111407	0.0194116
ZGLP1	brown	0.111333	0.019493
DPY19L1	brown	-0.111233	0.0196039
AL353597.3	brown	0.111156	0.0196892
ZNF354B	brown	0.110962	0.0199057
EGFL8	brown	0.110914	0.0199585
AC133065.3	brown	0.11077	0.0201212
AL645933.2	brown	0.110768	0.0201236
GNA13	brown	-0.110623	0.0202879
GEMIN7-AS1	brown	0.110419	0.0205223
SYP	brown	0.110348	0.020604
TPM3P9	brown	0.110315	0.0206422
LINC02605	brown	0.110302	0.0206574
AC012368.1	brown	0.110296	0.0206636
C6orf163	brown	0.110281	0.0206809
AP006621.5	brown	0.110204	0.020771
VMP1	brown	0.110171	0.0208093
GOLGA8N	brown	0.110145	0.0208389
AC066613.1	brown	0.110075	0.0209206
ZNF875	brown	0.109925	0.0210974
TMEM161B-AS1	brown	0.109912	0.0211129
RRN3P3	brown	0.109904	0.0211217
BTN2A3P	brown	0.109884	0.0211455
AC012615.6	brown	0.109872	0.0211596
LINC01569	brown	0.109813	0.0212298
FAM86FP	brown	0.109784	0.0212637
PDIA6	brown	-0.109757	0.0212957
AL133230.1	brown	0.109728	0.0213304
AGBL3	brown	0.109706	0.0213572
KCNQ1OT1	brown	0.109695	0.0213696
AC132872.3	brown	0.109674	0.0213948
GOLGA8VP	brown	0.109655	0.021417
AC011468.1	brown	0.109642	0.0214335
TTC21A	brown	0.109594	0.021491
SH3D21	brown	0.109556	0.0215359
SNHG17	brown	0.109488	0.0216179
AC012313.10	brown	0.109471	0.0216379
ELF1	brown	-0.109396	0.0217285
AHSA2P	brown	0.10929	0.0218577
CARMIL2	brown	0.109208	0.0219571
ARMCX4	brown	0.109195	0.021973
AL683807.1	brown	0.108869	0.0223749
AC068946.1	brown	0.108824	0.0224298
AC006277.1	brown	0.108767	0.0225017
POM121L9P	brown	0.10875	0.0225229
AC069222.1	brown	0.108642	0.0226571
OR52N4	brown	0.108608	0.0226999
STARD9	brown	0.108468	0.0228761
SLFN14	brown	0.108437	0.0229159
MYCBPAP	brown	0.108272	0.023125
ANKRD24	brown	0.108272	0.0231262
CYP2D7	brown	0.108164	0.0232643
AC003102.1	brown	0.108053	0.0234067
AC233280.2	brown	0.108004	0.0234697
SGCB	brown	-0.108004	0.0234698
[truncated: 11,330 more rows]

## Sheet: ORA_WGCNA_GOBP
ID	Description	GeneRatio	BgRatio	pvalue	p.adjust	qvalue	geneID	Count
GO:0030198	extracellular matrix organization	176/2167	368/18670	2.1595e-68	1.07808e-64	8.33235e-65	SCX/COL13A1/ADAMTS14/MMP28/BGN/MMP11/MMP13/MMP16/MMP15/JAM2/JAM3/AGRN/EFEMP2/ICAM5/KDR/ECM2/ADAM15/ADAM12/HTRA1/COL7A1/PTX3/ADAMTSL2/GAS6/TNC/FGF2/CSGALNACT1/COL27A1/COL14A1/MFAP5/MFAP4/MFAP2/P3H4/MATN1/VWA1/MATN3/EGFLAM/PDPN/COLQ/COMP/POSTN/LOX/DCN/COL6A2/COL6A1/COL6A3/LUM/HSPG2/COL1A1/COL1A2/FSCN1/DPT/TNFRSF11B/ANXA2P2/COL15A1/FURIN/SFRP2/FOXF2/FOXF1/COL9A2/FOXC2/PDGFRA/NPNT/BMP1/LAMC1/MMP1/MMP…	176
GO:0043062	extracellular structure organization	176/2167	369/18670	3.68259e-68	1.07808e-64	8.33235e-65	SCX/COL13A1/ADAMTS14/MMP28/BGN/MMP11/MMP13/MMP16/MMP15/JAM2/JAM3/AGRN/EFEMP2/ICAM5/KDR/ECM2/ADAM15/ADAM12/HTRA1/COL7A1/PTX3/ADAMTSL2/GAS6/TNC/FGF2/CSGALNACT1/COL27A1/COL14A1/MFAP5/MFAP4/MFAP2/P3H4/MATN1/VWA1/MATN3/EGFLAM/PDPN/COLQ/COMP/POSTN/LOX/DCN/COL6A2/COL6A1/COL6A3/LUM/HSPG2/COL1A1/COL1A2/FSCN1/DPT/TNFRSF11B/ANXA2P2/COL15A1/FURIN/SFRP2/FOXF2/FOXF1/COL9A2/FOXC2/PDGFRA/NPNT/BMP1/LAMC1/MMP1/MMP…	176
GO:0031589	cell-substrate adhesion	115/2167	354/18670	5.30475e-26	1.03531e-22	8.0018e-23	COL13A1/ADAMTS12/ADAMTS13/JAG1/STRC/JAM3/LGALS1/KDR/LIMCH1/ITGBL1/ECM2/ADAM15/TEK/BCAM/FREM1/GAS6/TNN/PARVA/EGFLAM/PDPN/POSTN/CUZD1/CDH13/HSPG2/THY1/COL1A1/EMP2/EPHB3/SFRP1/EPHA3/FOXF1/TNFRSF12A/NPNT/VCL/LAMC1/MMRN1/MMRN2/LAMB2/LAMB1/BVES/TYRO3/FZD4/FZD7/COL16A1/FAM107A/PHLDB2/VWF/COL8A1/DLC1/RELL2/NID1/NID2/EGFL6/DOCK1/FN1/ARHGAP6/COL3A1/LIMS1/ITGB1/ITGB5/ITGB3/ITGAV/ITGA2/ITGA1/ITGA8/ITGA7/ITGA…	115
GO:0001503	ossification	120/2167	398/18670	6.88642e-24	1.008e-20	7.79072e-21	SCX/COL13A1/JAG1/PBX1/MMP13/MMP16/BMP8A/CTNNBIP1/IGF2/IGF1/ECM1/ENPP1/MSX2/TEK/GJA1/CLEC11A/PRKD1/TPH1/RFLNB/RFLNA/TNC/TNN/CSGALNACT1/TPM4/TWSG1/MATN1/COMP/LOX/FGFR2/CDH11/COL6A1/COL1A1/COL1A2/DCHS1/RRAS2/FSTL3/TNFRSF11A/KL/CTHRC1/MGP/SFRP1/SFRP2/EPHA2/WWTR1/CHRDL2/MN1/FOXC2/CCDC154/NPNT/NPR2/BMP4/BMP2/BMP1/MMP2/CREB3L1/IFT80/FZD1/WNT10B/GLI1/GLI3/GLI2/CHRD/ASPN/SOX8/TGFB2/TGFB3/TMEM119/FAT4/EGFR…	120
GO:0061448	connective tissue development	94/2167	273/18670	1.628e-23	1.90639e-20	1.47343e-20	SCX/ADAMTS12/MMP13/BMP8A/EFEMP1/SNORC/ECM1/MSX1/MSX2/CYTL1/COL7A1/RARG/RARB/RFLNB/RFLNA/NFIB/FGF2/CSGALNACT1/COL27A1/COL14A1/COCH/MATN1/VWA1/MATN3/MATN2/COMP/LOX/FGFR1/COL6A2/COL6A1/COL6A3/LUM/PPARGC1A/COL1A1/ANXA2P2/MGP/SFRP2/CHRDL2/HYAL1/FOXC2/PDGFRB/BMP4/BMP2/BMP1/IFT80/WNT10B/GLI3/GLI2/COL21A1/SULF1/SOX8/TGFBI/ACAN/FRZB/WT1/HAND2/EGR1/LOXL2/PKDCC/GREM1/ACTA2/SNAI1/SNAI2/TIMP1/ADAMTS7/WNT2B/LR…	94
GO:0051216	cartilage development	79/2167	209/18670	7.05267e-23	6.88223e-20	5.3192e-20	SCX/ADAMTS12/MMP13/BMP8A/EFEMP1/SNORC/ECM1/MSX1/MSX2/CYTL1/COL7A1/RARG/RARB/RFLNB/RFLNA/NFIB/FGF2/CSGALNACT1/COL27A1/COL14A1/COCH/MATN1/VWA1/MATN3/MATN2/COMP/FGFR1/COL6A2/COL6A1/COL6A3/LUM/COL1A1/ANXA2P2/MGP/SFRP2/CHRDL2/HYAL1/BMP4/BMP2/BMP1/IFT80/WNT10B/GLI3/GLI2/COL21A1/SULF1/TGFBI/ACAN/FRZB/HAND2/LOXL2/PKDCC/GREM1/SNAI1/SNAI2/TIMP1/ADAMTS7/WNT2B/SIX2/THBS3/PTH1R/COL11A1/COL11A2/ROR2/PRRX1/CCN4…	79
GO:0030199	collagen fibril organization	37/2167	54/18670	1.19756e-22	1.00167e-19	7.74183e-20	SCX/ADAMTS14/MMP11/COL14A1/P3H4/COMP/LOX/LUM/COL1A1/COL1A2/DPT/ANXA2P2/SFRP2/FOXC2/TGFB2/ACAN/PXDN/COL3A1/PLOD2/DDR2/LOXL4/LOXL2/GREM1/AEBP1/P4HA1/ADAMTS3/EMILIN1/COL11A1/COL11A2/COL5A1/COL5A3/COL5A2/COL12A1/SERPINH1/FMOD/TNXB/TGFBR1	37
GO:0001655	urogenital system development	101/2167	330/18670	8.15055e-21	5.96519e-18	4.61042e-18	AGTR1/ADAMTS16/JAG1/PBX1/CTNNBIP1/SDC1/KLHL3/SLIT2/TBX18/TEK/RARG/RARB/NFIA/TNC/FGF1/FGF2/LIF/CYP7B1/BMPER/FGFR2/FGFR1/DCN/ALDH1A2/AR/DCHS1/FSTL3/HEYL/GLIS2/EPHB3/SFRP1/WWTR1/FOXF1/PCSK5/FOXC2/PDGFRB/PDGFRA/NPNT/BMP4/BMP2/LAMB2/GLI1/GLI3/GLI2/SULF1/STRA6/ASS1/SOX8/SOX4/CXCR2/NID1/PODXL/TGFB2/PDGFA/GATA2/FAT4/WT1/CRLF1/ITGA8/ITGA6/EGR1/NRP1/YAP1/VEGFA/FBN1/ACTA2/PGF/ADAMTS1/PECAM1/ANGPT2/ANGPT1/FR…	101
GO:0003007	heart morphogenesis	86/2167	259/18670	1.92342e-20	1.25129e-17	9.67111e-18	JUN/JAG1/MYBPC3/CCM2L/PKP2/PDCD4/MSX1/MSX2/ADAM15/SLIT3/SLIT2/TBX19/TEK/GJA1/GJA5/RARB/TPM1/CPE/TTN/OBSL1/PARVA/HEG1/FGFR2/ALDH1A2/NOS3/DCHS1/HEY1/HEYL/MYLK2/MDM4/PPP1R13L/EPHB4/SFRP2/FOXF1/FOXC2/BMP4/BMP2/FZD1/DNAH11/ELN/SOX4/ZFPM2/DLC1/TGFB2/RNF207/DLL4/GATA6/FAT4/NRG1/HAND2/TBX3/TBX2/NRP1/YAP1/VEGFA/TCAP/ADGRG6/FLRT2/SNAI1/SNAI2/ADAMTS1/CCDC39/TWIST1/ROBO1/MIR17HG/EFNA1/CLDN5/COL11A1/HAS2/OLFM…	86
GO:0060348	bone development	76/2167	217/18670	9.34887e-20	5.47376e-17	4.23061e-17	SCX/COL13A1/MMP13/MMP16/FBXW7/TRIM45/IGF1/KIT/MSX1/MSX2/COL7A1/TEK/GJA1/FREM1/RARG/RARB/PAPSS2/RFLNB/RFLNA/PLS3/CSGALNACT1/COL27A1/COL14A1/COCH/MATN1/VWA1/MATN3/MATN2/COMP/LOX/FGFR2/COL6A2/COL6A1/COL6A3/COL1A1/DCHS1/ANXA2P2/SFRP4/SFRP2/CCDC154/NPR2/CHAD/BMP4/BMP2/IFT80/GLI3/TAL1/COL21A1/SULF1/SPNS2/TGFB3/TMEM119/MEIS1/PDGFC/FAT4/RANBP3L/GH1/ALPL/FBN1/GREM1/PLXNB1/RAB23/TWIST1/LRP5L/THBS3/LRRC17/B…	76
GO:0072001	renal system development	90/2167	293/18670	8.46731e-19	4.50692e-16	3.48334e-16	AGTR1/ADAMTS16/JAG1/PBX1/CTNNBIP1/SDC1/KLHL3/SLIT2/TBX18/TEK/RARB/NFIA/FGF1/FGF2/LIF/BMPER/FGFR2/FGFR1/DCN/ALDH1A2/DCHS1/FSTL3/HEYL/GLIS2/SFRP1/WWTR1/FOXF1/PCSK5/FOXC2/PDGFRB/PDGFRA/NPNT/BMP4/BMP2/LAMB2/GLI3/GLI2/SULF1/STRA6/ASS1/SOX8/SOX4/CXCR2/NID1/PODXL/TGFB2/PDGFA/FAT4/WT1/CRLF1/ITGA8/ITGA6/EGR1/NRP1/YAP1/VEGFA/FBN1/ACTA2/PGF/ADAMTS1/PECAM1/ANGPT2/ANGPT1/FRAS1/EFNB2/WNT2B/SIX2/KANK2/HAS2/WNK4…	90
GO:0002062	chondrocyte differentiation	52/2167	123/18670	5.39687e-18	2.63322e-15	2.03519e-15	SCX/ADAMTS12/EFEMP1/ECM1/MSX2/CYTL1/COL7A1/RARG/RARB/RFLNB/RFLNA/NFIB/COL27A1/COL14A1/COCH/MATN1/VWA1/MATN3/MATN2/COMP/FGFR1/COL6A2/COL6A1/COL6A3/ANXA2P2/SFRP2/BMP4/BMP2/IFT80/WNT10B/GLI3/GLI2/COL21A1/SULF1/TGFBI/ACAN/LOXL2/PKDCC/GREM1/SNAI2/ADAMTS7/WNT2B/SIX2/PTH1R/COL11A1/CCN4/CCN3/CCN2/SCARA3/COL12A1/SERPINH1/TGFBR1	52
GO:0001822	kidney development	84/2167	278/18670	3.76042e-17	1.69364e-14	1.30899e-14	AGTR1/ADAMTS16/JAG1/PBX1/CTNNBIP1/SDC1/KLHL3/SLIT2/TEK/RARB/FGF1/FGF2/LIF/BMPER/FGFR2/FGFR1/DCN/ALDH1A2/DCHS1/FSTL3/HEYL/GLIS2/SFRP1/WWTR1/PCSK5/FOXC2/PDGFRB/PDGFRA/NPNT/BMP4/BMP2/LAMB2/GLI3/GLI2/SULF1/STRA6/ASS1/SOX8/SOX4/CXCR2/NID1/PODXL/TGFB2/PDGFA/FAT4/WT1/CRLF1/ITGA8/EGR1/NRP1/YAP1/VEGFA/FBN1/ACTA2/PGF/ADAMTS1/PECAM1/ANGPT2/ANGPT1/FRAS1/EFNB2/WNT2B/SIX2/KANK2/HAS2/WNK4/AKR1B1/CD34/GPC3/NPHP3…	84
GO:0001667	ameboidal-type cell migration	117/2167	462/18670	9.88387e-17	4.13357e-14	3.19479e-14	JUN/FBXW7/BCAR1/KDR/KIT/CARD10/SLIT2/TEK/PRKD1/PLK2/MIR221/FGF1/FGF2/FGF7/MEOX2/BMPER/JCAD/ALOX12/FGFR1/CLEC14A/DCN/CDH13/NOS3/EMP2/MCC/EPHB4/EPHA2/HYAL1/FOXC2/BMP4/MMRN2/CYGB/HBEGF/ZNF580/TBXA2R/EDNRB/SOX8/FAP/TGFB2/DOCK1/DLL4/GATA2/FN1/NR2F2/ARHGAP4/PPARG/ITGB1/ITGB3/ITGA2/HAND2/ADGRA2/ADGRB1/NRP1/AKAP12/DDR2/VEGFC/VEGFA/KITLG/LOXL2/AMOTL2/GREM1/STARD13/TIMP1/SMOC2/LTB4R2/ADAMTS9/PLEKHG5/PECAM1…	117
GO:0090287	regulation of cellular response to growth factor stimulus	85/2167	292/18670	2.94038e-16	1.14773e-13	8.87067e-14	ADAMTS12/RASL11B/NEO1/APLN/MSX1/MSX2/HTRA3/HTRA1/SLIT2/PRDM16/ADAMTSL2/CDKN2B/FGF1/FGF2/TWSG1/BMPER/LOX/JCAD/FGFR1/DCN/FSTL1/FSTL3/SFRP4/SFRP1/SFRP2/ZNF703/PCSK6/NEDD4/NPNT/BMP4/MMRN2/CREB3L1/DKK3/FZD1/FZD4/TGFB1I1/SULF1/GRB10/CHRD/ASPN/CD109/LTBP1/TGFB3/ZNF423/ITGB3/ITGA8/ITGA5/ADGRA2/VEGFC/VEGFA/FBN2/CAV2/CAV1/FBN1/GREM1/TMEM204/RBPMS2/SMOC2/ADAMTS3/EMILIN1/NBL1/ROBO1/MIR17HG/SHISA2/PPP2R5B/THB…	85
GO:0060485	mesenchyme development	82/2167	279/18670	5.36117e-16	1.96185e-13	1.51629e-13	SCX/JAG1/PDCD4/PTK7/MSX1/MSX2/ADAM15/MIR221/RFLNB/PDPN/FGFR2/FGFR1/ALDH1A2/NOS3/COL1A1/DCHS1/HEY1/HEYL/MDM4/SFRP1/SFRP2/EPHA3/ZNF703/WWTR1/FOXF2/FOXF1/FOXC2/PDGFRB/BMP4/BMP2/TGFB1I1/PHLDB1/PHLDB2/BNC2/EDNRA/EDNRB/SOX8/ZFPM2/TGFB2/TGFB3/FN1/FRZB/WT1/NRG1/HAND2/TBX2/NRP1/YAP1/RANBP3L/KITLG/LOXL2/DACT3/GREM1/ACTA2/SNAI1/SNAI2/TWIST1/ROBO1/HGF/EFNA1/SIX2/HAS2/OLFM1/ACVR1/WNT2/HIF1A/TCF21/SEMA5A/SEMA5…	82
GO:0003205	cardiac chamber development	60/2167	171/18670	6.2734e-16	2.16063e-13	1.66993e-13	JAG1/MYBPC3/CCM2L/PKP2/KCNK2/PTK7/MSX2/SLIT3/SLIT2/TEK/GJA5/RARB/TPM1/CPE/PARVA/HEG1/MATR3/FGFR2/NOS3/HEY1/HEYL/MDM4/PPP1R13L/SFRP2/FOXF1/PCSK5/FOXC2/BMP4/FZD1/DNAH11/STRA6/SOX4/ZFPM2/PDE2A/LTBP1/TGFB2/DLL4/GATA6/NRG1/HAND2/TBX3/TBX2/NRP1/ADGRG6/SALL4/ADAMTS1/ADAMTS6/ROBO1/MIR17HG/COL11A1/CCN1/ACVR1/NPHP3/WNT2/SCN5A/HIF1A/TNNC1/SEMA3C/SMAD6/TGFBR1	60
GO:0001704	formation of primary germ layer	48/2167	121/18670	2.10332e-15	6.84163e-13	5.28781e-13	SCX/MMP15/ETS2/TBX19/COL7A1/TWSG1/FGFR2/FGFR1/COL6A1/POU5F1/SFRP2/EPHA2/FOXF1/FOXC2/BMP4/MMP2/MMP8/LAMA3/LAMB1/FZD7/TAL1/CHRD/TXNRD1/COL8A1/WLS/GATA6/FN1/ITGB1/ITGB5/ITGB3/ITGAV/ITGA2/ITGA8/ITGA7/ITGA5/SNAI1/SIX2/COL11A1/ACVR1/INHBA/COL5A1/COL5A2/ATOH8/COL12A1/SOX17/KLF4/COL4A2/SMAD1	48
GO:0060537	muscle tissue development	104/2167	408/18670	3.27186e-15	1.00825e-12	7.79265e-13	SCX/MYBPC3/CCM2L/PKP2/KCNK2/IGF1/GJA1/GJA5/RARB/FGF2/CFL2/TPM1/TTN/OBSL1/TENM4/MEOX2/HEG1/SVIL/LOX/FGFR2/FGFR1/DCN/ALDH1A2/PPARGC1A/NOX4/HEYL/MYLK2/CCNT2/PPP1R13L/FOXC2/NPPA/PDGFRB/PDGFRA/BMP4/BMP2/BVES/WNT10B/FZD7/ELN/GLI1/STRA6/NEB/SGCD/SGCB/SOX8/ZFPM2/TGFB2/DLL4/MEIS1/GATA6/NR2F2/FOS/COL3A1/WT1/ITGB1/PGM5/NRG1/ITGA8/TBX3/TBX2/EGR1/YAP1/VEGFA/TCAP/CAV2/CAV1/GREM1/KAT2A/ADAMTS9/PLN/TWIST1/MIR17H…	104
GO:0061138	morphogenesis of a branching epithelium	61/2167	182/18670	4.15161e-15	1.21538e-12	9.39357e-13	ADAMTS16/PBX1/CTNNBIP1/MSX2/SLIT2/TNC/FGF1/FGF2/FGF7/FGFR2/FGFR1/AR/DCHS1/NRARP/SFRP1/SFRP2/EPHA2/FOXF1/FOXC2/NPNT/BMP4/BMP2/LAMA1/GLI3/GLI2/SULF1/EDNRA/SOX8/DLL4/PDGFA/FAT4/WT1/TBX3/NRP1/YAP1/VEGFA/NFATC4/SNAI2/PGF/PGR/HGF/WNT2B/LRP5L/SIX2/GNA13/NTN4/ACVR1/GPC3/WNT2/ILK/TCF21/RSPO3/CCL11/AGT/NOTCH4/SEMA3C/SEMA3A/RASIP1/COL4A1/SPRY2/SPRY1	61
GO:1901342	regulation of vasculature development	106/2167	422/18670	5.12783e-15	1.42969e-12	1.10499e-12	AGTR1/RAPGEF3/FBXW7/PDCD4/KDR/ECM1/KIT/CARD10/ADAM12/TEK/PRKD1/PLK2/MIR221/ANGPTL4/FGF1/FGF2/AQP1/MEOX2/BMPER/JCAD/DCN/NOS3/HSPG2/C3/NGFR/HEY1/EMP2/F3/MINAR1/ECSCR/TIE1/SFRP1/SFRP2/EPHA2/HYAL1/TNFRSF12A/FOXC2/NPR1/BMP4/MMRN2/CREB3L1/SULF1/TBXA2R/CXCR2/TGFB2/CXCL8/DLL4/ISM1/GATA6/GATA2/PPARG/WT1/ITGB1/TSPAN12/ITGAX/ITGA5/RECK/ADGRA2/ADGRB1/EGR1/NRP1/VEGFC/VEGFA/STARD13/SMOC2/PGF/EMILIN1/ADAMTS9/AN…	106
GO:0045765	regulation of angiogenesis	99/2167	383/18670	5.86046e-15	1.55968e-12	1.20546e-12	AGTR1/RAPGEF3/FBXW7/KDR/ECM1/CARD10/ADAM12/TEK/PRKD1/PLK2/MIR221/ANGPTL4/FGF1/FGF2/AQP1/MEOX2/BMPER/JCAD/DCN/NOS3/HSPG2/C3/NGFR/EMP2/F3/MINAR1/ECSCR/TIE1/SFRP1/SFRP2/EPHA2/HYAL1/TNFRSF12A/FOXC2/NPR1/MMRN2/CREB3L1/SULF1/TBXA2R/CXCR2/TGFB2/CXCL8/DLL4/ISM1/GATA6/GATA2/PPARG/ITGB1/TSPAN12/ITGAX/ITGA5/RECK/ADGRA2/ADGRB1/NRP1/VEGFC/VEGFA/STARD13/SMOC2/PGF/EMILIN1/ADAMTS9/ANGPT2/TWIST1/TLR3/PTN/HGF/EFNA…	99
GO:0035265	organ growth	65/2167	204/18670	8.44916e-15	2.15086e-12	1.66238e-12	CACNA2D2/DUSP6/MMP13/CCM2L/KCNK2/IGF1/ECM1/MSX2/COL7A1/GJA1/RARG/RARB/FGF2/FGF7/COL27A1/COL14A1/COCH/NLGN4X/TENM4/HEG1/MATN1/VWA1/MATN3/MATN2/COMP/FGFR2/FGFR1/COL6A2/COL6A1/COL6A3/AR/ANXA2P2/FOXC2/NPPA/PDGFRB/GLI1/COL21A1/BNC2/ZFPM2/TGFB2/MEIS1/GATA6/WT1/TBX2/DDR2/YAP1/MIR17HG/SORBS2/THBS3/DDX39B/LEPR/CYP19A1/WWC2/RGS4/SCARA3/WNT2/PDLIM5/MAPK11/COL12A1/AGT/STC1/MIR25/SMAD1/TGFBR1/SPRY2	65
GO:0007160	cell-matrix adhesion	69/2167	225/18670	1.09433e-14	2.66971e-12	2.06339e-12	COL13A1/ADAMTS12/ADAMTS13/JAG1/STRC/JAM3/KDR/LIMCH1/ITGBL1/ECM2/ADAM15/TEK/BCAM/FREM1/TNN/POSTN/CDH13/THY1/EMP2/SFRP1/EPHA3/NPNT/VCL/COL16A1/FAM107A/PHLDB2/DLC1/NID1/NID2/FN1/ARHGAP6/COL3A1/LIMS1/ITGB1/ITGB5/ITGB3/ITGAV/ITGA2/ITGA1/ITGA8/ITGA7/ITGA6/ACTN1/NRP1/DDR2/VEGFA/EMILIN1/ADAMTS9/PECAM1/SORBS1/EFNA5/FBLN5/THBS1/THBS3/FERMT2/CCN2/PTPRK/CD34/AJAP1/CTTN/CD44/COL5A3/ILK/SERPINE1/ADAM9/ITGA10/I…	69
GO:0097485	neuron projection guidance	79/2167	277/18670	1.14722e-14	2.68679e-12	2.07659e-12	DPYSL4/DPYSL2/UNC5B/UNC5C/AGRN/BOC/NEO1/NEXN/CELSR3/CNTN4/ETV1/SHANK3/SLIT3/SLIT2/NFIB/LHX4/MATN2/EPHB4/EPHB3/EPHA3/EPHA2/EPHA10/ENAH/LAMA2/LAMA1/LAMB2/GLI3/GLI2/CHN1/IRS2/GRB10/B3GNT2/PALLD/ISL2/ZSWIM4/SHC3/OPHN1/NRP1/RELN/VEGFA/FLRT2/PLXNA2/PLXNA4/PLXNA3/PLXNB3/PLXNB2/PLXNB1/SPTBN5/VASP/ROBO3/ROBO4/ROBO1/EFNA5/EFNB2/EFNB3/EFNA1/NTN4/PTPRM/GPC1/DOK4/DOK5/NIBAN2/PDLIM7/SEMA5A/SEMA5B/SEMA6B/SEMA6C…	79
GO:0001763	morphogenesis of a branching structure	63/2167	196/18670	1.37982e-14	3.10726e-12	2.40157e-12	COL13A1/ADAMTS16/PBX1/CTNNBIP1/MSX2/SLIT2/TNC/FGF1/FGF2/FGF7/FGFR2/FGFR1/AR/DCHS1/NRARP/SFRP1/SFRP2/EPHA2/FOXF1/FOXC2/NPNT/BMP4/BMP2/LAMA1/GLI3/GLI2/SULF1/EDNRA/SOX8/DLL4/PDGFA/FAT4/WT1/TBX3/NRP1/YAP1/VEGFA/NFATC4/SNAI2/PGF/PGR/HGF/WNT2B/LRP5L/SIX2/GNA13/NTN4/ACVR1/GPC3/ERMN/WNT2/ILK/TCF21/RSPO3/CCL11/AGT/NOTCH4/SEMA3C/SEMA3A/RASIP1/COL4A1/SPRY2/SPRY1	63
GO:0048705	skeletal system morphogenesis	71/2167	239/18670	2.71376e-14	5.81358e-12	4.49325e-12	SCX/COL13A1/MMP13/MMP16/MSX1/MSX2/COL7A1/TEK/FREM1/RARG/RARB/PCGF2/WDR19/RFLNB/RFLNA/CSGALNACT1/COL27A1/COL14A1/COCH/MATN1/VWA1/MATN3/MATN2/COMP/FGFR2/FGFR1/COL6A2/COL6A1/COL6A3/COL1A1/MDFI/ANXA2P2/MGP/SFRP4/SFRP1/SFRP2/HYAL1/FOXC2/PDGFRA/CHAD/BMP4/BMP1/MMP2/IFT80/WNT10B/GLI3/COL21A1/TGFB3/TMEM119/ACAN/FBN2/ALPL/GREM1/RAB23/TWIST1/LRP5L/SIX2/THBS3/COL11A1/HAS2/ROR2/PRRX1/CCN2/PLEKHA1/SCARA3/COL12…	71
GO:0034329	cell junction assembly	102/2167	409/18670	2.78019e-14	5.81358e-12	4.49325e-12	AGRN/IL1RAP/PKP2/KDR/LIMCH1/VMP1/SDK1/SHANK3/TPBG/CD9/TEK/GJA1/GJA5/GJA4/CEL/PARD3/NLGN4X/HEG1/COLQ/CDH24/CDH11/CDH13/NRXN2/SNCA/THY1/FSCN1/FBLIM1/CNTNAP1/DST/SLITRK4/EPHB3/SFRP1/EPHA3/EPHA2/ZNF703/VCL/LAMC1/LAMA3/FZD1/COL16A1/FAM107A/PHLDB2/NLGN3/NLGN2/TJP1/DLC1/F11R/SYNDIG1/FN1/ARHGAP6/LIMS1/ADGRL3/ITGA2/NRG1/ITGA6/ITGA5/NTRK2/OPHN1/ACTN1/ADGRB1/FBF1/NRP1/VEGFA/CAV1/MAP1B/FLRT2/FLRT1/SNAI1/SNAI…	102
GO:0007411	axon guidance	78/2167	276/18670	2.8981e-14	5.85117e-12	4.5223e-12	DPYSL2/UNC5B/UNC5C/AGRN/BOC/NEO1/NEXN/CELSR3/CNTN4/ETV1/SHANK3/SLIT3/SLIT2/NFIB/LHX4/MATN2/EPHB4/EPHB3/EPHA3/EPHA2/EPHA10/ENAH/LAMA2/LAMA1/LAMB2/GLI3/GLI2/CHN1/IRS2/GRB10/B3GNT2/PALLD/ISL2/ZSWIM4/SHC3/OPHN1/NRP1/RELN/VEGFA/FLRT2/PLXNA2/PLXNA4/PLXNA3/PLXNB3/PLXNB2/PLXNB1/SPTBN5/VASP/ROBO3/ROBO4/ROBO1/EFNA5/EFNB2/EFNB3/EFNA1/NTN4/PTPRM/GPC1/DOK4/DOK5/NIBAN2/PDLIM7/SEMA5A/SEMA5B/SEMA6B/SEMA6C/SEMA6D…	78
GO:0048762	mesenchymal cell differentiation	67/2167	220/18670	3.86171e-14	7.32027e-12	5.65775e-12	JAG1/PDCD4/MSX1/MSX2/ADAM15/MIR221/RFLNB/PDPN/FGFR2/FGFR1/ALDH1A2/COL1A1/HEY1/HEYL/SFRP1/SFRP2/EPHA3/ZNF703/WWTR1/FOXF2/FOXC2/BMP4/BMP2/TGFB1I1/PHLDB1/PHLDB2/EDNRA/EDNRB/SOX8/TGFB2/TGFB3/FN1/FRZB/NRG1/HAND2/NRP1/RANBP3L/KITLG/LOXL2/DACT3/GREM1/SNAI1/SNAI2/TWIST1/HGF/EFNA1/SIX2/HAS2/OLFM1/ACVR1/WNT2/HIF1A/TCF21/SEMA5A/SEMA5B/SEMA6B/SEMA6C/SEMA6D/SEMA3C/SEMA3D/SEMA3A/SEMA3G/SEMA3F/SEMA4C/SEMA4G/TGF…	67
GO:0003206	cardiac chamber morphogenesis	48/2167	129/18670	3.87581e-14	7.32027e-12	5.65775e-12	JAG1/MYBPC3/CCM2L/PKP2/MSX2/SLIT3/SLIT2/TEK/GJA5/RARB/TPM1/CPE/PARVA/HEG1/FGFR2/NOS3/HEY1/HEYL/PPP1R13L/SFRP2/FOXF1/FOXC2/BMP4/FZD1/DNAH11/SOX4/ZFPM2/TGFB2/DLL4/GATA6/NRG1/HAND2/TBX3/TBX2/NRP1/ADGRG6/ADAMTS1/ROBO1/MIR17HG/COL11A1/CCN1/ACVR1/WNT2/HIF1A/TNNC1/SEMA3C/SMAD6/TGFBR1	48
GO:0098868	bone growth	27/2167	47/18670	4.53578e-14	8.29907e-12	6.41426e-12	MMP13/ECM1/MSX2/COL7A1/RARG/RARB/COL27A1/COL14A1/COCH/MATN1/VWA1/MATN3/MATN2/COMP/FGFR2/COL6A2/COL6A1/COL6A3/ANXA2P2/COL21A1/BNC2/DDR2/THBS3/LEPR/SCARA3/COL12A1/STC1	27
GO:0003416	endochondral bone growth	26/2167	44/18670	5.27647e-14	9.36174e-12	7.23559e-12	MMP13/ECM1/MSX2/COL7A1/RARG/RARB/COL27A1/COL14A1/COCH/MATN1/VWA1/MATN3/MATN2/COMP/FGFR2/COL6A2/COL6A1/COL6A3/ANXA2P2/COL21A1/BNC2/DDR2/THBS3/SCARA3/COL12A1/STC1	26
GO:0060349	bone morphogenesis	44/2167	114/18670	9.80082e-14	1.68776e-11	1.30445e-11	SCX/COL13A1/MMP13/MMP16/MSX1/MSX2/COL7A1/TEK/FREM1/RARG/RARB/CSGALNACT1/COL27A1/COL14A1/COCH/MATN1/VWA1/MATN3/MATN2/COMP/FGFR2/COL6A2/COL6A1/COL6A3/COL1A1/ANXA2P2/SFRP4/SFRP2/BMP4/IFT80/GLI3/COL21A1/TGFB3/TMEM119/ALPL/RAB23/TWIST1/LRP5L/THBS3/HAS2/SCARA3/COL12A1/SERPINH1/STC1	44
GO:0060562	epithelial tube morphogenesis	85/2167	322/18670	1.41072e-13	2.21223e-11	1.70981e-11	ADAMTS12/ADAMTS16/PBX1/CTNNBIP1/PTK7/KLHL3/MSX2/SHROOM3/SLIT2/GJA1/RARG/TNC/FGF1/FGF2/ALOX12/FGFR2/AR/DCHS1/NRARP/CTHRC1/SFRP1/SFRP2/EPHA2/FOXF1/FOXC2/NPNT/BMP4/BMP2/LAMA1/FZD1/GLI3/GLI2/EDNRA/SOX8/SOX4/CXCR2/DLC1/PODXL/TGFB2/RNF207/DLL4/FAT4/WT1/ITGAX/HAND2/TBX3/TBX2/NRP1/YAP1/VEGFA/TCAP/STARD13/NFATC4/KAT2A/SALL4/PGF/PGR/PLXNB2/CCDC39/TWIST1/VASP/EFNB2/WNT2B/LRP5L/SIX2/GNA13/ACVR1/WNK4/GPC3/NPH…	85
GO:0032963	collagen metabolic process	44/2167	115/18670	1.41083e-13	2.21223e-11	1.70981e-11	SCX/COL13A1/ADAMTS14/LARP6/MMP28/MMP11/MMP13/MMP16/MMP15/ADAM15/MFAP4/P3H4/P3H3/UCN/COL1A1/COL1A2/COL15A1/FURIN/PDGFRB/BMP4/MMP1/MMP2/MMP8/RCN3/CYGB/CREB3L1/FAP/TGFB3/PPARG/PLOD2/ITGB1/ITGA2/ADAMTS3/EMILIN1/ERRFI1/CCN2/ID1/CTSK/COL5A1/HIF1A/SERPINH1/MRC2/TNS2/TNXB	44
GO:0003179	heart valve morphogenesis	28/2167	52/18670	1.41998e-13	2.21223e-11	1.70981e-11	SCX/JAG1/SLIT3/SLIT2/GJA5/NOS3/DCHS1/HEY1/HEYL/MDM4/BMP4/BMP2/ELN/STRA6/SOX4/TGFB2/DLL4/SNAI1/SNAI2/EMILIN1/ADAMTS9/TWIST1/ROBO1/EFNA1/OLFM1/CCN1/ACVR1/SMAD6	28
GO:0014706	striated muscle tissue development	97/2167	390/18670	1.43578e-13	2.21223e-11	1.70981e-11	SCX/MYBPC3/CCM2L/PKP2/KCNK2/IGF1/GJA1/GJA5/RARB/FGF2/CFL2/TPM1/TTN/OBSL1/TENM4/MEOX2/HEG1/SVIL/LOX/FGFR2/FGFR1/DCN/ALDH1A2/NOX4/HEYL/MYLK2/CCNT2/PPP1R13L/FOXC2/NPPA/PDGFRB/PDGFRA/BMP4/BMP2/BVES/WNT10B/FZD7/ELN/GLI1/NEB/SGCD/SGCB/SOX8/ZFPM2/TGFB2/DLL4/MEIS1/GATA6/NR2F2/FOS/WT1/ITGB1/PGM5/NRG1/TBX3/TBX2/EGR1/YAP1/VEGFA/TCAP/CAV2/CAV1/GREM1/KAT2A/ADAMTS9/PLN/TWIST1/MIR17HG/SORBS2/EFNB2/CASQ1/DDX39B/…	97
GO:0030323	respiratory tube development	57/2167	176/18670	1.73129e-13	2.59916e-11	2.00886e-11	FBXW7/SLC23A1/PTK7/ADAMTSL2/NFIB/TNC/FGF1/FGF7/LIF/HEG1/PDPN/LOX/FGFR2/FGFR1/ALDH1A2/NOS3/FSTL3/FOXF1/SLC7A11/PCSK5/PDGFRB/PDGFRA/BMP4/RCN3/LAMA1/GLI1/GLI3/GLI2/STRA6/ZFPM2/TGFB3/GATA6/PDGFA/EGFR/EPAS1/YAP1/VEGFA/PKDCC/PGR/CCDC39/MIR17HG/PTN/WNT2B/CCBE1/FLT4/ERRFI1/CCN2/ID1/GPC3/NPHP3/WNT2/TCF21/IGFBP5/TRAF4/SPARC/SPRY2/SPRY1	57
GO:0007409	axonogenesis	110/2167	468/18670	1.90917e-13	2.79455e-11	2.15987e-11	DPYSL2/UNC5B/UNC5C/AGRN/BOC/NEO1/TRIM46/NEXN/CELSR3/CNTN4/ETV1/SHANK3/SLIT3/SLIT2/PARD3/MCF2/NFIB/TNN/LHX4/STXBP1/MATN2/FGFR2/CDH11/THY1/NGFR/SLITRK4/LINGO1/EPHB4/EPHB3/EPHA3/EPHA2/EPHA10/TNFRSF12A/ENAH/VCL/LAMA2/LAMA1/LAMB2/RAPH1/GLI3/GLI2/PLPPR4/CHN1/IRS2/GRB10/NDN/NLGN3/B3GNT2/PALLD/ISL2/CRABP2/FN1/ARHGAP4/SPP1/ZSWIM4/SHC3/ITGB1/NTRK2/OPHN1/ADGRB1/NRP1/RELN/VEGFA/MAP1B/MAP1A/FLRT2/PLXNA2/PLXNA…	110
GO:0050673	epithelial cell proliferation	104/2167	434/18670	2.41658e-13	3.451e-11	2.66724e-11	AGTR1/JUN/FBXW7/APLN/KDR/IGF1/ECM1/MST1/KIT/HTRA1/TEK/GJA1/PRKD1/CDKN2B/NFIB/FGF1/FGF2/FGF7/CYP7B1/BMPER/JCAD/FGFR2/FGFR1/ALDH1A2/CDH13/AR/NGFR/F3/MCC/NRARP/SFRP1/SFRP2/EPHA2/MST1L/ZNF703/HYAL1/BMP4/BMP2/LAMC1/LAMB1/IFT80/WNT10B/FZD7/GLI1/ZNF580/SULF1/EDNRB/CD109/COL8A2/COL8A1/FAP/TGFB2/EGFL7/DLL4/GATA2/NR2F2/PPARG/EGFR/ITGB3/NRP1/WFDC1/YAP1/VEGFC/VEGFA/LOXL2/CAV2/CAV1/SNAI2/PGF/PGR/PLXNB3/TWIST1…	104
GO:0002040	sprouting angiogenesis	58/2167	183/18670	3.01852e-13	4.20797e-11	3.25229e-11	AGTR1/FBXW7/KDR/CARD10/SLIT2/TEK/PLK2/MIR221/FGF1/FGF2/PARVA/MEOX2/BMPER/JCAD/CLEC14A/CDH13/NGFR/NRARP/EPHB4/EPHA2/FOXC2/BMP4/MMRN2/CREB3L1/TBXA2R/DLL4/GATA2/ITGB1/ITGA5/RECK/ADGRA2/NRP1/VEGFC/VEGFA/LOXL2/GREM1/STARD13/PGF/ADAMTS9/ANGPT1/ROBO1/EFNB2/THBS1/CCBE1/PTGS2/SRPX2/S100A1/FLT1/FLT4/RAMP2/RSPO3/ANXA1/SEMA5A/KLF4/ESM1/RHOJ/APLNR/SMAD1	58
GO:0090130	tissue migration	91/2167	361/18670	3.59221e-13	4.80265e-11	3.71192e-11	JUN/FBXW7/BCAR1/KDR/KIT/CARD10/SLIT2/TEK/PRKD1/PLK2/MIR221/FGF1/FGF2/FGF7/MEOX2/BMPER/JCAD/ALOX12/FGFR1/CLEC14A/DCN/CDH13/NOS3/EMP2/MCC/EPHB4/EPHA2/FOXF1/HYAL1/FOXC2/BMP4/MMRN2/HBEGF/ZNF580/TBXA2R/FAP/TGFB2/DOCK1/DLL4/GATA2/NR2F2/PPARG/ITGB1/ITGB3/ITGA2/ADGRA2/ADGRB1/NRP1/VEGFC/VEGFA/LOXL2/GREM1/ACTA2/STARD13/SMOC2/LTB4R2/ADAMTS9/PLEKHG5/PECAM1/ANGPT2/ANGPT1/ROBO1/PTN/EFNB2/EFNA1/THBS1/CCBE1/KANK…	91
GO:0051271	negative regulation of cellular component movement	95/2167	384/18670	3.60917e-13	4.80265e-11	3.71192e-11	DPYSL3/JAG1/MMP28/DUSP1/LIMCH1/RAP2A/CARD10/ADAM15/SLIT2/CD9/MIR221/FGF2/TNN/TPM1/OSBPL8/PRKG1/MEOX2/DCN/THY1/KLRK1/PPARGC1A/FOXO3/MCC/TIE1/SFRP1/SFRP2/VCL/MMRN2/CYGB/PLCB1/SULF1/DACH1/PHLDB2/CHRD/TBXA2R/CLIC4/PODN/DLC1/DLL4/NR2F2/ARHGAP4/PPARG/COL3A1/NRG1/RECK/ACTN1/ADGRB1/GNRH1/NRP1/IL24/IL33/GREM1/NAV3/STARD13/TIMP1/SRGAP1/PLXNA3/PLXNB3/PIP5KL1/EMILIN1/ADAMTS9/ANGPT2/NBL1/ROBO1/PTN/FBLN1/THBS1…	95
GO:0001649	osteoblast differentiation	66/2167	225/18670	4.22309e-13	5.49471e-11	4.2468e-11	JAG1/CTNNBIP1/IGF2/IGF1/MSX2/GJA1/PRKD1/TNC/TNN/TPM4/TWSG1/LOX/FGFR2/COL6A1/COL1A1/RRAS2/CTHRC1/SFRP1/SFRP2/EPHA2/WWTR1/NPNT/BMP4/BMP2/CREB3L1/IFT80/FZD1/WNT10B/GLI1/GLI3/GLI2/CHRD/SOX8/TMEM119/SPP1/IBSP/HAND2/DDR2/RANBP3L/FBN2/ALPL/GREM1/SNAI1/SNAI2/TCIRG1/TWIST2/TWIST1/LIMD1/HGF/LRP5L/PTH1R/BGLAP/CCN4/CCN1/ACVR1/ID1/ID4/ILK/VCAN/PDLIM7/MRC2/IGFBP5/IGFBP3/ITGA11/SMAD1/SMAD6	66
GO:0003170	heart valve development	30/2167	61/18670	4.46461e-13	5.68267e-11	4.39207e-11	SCX/JAG1/SLIT3/SLIT2/GJA5/MATR3/NOS3/DCHS1/HEY1/HEYL/MDM4/BMP4/BMP2/ELN/STRA6/SOX4/PDE2A/TGFB2/DLL4/SNAI1/SNAI2/EMILIN1/ADAMTS9/TWIST1/ROBO1/EFNA1/OLFM1/CCN1/ACVR1/SMAD6	30
GO:0003158	endothelium development	47/2167	132/18670	4.72126e-13	5.88149e-11	4.54574e-11	ADAMTS12/GSTM3/JAG1/RAPGEF3/KDR/GJA1/GJA5/GJA4/FGF1/HEG1/PDPN/F2RL1/ALOX12/HEY1/ANXA2P2/FOXC2/BMP4/PDE2A/TJP1/DLL4/F11R/NR2F2/ITGAX/NRG1/NRP1/VEGFA/COL23A1/STARD13/APOLD1/PECAM1/COL18A1/PROX2/PTN/CLDN5/ACVR1/ID1/PTPRS/CD34/ATOH8/SOX17/SOX18/CDH5/NOTCH4/STC1/RHOB/S1PR3/S1PR2	47
GO:0007369	gastrulation	58/2167	185/18670	5.06959e-13	6.18385e-11	4.77942e-11	SCX/MMP15/APLN/ETS2/TBX19/COL7A1/MIR221/TWSG1/TENM4/FGFR2/FGFR1/COL6A1/POU5F1/SFRP1/SFRP2/EPHA2/FOXF1/FOXC2/BMP4/MMP2/MMP8/LAMA3/LAMB1/FZD7/TAL1/PHLDB1/PHLDB2/CHRD/TXNRD1/COL8A1/WLS/GATA6/FN1/ITGB1/ITGB5/ITGB3/ITGAV/ITGA2/ITGA8/ITGA7/ITGA5/SNAI1/LRP5L/SIX2/COL11A1/ACVR1/GPC3/NPHP3/INHBA/COL5A1/COL5A2/ATOH8/COL12A1/SOX17/KLF4/COL4A2/APLNR/SMAD1	58
GO:0043542	endothelial cell migration	75/2167	274/18670	5.40044e-13	6.37107e-11	4.92413e-11	FBXW7/BCAR1/KDR/CARD10/SLIT2/TEK/PRKD1/PLK2/MIR221/FGF1/FGF2/MEOX2/BMPER/JCAD/ALOX12/FGFR1/CLEC14A/DCN/CDH13/NOS3/EMP2/EPHB4/EPHA2/FOXC2/BMP4/MMRN2/ZNF580/TBXA2R/FAP/DLL4/GATA2/NR2F2/PPARG/ITGB1/ITGB3/ADGRA2/ADGRB1/NRP1/VEGFC/VEGFA/LOXL2/GREM1/STARD13/SMOC2/ADAMTS9/PLEKHG5/PECAM1/ANGPT2/ANGPT1/ROBO1/PTN/EFNB2/EFNA1/THBS1/CCBE1/PTGS2/SRPX2/FLT4/CCN3/ID1/PTPRM/ATOH8/SOX18/SERPINF1/HIF1A/ANXA1/AGT/S…	75
GO:0010631	epithelial cell migration	89/2167	352/18670	5.44071e-13	6.37107e-11	4.92413e-11	JUN/FBXW7/BCAR1/KDR/KIT/CARD10/SLIT2/TEK/PRKD1/PLK2/MIR221/FGF1/FGF2/FGF7/MEOX2/BMPER/JCAD/ALOX12/FGFR1/CLEC14A/DCN/CDH13/NOS3/EMP2/MCC/EPHB4/EPHA2/HYAL1/FOXC2/BMP4/MMRN2/HBEGF/ZNF580/TBXA2R/FAP/TGFB2/DOCK1/DLL4/GATA2/NR2F2/PPARG/ITGB1/ITGB3/ITGA2/ADGRA2/ADGRB1/NRP1/VEGFC/VEGFA/LOXL2/GREM1/STARD13/SMOC2/LTB4R2/ADAMTS9/PLEKHG5/PECAM1/ANGPT2/ANGPT1/ROBO1/PTN/EFNB2/EFNA1/THBS1/CCBE1/KANK2/PTGS2/SRPX…	89
GO:0007517	muscle organ development	99/2167	410/18670	5.60936e-13	6.43976e-11	4.97722e-11	SCX/MYBPC3/CCM2L/PKP2/KCNK2/IGF1/MSX1/ETV1/GJA1/FGF2/CFL2/TPM1/TTN/OBSL1/LIF/MEOX2/HEG1/SVIL/LOX/FGFR2/FGFR1/DCN/COL6A3/HEYL/MYLK2/CCNT2/FHL3/FOXC2/CAPN3/BMP4/BMP2/LAMA2/BVES/FZD1/WNT10B/CHKB/FZD7/ELN/GLI1/HBEGF/STRA6/NEB/SGCD/SGCB/ASS1/SOX8/ZFPM2/TGFB2/SPEG/DLL4/MEIS1/GATA6/NR2F2/FOS/COL3A1/WT1/NRG1/ITGA7/TBX2/ADGRB1/EGR1/YAP1/TAGLN/TCAP/CACNA1H/CAV2/CAV1/GREM1/TEAD4/KAT2A/TWIST1/MIR17HG/EFNB2/M…	99
GO:0022604	regulation of cell morphogenesis	111/2167	484/18670	8.20853e-13	9.10141e-11	7.03438e-11	DPYSL2/MOV10/TRIM46/KDR/SDC2/RAP2A/KIT/SHROOM3/SHANK3/SLIT2/HECW2/FAM171A1/FGD2/FGD5/MCF2/TPM1/COCH/OBSL1/STRIP2/PARVA/PDPN/POSTN/C15orf62/THY1/NGFR/CDC42EP5/CDC42EP4/FBLIM1/LRP8/LINGO1/EPHB3/TNFRSF12A/NEDD4/BVES/FZD4/CHN1/LZTS1/NLGN3/DLC1/DOCK1/PALMD/CRABP2/FN1/ARHGAP4/SPP1/ZSWIM4/LIMS1/ITGA7/NTRK2/MYO10/LPAR1/KALRN/NRP1/RELN/VEGFA/RND3/EPS8/MAP1B/NFATC4/PLXNA2/PLXNA4/PLXNA3/PLXNB3/PLXNB2/PLXNB1…	111
GO:0030324	lung development	55/2167	172/18670	8.23868e-13	9.10141e-11	7.03438e-11	FBXW7/SLC23A1/PTK7/ADAMTSL2/NFIB/TNC/FGF1/FGF7/LIF/HEG1/PDPN/LOX/FGFR2/FGFR1/ALDH1A2/NOS3/FSTL3/FOXF1/SLC7A11/PDGFRB/PDGFRA/BMP4/RCN3/LAMA1/GLI1/GLI3/GLI2/STRA6/ZFPM2/TGFB3/GATA6/PDGFA/EGFR/EPAS1/YAP1/VEGFA/PKDCC/PGR/CCDC39/MIR17HG/PTN/WNT2B/CCBE1/FLT4/ERRFI1/CCN2/ID1/GPC3/NPHP3/WNT2/TCF21/IGFBP5/SPARC/SPRY2/SPRY1	55
GO:0090132	epithelium migration	89/2167	355/18670	9.09883e-13	9.8655e-11	7.62493e-11	JUN/FBXW7/BCAR1/KDR/KIT/CARD10/SLIT2/TEK/PRKD1/PLK2/MIR221/FGF1/FGF2/FGF7/MEOX2/BMPER/JCAD/ALOX12/FGFR1/CLEC14A/DCN/CDH13/NOS3/EMP2/MCC/EPHB4/EPHA2/HYAL1/FOXC2/BMP4/MMRN2/HBEGF/ZNF580/TBXA2R/FAP/TGFB2/DOCK1/DLL4/GATA2/NR2F2/PPARG/ITGB1/ITGB3/ITGA2/ADGRA2/ADGRB1/NRP1/VEGFC/VEGFA/LOXL2/GREM1/STARD13/SMOC2/LTB4R2/ADAMTS9/PLEKHG5/PECAM1/ANGPT2/ANGPT1/ROBO1/PTN/EFNB2/EFNA1/THBS1/CCBE1/KANK2/PTGS2/SRPX…	89
GO:0003231	cardiac ventricle development	46/2167	130/18670	1.07953e-12	1.14921e-10	8.88213e-11	JAG1/MYBPC3/CCM2L/PKP2/KCNK2/PTK7/SLIT3/SLIT2/GJA5/TPM1/CPE/HEG1/MATR3/FGFR2/NOS3/HEY1/HEYL/MDM4/PPP1R13L/SFRP2/FOXF1/FOXC2/BMP4/FZD1/STRA6/SOX4/ZFPM2/PDE2A/LTBP1/TGFB2/DLL4/NRG1/HAND2/TBX3/SALL4/ROBO1/MIR17HG/COL11A1/CCN1/ACVR1/SCN5A/HIF1A/TNNC1/SEMA3C/SMAD6/TGFBR1	46
GO:0072073	kidney epithelium development	48/2167	140/18670	1.33439e-12	1.39516e-10	1.0783e-10	ADAMTS16/JAG1/PBX1/CTNNBIP1/SDC1/KLHL3/SLIT2/RARB/FGF1/FGF2/LIF/BMPER/FGFR2/FGFR1/DCHS1/HEYL/SFRP1/WWTR1/FOXC2/NPNT/BMP4/BMP2/LAMB2/GLI3/SOX8/CXCR2/PODXL/FAT4/WT1/CRLF1/YAP1/VEGFA/PGF/PECAM1/EFNB2/WNT2B/SIX2/KANK2/WNK4/CD34/GPC3/ILK/CALB1/TCF21/AGT/SMAD1/SMAD6/SPRY1	48
GO:0040013	negative regulation of locomotion	93/2167	381/18670	1.47114e-12	1.51115e-10	1.16795e-10	DPYSL3/JAG1/MMP28/DUSP1/LIMCH1/RAP2A/CARD10/ADAM15/SLIT2/MIR221/FGF2/TNN/TPM1/OSBPL8/PRKG1/MEOX2/DCN/THY1/KLRK1/PPARGC1A/FOXO3/MCC/TIE1/SFRP1/SFRP2/VCL/MMRN2/CYGB/PLCB1/SULF1/DACH1/PHLDB2/CHRD/TBXA2R/CLIC4/PODN/DLC1/DLL4/NR2F2/ARHGAP4/PPARG/COL3A1/NRG1/RECK/ADGRB1/GNRH1/NRP1/IL24/IL33/GREM1/NAV3/STARD13/TIMP1/SRGAP1/PLXNA3/PLXNB3/PIP5KL1/EMILIN1/ADAMTS9/ANGPT2/NBL1/ROBO1/PTN/FBLN1/THBS1/HAS1/FRMD…	93
GO:0048754	branching morphogenesis of an epithelial tube	50/2167	150/18670	1.54673e-12	1.5614e-10	1.20678e-10	ADAMTS16/PBX1/CTNNBIP1/MSX2/SLIT2/TNC/FGF1/FGF2/FGFR2/AR/DCHS1/NRARP/SFRP2/EPHA2/FOXF1/FOXC2/NPNT/BMP4/BMP2/LAMA1/GLI3/GLI2/EDNRA/SOX8/DLL4/FAT4/WT1/TBX3/NRP1/YAP1/VEGFA/NFATC4/PGF/PGR/WNT2B/LRP5L/SIX2/GNA13/ACVR1/GPC3/WNT2/ILK/TCF21/CCL11/AGT/NOTCH4/RASIP1/COL4A1/SPRY2/SPRY1	50
GO:0018212	peptidyl-tyrosine modification	90/2167	366/18670	2.18004e-12	2.16341e-10	1.67208e-10	JAK3/EFEMP1/FBXW7/TNFRSF14/BMX/HTR2A/KDR/BTK/YES1/IGF2/IGF1/KIT/IGF1R/CNTN1/TEK/ARL2BP/MIR221/GAS6/FGF7/TTN/LIF/FGFR2/FGFR1/LTK/THY1/NOX4/GPRC5B/LRP8/TIE1/EPHB4/EPHB3/SFRP1/SFRP2/EPHA3/EPHA2/EPHA10/PDGFRB/PDGFRA/TYRO3/TAL1/HBEGF/ADRA2A/DOCK3/PDGFA/PDGFC/EGFR/CRLF1/TPST1/ITGB3/NRG1/ITGA5/NTRK2/NRP1/IL24/IL11/DDR2/RELN/OSM/VEGFA/KITLG/PKDCC/CAV1/GH1/GHR/GREM1/CSF3/CSPG4/PECAM1/ANGPT1/HGF/EFNA5/EFNA…	90
GO:0048738	cardiac muscle tissue development	66/2167	233/18670	2.47307e-12	2.4133e-10	1.86522e-10	MYBPC3/CCM2L/PKP2/KCNK2/IGF1/GJA1/GJA5/RARB/FGF2/TPM1/TTN/OBSL1/TENM4/HEG1/FGFR2/FGFR1/ALDH1A2/NOX4/MYLK2/PPP1R13L/FOXC2/NPPA/PDGFRB/PDGFRA/BMP4/BMP2/BVES/FZD7/GLI1/NEB/SGCD/SGCB/ZFPM2/TGFB2/DLL4/MEIS1/GATA6/WT1/ITGB1/NRG1/TBX3/TBX2/YAP1/VEGFA/TCAP/GREM1/KAT2A/ADAMTS9/PLN/MIR17HG/SORBS2/EFNB2/DDX39B/COL11A1/ACVR1/RGS4/WNT2/PDLIM5/MAPK11/MYOM1/TNNC1/AGT/MIR25/MYH11/SMAD1/TGFBR1	66
GO:0030278	regulation of ossification	60/2167	203/18670	3.4235e-12	3.24993e-10	2.51183e-10	JAG1/PBX1/CTNNBIP1/IGF1/ECM1/ENPP1/MSX2/GJA1/PRKD1/TPH1/RFLNB/RFLNA/TNN/TWSG1/MATN1/COMP/FGFR2/KL/CTHRC1/MGP/SFRP1/SFRP2/NPNT/BMP4/BMP2/WNT10B/GLI1/GLI3/CHRD/TGFB2/TGFB3/TMEM119/HAND2/OMD/DDR2/RANBP3L/FBN2/PKDCC/GREM1/SNAI2/TCIRG1/TWIST2/TWIST1/LIMD1/PTN/HGF/SIX2/BGLAP/CCN4/CCN1/ACVR1/ID1/ANO6/ILK/PDLIM7/HIF1A/IGFBP5/INTU/SMAD1/SMAD6	60
GO:0018108	peptidyl-tyrosine phosphorylation	89/2167	363/18670	3.44142e-12	3.24993e-10	2.51183e-10	JAK3/EFEMP1/FBXW7/TNFRSF14/BMX/HTR2A/KDR/BTK/YES1/IGF2/IGF1/KIT/IGF1R/CNTN1/TEK/ARL2BP/MIR221/GAS6/FGF7/TTN/LIF/FGFR2/FGFR1/LTK/THY1/NOX4/GPRC5B/LRP8/TIE1/EPHB4/EPHB3/SFRP1/SFRP2/EPHA3/EPHA2/EPHA10/PDGFRB/PDGFRA/TYRO3/TAL1/HBEGF/ADRA2A/DOCK3/PDGFA/PDGFC/EGFR/CRLF1/ITGB3/NRG1/ITGA5/NTRK2/NRP1/IL24/IL11/DDR2/RELN/OSM/VEGFA/KITLG/PKDCC/CAV1/GH1/GHR/GREM1/CSF3/CSPG4/PECAM1/ANGPT1/HGF/EFNA5/EFNA1/PPP2…	89
GO:0060541	respiratory system development	59/2167	198/18670	3.55299e-12	3.30203e-10	2.5521e-10	FBXW7/SLC23A1/PTK7/RARG/ADAMTSL2/NFIB/TNC/FGF1/FGF7/LIF/HEG1/PDPN/LOX/FGFR2/FGFR1/ALDH1A3/ALDH1A2/NOS3/FSTL3/FOXF1/SLC7A11/PDGFRB/PDGFRA/BMP4/RCN3/LAMA1/GLI1/GLI3/GLI2/STRA6/ASS1/ZFPM2/TGFB3/GATA6/PDGFA/EGFR/WT1/EPAS1/YAP1/VEGFA/PKDCC/PGR/CCDC39/MIR17HG/PTN/WNT2B/CCBE1/FLT4/ERRFI1/CCN2/ID1/GPC3/NPHP3/WNT2/TCF21/IGFBP5/SPARC/SPRY2/SPRY1	59
GO:0050678	regulation of epithelial cell proliferation	91/2167	378/18670	5.85702e-12	5.35826e-10	4.14134e-10	AGTR1/JUN/FBXW7/APLN/KDR/IGF1/ECM1/MST1/HTRA1/TEK/GJA1/PRKD1/CDKN2B/NFIB/FGF1/FGF2/FGF7/CYP7B1/JCAD/FGFR2/FGFR1/ALDH1A2/CDH13/AR/NGFR/F3/MCC/NRARP/SFRP1/SFRP2/MST1L/ZNF703/HYAL1/BMP4/BMP2/LAMC1/LAMB1/IFT80/WNT10B/FZD7/GLI1/ZNF580/SULF1/EDNRB/CD109/TGFB2/EGFL7/DLL4/GATA2/NR2F2/PPARG/EGFR/ITGB3/NRP1/WFDC1/YAP1/VEGFC/VEGFA/CAV2/CAV1/SNAI2/PGF/PGR/PLXNB3/TWIST1/ROBO1/PTN/EFNB2/THBS1/HAS2/FLT1/FLT4/ER…	91
GO:0007178	transmembrane receptor protein serine/threonine kinase signaling pathway	86/2167	349/18670	5.98168e-12	5.38811e-10	4.16441e-10	SCX/JUN/BMP8A/RASL11B/NEO1/PDCD4/MSX1/MSX2/HTRA3/HTRA1/PARD3/PRDM16/ADAMTSL2/CDKN2B/TWSG1/COMP/BMPER/LOX/ZFYVE9/COL1A2/FSTL1/FSTL3/FURIN/SFRP4/SFRP1/SFRP2/ZNF703/WWTR1/PCSK6/NPNT/BMP4/BMP2/DKK3/FZD1/TGFB1I1/SULF1/CHRD/ASPN/CD109/LTBP2/LTBP1/TGFB2/TGFB3/F11R/CILP/FOS/COL3A1/ZNF423/ITGB5/ITGA8/EGR1/FBN2/CAV2/CAV1/FBN1/GREM1/RBPMS2/EMILIN1/NBL1/MIR17HG/THBS1/CLDN5/FERMT2/WFIKKN1/ROR2/RBPMS/PMEPA1/CC…	86
GO:0002063	chondrocyte development	25/2167	48/18670	7.7266e-12	6.85443e-10	5.29771e-10	ECM1/MSX2/COL7A1/RARG/RFLNB/RFLNA/COL27A1/COL14A1/COCH/MATN1/VWA1/MATN3/MATN2/COMP/COL6A2/COL6A1/COL6A3/SFRP2/COL21A1/SULF1/ACAN/COL11A1/SCARA3/COL12A1/SERPINH1	25
GO:0045766	positive regulation of angiogenesis	59/2167	204/18670	1.39821e-11	1.22187e-09	9.44366e-10	AGTR1/RAPGEF3/KDR/ECM1/ADAM12/TEK/PRKD1/PLK2/ANGPTL4/FGF1/FGF2/AQP1/BMPER/JCAD/NOS3/C3/F3/TIE1/SFRP2/HYAL1/FOXC2/TBXA2R/CXCR2/CXCL8/GATA6/GATA2/ITGB1/ITGAX/ITGA5/NRP1/VEGFC/VEGFA/SMOC2/PGF/ANGPT2/TWIST1/TLR3/HGF/THBS1/CCBE1/PTGS2/SRPX2/S100A1/FLT1/CD34/RAMP2/SERPINE1/HIF1A/ANXA1/CCL11/SEMA5A/CDH5/KLF4/RHOB/RHOJ/APLNR/C5AR1/SMAD1/PTGIS	59
GO:1903034	regulation of response to wounding	54/2167	179/18670	1.71185e-11	1.47395e-09	1.1392e-09	PLAT/PLEK/CD9/GJA1/MIR221/FGF2/THBD/PRKG1/PDPN/F2RL1/ALOX12/SELP/NOS3/F3/ANXA2P2/TNFRSF12A/FOXC2/CAPN3/PDGFRA/HBEGF/PHLDB2/TBXA2R/ADRA2A/CD109/FAP/PDGFA/SPP1/WFDC1/CAV1/C1QTNF1/SMOC2/KLKB1/PROS1/PTN/DUOX1/THBS1/MYLK/CCN4/PTPRS/PTPRF/CD34/ANO6/AJAP1/RGMA/SERPINE2/SERPINE1/SYTL4/ANXA1/RTN4RL1/KLF4/PLPP3/SIGLEC10/AGER/TFPI	54
GO:0050919	negative chemotaxis	24/2167	46/18670	1.93262e-11	1.63993e-09	1.26748e-09	UNC5C/SLIT3/SLIT2/PDGFA/ITGB3/ITGAV/NRG1/FLRT2/PLXNA4/PLXNA3/ROBO1/EFNA5/SEMA5A/SEMA5B/SEMA6B/SEMA6C/SEMA6D/SEMA3C/SEMA3D/SEMA3A/SEMA3G/SEMA3F/SEMA4C/SEMA4G	24
GO:0003417	growth plate cartilage development	21/2167	36/18670	2.04448e-11	1.71006e-09	1.32169e-09	MMP13/COL7A1/RARG/RARB/COL27A1/COL14A1/COCH/MATN1/VWA1/MATN3/MATN2/COMP/COL6A2/COL6A1/COL6A3/ANXA2P2/COL21A1/THBS3/SCARA3/COL12A1/STC1	21
GO:0060350	endochondral bone morphogenesis	31/2167	73/18670	2.33552e-11	1.9205e-09	1.48433e-09	SCX/COL13A1/MMP13/MMP16/COL7A1/TEK/RARG/RARB/CSGALNACT1/COL27A1/COL14A1/COCH/MATN1/VWA1/MATN3/MATN2/COMP/COL6A2/COL6A1/COL6A3/COL1A1/ANXA2P2/BMP4/COL21A1/TMEM119/ALPL/THBS3/SCARA3/COL12A1/SERPINH1/STC1	31
GO:0050920	regulation of chemotaxis	61/2167	217/18670	2.36168e-11	1.9205e-09	1.48433e-09	MMP28/DUSP1/JAM3/KDR/MST1/SLIT2/PRKD1/GAS6/FGF1/FGF2/F2RL1/FGFR1/CDH13/KLRK1/F3/MST1L/PDGFRB/PDGFRA/ZNF580/MTUS1/CXCR2/CXCL8/ZSWIM4/ITGA2/ADGRA2/LPAR1/NRP1/VEGFC/VEGFA/RARRES2/GREM1/SMOC2/PGF/PLXNA4/PLXNA3/ANGPT2/NBL1/ROBO1/PTN/EFNB2/THBS1/NTF3/CYP19A1/IL12A/CCN3/ANO6/SERPINE1/SEMA5A/SEMA5B/SEMA6B/SEMA6C/SEMA6D/SEMA3C/SEMA3D/SEMA3A/SEMA3G/SEMA3F/SEMA4C/SEMA4G/C5AR1/AGER	61
GO:0072006	nephron development	46/2167	142/18670	3.65193e-11	2.92904e-09	2.26382e-09	ADAMTS16/JAG1/PBX1/CTNNBIP1/KLHL3/TEK/FGF1/FGF2/LIF/DCHS1/HEYL/WWTR1/FOXC2/PDGFRB/PDGFRA/NPNT/BMP4/BMP2/LAMB2/GLI3/SULF1/SOX8/NID1/PODXL/FAT4/WT1/EGR1/YAP1/VEGFA/ACTA2/PGF/PECAM1/ANGPT2/ANGPT1/WNT2B/SIX2/WNK4/CD34/GPC3/ILK/CALB1/ENPEP/TCF21/GPR4/AGT/NOTCH3	46
GO:0014065	phosphatidylinositol 3-kinase signaling	47/2167	148/18670	4.8852e-11	3.86525e-09	2.98741e-09	UNC5B/HTR2A/KDR/IGF1/KIT/IGF1R/TEK/F2RL1/SELP/FGFR1/DCN/LTK/PREX2/PIK3CG/NEDD4/PDGFRB/PDGFRA/TYRO3/IRS2/TGFB2/PDGFA/PDGFC/PEAR1/EGFR/NTRK2/PIK3AP1/RELN/OSM/GH1/CSF3/PLXNB1/ANGPT1/TWIST1/LIME1/HGF/PPP2R5B/NTF3/FLT1/FLT4/RGL2/PLEKHA1/SERPINE2/AGT/BTN2A2/PTPN13/KLF4/INSR	47
GO:0006023	aminoglycan biosynthetic process	40/2167	115/18670	5.86298e-11	4.57703e-09	3.53753e-09	CHST6/BGN/CHST1/CHST3/AGRN/SDC2/SDC1/CSGALNACT1/HS6ST2/DCN/CHSY3/LUM/HSPG2/HS3ST3A1/DSEL/HYAL1/PDGFRB/CHPF/CEMIP/B3GNT9/B3GNT5/B3GNT2/PRELP/ACAN/OGN/OMD/CSPG4/ANGPT1/HS2ST1/HAS1/HAS2/GPC1/GPC3/GPC2/GPC4/GPC6/VCAN/GALNT5/FMOD/ABCC5	40
GO:0007015	actin filament organization	92/2167	400/18670	6.47435e-11	4.9878e-09	3.85502e-09	DPYSL3/MYBPC3/RAPGEF3/BCAR1/LIMCH1/PLEK/SHROOM2/SHROOM3/SHROOM4/SHANK3/SLIT2/FAM171A1/RFLNB/RFLNA/CFL2/PLS3/TPM4/TPM1/TTN/XIRP1/SYNPO/OBSL1/F2RL1/C15orf62/FCHSD1/SAMD14/NOX4/EMP2/CDC42EP5/CDC42EP4/FSCN1/SFRP1/MICAL1/ENAH/ARHGEF10/ARHGEF15/EFS/ELN/FAM107A/PHLDB2/NEB/SPIRE2/CARMIL2/CORO6/DLC1/TGFB3/LMOD1/FAT1/ARHGAP6/ITGB5/LCP1/MYO1B/ACTN1/LPAR1/NRP1/TCAP/VILL/RND3/ASAP3/NCKAP1/EPS8/CSF3/PLEKHH2/SP…	92
GO:0010975	regulation of neuron projection development	108/2167	499/18670	7.17641e-11	5.45686e-09	4.21755e-09	DPYSL2/DPYSL3/MOV10/TRIM46/LGALS1/SDC2/PTK7/RAP2A/SDK1/CNTN1/SHANK3/SLIT2/HECW2/PRKD1/PLK2/MIR221/ADCY6/MCF2/OBSL1/CAMSAP2/FGFR1/LTK/THY1/NGFR/MINAR1/ACAP3/LRP8/LINGO1/EPHB3/SFRP1/SFRP2/EPHA3/TNFRSF12A/NEDD4/FZD1/FZD4/CHN1/LZTS1/NLGN3/PMP22/CRABP2/FN1/NR2F1/ARHGAP4/SPP1/ZSWIM4/ITGA6/NTRK2/LPAR1/KALRN/NRP1/RELN/VEGFA/SPOCK1/MAP1B/NFATC4/PLXNA2/PLXNA4/PLXNA3/PLXNB3/PLXNB2/PLXNB1/TRPC6/NSMF/ROBO1/PT…	108
GO:0060191	regulation of lipase activity	36/2167	98/18670	8.9653e-11	6.72973e-09	5.20133e-09	AGTR1/HTR2A/KIT/ANGPTL4/PLIN5/FGF2/LPL/SELE/FGFR2/FGFR1/SNCA/GPIHBP1/FURIN/PCSK6/PCSK5/PDGFRB/PDGFRA/PLCB2/ABHD5/EDNRA/AVPR1A/PLA2G5/ARHGAP6/EGFR/PLA2R1/NTRK2/ADCYAP1R1/LPAR1/LPAR2/GNA13/NTF3/FLT1/CCN1/ANXA1/AGT/C5AR1	36
GO:0003279	cardiac septum development	39/2167	112/18670	9.76782e-11	7.23931e-09	5.59518e-09	JAG1/PTK7/MSX2/SLIT3/SLIT2/GJA5/RARB/PARVA/HEG1/MATR3/FGFR2/NOS3/HEY1/HEYL/MDM4/PCSK5/BMP4/FZD1/DNAH11/STRA6/SOX4/ZFPM2/PDE2A/LTBP1/TGFB2/GATA6/TBX3/TBX2/NRP1/SALL4/ADAMTS6/ROBO1/MIR17HG/CCN1/ACVR1/NPHP3/SEMA3C/SMAD6/TGFBR1	39
GO:0007229	integrin-mediated signaling pathway	37/2167	103/18670	1.04756e-10	7.6668e-09	5.92558e-09	ADAMTS13/BCAR1/ITGBL1/ADAM11/ADAM15/PLEK/PRKD1/THY1/EMP2/DST/LAMA3/COL16A1/DOCK1/COL3A1/LIMS1/ITGB1/ITGB5/ITGB3/ITGAX/ITGAV/ITGA2/ITGA1/ITGA8/ITGA7/ITGA6/ITGA5/ITGA9/NRP1/TIMP1/ADAMTS1/PTN/FERMT2/CCN2/ILK/ADAM9/ITGA10/ITGA11	37
GO:1904018	positive regulation of vasculature development	62/2167	230/18670	1.10282e-10	7.97162e-09	6.16117e-09	AGTR1/RAPGEF3/KDR/ECM1/KIT/ADAM12/TEK/PRKD1/PLK2/ANGPTL4/FGF1/FGF2/AQP1/BMPER/JCAD/NOS3/C3/F3/TIE1/SFRP2/HYAL1/FOXC2/TBXA2R/CXCR2/CXCL8/GATA6/GATA2/ITGB1/ITGAX/ITGA5/EGR1/NRP1/VEGFC/VEGFA/SMOC2/PGF/ANGPT2/TWIST1/TLR3/HGF/EFNB2/THBS1/CCBE1/PTGS2/SRPX2/S100A1/FLT1/CD34/RAMP2/SERPINE1/HIF1A/ANXA1/CCL11/SEMA5A/CDH5/KLF4/RHOB/RHOJ/APLNR/C5AR1/SMAD1/PTGIS	62
GO:0060317	cardiac epithelial to mesenchymal transition	19/2167	32/18670	1.22158e-10	8.72236e-09	6.74141e-09	JAG1/PDCD4/MSX1/MSX2/ADAM15/HEY1/HEYL/BMP2/TGFB2/SNAI1/SNAI2/TWIST1/EFNA1/HAS2/OLFM1/ACVR1/WNT2/TGFBR1/SPRY1	19
GO:0060536	cartilage morphogenesis	18/2167	29/18670	1.33488e-10	9.41656e-09	7.27795e-09	MSX1/COL7A1/COL14A1/COCH/MATN1/VWA1/MATN3/MATN2/COL6A2/COL6A1/COL6A3/COL21A1/HAND2/SNAI1/SNAI2/SCARA3/COL12A1/STC1	18
GO:0006027	glycosaminoglycan catabolic process	27/2167	61/18670	1.42802e-10	9.85336e-09	7.61555e-09	BGN/AGRN/SDC2/SDC1/LYG1/FGF2/DCN/LUM/HSPG2/HYAL1/GLB1/CEMIP/PRELP/ACAN/OGN/OMD/CSPG4/IDUA/CD44/GPC1/GPC3/GPC2/GPC4/GPC6/VCAN/FMOD/LYVE1	27
GO:0006026	aminoglycan catabolic process	28/2167	65/18670	1.43046e-10	9.85336e-09	7.61555e-09	BGN/AGRN/SDC2/SDC1/LYG1/FGF2/DCN/LUM/HSPG2/OVGP1/HYAL1/GLB1/CEMIP/PRELP/ACAN/OGN/OMD/CSPG4/IDUA/CD44/GPC1/GPC3/GPC2/GPC4/GPC6/VCAN/FMOD/LYVE1	28
GO:0061041	regulation of wound healing	46/2167	148/18670	1.76105e-10	1.19895e-08	9.26655e-09	PLAT/PLEK/CD9/GJA1/MIR221/FGF2/THBD/PRKG1/PDPN/F2RL1/ALOX12/SELP/NOS3/F3/ANXA2P2/TNFRSF12A/FOXC2/CAPN3/PDGFRA/HBEGF/PHLDB2/TBXA2R/ADRA2A/CD109/FAP/PDGFA/WFDC1/CAV1/C1QTNF1/SMOC2/KLKB1/PROS1/DUOX1/THBS1/MYLK/CCN4/CD34/ANO6/AJAP1/SERPINE2/SERPINE1/SYTL4/ANXA1/PLPP3/AGER/TFPI	46
GO:0030282	bone mineralization	39/2167	114/18670	1.79192e-10	1.20594e-08	9.32057e-09	MMP13/IGF1/ECM1/ENPP1/GJA1/RFLNB/RFLNA/MATN1/COMP/LOX/FGFR2/COL1A2/KL/MGP/CCDC154/BMP4/BMP2/WNT10B/ASPN/TGFB3/TMEM119/IBSP/OMD/DDR2/FBN2/PKDCC/GREM1/TWIST1/PTN/PTH1R/PTGS2/BGLAP/ROR2/CCN1/ACVR1/ANO6/GPC3/HIF1A/CLEC3B	39
GO:0071559	response to transforming growth factor beta	66/2167	255/18670	1.87452e-10	1.24719e-08	9.63941e-09	SCX/JUN/RASL11B/YES1/HTRA3/HTRA1/PARD3/PRDM16/ADAMTSL2/CDKN2B/TWSG1/POSTN/LOX/FGFR2/ZFYVE9/PPARGC1A/COL1A1/COL1A2/NOX4/FURIN/SFRP1/FNDC4/MXRA5/ZNF703/NPNT/DKK3/TGFB1I1/ASPN/CD109/PDE2A/PDE3A/LTBP2/LTBP1/TGFB2/TGFB3/F11R/CILP/FOS/COL3A1/LIMS1/ITGB5/ITGA8/FBN2/CAV2/CAV1/FBN1/EMILIN1/MIR17HG/THBS1/CLDN5/FERMT2/WFIKKN1/PMEPA1/ACVR1/ID1/PTPRK/WNT2/FMOD/CDH5/ADAM9/CLEC3B/COL4A2/SMAD1/SMAD9/SMAD6/TGFBR1	66
GO:0014068	positive regulation of phosphatidylinositol 3-kinase signaling	33/2167	87/18670	2.02297e-10	1.33084e-08	1.02859e-08	UNC5B/KDR/IGF1/KIT/IGF1R/TEK/F2RL1/SELP/FGFR1/DCN/PIK3CG/NEDD4/PDGFRB/PDGFRA/IRS2/TGFB2/PDGFA/PDGFC/NTRK2/PIK3AP1/RELN/OSM/GH1/CSF3/PLXNB1/ANGPT1/HGF/NTF3/FLT1/FLT4/RGL2/AGT/INSR	33
GO:0014066	regulation of phosphatidylinositol 3-kinase signaling	41/2167	124/18670	2.0544e-10	1.3365e-08	1.03297e-08	UNC5B/KDR/IGF1/KIT/IGF1R/TEK/F2RL1/SELP/FGFR1/DCN/PIK3CG/NEDD4/PDGFRB/PDGFRA/IRS2/TGFB2/PDGFA/PDGFC/EGFR/NTRK2/PIK3AP1/RELN/OSM/GH1/CSF3/PLXNB1/ANGPT1/TWIST1/LIME1/HGF/PPP2R5B/NTF3/FLT1/FLT4/RGL2/SERPINE2/AGT/BTN2A2/PTPN13/KLF4/INSR	41
GO:0006024	glycosaminoglycan biosynthetic process	38/2167	110/18670	2.21042e-10	1.4222e-08	1.0992e-08	CHST6/BGN/CHST1/CHST3/AGRN/SDC2/SDC1/CSGALNACT1/HS6ST2/DCN/CHSY3/LUM/HSPG2/HS3ST3A1/DSEL/HYAL1/PDGFRB/CHPF/CEMIP/B3GNT2/PRELP/ACAN/OGN/OMD/CSPG4/ANGPT1/HS2ST1/HAS1/HAS2/GPC1/GPC3/GPC2/GPC4/GPC6/VCAN/GALNT5/FMOD/ABCC5	38
GO:0006022	aminoglycan metabolic process	50/2167	170/18670	2.58762e-10	1.64679e-08	1.27279e-08	CHST6/BGN/CHST1/CHST3/AGRN/SDC2/SDC1/LYG1/FGF2/CSGALNACT1/HS6ST2/EGFLAM/DCN/CHSY3/LUM/HSPG2/HS3ST3A1/DSEL/OVGP1/HYAL1/PDGFRB/GLB1/CHPF/CEMIP/B3GNT9/B3GNT5/B3GNT2/PRELP/ACAN/OGN/OMD/CSPG4/ANGPT1/HGF/HS2ST1/IDUA/HAS1/HAS2/ITIH4/CD44/GPC1/GPC3/GPC2/GPC4/GPC6/VCAN/GALNT5/FMOD/LYVE1/ABCC5	50
GO:0003151	outflow tract morphogenesis	31/2167	79/18670	2.61926e-10	1.64901e-08	1.2745e-08	JUN/JAG1/MSX2/GJA5/RARB/PARVA/FGFR2/HEYL/SFRP2/FOXC2/BMP4/FZD1/ELN/ZFPM2/TGFB2/GATA6/HAND2/TBX3/TBX2/NRP1/VEGFA/TWIST1/ROBO1/MIR17HG/CLDN5/ILK/SOX17/SOX18/HIF1A/SEMA3C/SMAD6	31
GO:0010721	negative regulation of cell development	81/2167	344/18670	2.71642e-10	1.6848e-08	1.30216e-08	DPYSL3/JAG1/PBX1/FBXW7/TRIM46/LGALS1/IGF1/CNTN4/SLIT2/DAAM2/PLK2/ADCY6/MCF2/RFLNB/RFLNA/TNN/POSTN/HES4/THY1/NGFR/HEY1/MINAR1/FOXO3/LINGO1/NPR2/GLI3/NLGN3/EDNRB/SOX8/MEIS1/PMP22/ISL2/NR2F1/ARHGAP4/FRZB/SPP1/COL3A1/NRG1/LPAR1/GNRH1/NRP1/VEGFA/FBN1/SPOCK1/NFATC4/LDLR/PLXNA3/TRPC6/PTN/FBLN1/EFNA5/EFNB2/EFNB3/EFNA1/TMEM98/STX1B/ID1/ID4/PAEP/PTPRS/RGMA/RGS4/CCL11/SEMA5A/SEMA5B/SEMA6B/SEMA6C/SEMA6D/NOTC…	81
GO:0060351	cartilage development involved in endochondral bone morphogenesis	23/2167	47/18670	2.73366e-10	1.6848e-08	1.30216e-08	MMP13/COL7A1/RARG/RARB/COL27A1/COL14A1/COCH/MATN1/VWA1/MATN3/MATN2/COMP/COL6A2/COL6A1/COL6A3/COL1A1/ANXA2P2/COL21A1/THBS3/SCARA3/COL12A1/SERPINH1/STC1	23
GO:0003433	chondrocyte development involved in endochondral bone morphogenesis	16/2167	24/18670	3.03469e-10	1.85085e-08	1.4305e-08	COL7A1/RARG/COL27A1/COL14A1/COCH/MATN1/VWA1/MATN3/MATN2/COL6A2/COL6A1/COL6A3/COL21A1/SCARA3/COL12A1/SERPINH1	16
GO:2000027	regulation of animal organ morphogenesis	65/2167	253/18670	3.59031e-10	2.14743e-08	1.65972e-08	JAG1/FBXW7/SP6/PTK7/PRICKLE2/MSX1/CELSR3/NFIB/FGF1/FGF7/LIF/FGFR2/FGFR1/AR/TNFRSF11B/CTHRC1/SFRP1/SFRP2/FOXC2/CHAD/BMP4/BMP2/FZD1/FZD4/FZD7/GLI1/SULF1/ASPN/SOX8/TGFB2/RNF207/PDGFA/WT1/HAND2/TBX2/VEGFA/DACT1/GREM1/SNAI2/TWIST1/ROBO1/PTN/HGF/TUG1/WNT2B/SIX2/PSMC1/ROR1/ROR2/NTN4/ACVR1/CD34/AJAP1/GPC3/GPC4/GPC6/PLEKHA4/NPHP3/WNT2/SOX17/RSPO3/AGT/SEMA3C/TGFBR1/SPRY1	65
GO:0030336	negative regulation of cell migration	79/2167	334/18670	3.59433e-10	2.14743e-08	1.65972e-08	DPYSL3/JAG1/MMP28/DUSP1/LIMCH1/RAP2A/CARD10/ADAM15/SLIT2/MIR221/FGF2/TNN/TPM1/OSBPL8/PRKG1/MEOX2/DCN/THY1/KLRK1/PPARGC1A/FOXO3/MCC/TIE1/SFRP1/SFRP2/VCL/MMRN2/CYGB/PLCB1/SULF1/DACH1/PHLDB2/CHRD/TBXA2R/CLIC4/PODN/DLC1/DLL4/NR2F2/ARHGAP4/PPARG/COL3A1/NRG1/RECK/ADGRB1/GNRH1/IL24/IL33/GREM1/NAV3/STARD13/TIMP1/SRGAP1/PLXNB3/PIP5KL1/EMILIN1/ADAMTS9/ANGPT2/NBL1/ROBO1/PTN/THBS1/HAS1/CYP19A1/CCN3/PTPRU/PTP…	79
GO:0071560	cellular response to transforming growth factor beta stimulus	64/2167	249/18670	4.80402e-10	2.84117e-08	2.19591e-08	SCX/JUN/RASL11B/YES1/HTRA3/HTRA1/PARD3/PRDM16/ADAMTSL2/CDKN2B/TWSG1/POSTN/LOX/FGFR2/ZFYVE9/PPARGC1A/COL1A1/COL1A2/NOX4/FURIN/SFRP1/ZNF703/NPNT/DKK3/TGFB1I1/ASPN/CD109/PDE2A/PDE3A/LTBP2/LTBP1/TGFB2/TGFB3/F11R/CILP/FOS/COL3A1/LIMS1/ITGB5/ITGA8/FBN2/CAV2/CAV1/FBN1/EMILIN1/MIR17HG/THBS1/CLDN5/FERMT2/WFIKKN1/PMEPA1/ACVR1/ID1/PTPRK/WNT2/FMOD/CDH5/ADAM9/CLEC3B/COL4A2/SMAD1/SMAD9/SMAD6/TGFBR1	64
GO:0003422	growth plate cartilage morphogenesis	14/2167	19/18670	5.10667e-10	2.98995e-08	2.3109e-08	COL7A1/COL14A1/COCH/MATN1/VWA1/MATN3/MATN2/COL6A2/COL6A1/COL6A3/COL21A1/SCARA3/COL12A1/STC1	14
GO:0048732	gland development	95/2167	434/18670	5.40266e-10	3.09562e-08	2.39257e-08	JUN/PBX1/FBXW7/APLN/IGF2/MST1/MSX1/MSX2/TBX19/GJA1/TPH1/RARG/RARB/NFIB/TNC/FGF7/TWSG1/CYP7B1/ZDHHC21/FGFR2/FGFR1/ALDH1A3/ALDH1A2/AR/AIRE/FSTL3/TNFRSF11A/SOCS2/EPHB3/SFRP1/EPHA2/MST1L/ZNF703/FOXF1/PDGFRA/BMP4/BMP2/LAMA1/DKK3/GLI1/GLI3/GLI2/SULF1/IRS2/STRA6/ASS1/GNPNAT1/TGFB2/TGFB3/WLS/GATA6/PDGFA/GATA2/EGFR/FRZB/WT1/ITGA2/NRG1/HAND2/TBX3/TBX2/KALRN/NRP1/VEGFA/CAV1/SNAI2/PAM/PGR/CCDC39/ROBO1/PTN/HG…	95
GO:0061458	reproductive system development	95/2167	434/18670	5.40266e-10	3.09562e-08	2.39257e-08	SCX/TEX11/MSH4/BOK/IGF2/SDC1/KIT/ADAM15/HTRA1/SLIT3/SLIT2/PTX3/GJA1/RARG/WDR19/TNC/LHX4/LIF/CYP7B1/FGFR2/DCN/NOS3/AR/HEY1/MDFI/FSTL3/FOXO3/SFRP1/SFRP2/FOXF2/PDGFRB/PDGFRA/BMP4/TYRO3/FZD4/GLI1/GLI3/GLI2/SULF1/PLCD3/NDP/STRA6/SOX8/ZFPM2/NRK/TGFB2/LDOC1/GATA6/GATA2/NR2F2/PPARG/EGFR/SPP1/WT1/REC8/TBX3/EPAS1/GNRH1/VEGFA/KITLG/TFAP2C/SNAI1/PGR/ADAMTS1/TLR3/PTN/WNT2B/PTGS2/ROR2/CYP19A1/CCN1/PCDH12/ID4/P…	95
GO:0085029	extracellular matrix assembly	21/2167	41/18670	5.53627e-10	3.09562e-08	2.39257e-08	EFEMP2/GAS6/MFAP4/LOX/COL1A2/LAMB2/LAMB1/PHLDB1/PHLDB2/PXDN/EMILIN1/THSD4/FBLN5/HAS1/HAS2/NTN4/RAMP2/AGT/ANTXR1/TNXB/MYH11	21
GO:0048017	inositol lipid-mediated signaling	52/2167	184/18670	5.60112e-10	3.09562e-08	2.39257e-08	UNC5B/HTR2A/KDR/IGF1/KIT/IGF1R/TEK/F2RL1/SELP/FGFR1/DCN/LTK/PREX2/PIK3CG/NEDD4/PDGFRB/PDGFRA/NPR3/TYRO3/PLCB1/PLCB2/IRS2/TNFAIP8L3/TGFB2/PDGFA/PDGFC/PEAR1/EGFR/OGT/NTRK2/PIK3AP1/RELN/OSM/GH1/CSF3/PLXNB1/ANGPT1/TWIST1/LIME1/HGF/PPP2R5B/NTF3/FLT1/FLT4/RGL2/PLEKHA1/SERPINE2/AGT/BTN2A2/PTPN13/KLF4/INSR	52
GO:0031214	biomineral tissue development	48/2167	163/18670	5.60437e-10	3.09562e-08	2.39257e-08	MMP13/IGF1/ECM1/ENPP1/MSX2/GJA1/GAS6/RFLNB/RFLNA/MATN1/COMP/LOX/FGFR2/NOS3/COL1A1/COL1A2/HEY1/KL/ANXA2P2/MGP/CCDC154/BMP4/BMP2/WNT10B/ASPN/TGFB3/TMEM119/SPP1/IBSP/OMD/DDR2/FBN2/PKDCC/ALPL/GREM1/TCIRG1/TWIST1/PTN/PTH1R/PTGS2/BGLAP/ROR2/CCN1/ACVR1/ANO6/GPC3/HIF1A/CLEC3B	48
GO:0110148	biomineralization	48/2167	163/18670	5.60437e-10	3.09562e-08	2.39257e-08	MMP13/IGF1/ECM1/ENPP1/MSX2/GJA1/GAS6/RFLNB/RFLNA/MATN1/COMP/LOX/FGFR2/NOS3/COL1A1/COL1A2/HEY1/KL/ANXA2P2/MGP/CCDC154/BMP4/BMP2/WNT10B/ASPN/TGFB3/TMEM119/SPP1/IBSP/OMD/DDR2/FBN2/PKDCC/ALPL/GREM1/TCIRG1/TWIST1/PTN/PTH1R/PTGS2/BGLAP/ROR2/CCN1/ACVR1/ANO6/GPC3/HIF1A/CLEC3B	48
GO:2000146	negative regulation of cell motility	81/2167	349/18670	5.68237e-10	3.10937e-08	2.4032e-08	DPYSL3/JAG1/MMP28/DUSP1/LIMCH1/RAP2A/CARD10/ADAM15/SLIT2/MIR221/FGF2/TNN/TPM1/OSBPL8/PRKG1/MEOX2/DCN/THY1/KLRK1/PPARGC1A/FOXO3/MCC/TIE1/SFRP1/SFRP2/VCL/MMRN2/CYGB/PLCB1/SULF1/DACH1/PHLDB2/CHRD/TBXA2R/CLIC4/PODN/DLC1/DLL4/NR2F2/ARHGAP4/PPARG/COL3A1/NRG1/RECK/ADGRB1/GNRH1/IL24/IL33/GREM1/NAV3/STARD13/TIMP1/SRGAP1/PLXNB3/PIP5KL1/EMILIN1/ADAMTS9/ANGPT2/NBL1/ROBO1/PTN/FBLN1/THBS1/HAS1/FRMD5/CYP19A1/CC…	81
GO:0003012	muscle system process	101/2167	472/18670	5.78853e-10	3.13813e-08	2.42543e-08	CACNA2D1/GSTM2/MYBPC3/KCND3/PKP2/KCNE4/HTR2A/KCNJ8/KCNN2/IGF1/KIT/CNN1/LTB4R/GJA1/GJA5/GTF2IRD2/GTF2IRD1/TPM4/TPM1/PRKG1/TTN/OBSL1/NOL3/COMP/UCN/NOS3/PPARGC1A/MYLK2/FOXO3/PIK3CG/PPP1R13L/NPPA/NPNT/VCL/ATP2A1/SLC6A8/TACR1/SULF1/CALCRL/TBXA2R/NEB/SGCD/ADRA2C/ADRA2A/ASPH/KCNIP2/KCNJ12/EDNRA/EDNRB/LMOD1/RNF207/PDE5A/GATA6/PLA2G6/ITGB5/ITGA2/ITGA1/HAND2/CCDC78/TCAP/CACNA1C/CACNA1H/CACNA1G/CAV1/ACTA2/D…	101
GO:0002576	platelet degranulation	41/2167	128/18670	6.14936e-10	3.30316e-08	2.55298e-08	IGF2/IGF1/ECM1/PLEK/CD9/GAS6/TTN/STXBP1/SELP/F8/VCL/MMRN1/VWF/CD109/TGFB2/TGFB3/ISLR/PDGFA/FN1/ITGB3/PCDH7/ACTN1/VEGFC/VEGFA/RARRES2/TIMP3/TIMP1/PROS1/PECAM1/P2RX1/HGF/THBS1/ITIH4/A2M/SERPINE1/SYTL4/CLEC3B/APP/SPARC/APLP2/SELENOP	41
GO:0010632	regulation of epithelial cell migration	71/2167	291/18670	6.65227e-10	3.54082e-08	2.73666e-08	JUN/FBXW7/BCAR1/KDR/CARD10/SLIT2/TEK/PRKD1/PLK2/MIR221/FGF1/FGF2/FGF7/MEOX2/BMPER/JCAD/ALOX12/FGFR1/DCN/NOS3/EMP2/MCC/EPHA2/HYAL1/FOXC2/BMP4/MMRN2/HBEGF/ZNF580/TBXA2R/TGFB2/DOCK1/DLL4/GATA2/NR2F2/PPARG/ITGB3/ITGA2/ADGRA2/ADGRB1/NRP1/VEGFC/VEGFA/STARD13/SMOC2/ADAMTS9/ANGPT2/ANGPT1/PTN/EFNA1/THBS1/CCBE1/PTGS2/SRPX2/HAS2/FLT4/PTPRM/ATOH8/SERPINF1/HIF1A/ANXA1/AGT/SEMA5A/ADAM9/SEMA3A/KLF4/SPARC/PLPP3/…	71
GO:0035987	endodermal cell differentiation	22/2167	45/18670	6.8487e-10	3.61253e-08	2.79209e-08	MMP15/COL7A1/COL6A1/POU5F1/MMP2/MMP8/LAMA3/LAMB1/COL8A1/GATA6/FN1/ITGB5/ITGAV/ITGA7/ITGA5/COL11A1/INHBA/COL5A1/COL5A2/COL12A1/SOX17/COL4A2	22
GO:0010594	regulation of endothelial cell migration	60/2167	229/18670	7.43387e-10	3.88619e-08	3.00359e-08	FBXW7/BCAR1/KDR/CARD10/SLIT2/TEK/PRKD1/PLK2/MIR221/FGF1/FGF2/MEOX2/BMPER/JCAD/ALOX12/FGFR1/DCN/NOS3/EMP2/EPHA2/FOXC2/BMP4/MMRN2/ZNF580/TBXA2R/DLL4/GATA2/NR2F2/PPARG/ITGB3/ADGRA2/ADGRB1/NRP1/VEGFC/VEGFA/STARD13/SMOC2/ADAMTS9/ANGPT2/ANGPT1/PTN/EFNA1/THBS1/CCBE1/PTGS2/SRPX2/FLT4/PTPRM/ATOH8/SERPINF1/HIF1A/ANXA1/AGT/SEMA5A/KLF4/SPARC/PLPP3/STC1/RHOB/RHOJ	60
GO:0048608	reproductive structure development	94/2167	431/18670	8.14352e-10	4.2195e-08	3.2612e-08	SCX/TEX11/MSH4/BOK/IGF2/SDC1/KIT/ADAM15/HTRA1/SLIT3/SLIT2/PTX3/GJA1/RARG/WDR19/TNC/LHX4/LIF/CYP7B1/FGFR2/DCN/NOS3/AR/HEY1/MDFI/FSTL3/FOXO3/SFRP1/SFRP2/FOXF2/PDGFRB/PDGFRA/BMP4/TYRO3/FZD4/GLI1/GLI3/GLI2/SULF1/PLCD3/NDP/STRA6/SOX8/ZFPM2/NRK/TGFB2/LDOC1/GATA6/GATA2/NR2F2/PPARG/EGFR/SPP1/WT1/REC8/TBX3/EPAS1/GNRH1/VEGFA/KITLG/TFAP2C/SNAI1/PGR/ADAMTS1/TLR3/PTN/WNT2B/PTGS2/ROR2/CYP19A1/CCN1/PCDH12/ID4/P…	94
GO:0032970	regulation of actin filament-based process	87/2167	388/18670	8.29131e-10	4.25839e-08	3.29126e-08	MYBPC3/RAPGEF3/JAM3/PKP2/LIMCH1/PLEK/SHANK3/SLIT2/TEK/GJA5/CFL2/TPM1/SYNPO/PDPN/F2RL1/C15orf62/FCHSD1/NOX4/CDC42EP5/CDC42EP4/MYLK2/FSCN1/SFRP1/EPHA3/PDGFRB/PDGFRA/ATP2A1/ARHGEF10/ARHGEF15/CDK10/ELN/FAM107A/PHLDB2/NEB/SPIRE2/CARMIL2/DLC1/TGFB3/LMOD1/RNF207/F11R/PDGFA/ARHGAP6/LPAR1/NRP1/CACNA1C/VILL/CAV1/RND3/ASAP3/NCKAP1/EPS8/PAM/CSF3/PLEKHH2/PLN/SPTBN5/VASP/LIMA1/EFNA5/AVIL/FZD10/NTF3/FRMD6/KANK4…	87
GO:0048015	phosphatidylinositol-mediated signaling	51/2167	181/18670	9.17257e-10	4.66851e-08	3.60824e-08	UNC5B/HTR2A/KDR/IGF1/KIT/IGF1R/TEK/F2RL1/SELP/FGFR1/DCN/LTK/PREX2/PIK3CG/NEDD4/PDGFRB/PDGFRA/NPR3/TYRO3/PLCB1/PLCB2/IRS2/TGFB2/PDGFA/PDGFC/PEAR1/EGFR/OGT/NTRK2/PIK3AP1/RELN/OSM/GH1/CSF3/PLXNB1/ANGPT1/TWIST1/LIME1/HGF/PPP2R5B/NTF3/FLT1/FLT4/RGL2/PLEKHA1/SERPINE2/AGT/BTN2A2/PTPN13/KLF4/INSR	51
GO:0030203	glycosaminoglycan metabolic process	47/2167	160/18670	9.24932e-10	4.66851e-08	3.60824e-08	CHST6/BGN/CHST1/CHST3/AGRN/SDC2/SDC1/LYG1/FGF2/CSGALNACT1/HS6ST2/EGFLAM/DCN/CHSY3/LUM/HSPG2/HS3ST3A1/DSEL/HYAL1/PDGFRB/GLB1/CHPF/CEMIP/B3GNT2/PRELP/ACAN/OGN/OMD/CSPG4/ANGPT1/HGF/HS2ST1/IDUA/HAS1/HAS2/ITIH4/CD44/GPC1/GPC3/GPC2/GPC4/GPC6/VCAN/GALNT5/FMOD/LYVE1/ABCC5	47
GO:0010517	regulation of phospholipase activity	28/2167	70/18670	1.13485e-09	5.67912e-08	4.38933e-08	AGTR1/HTR2A/KIT/FGF2/SELE/FGFR2/FGFR1/SNCA/PDGFRB/PDGFRA/PLCB2/EDNRA/AVPR1A/PLA2G5/ARHGAP6/EGFR/PLA2R1/NTRK2/ADCYAP1R1/LPAR1/LPAR2/GNA13/NTF3/FLT1/CCN1/ANXA1/AGT/C5AR1	28
GO:0010810	regulation of cell-substrate adhesion	57/2167	215/18670	1.21905e-09	6.02905e-08	4.65978e-08	JAG1/LGALS1/KDR/LIMCH1/ECM2/ADAM15/TEK/EGFLAM/PDPN/POSTN/CDH13/THY1/COL1A1/EMP2/SFRP1/EPHA3/FOXF1/NPNT/MMRN1/MMRN2/FZD4/FZD7/COL16A1/FAM107A/PHLDB2/COL8A1/DLC1/RELL2/NID1/EGFL6/DOCK1/FN1/ARHGAP6/LIMS1/ITGA6/ITGA5/CCDC80/NRP1/DDR2/VEGFA/SPOCK1/ABI3BP/SMOC2/EMILIN1/ANGPT2/PTN/FBLN1/EFNA5/FBLN2/THBS1/HAS2/EDIL3/CCN1/AJAP1/ILK/SERPINE1/RHOD	57
GO:0048568	embryonic organ development	93/2167	428/18670	1.22537e-09	6.02905e-08	4.65978e-08	PBX1/STRC/MMP16/EFEMP1/KDR/KCNQ4/IGF2/PTK7/KIT/MSX1/GJA1/GJA5/RARG/RARB/WHRN/PCGF2/WDR19/MFAP2/LIF/FGFR2/FGFR1/ALDH1A3/ALDH1A2/HEY1/MDFI/PPP1R13L/CTHRC1/EPHA2/FOXF2/FOXF1/PCSK5/HYAL1/FOXC2/PDGFRA/BMP4/RNF112/GLI1/GLI3/GLI2/TAL1/PLCD3/STRA6/NES/ZFPM2/NRK/TGFB2/TGFB3/CXCL8/RNF207/PDGFA/GATA2/PDGFC/NR2F2/EGFR/FRZB/HAND2/ITGA8/TBX3/TBX2/EPAS1/YAP1/VEGFA/KITLG/TCAP/FBN2/PKDCC/RARRES2/FBN1/MYO15A/SNAI1…	93
GO:0001657	ureteric bud development	34/2167	97/18670	1.25386e-09	6.10676e-08	4.71985e-08	ADAMTS16/PBX1/CTNNBIP1/SDC1/SLIT2/RARB/FGF1/FGF2/BMPER/FGFR2/FGFR1/DCHS1/SFRP1/FOXC2/NPNT/BMP4/BMP2/GLI3/SOX8/FAT4/WT1/CRLF1/VEGFA/PGF/WNT2B/SIX2/GPC3/ILK/CALB1/TCF21/AGT/SMAD1/SMAD6/SPRY1	34
GO:0042692	muscle cell differentiation	86/2167	385/18670	1.26203e-09	6.10676e-08	4.71985e-08	CACNA2D2/MYBPC3/BOC/PDCD4/IGF2/IGF1/SDC1/KIT/MSX1/PRDM6/ADAM12/CD9/MIR221/RARB/CFL2/TPM1/TTN/OBSL1/COMP/LOX/FGFR2/NOX4/HEY1/FOXF1/NPPA/CAPN3/PDGFRB/PDGFRA/NPNT/TANC1/BMP4/BMP2/BVES/WNT10B/FZD7/NEB/SGCD/SGCB/EDNRB/AVPR1A/TMEM119/LMOD1/SPEG/GATA6/WT1/ITGB1/PGM5/NRG1/ITGA8/TBX3/TBX2/PTGFRN/ADGRB1/VEGFA/TCAP/CACNA1H/CAV2/GREM1/TMEM204/DMPK/NFATC4/EHD2/RBPMS2/KAT2A/SORBS2/EFNB2/MYH3/CASQ1/DDX39B/CCN3/…	86
GO:0055123	digestive system development	44/2167	146/18670	1.29828e-09	6.2307e-08	4.81564e-08	IGF2/KIT/RARB/WDR19/FGFR2/ALDH1A2/DCHS1/EPHB3/SFRP1/SFRP2/FOXF2/FOXF1/PCSK5/PDGFRA/BMP4/GLI1/GLI3/GLI2/STRA6/ASS1/EDNRB/TGFB2/TGFB3/CXCL8/WLS/GATA6/PDGFC/FAT4/EGFR/COL3A1/ITGA6/TBX2/PKDCC/RARRES2/DACT1/RBPMS2/CCDC39/SIX2/NPHP3/CLMP/SOX17/HIF1A/TCF21/INSR	44
GO:0033002	muscle cell proliferation	61/2167	239/18670	1.64e-09	7.80669e-08	6.0337e-08	JUN/CTNNBIP1/APLN/PDCD4/KCNK2/IGF1/CNN1/GJA1/MIR221/FGF2/TPM1/PRKG1/TENM4/ALOX12/FGFR2/FGFR1/CDH13/PPARGC1A/FOXC2/PDGFRB/NPR1/NPR3/BMP4/MMP2/ELN/GLI1/HBEGF/CALCRL/ZFPM2/PDE1A/TGFB2/TGFB3/MEIS1/GATA6/PPARG/EGFR/OGN/ITGA2/TBX2/YAP1/RBPMS2/ADAMTS1/ANGPT1/MIR17HG/THBS1/DDX39B/PTGS2/CCN4/IL12A/CCN3/AKR1B1/WNT2/ILK/MAPK11/AGT/IGFBP5/IGFBP3/NOTCH3/KLF4/SMAD1/TGFBR1	61
GO:0072163	mesonephric epithelium development	34/2167	98/18670	1.70754e-09	7.9981e-08	6.18164e-08	ADAMTS16/PBX1/CTNNBIP1/SDC1/SLIT2/RARB/FGF1/FGF2/BMPER/FGFR2/FGFR1/DCHS1/SFRP1/FOXC2/NPNT/BMP4/BMP2/GLI3/SOX8/FAT4/WT1/CRLF1/VEGFA/PGF/WNT2B/SIX2/GPC3/ILK/CALB1/TCF21/AGT/SMAD1/SMAD6/SPRY1	34
GO:0072164	mesonephric tubule development	34/2167	98/18670	1.70754e-09	7.9981e-08	6.18164e-08	ADAMTS16/PBX1/CTNNBIP1/SDC1/SLIT2/RARB/FGF1/FGF2/BMPER/FGFR2/FGFR1/DCHS1/SFRP1/FOXC2/NPNT/BMP4/BMP2/GLI3/SOX8/FAT4/WT1/CRLF1/VEGFA/PGF/WNT2B/SIX2/GPC3/ILK/CALB1/TCF21/AGT/SMAD1/SMAD6/SPRY1	34
GO:0006936	muscle contraction	82/2167	363/18670	1.75185e-09	8.14055e-08	6.29174e-08	CACNA2D1/GSTM2/MYBPC3/KCND3/PKP2/KCNE4/HTR2A/KCNJ8/KCNN2/KIT/CNN1/LTB4R/GJA1/GJA5/TPM4/TPM1/PRKG1/TTN/OBSL1/COMP/UCN/MYLK2/PIK3CG/PPP1R13L/NPPA/NPNT/VCL/ATP2A1/SLC6A8/TACR1/SULF1/CALCRL/TBXA2R/NEB/SGCD/ADRA2C/ADRA2A/ASPH/KCNIP2/KCNJ12/EDNRA/EDNRB/LMOD1/RNF207/PDE5A/PLA2G6/ITGB5/ITGA2/ITGA1/CCDC78/TCAP/CACNA1C/CACNA1H/CACNA1G/CAV1/ACTA2/DMPK/PLN/P2RX1/PTGER3/SORBS1/GUCY1A1/MYH3/CASQ1/MYLK/MYL5/MYL…	82
GO:0050679	positive regulation of epithelial cell proliferation	55/2167	206/18670	1.79507e-09	8.2757e-08	6.3962e-08	AGTR1/JUN/APLN/KDR/IGF1/ECM1/MST1/HTRA1/TEK/PRKD1/FGF1/FGF2/FGF7/CYP7B1/JCAD/FGFR2/FGFR1/CDH13/AR/F3/NRARP/SFRP1/MST1L/ZNF703/HYAL1/BMP4/BMP2/LAMC1/LAMB1/FZD7/ZNF580/EGFL7/GATA2/EGFR/ITGB3/NRP1/VEGFC/VEGFA/CAV2/PGF/PLXNB3/TWIST1/PTN/HAS2/FLT4/ID1/PTPRN/WNT2/SCN5A/HIF1A/CCL11/SEMA5A/APLNR/C5AR1/TGFBR1	55
GO:0048736	appendage development	50/2167	179/18670	1.85131e-09	8.40266e-08	6.49432e-08	SCX/PBX1/MSX1/MSX2/GJA1/GJA5/RARG/RARB/WDR19/MAP3K20/DYNC2H1/MEOX2/COMP/FGFR2/FGFR1/ALDH1A2/SFRP2/SLC7A11/PCSK5/BMP4/GLI3/GLI2/ASPH/SOX4/TGFB2/CRABP2/NR2F2/HAND2/ITGA6/TBX3/TBX2/RECK/FBN2/PKDCC/CACNA1C/GREM1/PAM/KAT2A/ZNF358/SALL4/PLXNA2/FRAS1/TWIST1/MYH3/ROR2/PRRX1/GPC3/RAX/SEMA3C/INTU	50
GO:0060173	limb development	50/2167	179/18670	1.85131e-09	8.40266e-08	6.49432e-08	SCX/PBX1/MSX1/MSX2/GJA1/GJA5/RARG/RARB/WDR19/MAP3K20/DYNC2H1/MEOX2/COMP/FGFR2/FGFR1/ALDH1A2/SFRP2/SLC7A11/PCSK5/BMP4/GLI3/GLI2/ASPH/SOX4/TGFB2/CRABP2/NR2F2/HAND2/ITGA6/TBX3/TBX2/RECK/FBN2/PKDCC/CACNA1C/GREM1/PAM/KAT2A/ZNF358/SALL4/PLXNA2/FRAS1/TWIST1/MYH3/ROR2/PRRX1/GPC3/RAX/SEMA3C/INTU	50
GO:0010518	positive regulation of phospholipase activity	25/2167	59/18670	2.09816e-09	9.44978e-08	7.30363e-08	AGTR1/HTR2A/KIT/FGF2/SELE/FGFR2/FGFR1/PDGFRB/PDGFRA/PLCB2/EDNRA/AVPR1A/PLA2G5/ARHGAP6/EGFR/NTRK2/ADCYAP1R1/LPAR1/LPAR2/GNA13/NTF3/FLT1/CCN1/AGT/C5AR1	25
GO:0060193	positive regulation of lipase activity	28/2167	72/18670	2.42773e-09	1.08507e-07	8.38636e-08	AGTR1/HTR2A/KIT/PLIN5/FGF2/SELE/FGFR2/FGFR1/GPIHBP1/PDGFRB/PDGFRA/PLCB2/ABHD5/EDNRA/AVPR1A/PLA2G5/ARHGAP6/EGFR/NTRK2/ADCYAP1R1/LPAR1/LPAR2/GNA13/NTF3/FLT1/CCN1/AGT/C5AR1	28
GO:0071526	semaphorin-plexin signaling pathway	20/2167	40/18670	2.47603e-09	1.09827e-07	8.4884e-08	HAND2/NRP1/PLXNA2/PLXNA4/PLXNA3/PLXNB3/PLXNB2/PLXNB1/SEMA5A/SEMA5B/SEMA6B/SEMA6C/SEMA6D/SEMA3C/SEMA3D/SEMA3A/SEMA3G/SEMA3F/SEMA4C/SEMA4G	20
GO:0045665	negative regulation of neuron differentiation	58/2167	225/18670	2.75337e-09	1.2121e-07	9.36821e-08	DPYSL3/JAG1/PBX1/TRIM46/LGALS1/CNTN4/SLIT2/PLK2/ADCY6/MCF2/HES4/THY1/NGFR/HEY1/MINAR1/FOXO3/LINGO1/GLI3/NLGN3/EDNRB/SOX8/MEIS1/PMP22/ISL2/NR2F1/ARHGAP4/SPP1/LPAR1/NRP1/SPOCK1/NFATC4/PLXNA3/TRPC6/EFNB2/EFNB3/EFNA1/STX1B/ID1/ID4/PTPRS/RGMA/SEMA5A/SEMA5B/SEMA6B/SEMA6C/SEMA6D/NOTCH3/RTN4RL2/RTN4RL1/SEMA3C/SEMA3D/SEMA3A/SEMA3G/SEMA3F/SEMA4C/SEMA4G/APP/DIXDC1	58
GO:0010463	mesenchymal cell proliferation	21/2167	44/18670	2.92552e-09	1.27828e-07	9.87966e-08	CTNNBIP1/MSX1/NFIB/FGF7/FGFR2/FGFR1/DCHS1/FOXF1/BMP4/BMP2/IRS2/CHRD/PDGFA/FAT4/HAND2/VEGFA/PTN/SIX2/PRRX1/GPC3/WNT2	21
GO:0010769	regulation of cell morphogenesis involved in differentiation	71/2167	301/18670	3.15208e-09	1.36707e-07	1.05659e-07	DPYSL2/TRIM46/SDC2/RAP2A/SHANK3/SLIT2/HECW2/MCF2/OBSL1/PDPN/POSTN/THY1/NGFR/LRP8/LINGO1/EPHB3/TNFRSF12A/NEDD4/CHN1/LZTS1/NLGN3/DOCK1/CRABP2/FN1/ARHGAP4/SPP1/ZSWIM4/LIMS1/NTRK2/KALRN/NRP1/RELN/VEGFA/MAP1B/NFATC4/PLXNA2/PLXNA4/PLXNA3/PLXNB3/PLXNB2/PLXNB1/TRPC6/NSMF/ROBO1/FBLN1/EFNA5/EFNB3/EFNA1/CAPRIN2/HAS2/OLFM1/LRRC4C/PTPRD/ID1/PTPRS/CTTN/ILK/PDLIM5/SEMA5A/SEMA5B/SEMA6B/SEMA6C/SEMA6D/SEMA3C/SEMA3…	71
GO:0043010	camera-type eye development	74/2167	319/18670	3.21095e-09	1.37686e-07	1.06416e-07	JUN/JAG1/EFEMP1/SDK1/SHROOM2/GJA1/RARG/WDR19/TWSG1/ALDH1A3/ALDH1A2/CRYGS/THY1/PPP1R13L/EPHA2/FOXF2/SLC7A11/FOXC2/PDGFRB/PDGFRA/BMP4/ARHGEF15/LAMA1/LAMB2/FZD4/GLI3/NDP/STRA6/NES/NHS/SOX8/COL8A2/COL8A1/TGFB2/DLL4/PDE6B/MEIS1/FAT1/EGFR/WT1/TSPAN12/NTRK2/TBX2/NRP1/VEGFA/FBN2/CACNA1C/FBN1/TCIRG1/CCDC66/NECTIN3/TWIST1/PROX2/PTN/CABP4/PRPH2/WNT2B/LRP5L/PTPRM/HSF4/WNT2/INHBA/CALB1/CLCN2/RAX/SERPINF1/HIF1…	74
GO:0003414	chondrocyte morphogenesis involved in endochondral bone morphogenesis	13/2167	18/18670	3.26872e-09	1.37686e-07	1.06416e-07	COL7A1/COL14A1/COCH/MATN1/VWA1/MATN3/MATN2/COL6A2/COL6A1/COL6A3/COL21A1/SCARA3/COL12A1	13
GO:0003429	growth plate cartilage chondrocyte morphogenesis	13/2167	18/18670	3.26872e-09	1.37686e-07	1.06416e-07	COL7A1/COL14A1/COCH/MATN1/VWA1/MATN3/MATN2/COL6A2/COL6A1/COL6A3/COL21A1/SCARA3/COL12A1	13
GO:0090171	chondrocyte morphogenesis	13/2167	18/18670	3.26872e-09	1.37686e-07	1.06416e-07	COL7A1/COL14A1/COCH/MATN1/VWA1/MATN3/MATN2/COL6A2/COL6A1/COL6A3/COL21A1/SCARA3/COL12A1	13
GO:0045926	negative regulation of growth	62/2167	249/18670	3.43182e-09	1.43524e-07	1.10928e-07	DCBLD2/TRIM46/KCNK2/MSX1/ENPP1/ADAM15/SLIT3/SLIT2/GJA1/MINAR1/SOCS2/SFRP1/SFRP2/HYAL1/NPPA/NPR1/BMP4/MEG3/TGFB2/MEIS1/ARHGAP4/PPARG/FRZB/SPP1/WT1/NRP1/WFDC1/RERG/DACT3/PLXNA3/MIR17HG/CAPRIN2/SESN2/SH3BP4/CCN3/PTPRS/GPC3/WWC2/RGS4/INHBA/MAPK11/SERPINE2/SOX17/TSPYL2/HIF1A/AGT/SEMA5A/SEMA5B/SEMA6B/SEMA6C/IGFBP5/SEMA6D/SEMA3C/SEMA3D/SEMA3A/SEMA3G/SEMA3F/SEMA4C/SEMA4G/STC2/MIR25/BDKRB1	62
GO:0090288	negative regulation of cellular response to growth factor stimulus	47/2167	166/18670	3.48616e-09	1.4394e-07	1.1125e-07	ADAMTS12/RASL11B/APLN/HTRA3/HTRA1/SLIT2/PRDM16/ADAMTSL2/TWSG1/BMPER/DCN/FSTL3/SFRP1/SFRP2/NEDD4/MMRN2/CREB3L1/FZD1/TGFB1I1/SULF1/CHRD/ASPN/CD109/LTBP1/TGFB3/ADGRA2/FBN2/CAV2/CAV1/FBN1/GREM1/RBPMS2/EMILIN1/NBL1/MIR17HG/SHISA2/THBS1/WFIKKN1/PMEPA1/GPC1/NIBAN2/AGT/SMAD6/TGFBR1/SPRY4/SPRY2/SPRY1	47
GO:1905314	semi-lunar valve development	19/2167	37/18670	3.49095e-09	1.4394e-07	1.1125e-07	JAG1/SLIT3/SLIT2/GJA5/NOS3/HEY1/HEYL/BMP4/ELN/STRA6/TGFB2/DLL4/SNAI1/SNAI2/EMILIN1/TWIST1/ROBO1/EFNA1/SMAD6	19
GO:0022612	gland morphogenesis	38/2167	120/18670	3.70319e-09	1.51624e-07	1.17188e-07	FBXW7/MSX2/RARG/NFIB/TNC/FGF7/TWSG1/CYP7B1/FGFR2/FGFR1/AR/SFRP1/EPHA2/BMP4/LAMA1/GLI1/GLI3/GLI2/SULF1/TGFB2/TGFB3/PDGFA/EGFR/TBX3/TBX2/NRP1/CAV1/SNAI2/PGR/PTN/HGF/LRP5L/NTN4/ID4/CCL11/IGFBP5/SEMA3C/SEMA3A	38
GO:0061437	renal system vasculature development	16/2167	27/18670	3.81631e-09	1.541e-07	1.19102e-07	TEK/FOXC2/PDGFRB/PDGFRA/BMP4/WT1/EGR1/NRP1/ACTA2/PECAM1/ANGPT2/ANGPT1/CD34/TCF21/GPR4/NOTCH3	16
GO:0061440	kidney vasculature development	16/2167	27/18670	3.81631e-09	1.541e-07	1.19102e-07	TEK/FOXC2/PDGFRB/PDGFRA/BMP4/WT1/EGR1/NRP1/ACTA2/PECAM1/ANGPT2/ANGPT1/CD34/TCF21/GPR4/NOTCH3	16
GO:0003418	growth plate cartilage chondrocyte differentiation	15/2167	24/18670	4.18778e-09	1.67942e-07	1.298e-07	COL7A1/RARG/COL27A1/COL14A1/COCH/MATN1/VWA1/MATN3/MATN2/COL6A2/COL6A1/COL6A3/COL21A1/SCARA3/COL12A1	15
GO:0035051	cardiocyte differentiation	47/2167	167/18670	4.31239e-09	1.71762e-07	1.32753e-07	JAG1/MYBPC3/PDCD4/IGF1/RARB/TTN/OBSL1/TENM4/NOX4/ANXA2P2/NPPA/PDGFRB/PDGFRA/BMP4/BMP2/BVES/FZD7/NEB/SGCD/SGCB/TGFB2/GATA6/EGFR/WT1/ITGB1/NRG1/HAND2/TBX3/TBX2/VEGFA/TCAP/GREM1/KAT2A/TWIST1/SORBS2/EFNB2/DDX39B/ACVR1/RGS4/PDLIM5/SOX17/SOX18/MYOM1/AGT/SEMA3C/MYH11/SPRY1	47
GO:0045667	regulation of osteoblast differentiation	39/2167	126/18670	4.79905e-09	1.89854e-07	1.46736e-07	JAG1/CTNNBIP1/IGF1/MSX2/PRKD1/TNN/TWSG1/FGFR2/CTHRC1/SFRP1/SFRP2/NPNT/BMP4/BMP2/WNT10B/GLI1/GLI3/CHRD/TMEM119/HAND2/DDR2/RANBP3L/FBN2/GREM1/SNAI2/TCIRG1/TWIST2/TWIST1/LIMD1/HGF/CCN4/CCN1/ACVR1/ID1/ILK/PDLIM7/IGFBP5/SMAD1/SMAD6	39
GO:0001823	mesonephros development	34/2167	102/18670	5.57497e-09	2.1907e-07	1.69317e-07	ADAMTS16/PBX1/CTNNBIP1/SDC1/SLIT2/RARB/FGF1/FGF2/BMPER/FGFR2/FGFR1/DCHS1/SFRP1/FOXC2/NPNT/BMP4/BMP2/GLI3/SOX8/FAT4/WT1/CRLF1/VEGFA/PGF/WNT2B/SIX2/GPC3/ILK/CALB1/TCF21/AGT/SMAD1/SMAD6/SPRY1	34
GO:0090092	regulation of transmembrane receptor protein serine/threonine kinase signaling pathway	60/2167	241/18670	6.14896e-09	2.40015e-07	1.85505e-07	BMP8A/RASL11B/NEO1/MSX1/MSX2/HTRA3/HTRA1/PRDM16/ADAMTSL2/CDKN2B/TWSG1/BMPER/LOX/FSTL1/FSTL3/SFRP4/SFRP1/SFRP2/ZNF703/WWTR1/PCSK6/NPNT/BMP4/BMP2/DKK3/FZD1/TGFB1I1/SULF1/CHRD/ASPN/CD109/LTBP1/TGFB2/TGFB3/CILP/ZNF423/ITGA8/FBN2/CAV2/CAV1/FBN1/GREM1/RBPMS2/EMILIN1/NBL1/MIR17HG/THBS1/WFIKKN1/RBPMS/PMEPA1/CCN3/CCN1/ACVR1/GPC3/INHBB/INHBA/ILK/CDH5/SMAD6/TGFBR1	60
GO:0001101	response to acid chemical	77/2167	343/18670	7.31015e-09	2.8345e-07	2.19075e-07	DUSP1/KDR/TRIM16/GIPR/YES1/PTK7/CD9/GJA1/RARG/RARB/ADCY6/BCHE/TNC/AQP1/PDK3/LPL/FGFR2/ALDH1A2/COL6A1/LTK/CYP2E1/PPARGC1A/COL1A1/COL1A2/CASTOR3/TIE1/SFRP1/EPHA3/PDGFRB/PDGFRA/MMP2/WNT10B/FZD4/FZD7/COL16A1/ASS1/GLRB/AVPR1A/NQO1/PDGFC/PPARG/EGFR/COL3A1/ITGA2/NTRK2/EGR1/GNRH1/YAP1/VEGFA/AANAT/NFATC4/LDLR/NSMF/COL18A1/PTN/LRP11/FZD10/PTGS2/SESN2/SH3BP4/CCN2/AKR1B1/AKR1C1/AKR1C3/AKR1C2/WNT2/COL5A2/SERP…	77
GO:0030308	negative regulation of cell growth	50/2167	186/18670	7.57593e-09	2.91823e-07	2.25547e-07	DCBLD2/TRIM46/MSX1/ENPP1/ADAM15/SLIT3/SLIT2/GJA1/MINAR1/SFRP1/SFRP2/HYAL1/NPPA/NPR1/MEG3/TGFB2/ARHGAP4/PPARG/FRZB/SPP1/WT1/NRP1/WFDC1/RERG/DACT3/PLXNA3/CAPRIN2/SESN2/SH3BP4/CCN3/PTPRS/RGS4/INHBA/SERPINE2/SOX17/TSPYL2/AGT/SEMA5A/SEMA5B/SEMA6B/SEMA6C/SEMA6D/SEMA3C/SEMA3D/SEMA3A/SEMA3G/SEMA3F/SEMA4C/SEMA4G/BDKRB1	50
GO:0001706	endoderm formation	22/2167	50/18670	8.27077e-09	3.16505e-07	2.44623e-07	MMP15/COL7A1/COL6A1/POU5F1/MMP2/MMP8/LAMA3/LAMB1/COL8A1/GATA6/FN1/ITGB5/ITGAV/ITGA7/ITGA5/COL11A1/INHBA/COL5A1/COL5A2/COL12A1/SOX17/COL4A2	22
GO:0051056	regulation of small GTPase mediated signal transduction	76/2167	338/18670	8.48815e-09	3.22715e-07	2.49423e-07	IGF1/ARHGEF1/CYTH3/SLIT2/FGD2/FGD5/MCF2/SIPA1L2/HEG1/F2RL1/F2RL3/PREX2/FAM13A/ARHGEF40/PDGFRB/ARHGEF25/ARHGEF28/ARHGEF37/ARHGEF10/ARHGEF15/ARHGEF17/CHN1/IRS2/DLC1/TRIP10/TGFB2/ARHGAP9/ARHGAP6/ARHGAP4/COL3A1/OGT/ITGB1/NRG1/OPHN1/ADCYAP1R1/LPAR1/KALRN/NRP1/DEPDC7/RELN/KITLG/ARFGEF3/EPS8/STARD13/SRGAP1/PLEKHG4/PLEKHG5/ROBO1/RALGPS1/RASA4/GNA13/CGNL1/KANK2/A2M/RGL2/GARNL3/GPR4/RASAL3/RHOBTB1/PSD3/CDO…	76
GO:0072012	glomerulus vasculature development	15/2167	25/18670	9.3418e-09	3.52879e-07	2.72736e-07	TEK/FOXC2/PDGFRB/PDGFRA/BMP4/WT1/EGR1/ACTA2/PECAM1/ANGPT2/ANGPT1/CD34/TCF21/GPR4/NOTCH3	15
GO:0048565	digestive tract development	40/2167	134/18670	9.75591e-09	3.66159e-07	2.83e-07	KIT/RARB/FGFR2/ALDH1A2/DCHS1/EPHB3/SFRP1/SFRP2/FOXF2/FOXF1/PCSK5/PDGFRA/BMP4/GLI1/GLI3/GLI2/STRA6/ASS1/EDNRB/TGFB2/TGFB3/CXCL8/GATA6/PDGFC/FAT4/EGFR/COL3A1/ITGA6/TBX2/PKDCC/RARRES2/DACT1/RBPMS2/CCDC39/SIX2/NPHP3/CLMP/SOX17/HIF1A/TCF21	40
GO:0060411	cardiac septum morphogenesis	28/2167	76/18670	1.00371e-08	3.74314e-07	2.89303e-07	JAG1/MSX2/SLIT3/SLIT2/GJA5/RARB/PARVA/FGFR2/NOS3/HEY1/HEYL/BMP4/FZD1/DNAH11/SOX4/ZFPM2/TGFB2/GATA6/TBX3/TBX2/NRP1/ROBO1/MIR17HG/CCN1/ACVR1/SEMA3C/SMAD6/TGFBR1	28
GO:0016049	cell growth	99/2167	484/18670	1.0253e-08	3.79944e-07	2.93655e-07	DPYSL2/AGTR1/DCBLD2/TRIM46/BCAR1/IGF1/MSX1/ENPP1/ADAM15/SLIT3/SLIT2/GJA1/RARG/POSTN/UCN/MINAR1/SOCS2/SFRP1/SFRP2/HYAL1/TNFRSF12A/NPPA/VCL/NPR1/LAMB2/RAPH1/MEG3/HBEGF/FAM107A/NDN/NLGN3/AVPR1A/TGFB2/PTCH2/CRABP2/FN1/ARHGAP4/PPARG/EGFR/FRZB/SPP1/WT1/ITGB1/NRP1/WFDC1/VEGFA/RERG/DACT3/SPOCK1/CDK11A/MAP1B/FLRT1/PLXNA4/PLXNA3/SORBS2/EFNA5/FBLN5/CAPRIN2/DDX39B/TMC8/SESN2/ROS1/OLFM1/SH3BP4/CCN3/DCLK1/PTPR…	99
GO:0048880	sensory system development	81/2167	371/18670	1.14147e-08	4.20332e-07	3.2487e-07	JUN/JAG1/EFEMP1/SDK1/SHROOM2/GJA1/RARG/RARB/WDR19/MFAP2/TWSG1/ALDH1A3/ALDH1A2/CRYGS/THY1/C3/PPP1R13L/EPHA2/FOXF2/SLC7A11/FOXC2/PDGFRB/PDGFRA/BMP4/ARHGEF15/LAMA1/LAMB2/FZD4/GLI3/NDP/STRA6/NES/NHS/SOX8/COL8A2/COL8A1/TGFB2/DLL4/PDE6B/MEIS1/FAT1/EGFR/WT1/TSPAN12/NTRK2/TBX2/NRP1/VEGFA/FBN2/CACNA1C/FBN1/TCIRG1/CCDC66/NECTIN3/TWIST1/PROX2/PTN/TUG1/CABP4/PRPH2/WNT2B/LRP5L/PTPRM/HSF4/WNT2/INHBA/COL5A1/COL…	81
GO:0010863	positive regulation of phospholipase C activity	20/2167	43/18670	1.2203e-08	4.46552e-07	3.45135e-07	HTR2A/KIT/FGF2/SELE/FGFR1/PDGFRB/PDGFRA/PLCB2/EDNRA/AVPR1A/ARHGAP6/EGFR/NTRK2/ADCYAP1R1/LPAR1/LPAR2/NTF3/FLT1/AGT/C5AR1	20
GO:0060840	artery development	33/2167	100/18670	1.23581e-08	4.4942e-07	3.47352e-07	JAG1/GJA5/COMP/LOX/HEY1/FOXF1/FOXC2/PDGFRB/BMP4/GLI3/STRA6/SOX4/PDE2A/LTBP1/TGFB2/DLL4/COL3A1/HAND2/TBX2/NRP1/VEGFA/LOXL1/ADGRF5/LDLR/ADAMTS9/ADAMTS6/ROBO1/EFNB2/MYLK/PRRX1/NOTCH3/SMAD6/TGFBR1	33
GO:0150063	visual system development	80/2167	366/18670	1.33082e-08	4.80985e-07	3.71748e-07	JUN/JAG1/EFEMP1/SDK1/SHROOM2/GJA1/RARG/RARB/WDR19/MFAP2/TWSG1/ALDH1A3/ALDH1A2/CRYGS/THY1/C3/PPP1R13L/EPHA2/FOXF2/SLC7A11/FOXC2/PDGFRB/PDGFRA/BMP4/ARHGEF15/LAMA1/LAMB2/FZD4/GLI3/NDP/STRA6/NES/NHS/SOX8/COL8A2/COL8A1/TGFB2/DLL4/PDE6B/MEIS1/FAT1/EGFR/WT1/TSPAN12/NTRK2/TBX2/NRP1/VEGFA/FBN2/CACNA1C/FBN1/TCIRG1/CCDC66/NECTIN3/TWIST1/PROX2/PTN/TUG1/CABP4/PRPH2/WNT2B/LRP5L/PTPRM/HSF4/WNT2/INHBA/COL5A1/COL…	80
GO:0050922	negative regulation of chemotaxis	25/2167	64/18670	1.55321e-08	5.57916e-07	4.31207e-07	MMP28/DUSP1/SLIT2/KLRK1/NRP1/GREM1/PLXNA3/ANGPT2/NBL1/ROBO1/THBS1/CYP19A1/CCN3/SEMA5A/SEMA5B/SEMA6B/SEMA6C/SEMA6D/SEMA3C/SEMA3D/SEMA3A/SEMA3G/SEMA3F/SEMA4C/SEMA4G	25
GO:0001654	eye development	79/2167	362/18670	1.76311e-08	6.29451e-07	4.86495e-07	JUN/JAG1/EFEMP1/SDK1/SHROOM2/GJA1/RARG/RARB/WDR19/MFAP2/TWSG1/ALDH1A3/ALDH1A2/CRYGS/THY1/PPP1R13L/EPHA2/FOXF2/SLC7A11/FOXC2/PDGFRB/PDGFRA/BMP4/ARHGEF15/LAMA1/LAMB2/FZD4/GLI3/NDP/STRA6/NES/NHS/SOX8/COL8A2/COL8A1/TGFB2/DLL4/PDE6B/MEIS1/FAT1/EGFR/WT1/TSPAN12/NTRK2/TBX2/NRP1/VEGFA/FBN2/CACNA1C/FBN1/TCIRG1/CCDC66/NECTIN3/TWIST1/PROX2/PTN/TUG1/CABP4/PRPH2/WNT2B/LRP5L/PTPRM/HSF4/WNT2/INHBA/COL5A1/COL5A2…	79
GO:0003171	atrioventricular valve development	15/2167	26/18670	1.97035e-08	6.99175e-07	5.40384e-07	SLIT3/GJA5/DCHS1/HEY1/HEYL/MDM4/BMP2/SOX4/TGFB2/TWIST1/EFNA1/OLFM1/CCN1/ACVR1/SMAD6	15
GO:0035272	exocrine system development	21/2167	48/18670	2.0424e-08	7.20376e-07	5.56771e-07	IGF2/NFIB/FGF7/TWSG1/FGFR2/FGFR1/LAMA1/TGFB2/TGFB3/WLS/PDGFA/EGFR/NRP1/SNAI2/RAB26/HGF/NTN4/CLCN2/SEMA3C/SEMA3A/INSR	21
GO:0010771	negative regulation of cell morphogenesis involved in differentiation	32/2167	97/18670	2.06375e-08	7.23547e-07	5.59221e-07	TRIM46/SLIT2/MCF2/POSTN/THY1/NGFR/LINGO1/NLGN3/ARHGAP4/SPP1/NRP1/NFATC4/PLXNA3/TRPC6/FBLN1/EFNA5/EFNB3/EFNA1/ID1/PTPRS/SEMA5A/SEMA5B/SEMA6B/SEMA6C/SEMA6D/SEMA3C/SEMA3D/SEMA3A/SEMA3G/SEMA3F/SEMA4C/SEMA4G	32
GO:0003018	vascular process in circulatory system	47/2167	175/18670	2.18048e-08	7.59924e-07	5.87336e-07	AGTR1/CTNNBIP1/HTR2A/APLN/YES1/SLIT2/TEK/GJA1/GJA5/ADCY6/PRKG1/F2RL1/COMP/ALOX12/UCN/NOS3/FOXC2/NPPA/NPR1/TBXA2R/ADRA2C/ADRA2A/EDNRA/EDNRB/PDE2A/PDE3A/AVPR1A/CXCR2/PLA2G6/EGFR/ITGA1/AKAP12/VEGFA/CAV1/ACTA2/ANGPT1/P2RX1/C2CD4B/GUCY1A1/HRH1/SMTNL1/PTGS2/PTPRM/RAMP2/AGT/CDH5/BDKRB2	47
GO:1901888	regulation of cell junction assembly	50/2167	192/18670	2.34769e-08	8.13357e-07	6.28634e-07	AGRN/IL1RAP/KDR/LIMCH1/TPBG/TEK/GJA1/COLQ/SNCA/THY1/SLITRK4/EPHB3/SFRP1/EPHA3/EPHA2/FZD1/COL16A1/FAM107A/PHLDB2/NLGN3/NLGN2/TJP1/DLC1/SYNDIG1/ARHGAP6/LIMS1/ADGRL3/NTRK2/ADGRB1/NRP1/VEGFA/CAV1/FLRT2/FLRT1/SNAI1/SNAI2/LRFN5/EFNA5/THBS2/THBS1/CLDN5/SRPX2/PTPRD/PTPRS/GPC4/PDLIM5/AGT/CLSTN2/APP/RHOD	50
GO:1903522	regulation of blood circulation	68/2167	297/18670	2.40663e-08	8.28871e-07	6.40625e-07	CACNA2D1/CACNA2D2/AGTR1/GSTM2/KCND1/KCND2/KCND3/PKP2/KCNE4/HTR2A/APLN/KCNK3/KCNN2/GJA1/GJA5/TPM1/F2RL1/ATP1B2/UCN/NOS3/PIK3CG/NPPA/NPR1/NPR2/ATP2A1/BVES/HBEGF/TBXA2R/ADRA2C/ADRA2A/ASPH/KCNIP2/KCNJ12/AVPR1A/TGFB2/RNF207/PDE5A/EGFR/TBX2/KCNK15/EPAS1/CACNA1C/CACNA1F/CACNA1H/CACNA1G/CAV1/DMPK/PLN/P2RX1/HRH1/CASQ1/SMTNL1/PTGS2/S100A1/CCN2/SCN3B/RGS4/SCN5A/SCN4B/AGT/CACNB1/CACNB2/SEMA3A/STC1/RYR3/AGER/…	68
GO:0090596	sensory organ morphogenesis	61/2167	256/18670	2.68243e-08	9.18459e-07	7.09866e-07	JAG1/STRC/EFEMP1/KCNQ4/PTK7/MSX1/SDK1/SHROOM2/RARG/RARB/WHRN/WDR19/MFAP2/FGFR2/FGFR1/ALDH1A3/THY1/CTHRC1/EPHA2/FOXF2/BMP4/GLI3/GLI2/STRA6/SOX8/COL8A2/COL8A1/MEIS1/GATA2/FAT1/FRZB/TSPAN12/ITGA8/NTRK2/TBX2/VEGFA/TCAP/FBN2/FBN1/MYO15A/CCDC66/NECTIN3/TWIST1/PROX2/PTN/TUG1/CABP4/WNT2B/SIX2/COL11A1/ROR2/PRRX1/PTPRM/WNT2/COL5A1/COL5A2/CALB1/HIF1A/CDON/LRIG3/SPRY2	61
GO:0048846	axon extension involved in axon guidance	18/2167	37/18670	2.71704e-08	9.19553e-07	7.10712e-07	SLIT3/SLIT2/NRP1/VEGFA/PLXNA4/PLXNA3/SEMA5A/SEMA5B/SEMA6B/SEMA6C/SEMA6D/SEMA3C/SEMA3D/SEMA3A/SEMA3G/SEMA3F/SEMA4C/SEMA4G	18
GO:1902284	neuron projection extension involved in neuron projection guidance	18/2167	37/18670	2.71704e-08	9.19553e-07	7.10712e-07	SLIT3/SLIT2/NRP1/VEGFA/PLXNA4/PLXNA3/SEMA5A/SEMA5B/SEMA6B/SEMA6C/SEMA6D/SEMA3C/SEMA3D/SEMA3A/SEMA3G/SEMA3F/SEMA4C/SEMA4G	18
GO:0010634	positive regulation of epithelial cell migration	46/2167	171/18670	2.90735e-08	9.78306e-07	7.56121e-07	JUN/BCAR1/KDR/TEK/PRKD1/PLK2/MIR221/FGF1/FGF2/FGF7/JCAD/ALOX12/FGFR1/NOS3/HYAL1/FOXC2/BMP4/HBEGF/ZNF580/TGFB2/DOCK1/GATA2/ITGB3/ITGA2/ADGRA2/NRP1/VEGFC/VEGFA/SMOC2/ANGPT1/THBS1/CCBE1/PTGS2/SRPX2/HAS2/FLT4/ATOH8/HIF1A/ANXA1/AGT/SEMA5A/ADAM9/SPARC/PLPP3/RHOB/RHOJ	46
GO:0003413	chondrocyte differentiation involved in endochondral bone morphogenesis	16/2167	30/18670	3.02105e-08	1.01076e-06	7.81203e-07	COL7A1/RARG/COL27A1/COL14A1/COCH/MATN1/VWA1/MATN3/MATN2/COL6A2/COL6A1/COL6A3/COL21A1/SCARA3/COL12A1/SERPINH1	16
GO:0010977	negative regulation of neuron projection development	43/2167	155/18670	3.07788e-08	1.02392e-06	7.91377e-07	DPYSL3/TRIM46/LGALS1/SLIT2/PLK2/ADCY6/MCF2/THY1/NGFR/MINAR1/LINGO1/NLGN3/PMP22/NR2F1/ARHGAP4/SPP1/LPAR1/NRP1/SPOCK1/NFATC4/PLXNA3/TRPC6/EFNB2/EFNB3/EFNA1/STX1B/ID1/PTPRS/RGMA/SEMA5A/SEMA5B/SEMA6B/SEMA6C/SEMA6D/RTN4RL2/RTN4RL1/SEMA3C/SEMA3D/SEMA3A/SEMA3G/SEMA3F/SEMA4C/SEMA4G	43
GO:1900274	regulation of phospholipase C activity	20/2167	45/18670	3.19726e-08	1.05763e-06	8.17427e-07	HTR2A/KIT/FGF2/SELE/FGFR1/PDGFRB/PDGFRA/PLCB2/EDNRA/AVPR1A/ARHGAP6/EGFR/NTRK2/ADCYAP1R1/LPAR1/LPAR2/NTF3/FLT1/AGT/C5AR1	20
GO:0003281	ventricular septum development	27/2167	75/18670	3.24397e-08	1.06705e-06	8.24709e-07	PTK7/SLIT3/SLIT2/GJA5/HEG1/MATR3/FGFR2/NOS3/HEY1/HEYL/MDM4/BMP4/FZD1/STRA6/SOX4/ZFPM2/PDE2A/LTBP1/TGFB2/TBX3/SALL4/ROBO1/MIR17HG/CCN1/ACVR1/SMAD6/TGFBR1	27
GO:0008360	regulation of cell shape	42/2167	150/18670	3.31817e-08	1.08536e-06	8.38859e-07	KDR/KIT/SHROOM3/FAM171A1/FGD2/FGD5/TPM1/COCH/STRIP2/PARVA/PDPN/C15orf62/CDC42EP5/CDC42EP4/FBLIM1/BVES/DLC1/PALMD/FN1/ITGA7/MYO10/LPAR1/VEGFA/RND3/EPS8/PLXNA2/PLXNA4/PLXNA3/PLXNB3/PLXNB2/PLXNB1/LIMD1/PTN/GNA13/FERMT2/PALM/ERMN/ANXA1/CCL11/RHOD/RHOB/RHOJ	42
GO:0060346	bone trabecula formation	9/2167	10/18670	3.37532e-08	1.09792e-06	8.48567e-07	MSX2/COL1A1/SFRP1/CHAD/MMP2/WNT10B/FBN2/GREM1/THBS3	9
GO:0045446	endothelial cell differentiation	35/2167	114/18670	3.66193e-08	1.18456e-06	9.15537e-07	GSTM3/JAG1/RAPGEF3/KDR/HEG1/PDPN/F2RL1/HEY1/ANXA2P2/BMP4/PDE2A/TJP1/F11R/NR2F2/NRG1/NRP1/VEGFA/COL23A1/APOLD1/PECAM1/COL18A1/PROX2/PTN/CLDN5/ACVR1/ID1/PTPRS/ATOH8/SOX17/SOX18/CDH5/NOTCH4/STC1/S1PR3/S1PR2	35
GO:0072009	nephron epithelium development	34/2167	109/18670	3.68602e-08	1.1858e-06	9.16495e-07	ADAMTS16/JAG1/PBX1/CTNNBIP1/KLHL3/FGF1/FGF2/LIF/DCHS1/HEYL/WWTR1/FOXC2/NPNT/BMP4/BMP2/LAMB2/GLI3/SOX8/PODXL/FAT4/WT1/YAP1/VEGFA/PGF/PECAM1/WNT2B/SIX2/WNK4/CD34/GPC3/ILK/CALB1/TCF21/AGT	34
GO:0043405	regulation of MAP kinase activity	74/2167	337/18670	3.78978e-08	1.21252e-06	9.37144e-07	DUSP1/DUSP6/HTR2A/PDCD4/IGF1/KIT/IGF1R/FGD2/FGF1/FGF2/MAP3K20/DRD4/MAP3K12/DNAJA1/AIDA/MLKL/FGFR1/NOX4/TNFRSF11A/PIK3CG/SFRP1/SFRP2/PDGFRB/BMP4/BMP2/FZD4/FZD8/ADRA2A/MAP4K3/NRK/TGFB3/PDE5A/PDGFA/PDGFC/SAMD5/EGFR/ITGA1/NRG1/LPAR1/VEGFA/KITLG/CAV1/GH1/MUC20/GHR/GNG3/CDK5RAP3/C1QTNF2/CSPG4/MAPK8IP3/ROBO1/LIME1/HGF/SPRED3/THBS1/FZD10/NTF3/ROR2/FLT1/TPD52L1/RGS4/ILK/MAPK11/GPS2/ADAM9/DUSP14/INSR/C5AR1…	74
GO:0048566	embryonic digestive tract development	17/2167	34/18670	3.94124e-08	1.25413e-06	9.69301e-07	RARB/FGFR2/ALDH1A2/FOXF2/FOXF1/PCSK5/PDGFRA/GLI3/GLI2/STRA6/TGFB2/CXCL8/PKDCC/RARRES2/RBPMS2/SIX2/TCF21	17
GO:0014031	mesenchymal cell development	29/2167	85/18670	4.04599e-08	1.2805e-06	9.89685e-07	JAG1/ALDH1A2/HEYL/FOXC2/BMP4/EDNRA/EDNRB/SOX8/FN1/NRG1/HAND2/NRP1/KITLG/SNAI2/TWIST1/ACVR1/HIF1A/SEMA5A/SEMA5B/SEMA6B/SEMA6C/SEMA6D/SEMA3C/SEMA3D/SEMA3A/SEMA3G/SEMA3F/SEMA4C/SEMA4G	29
GO:0050768	negative regulation of neurogenesis	67/2167	295/18670	4.24306e-08	1.33565e-06	1.03231e-06	DPYSL3/JAG1/PBX1/TRIM46/LGALS1/CNTN4/SLIT2/DAAM2/PLK2/ADCY6/MCF2/TNN/HES4/THY1/NGFR/HEY1/MINAR1/FOXO3/LINGO1/GLI3/NLGN3/EDNRB/SOX8/MEIS1/PMP22/ISL2/NR2F1/ARHGAP4/SPP1/COL3A1/NRG1/LPAR1/GNRH1/NRP1/SPOCK1/NFATC4/LDLR/PLXNA3/TRPC6/PTN/EFNB2/EFNB3/EFNA1/TMEM98/STX1B/ID1/ID4/PTPRS/RGMA/CCL11/SEMA5A/SEMA5B/SEMA6B/SEMA6C/SEMA6D/NOTCH3/RTN4RL2/RTN4RL1/SEMA3C/SEMA3D/SEMA3A/SEMA3G/SEMA3F/SEMA4C/SEMA4G/APP/…	67
GO:0014033	neural crest cell differentiation	30/2167	90/18670	4.33875e-08	1.35124e-06	1.04436e-06	JAG1/ALDH1A2/SFRP1/FOXC2/BMP4/EDNRA/EDNRB/SOX8/FN1/FRZB/NRG1/HAND2/NRP1/KITLG/SNAI2/TWIST1/ACVR1/HIF1A/SEMA5A/SEMA5B/SEMA6B/SEMA6C/SEMA6D/SEMA3C/SEMA3D/SEMA3A/SEMA3G/SEMA3F/SEMA4C/SEMA4G	30
GO:1903035	negative regulation of response to wounding	30/2167	90/18670	4.33875e-08	1.35124e-06	1.04436e-06	PLAT/CD9/GJA1/FGF2/THBD/PRKG1/ALOX12/NOS3/ANXA2P2/PDGFRA/PHLDB2/CD109/FAP/PDGFA/SPP1/WFDC1/C1QTNF1/KLKB1/PROS1/THBS1/PTPRS/CD34/AJAP1/RGMA/SERPINE2/SERPINE1/RTN4RL1/SIGLEC10/AGER/TFPI	30
GO:0048771	tissue remodeling	47/2167	179/18670	4.66029e-08	1.4437e-06	1.11582e-06	JAG1/BGN/GJA1/GJA5/TPH1/P3H4/LIF/NOL3/NOS3/NOX4/TNFRSF11B/TNFRSF11A/CTHRC1/SFRP1/EPHA2/FOXC2/CCDC154/MMP2/TGFB3/TMEM119/DLL4/EGFR/SPP1/ITGB3/HAND2/EPAS1/CAV1/SYT7/GREM1/TIMP1/RAB3D/CSPG4/TCIRG1/PTN/LRP5L/PTH1R/BGLAP/LEPR/FLT4/CTSK/HIF1A/RSPO3/ANXA1/AGT/IGFBP5/SEMA3C/AGER	47
GO:0001837	epithelial to mesenchymal transition	40/2167	141/18670	4.71008e-08	1.45145e-06	1.12181e-06	JAG1/PDCD4/MSX1/MSX2/ADAM15/MIR221/RFLNB/PDPN/FGFR2/COL1A1/HEY1/HEYL/SFRP1/SFRP2/EPHA3/ZNF703/WWTR1/FOXF2/BMP4/BMP2/TGFB1I1/PHLDB1/PHLDB2/TGFB2/TGFB3/LOXL2/DACT3/GREM1/SNAI1/SNAI2/TWIST1/HGF/EFNA1/HAS2/OLFM1/ACVR1/WNT2/HIF1A/TGFBR1/SPRY1	40
GO:0003181	atrioventricular valve morphogenesis	14/2167	24/18670	4.8824e-08	1.49667e-06	1.15676e-06	SLIT3/DCHS1/HEY1/HEYL/MDM4/BMP2/SOX4/TGFB2/TWIST1/EFNA1/OLFM1/CCN1/ACVR1/SMAD6	14
GO:0021700	developmental maturation	65/2167	284/18670	4.94333e-08	1.50746e-06	1.1651e-06	AGRN/BTK/IGF1/SYP/MSX2/GJA1/RFLNB/RFLNA/NFIA/LHX6/STXBP1/FGFR1/ALDH1A2/C3/DCHS1/FOXO3/BAIAP3/PABPC1L/PCSK4/CCDC154/NPR2/BMP2/ARHGEF15/MMP2/WNT10B/TAL1/KCNIP2/EDNRB/SOX8/PDE3A/TGFB2/GATA2/FAT4/PPARG/IGSF21/REC8/RECK/EPAS1/RELN/VEGFA/GH1/GREM1/MAP1B/NFATC4/PGR/PLXNB1/SLC26A6/CATSPER2/THBS3/RFX3/TMEM79/PTH1R/NTN4/PAEP/PTPRN/ANO6/PALM/SOX18/UNC13B/UNC13A/HIF1A/CDH5/NFASC/APP/LGI4	65
GO:0014032	neural crest cell development	28/2167	81/18670	5.00264e-08	1.50982e-06	1.16692e-06	JAG1/ALDH1A2/FOXC2/BMP4/EDNRA/EDNRB/SOX8/FN1/NRG1/HAND2/NRP1/KITLG/SNAI2/TWIST1/ACVR1/HIF1A/SEMA5A/SEMA5B/SEMA6B/SEMA6C/SEMA6D/SEMA3C/SEMA3D/SEMA3A/SEMA3G/SEMA3F/SEMA4C/SEMA4G	28
GO:0022617	extracellular matrix disassembly	28/2167	81/18670	5.00264e-08	1.50982e-06	1.16692e-06	MMP11/MMP13/MMP16/MMP15/ADAM15/HTRA1/PDPN/FSCN1/FURIN/BMP1/LAMC1/MMP1/MMP2/MMP8/CARMIL2/FAP/TPSAB1/LCP1/DDR2/TIMP1/KLKB1/ADAMTS4/ADAMTS5/TLL1/A2M/CTSK/CD44/WASHC1	28
GO:0001935	endothelial cell proliferation	49/2167	191/18670	5.39307e-08	1.61327e-06	1.24688e-06	AGTR1/JUN/APLN/KDR/ECM1/TEK/GJA1/PRKD1/FGF2/BMPER/JCAD/FGFR1/ALDH1A2/CDH13/NGFR/F3/NRARP/EPHA2/BMP4/BMP2/ZNF580/SULF1/EGFL7/DLL4/GATA2/NR2F2/PPARG/ITGB3/NRP1/VEGFC/VEGFA/LOXL2/CAV2/CAV1/PGF/PLXNB3/THBS1/FLT1/FLT4/PTPRM/CD34/WNT2/ATOH8/HIF1A/CCL11/SEMA5A/SPARC/APLNR/TGFBR1	49
GO:0061035	regulation of cartilage development	26/2167	72/18670	5.40054e-08	1.61327e-06	1.24688e-06	SCX/ADAMTS12/EFEMP1/RARG/RARB/RFLNB/RFLNA/ANXA2P2/BMP4/BMP2/BMP1/GLI3/GLI2/FRZB/LOXL2/PKDCC/GREM1/SNAI2/ADAMTS7/SIX2/CCN4/CCN2/CCN1/CTSK/SMAD1/TGFBR1	26
GO:0001558	regulation of cell growth	86/2167	416/18670	5.7711e-08	1.71522e-06	1.32567e-06	DPYSL2/AGTR1/DCBLD2/TRIM46/BCAR1/IGF1/MSX1/ENPP1/ADAM15/SLIT3/SLIT2/GJA1/UCN/MINAR1/SOCS2/SFRP1/SFRP2/HYAL1/TNFRSF12A/NPPA/NPR1/MEG3/HBEGF/FAM107A/AVPR1A/TGFB2/PTCH2/CRABP2/FN1/ARHGAP4/PPARG/EGFR/FRZB/SPP1/WT1/NRP1/WFDC1/VEGFA/RERG/DACT3/SPOCK1/CDK11A/MAP1B/PLXNA4/PLXNA3/EFNA5/FBLN5/CAPRIN2/DDX39B/TMC8/SESN2/ROS1/OLFM1/SH3BP4/CCN3/PTPRS/CTTN/KIF26A/RGS4/RASGRP2/INHBA/ILK/SERPINE2/SOX17/TSPYL2/UNC…	86
GO:0007266	Rho protein signal transduction	51/2167	203/18670	6.04449e-08	1.7874e-06	1.38146e-06	AGTR1/CNKSR1/ARHGEF1/TAX1BP3/FGD2/FGD5/MCF2/HEG1/PDPN/F2RL1/F2RL3/C15orf62/CDH13/PREX2/NGFR/COL1A2/CDC42EP5/CDC42EP4/ARHGEF40/PDGFRB/ARHGEF25/ARHGEF28/ARHGEF37/ARHGEF10/ARHGEF15/ARHGEF17/ADRA2A/DLC1/ARHGAP6/ARHGAP4/COL3A1/ITGB1/OPHN1/LPAR1/KALRN/NRP1/RND3/EPS8/PLEKHG4/PLEKHG5/PECAM1/ROBO1/GNA13/KANK2/GPR4/RHOBTB1/RHOD/RHOB/RHOJ/RASIP1/ARHGAP29	51
GO:0071229	cellular response to acid chemical	52/2167	209/18670	6.33282e-08	1.86325e-06	1.44008e-06	KDR/YES1/PTK7/RARG/RARB/ADCY6/TNC/AQP1/PDK3/LPL/FGFR2/ALDH1A2/COL6A1/LTK/PPARGC1A/COL1A1/COL1A2/CASTOR3/SFRP1/EPHA3/PDGFRA/MMP2/WNT10B/FZD4/FZD7/COL16A1/ASS1/AVPR1A/PDGFC/PPARG/EGFR/COL3A1/NTRK2/EGR1/YAP1/VEGFA/NFATC4/LDLR/NSMF/FZD10/SESN2/SH3BP4/AKR1C1/AKR1C3/AKR1C2/WNT2/COL5A2/SERPINF1/KLF4/PTGFR/ATM/COL4A1	52
GO:0050731	positive regulation of peptidyl-tyrosine phosphorylation	49/2167	192/18670	6.43659e-08	1.88431e-06	1.45636e-06	FBXW7/TNFRSF14/HTR2A/YES1/IGF2/IGF1/KIT/CNTN1/ARL2BP/MIR221/GAS6/FGF7/LIF/NOX4/GPRC5B/LRP8/TAL1/HBEGF/ADRA2A/DOCK3/CRLF1/ITGB3/NRG1/ITGA5/NTRK2/NRP1/IL24/IL11/RELN/OSM/VEGFA/KITLG/GH1/GHR/GREM1/CSF3/CSPG4/PECAM1/ANGPT1/HGF/EFNA5/EFNA1/NTF3/IL12A/ACVR1/CD44/AGT/DGKQ/TNK2	49
GO:0003015	heart process	66/2167	292/18670	6.48509e-08	1.88906e-06	1.46004e-06	CACNA2D1/CACNA2D2/GSTM2/MYBPC3/KCND1/KCND2/KCND3/PKP2/KCNE4/KCNJ8/APLN/KCNK3/KCNN2/GJA1/GJA5/TPM1/TTN/ATP1B2/UCN/NOS3/NOX4/MYLK2/PIK3CG/PPP1R13L/WWTR1/NPPA/NPR1/NPR2/ATP2A1/BVES/HBEGF/SGCD/ASPH/KCNIP2/KCNJ12/AVPR1A/TGFB2/RNF207/PDE5A/TBX2/KCNK15/EPAS1/YAP1/TCAP/CACNA1C/CACNA1F/CACNA1H/CACNA1G/CAV1/DMPK/PLN/CASQ1/S100A1/CCN2/SCN3B/RGS4/SCN5A/SCN4B/TNNC1/AGT/CACNB1/CACNB2/SEMA3A/STC1/RYR3/ABCC9	66
GO:0050730	regulation of peptidyl-tyrosine phosphorylation	60/2167	256/18670	6.55581e-08	1.90021e-06	1.46865e-06	FBXW7/TNFRSF14/HTR2A/YES1/IGF2/IGF1/KIT/CNTN1/ARL2BP/MIR221/GAS6/FGF7/LIF/THY1/NOX4/GPRC5B/LRP8/SFRP1/SFRP2/TAL1/HBEGF/ADRA2A/DOCK3/PDGFA/PDGFC/EGFR/CRLF1/ITGB3/NRG1/ITGA5/NTRK2/NRP1/IL24/IL11/RELN/OSM/VEGFA/KITLG/CAV1/GH1/GHR/GREM1/CSF3/CSPG4/PECAM1/ANGPT1/HGF/EFNA5/EFNA1/PPP2R5B/IL22RA2/NTF3/ERRFI1/IL12A/ACVR1/CD44/AGT/DGKQ/TNK2/APP	60
GO:0051146	striated muscle cell differentiation	66/2167	293/18670	7.43826e-08	2.14036e-06	1.65426e-06	CACNA2D2/MYBPC3/IGF2/IGF1/SDC1/MSX1/ADAM12/CD9/RARB/CFL2/TPM1/TTN/OBSL1/COMP/LOX/NOX4/NPPA/CAPN3/PDGFRB/PDGFRA/TANC1/BMP4/BMP2/BVES/WNT10B/FZD7/NEB/SGCD/SGCB/AVPR1A/TMEM119/LMOD1/GATA6/WT1/ITGB1/PGM5/NRG1/TBX3/PTGFRN/ADGRB1/VEGFA/TCAP/CACNA1H/CAV2/GREM1/DMPK/EHD2/KAT2A/SORBS2/EFNB2/MYH3/CASQ1/DDX39B/CCN3/ACVR1/POPDC3/RGS4/NIBAN2/PDLIM5/MYOM1/CSRP2/AGT/IGFBP5/MYORG/CDON/MYH11	66
GO:0003208	cardiac ventricle morphogenesis	26/2167	73/18670	7.46725e-08	2.14036e-06	1.65426e-06	JAG1/MYBPC3/CCM2L/PKP2/TPM1/CPE/HEG1/FGFR2/HEY1/HEYL/PPP1R13L/SFRP2/FOXF1/FOXC2/SOX4/ZFPM2/TGFB2/DLL4/NRG1/HAND2/MIR17HG/COL11A1/HIF1A/TNNC1/SEMA3C/TGFBR1	26
GO:0051897	positive regulation of protein kinase B signaling	46/2167	176/18670	7.494e-08	2.14036e-06	1.65426e-06	IGF2/MC1R/KIT/IGF1R/FGF22/TEK/MIR221/GAS6/FGF1/FGF2/FGF7/OSBPL8/FGFR2/FGFR1/NOX4/F3/KL/PIK3CG/PDGFRB/PDGFRA/HBEGF/IRS2/TNFAIP8L3/MEIS3/PDGFA/EGFR/ITGB1/NRG1/PIK3AP1/OSM/KITLG/C1QTNF1/CSF3/ANGPT1/HGF/THBS1/RASD2/AKR1C3/AKR1C2/ILK/SEMA5A/IGFBP5/MYORG/INSR/TGFBR1/SPRY2	46
GO:0003180	aortic valve morphogenesis	15/2167	28/18670	7.60469e-08	2.14975e-06	1.66152e-06	JAG1/SLIT3/SLIT2/NOS3/HEYL/BMP4/ELN/DLL4/SNAI1/SNAI2/EMILIN1/TWIST1/ROBO1/EFNA1/SMAD6	15
GO:1902668	negative regulation of axon guidance	15/2167	28/18670	7.60469e-08	2.14975e-06	1.66152e-06	SLIT2/NRP1/PLXNA3/SEMA5A/SEMA5B/SEMA6B/SEMA6C/SEMA6D/SEMA3C/SEMA3D/SEMA3A/SEMA3G/SEMA3F/SEMA4C/SEMA4G	15
GO:0043491	protein kinase B signaling	62/2167	269/18670	7.63702e-08	2.14975e-06	1.66152e-06	KDR/IGF2/IGF1/MC1R/KIT/IGF1R/FGF22/TEK/MIR221/GAS6/FGF1/FGF2/FGF7/OSBPL8/LOX/FGFR2/FGFR1/NOX4/F3/KL/PIK3CG/EPHA2/CAVIN3/PDGFRB/PDGFRA/RCN3/TYRO3/HBEGF/IRS2/PHLDA3/TNFAIP8L3/MEIS3/PDGFA/PEAR1/EGFR/ITGB1/NRG1/NTRK2/PIK3AP1/OSM/KITLG/OTUD3/C1QTNF1/CSF3/ANGPT1/HGF/PPP2R5B/THBS1/RASD2/SESN2/PLEKHA1/AKR1C3/AKR1C2/ILK/SEMA5A/IGFBP5/BTN2A2/KLF4/MYORG/INSR/TGFBR1/SPRY2	62
GO:0061383	trabecula morphogenesis	20/2167	47/18670	7.8192e-08	2.1905e-06	1.69301e-06	CCM2L/MSX2/TEK/HEG1/COL1A1/HEY1/SFRP1/CHAD/MMP2/WNT10B/TGFB2/DLL4/NRG1/FBN2/ADGRG6/GREM1/PLXNB1/ADAMTS1/THBS3/TGFBR1	20
GO:0044706	multi-multicellular organism process	54/2167	222/18670	8.01682e-08	2.23517e-06	1.72754e-06	VMP1/GJA1/FOSB/THBD/LIF/UCN/AR/EMP2/OVGP1/PCSK5/KLK14/NPPA/MMP2/COL16A1/ADRA2C/CLIC5/AVPR1A/NRK/TGFB3/LDOC1/PLA2G6/NR2F2/FOS/SPP1/ITGA2/ITGA5/RECK/KALRN/GNRH1/PAM/TIMP1/TEAD3/EPYC/PGF/PGR/ANGPT2/P2RX1/PTN/FBLN1/PTGS2/AKR1B1/RAMP2/SERPINE2/AGT/IGFBP5/IGFBP2/IGFBP7/PAPPA/PTGFR/STC1/STC2/SYDE1/ABCC2/PTGIS	54
GO:0010595	positive regulation of endothelial cell migration	37/2167	128/18670	8.72741e-08	2.42175e-06	1.87175e-06	BCAR1/KDR/TEK/PRKD1/PLK2/MIR221/FGF1/FGF2/JCAD/ALOX12/FGFR1/NOS3/FOXC2/BMP4/ZNF580/GATA2/ITGB3/ADGRA2/NRP1/VEGFC/VEGFA/SMOC2/ANGPT1/THBS1/CCBE1/PTGS2/SRPX2/FLT4/ATOH8/HIF1A/ANXA1/AGT/SEMA5A/SPARC/PLPP3/RHOB/RHOJ	37
GO:0061430	bone trabecula morphogenesis	10/2167	13/18670	8.93334e-08	2.4672e-06	1.90687e-06	MSX2/COL1A1/SFRP1/CHAD/MMP2/WNT10B/FBN2/GREM1/PLXNB1/THBS3	10
GO:0007389	pattern specification process	90/2167	446/18670	9.18223e-08	2.52404e-06	1.9508e-06	PBX1/CTNNBIP1/BICC1/MSX1/ETS2/MSX2/SHROOM3/TBX19/TBX18/GJA1/DAAM2/RARG/PCGF2/WDR19/FGF1/DYNC2H1/MEOX2/AIDA/FGFR2/FGFR1/ALDH1A2/HES4/AR/C3/DCHS1/HEY1/MDFI/HEYL/NRARP/SFRP1/SFRP2/FOXF1/PCSK6/PCSK5/FOXC2/BMP4/BMP2/GPR161/DNAH11/GLI1/GLI3/GLI2/CHRD/ASPH/RNF207/DLL4/WLS/NR2F2/WT1/HAND2/TBX3/TBX2/NRP1/RELN/TCAP/GREM1/SNAI1/KAT2A/PLXNA2/CCDC39/NBL1/ROBO1/WNT2B/LRP5L/SIX2/RFX3/ROR2/ACVR1/GPC3/MID1/NPHP3/…	90
GO:0001945	lymph vessel development	14/2167	25/18670	9.90741e-08	2.70639e-06	2.09174e-06	HEG1/PDPN/EPHA2/FOXC2/NR2F2/VEGFC/VEGFA/TMEM204/PROX2/EFNB2/CCBE1/FLT4/SOX18/PTPN14	14
GO:0048841	regulation of axon extension involved in axon guidance	16/2167	32/18670	9.93808e-08	2.70639e-06	2.09174e-06	NRP1/VEGFA/PLXNA4/PLXNA3/SEMA5A/SEMA5B/SEMA6B/SEMA6C/SEMA6D/SEMA3C/SEMA3D/SEMA3A/SEMA3G/SEMA3F/SEMA4C/SEMA4G	16
GO:0008038	neuron recognition	20/2167	48/18670	1.19455e-07	3.238e-06	2.50261e-06	NEXN/CELSR3/CNTN4/TNN/EPHB3/EPHA3/NDN/NTM/PALLD/NRP1/CRTAC1/ROBO3/ROBO4/ROBO1/EFNB3/PCDH12/SEMA5A/SEMA3A/APP/NCAM2	20
GO:0003197	endocardial cushion development	19/2167	44/18670	1.24324e-07	3.35444e-06	2.59261e-06	JAG1/MSX1/MSX2/NOS3/DCHS1/HEY1/HEYL/MDM4/FOXF1/BMP4/BMP2/TGFB2/TBX2/SNAI1/SNAI2/TWIST1/ROBO1/ACVR1/TGFBR1	19
GO:0060993	kidney morphogenesis	30/2167	94/18670	1.3056e-07	3.47469e-06	2.68555e-06	ADAMTS16/PBX1/CTNNBIP1/KLHL3/FGF1/FGF2/LIF/DCHS1/WWTR1/PDGFRB/NPNT/BMP4/BMP2/GLI3/SOX8/SOX4/FAT4/WT1/VEGFA/PGF/FRAS1/WNT2B/SIX2/WNK4/GPC3/NPHP3/ILK/CALB1/TCF21/AGT	30
GO:0070167	regulation of biomineral tissue development	30/2167	94/18670	1.3056e-07	3.47469e-06	2.68555e-06	ECM1/ENPP1/GJA1/GAS6/RFLNB/RFLNA/MATN1/COMP/NOS3/HEY1/KL/MGP/BMP4/BMP2/WNT10B/ASPN/TGFB3/TMEM119/OMD/DDR2/FBN2/PKDCC/GREM1/TWIST1/PTN/BGLAP/CCN1/ACVR1/ANO6/HIF1A	30
GO:0110149	regulation of biomineralization	30/2167	94/18670	1.3056e-07	3.47469e-06	2.68555e-06	ECM1/ENPP1/GJA1/GAS6/RFLNB/RFLNA/MATN1/COMP/NOS3/HEY1/KL/MGP/BMP4/BMP2/WNT10B/ASPN/TGFB3/TMEM119/OMD/DDR2/FBN2/PKDCC/GREM1/TWIST1/PTN/BGLAP/CCN1/ACVR1/ANO6/HIF1A	30
GO:0051961	negative regulation of nervous system development	69/2167	316/18670	1.36071e-07	3.60495e-06	2.78623e-06	DPYSL3/JAG1/PBX1/TRIM46/LGALS1/CNTN4/SLIT2/DAAM2/PLK2/ADCY6/MCF2/TNN/HES4/THY1/NGFR/HEY1/MINAR1/FOXO3/LINGO1/ARHGEF15/GPR161/GLI3/NLGN3/EDNRB/SOX8/MEIS1/PMP22/ISL2/NR2F1/ARHGAP4/SPP1/COL3A1/NRG1/LPAR1/GNRH1/NRP1/SPOCK1/NFATC4/LDLR/PLXNA3/TRPC6/PTN/EFNB2/EFNB3/EFNA1/TMEM98/STX1B/ID1/ID4/PTPRS/RGMA/CCL11/SEMA5A/SEMA5B/SEMA6B/SEMA6C/SEMA6D/NOTCH3/RTN4RL2/RTN4RL1/SEMA3C/SEMA3D/SEMA3A/SEMA3G/SEMA3F/SE…	69
GO:0001755	neural crest cell migration	22/2167	57/18670	1.44662e-07	3.81529e-06	2.9488e-06	BMP4/EDNRB/SOX8/FN1/HAND2/NRP1/KITLG/TWIST1/ACVR1/HIF1A/SEMA5A/SEMA5B/SEMA6B/SEMA6C/SEMA6D/SEMA3C/SEMA3D/SEMA3A/SEMA3G/SEMA3F/SEMA4C/SEMA4G	22
GO:1900046	regulation of hemostasis	27/2167	80/18670	1.51853e-07	3.987e-06	3.0815e-06	PLAT/PLEK/CD9/THBD/PRKG1/PDPN/F2RL1/COMP/ALOX12/SELP/NOS3/F3/ANXA2P2/PDGFRA/TBXA2R/FAP/PDGFA/CAV1/C1QTNF1/KLKB1/PROS1/THBS1/CD34/ANO6/SERPINE2/SERPINE1/TFPI	27
GO:0048864	stem cell development	28/2167	85/18670	1.60916e-07	4.20609e-06	3.25084e-06	JAG1/ALDH1A2/FOXC2/BMP4/EDNRA/EDNRB/SOX8/FN1/NRG1/HAND2/NRP1/KITLG/SNAI2/TWIST1/ACVR1/HIF1A/SEMA5A/SEMA5B/SEMA6B/SEMA6C/SEMA6D/SEMA3C/SEMA3D/SEMA3A/SEMA3G/SEMA3F/SEMA4C/SEMA4G	28
GO:0061326	renal tubule development	30/2167	95/18670	1.69807e-07	4.3869e-06	3.39058e-06	ADAMTS16/JAG1/PBX1/CTNNBIP1/KLHL3/FGF1/FGF2/LIF/DCHS1/HEYL/WWTR1/NPNT/BMP4/BMP2/GLI3/SOX8/FAT4/WT1/YAP1/VEGFA/PGF/WNT2B/SIX2/WNK4/GPC3/ILK/CALB1/TCF21/AGT/COL4A1	30
GO:0032102	negative regulation of response to external stimulus	82/2167	400/18670	1.70067e-07	4.3869e-06	3.39058e-06	MMP28/DUSP1/PDCD4/IGF1/PLAT/HTRA1/SLIT2/CD9/TEK/GJA1/MIR221/FGF2/THBD/PRKG1/ALOX12/UCN/NOS3/KLRK1/ANXA2P2/FNDC4/FOXF1/PDGFRA/TYRO3/PHLDB2/CALCRL/CD109/FAP/PDGFA/PPARG/SPP1/NRP1/WFDC1/GREM1/SNAI2/C1QTNF3/C1QTNF1/LDLR/KLKB1/PROS1/PLXNA3/LRFN5/NLRC5/ANGPT2/NBL1/ROBO1/NT5E/HGF/THBS1/IL22RA2/KANK2/CYP19A1/CCN3/TSPAN6/A2M/PTPRS/CD34/AJAP1/RGMA/SERPINE2/SERPINE1/SERPINF1/BACE1/GPS2/SEMA5A/SEMA5B/CDH5/SE…	82
GO:0034446	substrate adhesion-dependent cell spreading	31/2167	100/18670	1.70081e-07	4.3869e-06	3.39058e-06	TEK/PARVA/EGFLAM/PDPN/POSTN/HSPG2/EPHB3/LAMC1/LAMB2/LAMB1/BVES/TYRO3/FZD4/FZD7/DOCK1/FN1/LIMS1/ITGB3/ITGAV/ITGA8/NRP1/FBLN1/EFNA5/EFNA1/FERMT2/MICALL2/HAS2/NTN4/NTN5/ILK/ANTXR1	31
GO:0032956	regulation of actin cytoskeleton organization	73/2167	343/18670	1.74934e-07	4.49229e-06	3.47204e-06	RAPGEF3/JAM3/LIMCH1/PLEK/SHANK3/SLIT2/TEK/CFL2/TPM1/SYNPO/F2RL1/C15orf62/FCHSD1/NOX4/CDC42EP5/CDC42EP4/FSCN1/SFRP1/EPHA3/PDGFRB/PDGFRA/ARHGEF10/ARHGEF15/CDK10/ELN/FAM107A/PHLDB2/NEB/SPIRE2/CARMIL2/DLC1/TGFB3/LMOD1/F11R/PDGFA/ARHGAP6/LPAR1/NRP1/VILL/RND3/ASAP3/NCKAP1/EPS8/PAM/CSF3/PLEKHH2/SPTBN5/VASP/LIMA1/EFNA5/AVIL/FZD10/NTF3/KANK4/KANK3/CCN2/ID1/CTTN/FHOD1/RGS4/KIRREL1/ILK/CCL11/SEMA5A/RHOBTB1/…	73
GO:0032835	glomerulus development	23/2167	62/18670	1.77646e-07	4.54199e-06	3.51045e-06	JAG1/TEK/HEYL/WWTR1/FOXC2/PDGFRB/PDGFRA/BMP4/LAMB2/SULF1/NID1/PODXL/WT1/EGR1/ACTA2/PECAM1/ANGPT2/ANGPT1/CD34/ENPEP/TCF21/GPR4/NOTCH3	23
GO:0030168	platelet activation	41/2167	153/18670	1.80827e-07	4.60323e-06	3.55778e-06	ADAMTS13/PLEK/CD9/GAS6/THBD/PRKG1/STXBP1/PDPN/F2RL3/COMP/ALOX12/SELP/NOS3/COL1A1/COL1A2/F8/PIK3CG/SLC7A11/PDGFRA/VCL/TYRO3/VWF/ADRA2C/ADRA2A/PDGFA/PEAR1/COL3A1/ITGB3/C1QTNF1/TRPC6/P2RX1/GNA13/GNA14/GNA11/MYL9/ILK/SERPINE2/DGKE/DGKD/DGKA/DGKQ	41
GO:0030500	regulation of bone mineralization	26/2167	76/18670	1.88984e-07	4.78419e-06	3.69765e-06	ECM1/ENPP1/GJA1/RFLNB/RFLNA/MATN1/COMP/KL/MGP/BMP4/BMP2/WNT10B/TGFB3/TMEM119/OMD/DDR2/FBN2/PKDCC/GREM1/TWIST1/PTN/BGLAP/CCN1/ACVR1/ANO6/HIF1A	26
GO:0048675	axon extension	35/2167	121/18670	1.8957e-07	4.78419e-06	3.69765e-06	DPYSL2/TRIM46/SLIT3/SLIT2/TNFRSF12A/VCL/LAMB2/RAPH1/NDN/NLGN3/FN1/ARHGAP4/ITGB1/NRP1/VEGFA/MAP1B/PLXNA4/PLXNA3/OLFM1/DCLK1/PTPRS/CTTN/ILK/SEMA5A/SEMA5B/SEMA6B/SEMA6C/SEMA6D/SEMA3C/SEMA3D/SEMA3A/SEMA3G/SEMA3F/SEMA4C/SEMA4G	35
GO:0007431	salivary gland development	17/2167	37/18670	1.90565e-07	4.78867e-06	3.70111e-06	NFIB/FGF7/TWSG1/FGFR2/FGFR1/LAMA1/TGFB2/TGFB3/PDGFA/EGFR/NRP1/SNAI2/HGF/NTN4/CLCN2/SEMA3C/SEMA3A	17
GO:0048843	negative regulation of axon extension involved in axon guidance	14/2167	26/18670	1.91673e-07	4.78922e-06	3.70153e-06	NRP1/PLXNA3/SEMA5A/SEMA5B/SEMA6B/SEMA6C/SEMA6D/SEMA3C/SEMA3D/SEMA3A/SEMA3G/SEMA3F/SEMA4C/SEMA4G	14
GO:0071772	response to BMP	44/2167	170/18670	1.93041e-07	4.78922e-06	3.70153e-06	SCX/ADAMTS12/BMP8A/NEO1/PDCD4/MSX1/MSX2/HTRA3/HTRA1/TWSG1/COMP/BMPER/FSTL1/FSTL3/HEYL/SFRP4/SFRP1/SFRP2/PCSK6/BMP4/BMP2/FZD1/SULF1/CHRD/GATA6/ZNF423/EGR1/FBN1/GREM1/RBPMS2/ADAMTS7/NBL1/ROR2/CCN1/ACVR1/ID1/RGMA/GPC3/ILK/CDH5/AMH/SMAD1/SMAD9/SMAD6	44
GO:0071773	cellular response to BMP stimulus	44/2167	170/18670	1.93041e-07	4.78922e-06	3.70153e-06	SCX/ADAMTS12/BMP8A/NEO1/PDCD4/MSX1/MSX2/HTRA3/HTRA1/TWSG1/COMP/BMPER/FSTL1/FSTL3/HEYL/SFRP4/SFRP1/SFRP2/PCSK6/BMP4/BMP2/FZD1/SULF1/CHRD/GATA6/ZNF423/EGR1/FBN1/GREM1/RBPMS2/ADAMTS7/NBL1/ROR2/CCN1/ACVR1/ID1/RGMA/GPC3/ILK/CDH5/AMH/SMAD1/SMAD9/SMAD6	44
GO:0035107	appendage morphogenesis	40/2167	148/18670	1.98457e-07	4.88221e-06	3.7734e-06	PBX1/MSX1/MSX2/GJA1/GJA5/RARG/RARB/WDR19/MAP3K20/DYNC2H1/FGFR2/FGFR1/ALDH1A2/SFRP2/PCSK5/BMP4/GLI3/GLI2/ASPH/SOX4/TGFB2/CRABP2/HAND2/TBX3/TBX2/RECK/FBN2/PKDCC/CACNA1C/ZNF358/SALL4/PLXNA2/FRAS1/TWIST1/MYH3/ROR2/PRRX1/GPC3/SEMA3C/INTU	40
GO:0035108	limb morphogenesis	40/2167	148/18670	1.98457e-07	4.88221e-06	3.7734e-06	PBX1/MSX1/MSX2/GJA1/GJA5/RARG/RARB/WDR19/MAP3K20/DYNC2H1/FGFR2/FGFR1/ALDH1A2/SFRP2/PCSK5/BMP4/GLI3/GLI2/ASPH/SOX4/TGFB2/CRABP2/HAND2/TBX3/TBX2/RECK/FBN2/PKDCC/CACNA1C/ZNF358/SALL4/PLXNA2/FRAS1/TWIST1/MYH3/ROR2/PRRX1/GPC3/SEMA3C/INTU	40
GO:0060047	heart contraction	63/2167	282/18670	2.00063e-07	4.90112e-06	3.78802e-06	CACNA2D1/CACNA2D2/GSTM2/MYBPC3/KCND1/KCND2/KCND3/PKP2/KCNE4/KCNJ8/APLN/KCNK3/KCNN2/GJA1/GJA5/TPM1/TTN/ATP1B2/UCN/NOS3/MYLK2/PIK3CG/PPP1R13L/NPPA/NPR1/NPR2/ATP2A1/BVES/HBEGF/SGCD/ASPH/KCNIP2/KCNJ12/AVPR1A/TGFB2/RNF207/PDE5A/TBX2/KCNK15/EPAS1/TCAP/CACNA1C/CACNA1F/CACNA1H/CACNA1G/CAV1/DMPK/PLN/CASQ1/S100A1/CCN2/SCN3B/RGS4/SCN5A/SCN4B/TNNC1/AGT/CACNB1/CACNB2/SEMA3A/STC1/RYR3/ABCC9	63
GO:0050808	synapse organization	83/2167	408/18670	2.01842e-07	4.92411e-06	3.80579e-06	CACNA2D2/AGRN/IL1RAP/IGF1R/SDK1/SHANK3/TPBG/CEL/NFIA/TNC/NLGN4X/SYNPO/COLQ/NRXN2/SNCG/SNCA/C3/LRP8/SLITRK4/EPHB3/SLC7A11/NEDD4/TANC1/ARHGEF15/LAMB2/FZD1/NLGN3/NLGN2/GLRB/RAPSN/SYNDIG1/ADGRL3/IGSF21/ELFN1/NRG1/NTRK2/OPHN1/ACTN1/ADGRB1/KALRN/NRP1/SYN1/RELN/MAP1B/CTBP2/FLRT2/FLRT1/NFATC4/LRFN5/PLXNB2/PLXNB1/PTN/EFNA5/EFNB2/EFNA1/CAPRIN2/THBS2/SPARCL1/SRPX2/LRRC4C/PTPRD/PCDH17/PTPRS/PTPRF/CTTN/PDZRN3…	83
GO:0034109	homotypic cell-cell adhesion	27/2167	81/18670	2.02767e-07	4.92613e-06	3.80735e-06	CCM2L/PKP2/LGALS1/PLEK/CD9/GAS6/PRKG1/STXBP1/PDPN/COMP/ALOX12/PIK3CG/ZNF703/SLC7A11/XG/PDGFRA/VCL/TYRO3/PEAR1/ITGB3/C1QTNF1/MYL9/PTPRU/CD99/ILK/SERPINE2/PLPP3	27
GO:0001936	regulation of endothelial cell proliferation	45/2167	176/18670	2.06332e-07	4.99204e-06	3.85829e-06	AGTR1/JUN/APLN/KDR/ECM1/TEK/GJA1/PRKD1/FGF2/JCAD/FGFR1/ALDH1A2/CDH13/NGFR/F3/NRARP/BMP4/BMP2/ZNF580/SULF1/EGFL7/DLL4/GATA2/NR2F2/PPARG/ITGB3/NRP1/VEGFC/VEGFA/CAV2/CAV1/PGF/PLXNB3/THBS1/FLT1/FLT4/PTPRM/WNT2/ATOH8/HIF1A/CCL11/SEMA5A/SPARC/APLNR/TGFBR1	45
GO:0045995	regulation of embryonic development	37/2167	132/18670	2.07269e-07	4.99408e-06	3.85987e-06	SCX/IGF1/PTK7/TBX18/MIR221/TENM4/FGFR1/AR/NRARP/SFRP1/SFRP2/BMP4/LAMA2/LAMA1/LAMA4/LAMA3/GPR161/FZD1/FZD7/PLCB1/SULF1/PHLDB1/PHLDB2/NRK/RNF207/GATA2/TBX2/SNAI1/WNT2B/NPHP3/WNT2/NIBAN2/COL5A1/COL5A2/SOX17/KLF4/INSR	37
GO:0007179	transforming growth factor beta receptor signaling pathway	49/2167	199/18670	2.11558e-07	5.07652e-06	3.92358e-06	JUN/RASL11B/HTRA3/HTRA1/PARD3/PRDM16/ADAMTSL2/CDKN2B/TWSG1/LOX/ZFYVE9/COL1A2/FURIN/ZNF703/NPNT/DKK3/TGFB1I1/ASPN/CD109/LTBP2/LTBP1/TGFB2/TGFB3/F11R/FOS/COL3A1/ITGB5/ITGA8/FBN2/CAV2/CAV1/FBN1/EMILIN1/MIR17HG/THBS1/CLDN5/FERMT2/WFIKKN1/PMEPA1/ACVR1/ID1/PTPRK/FMOD/CDH5/ADAM9/SMAD1/SMAD9/SMAD6/TGFBR1	49
GO:0031345	negative regulation of cell projection organization	47/2167	188/18670	2.29956e-07	5.49547e-06	4.24739e-06	DPYSL3/TRIM46/LGALS1/SLIT2/PLK2/ADCY6/MCF2/THY1/NGFR/MINAR1/LINGO1/CDK10/NLGN3/PMP22/NR2F1/ARHGAP4/SPP1/LPAR1/NRP1/ODF2L/SPOCK1/NFATC4/PLXNA3/PLXNB3/TRPC6/EFNB2/EFNB3/EFNA1/STX1B/ID1/PTPRS/RGMA/SEMA5A/SEMA5B/SEMA6B/SEMA6C/SEMA6D/RTN4RL2/RTN4RL1/SEMA3C/SEMA3D/SEMA3A/SEMA3G/SEMA3F/SEMA4C/SEMA4G/SPRY2	47
GO:0045785	positive regulation of cell adhesion	82/2167	403/18670	2.36509e-07	5.62911e-06	4.35068e-06	JAK3/TNFRSF14/LGALS1/KDR/YES1/IGF2/IGF1/ECM2/CYTH3/TEK/TPM1/BTLA/EGFLAM/PDPN/CDH13/THY1/KLRK1/EMP2/FSTL3/SFRP1/SFRP2/FOXF1/HYAL1/FOXC2/NPNT/MMRN1/MMRN2/GLI3/GLI2/COL16A1/CHRD/COL8A1/CCDC88B/RELL2/NID1/PODXL/TGFB2/NFKBID/NFKBIZ/EGFL6/DOCK1/FN1/LIMS1/IBSP/CD276/ITGAV/ITGA2/ITGA6/ITGA5/MYO10/PIEZO1/CCDC80/NRP1/VEGFA/CAV1/IL7R/ABI3BP/SMOC2/EMILIN1/ANGPT1/PTN/FBLN2/EFNB2/EFNB3/CLECL1/HAS2/FRMD5/EDIL3/…	82
GO:0060560	developmental growth involved in morphogenesis	55/2167	235/18670	2.39803e-07	5.68439e-06	4.3934e-06	DPYSL2/TRIM46/PTK7/SLIT3/SLIT2/RARG/TNC/FGF1/POSTN/FGFR2/SFRP1/SFRP2/TNFRSF12A/VCL/BMP4/LAMB2/RAPH1/NDN/NLGN3/CRABP2/FN1/ARHGAP4/SPP1/ITGB1/TBX2/NRP1/YAP1/VEGFA/MAP1B/FLRT1/PLXNA4/PLXNA3/EFNA5/OLFM1/DCLK1/PTPRS/CTTN/ILK/UNC13A/CCL11/SEMA5A/SEMA5B/SEMA6B/SEMA6C/SEMA6D/SEMA3C/SEMA3D/SEMA3A/SEMA3G/SEMA3F/SEMA4C/SEMA4G/APP/SPRY2/SPRY1	55
GO:0048592	eye morphogenesis	40/2167	149/18670	2.41249e-07	5.69562e-06	4.40208e-06	JAG1/EFEMP1/SDK1/SHROOM2/RARG/RARB/MFAP2/ALDH1A3/THY1/EPHA2/FOXF2/BMP4/GLI3/STRA6/SOX8/COL8A2/COL8A1/MEIS1/FAT1/TSPAN12/NTRK2/TBX2/VEGFA/FBN2/FBN1/CCDC66/NECTIN3/TWIST1/PROX2/PTN/TUG1/CABP4/WNT2B/PTPRM/WNT2/COL5A1/COL5A2/CALB1/HIF1A/CDON	40
GO:0032331	negative regulation of chondrocyte differentiation	13/2167	23/18670	2.48193e-07	5.83603e-06	4.5106e-06	ADAMTS12/EFEMP1/RARG/RARB/RFLNB/RFLNA/BMP4/GLI2/GREM1/SNAI2/ADAMTS7/CCN4/TGFBR1	13
GO:0050804	modulation of chemical synaptic transmission	87/2167	436/18670	2.50642e-07	5.8544e-06	4.5248e-06	CACNA2D2/HTR2A/GRID1/RIN1/SYP/KIT/PLAT/FGF14/CNTN4/GRM2/SHANK3/CEL/PLK2/BCHE/SNCAIP/DRD4/NLGN4X/SYNPO/STXBP1/UCN/CDH11/SNCG/SNCA/GRID2IP/GRIN2C/NPTX2/LRP8/BAIAP3/SLC7A11/LAMA2/SLC6A1/PLCB4/PLCB1/FAM107A/LZTS1/NLGN3/NLGN2/RAPSN/PLA2G6/EGFR/ITGB1/NTRK2/OPHN1/ADGRB1/AKAP12/SYN1/GNAI1/RELN/SYT7/MAP1B/MAP1A/NFATC4/KAT2A/PLEKHG5/RAB26/P2RX1/NSMF/PTN/GUCY1B1/GUCY1A1/HRH1/EFNB3/DNM1/PRRT2/VAMP1/PTGS2/NTF…	87
GO:0061037	negative regulation of cartilage development	15/2167	30/18670	2.50974e-07	5.8544e-06	4.5248e-06	ADAMTS12/EFEMP1/RARG/RARB/RFLNB/RFLNA/BMP4/GLI2/FRZB/GREM1/SNAI2/ADAMTS7/CCN4/CTSK/TGFBR1	15
GO:0048332	mesoderm morphogenesis	26/2167	77/18670	2.54033e-07	5.90223e-06	4.56176e-06	SCX/TBX19/TWSG1/FGFR2/FGFR1/SFRP2/EPHA2/FOXF1/FOXC2/BMP4/TAL1/CHRD/TXNRD1/WLS/ITGB1/ITGB3/ITGA2/ITGA8/TBX3/SNAI1/SIX2/ACVR1/INHBA/SOX17/KLF4/SMAD1	26
GO:0050770	regulation of axonogenesis	46/2167	183/18670	2.59686e-07	6.00973e-06	4.64485e-06	DPYSL2/TRIM46/SLIT2/MCF2/THY1/NGFR/LINGO1/EPHB3/TNFRSF12A/CHN1/CRABP2/FN1/ARHGAP4/SPP1/ZSWIM4/NTRK2/NRP1/VEGFA/MAP1B/PLXNA2/PLXNA4/PLXNA3/PLXNB3/PLXNB2/PLXNB1/ROBO1/EFNA5/EFNB3/EFNA1/OLFM1/LRRC4C/PTPRS/CTTN/ILK/SEMA5A/SEMA5B/SEMA6B/SEMA6C/SEMA6D/SEMA3C/SEMA3D/SEMA3A/SEMA3G/SEMA3F/SEMA4C/SEMA4G	46
GO:0099177	regulation of trans-synaptic signaling	87/2167	437/18670	2.78051e-07	6.40941e-06	4.95376e-06	CACNA2D2/HTR2A/GRID1/RIN1/SYP/KIT/PLAT/FGF14/CNTN4/GRM2/SHANK3/CEL/PLK2/BCHE/SNCAIP/DRD4/NLGN4X/SYNPO/STXBP1/UCN/CDH11/SNCG/SNCA/GRID2IP/GRIN2C/NPTX2/LRP8/BAIAP3/SLC7A11/LAMA2/SLC6A1/PLCB4/PLCB1/FAM107A/LZTS1/NLGN3/NLGN2/RAPSN/PLA2G6/EGFR/ITGB1/NTRK2/OPHN1/ADGRB1/AKAP12/SYN1/GNAI1/RELN/SYT7/MAP1B/MAP1A/NFATC4/KAT2A/PLEKHG5/RAB26/P2RX1/NSMF/PTN/GUCY1B1/GUCY1A1/HRH1/EFNB3/DNM1/PRRT2/VAMP1/PTGS2/NTF…	87
GO:0007435	salivary gland morphogenesis	16/2167	34/18670	2.90078e-07	6.66042e-06	5.14776e-06	NFIB/FGF7/TWSG1/FGFR2/FGFR1/LAMA1/TGFB2/TGFB3/PDGFA/EGFR/NRP1/SNAI2/HGF/NTN4/SEMA3C/SEMA3A	16
GO:0060070	canonical Wnt signaling pathway	71/2167	335/18670	3.039e-07	6.95052e-06	5.37198e-06	LYPD6/BICC1/PTK7/SDC1/TBX18/DAAM2/PRDM15/RARG/TNN/FGFR2/COL1A1/GPRC5B/FOXO3/MCC/NRARP/CTHRC1/SFRP4/SFRP1/SFRP2/ZNF703/WWTR1/BMP2/DKK2/DKK3/FZD1/WNT10B/FZD4/FZD7/FZD8/TMEM198/GLI1/GLI3/NDP/SOX4/WLS/EGFR/FRZB/RECK/ADGRA2/EGR1/YAP1/CAV1/DACT3/DACT1/GREM1/SNAI2/TLE2/LIMD1/CAPRIN2/WNT2B/LRP5L/RBMS3/FZD10/PSMC1/ROR2/PTPRU/GPC3/PLEKHA4/NPHP3/WNT2/ILK/SOX17/RSPO3/SEMA5A/CTNND1/IGFBP4/IGFBP2/IGFBP6/KLF4/D…	71
GO:0003184	pulmonary valve morphogenesis	11/2167	17/18670	3.18829e-07	7.23543e-06	5.59218e-06	JAG1/SLIT2/GJA5/NOS3/HEY1/HEYL/BMP4/STRA6/TGFB2/ROBO1/SMAD6	11
GO:0061298	retina vasculature development in camera-type eye	11/2167	17/18670	3.18829e-07	7.23543e-06	5.59218e-06	PDGFRB/PDGFRA/ARHGEF15/LAMA1/FZD4/NDP/NRP1/LRP5L/HIF1A/RHOJ/COL4A1	11
GO:0072080	nephron tubule development	29/2167	93/18670	3.66355e-07	8.28189e-06	6.40098e-06	ADAMTS16/JAG1/PBX1/CTNNBIP1/KLHL3/FGF1/FGF2/LIF/DCHS1/HEYL/WWTR1/NPNT/BMP4/BMP2/GLI3/SOX8/FAT4/WT1/YAP1/VEGFA/PGF/WNT2B/SIX2/WNK4/GPC3/ILK/CALB1/TCF21/AGT	29
GO:0051896	regulation of protein kinase B signaling	56/2167	244/18670	3.71442e-07	8.36459e-06	6.4649e-06	IGF2/MC1R/KIT/IGF1R/FGF22/TEK/MIR221/GAS6/FGF1/FGF2/FGF7/OSBPL8/FGFR2/FGFR1/NOX4/F3/KL/PIK3CG/EPHA2/CAVIN3/PDGFRB/PDGFRA/RCN3/HBEGF/IRS2/PHLDA3/TNFAIP8L3/MEIS3/PDGFA/EGFR/ITGB1/NRG1/NTRK2/PIK3AP1/OSM/KITLG/OTUD3/C1QTNF1/CSF3/ANGPT1/HGF/PPP2R5B/THBS1/RASD2/PLEKHA1/AKR1C3/AKR1C2/ILK/SEMA5A/IGFBP5/BTN2A2/KLF4/MYORG/INSR/TGFBR1/SPRY2	56
GO:0061572	actin filament bundle organization	41/2167	157/18670	3.84675e-07	8.62939e-06	6.66955e-06	DPYSL3/RAPGEF3/LIMCH1/PLEK/SHANK3/FAM171A1/RFLNB/RFLNA/PLS3/TPM1/SYNPO/NOX4/FSCN1/SFRP1/ARHGEF10/ARHGEF15/ELN/FAM107A/PHLDB2/SPIRE2/DLC1/TGFB3/ARHGAP6/ITGB5/LCP1/MYO1B/ACTN1/LPAR1/NRP1/RND3/ASAP3/EPS8/LIMA1/SORBS1/CCN2/ID1/FHOD1/RHOD/RHOB/ARHGAP28/TGFBR1	41
GO:0042698	ovulation cycle	24/2167	69/18670	3.90395e-07	8.69111e-06	6.71726e-06	SLIT3/SLIT2/PTX3/NOS3/FOXO3/PDGFRA/TYRO3/FZD4/TGFB2/TGFB3/EGFR/EGR1/GNRH1/PAM/PGR/ADAMTS1/PTN/HAS1/HAS2/PTPRN/PLEKHA1/INHBA/SERPINF1/AMH	24
GO:0050771	negative regulation of axonogenesis	24/2167	69/18670	3.90395e-07	8.69111e-06	6.71726e-06	TRIM46/SLIT2/MCF2/THY1/NGFR/LINGO1/ARHGAP4/SPP1/NRP1/PLXNA3/EFNB3/PTPRS/SEMA5A/SEMA5B/SEMA6B/SEMA6C/SEMA6D/SEMA3C/SEMA3D/SEMA3A/SEMA3G/SEMA3F/SEMA4C/SEMA4G	24
GO:0030111	regulation of Wnt signaling pathway	75/2167	363/18670	4.10953e-07	9.11414e-06	7.04421e-06	LYPD6/CTNNBIP1/BICC1/PTK7/TAX1BP3/TBX18/DAAM2/PRDM15/TNN/APCDD1/FGFR2/COL1A1/GPRC5B/MDFI/FOXO3/MCC/NRARP/CTHRC1/SFRP4/SFRP1/SFRP2/ZNF703/WWTR1/BMP2/IFT80/DKK2/DKK3/FZD1/WNT10B/FZD7/TMEM198/GLI1/GLI3/SULF1/GRB10/SOX4/NXN/WLS/EGFR/FRZB/RECK/ADGRA2/ATP6V1C2/EGR1/YAP1/CAV1/DACT3/DACT1/GREM1/NFATC4/SNAI2/TLE2/LIMD1/SHISA2/CAPRIN2/RBMS3/PSMC1/ROR2/TRABD2B/CCN4/PTPRU/GPC3/PLEKHA4/NPHP3/ILK/SOX17/RSPO3/S…	75
GO:0007565	female pregnancy	47/2167	192/18670	4.46189e-07	9.85824e-06	7.61933e-06	VMP1/GJA1/FOSB/THBD/LIF/UCN/AR/EMP2/OVGP1/PCSK5/NPPA/MMP2/COL16A1/ADRA2C/CLIC5/TGFB3/LDOC1/PLA2G6/NR2F2/FOS/SPP1/ITGA2/ITGA5/RECK/GNRH1/PAM/TIMP1/TEAD3/EPYC/PGF/PGR/ANGPT2/PTN/FBLN1/PTGS2/AKR1B1/RAMP2/AGT/IGFBP5/IGFBP2/IGFBP7/PAPPA/STC1/STC2/SYDE1/ABCC2/PTGIS	47
GO:0001570	vasculogenesis	26/2167	79/18670	4.50253e-07	9.87352e-06	7.63113e-06	FBXW7/KDR/HEG1/HEY1/EMP2/TIE1/EPHA2/FOXF1/PDGFRB/FZD4/ZFPM2/EGFL7/WT1/ITGAV/NTRK2/YAP1/VEGFA/CAV1/ACKR3/HAS2/CD34/RAMP2/SOX17/SOX18/RASIP1/APLNR	26
GO:0030193	regulation of blood coagulation	26/2167	79/18670	4.50253e-07	9.87352e-06	7.63113e-06	PLAT/PLEK/CD9/THBD/PRKG1/PDPN/F2RL1/ALOX12/SELP/NOS3/F3/ANXA2P2/PDGFRA/TBXA2R/FAP/PDGFA/CAV1/C1QTNF1/KLKB1/PROS1/THBS1/CD34/ANO6/SERPINE2/SERPINE1/TFPI	26
GO:0050818	regulation of coagulation	27/2167	84/18670	4.65856e-07	1.01776e-05	7.86612e-06	PLAT/PLEK/CD9/THBD/PRKG1/PDPN/F2RL1/ALOX12/SELP/NOS3/F3/ANXA2P2/PDGFRA/PROCR/TBXA2R/FAP/PDGFA/CAV1/C1QTNF1/KLKB1/PROS1/THBS1/CD34/ANO6/SERPINE2/SERPINE1/TFPI	27
GO:0060021	roof of mouth development	28/2167	89/18670	4.7263e-07	1.02872e-05	7.95084e-06	JAG2/MSX1/PRDM16/MEOX2/EPHB3/FOXF2/PDGFRA/FZD1/GLI3/BNC2/ASPH/TGFB2/TGFB3/HAND2/TBX3/TBX2/PKDCC/SNAI1/SNAI2/FRAS1/TWIST1/CLDN5/COL11A2/PRRX1/PLEKHA1/INHBA/TCF21/TGFBR1	28
GO:0003203	endocardial cushion morphogenesis	16/2167	35/18670	4.76801e-07	1.03014e-05	7.9618e-06	MSX1/MSX2/NOS3/DCHS1/HEY1/HEYL/MDM4/BMP2/TGFB2/TBX2/SNAI1/SNAI2/TWIST1/ROBO1/ACVR1/TGFBR1	16
GO:0048333	mesodermal cell differentiation	16/2167	35/18670	4.76801e-07	1.03014e-05	7.9618e-06	FGFR2/FGFR1/SFRP2/FOXF1/FOXC2/BMP4/TAL1/ITGB1/ITGB3/ITGA2/ITGA8/SIX2/INHBA/SOX17/KLF4/SMAD1	16
GO:0060343	trabecula formation	13/2167	24/18670	4.83811e-07	1.04144e-05	8.04917e-06	MSX2/TEK/COL1A1/HEY1/SFRP1/CHAD/MMP2/WNT10B/FBN2/ADGRG6/GREM1/ADAMTS1/THBS3	13
GO:0043114	regulation of vascular permeability	17/2167	39/18670	4.8636e-07	1.04309e-05	8.06194e-06	CTNNBIP1/YES1/SLIT2/TEK/UCN/NPR1/PDE2A/PDE3A/CXCR2/AKAP12/VEGFA/ANGPT1/C2CD4B/HRH1/RAMP2/CDH5/BDKRB2	17
GO:0031032	actomyosin structure organization	48/2167	199/18670	5.38763e-07	1.15126e-05	8.89797e-06	MYBPC3/RAPGEF3/LIMCH1/CNN3/CNN1/FAM171A1/CFL2/TPM1/TTN/OBSL1/NOX4/SFRP1/CAPN3/PDGFRB/PDGFRA/ARHGEF10/ARHGEF15/ELN/PHLDB2/NEB/DLC1/TGFB3/LMOD1/F11R/EPB41L1/EPB41L2/ARHGAP6/ITGB1/ITGB5/PGM5/LPAR1/NRP1/TCAP/ASAP3/SORBS1/MYH3/CASQ1/FRMD5/FRMD6/CCN2/FHOD1/MYOM1/CSRP2/CDC42BPB/CDC42BPA/MYH11/ARHGAP28/TGFBR1	48
GO:0072132	mesenchyme morphogenesis	20/2167	52/18670	5.67442e-07	1.20474e-05	9.31132e-06	MSX1/MSX2/FGFR1/NOS3/DCHS1/HEY1/HEYL/MDM4/FOXF1/FOXC2/BMP2/TGFB2/TBX2/ACTA2/SNAI1/SNAI2/TWIST1/ROBO1/ACVR1/TGFBR1	20
GO:0001707	mesoderm formation	25/2167	75/18670	5.67906e-07	1.20474e-05	9.31132e-06	SCX/TBX19/TWSG1/FGFR2/FGFR1/SFRP2/EPHA2/FOXF1/FOXC2/BMP4/TAL1/CHRD/TXNRD1/WLS/ITGB1/ITGB3/ITGA2/ITGA8/SNAI1/SIX2/ACVR1/INHBA/SOX17/KLF4/SMAD1	25
GO:1902287	semaphorin-plexin signaling pathway involved in axon guidance	9/2167	12/18670	5.96278e-07	1.25826e-05	9.72497e-06	NRP1/PLXNA2/PLXNA4/PLXNA3/PLXNB3/PLXNB2/PLXNB1/SEMA3A/SEMA3F	9
GO:0010811	positive regulation of cell-substrate adhesion	34/2167	121/18670	5.97433e-07	1.25826e-05	9.72497e-06	KDR/ECM2/TEK/EGFLAM/CDH13/THY1/EMP2/SFRP1/FOXF1/NPNT/MMRN1/MMRN2/COL16A1/COL8A1/RELL2/NID1/EGFL6/DOCK1/FN1/LIMS1/ITGA6/ITGA5/CCDC80/NRP1/VEGFA/ABI3BP/SMOC2/EMILIN1/PTN/FBLN2/HAS2/EDIL3/CCN1/ILK	34
GO:0045778	positive regulation of ossification	28/2167	90/18670	6.10726e-07	1.28165e-05	9.90573e-06	JAG1/CTNNBIP1/IGF1/MSX2/PRKD1/KL/CTHRC1/SFRP2/NPNT/BMP4/BMP2/WNT10B/GLI3/TGFB2/TGFB3/TMEM119/DDR2/FBN2/PKDCC/PTN/HGF/CCN4/CCN1/ACVR1/ANO6/ILK/PDLIM7/SMAD1	28
GO:0048659	smooth muscle cell proliferation	43/2167	171/18670	6.23114e-07	1.30298e-05	1.00706e-05	JUN/CTNNBIP1/APLN/PDCD4/IGF1/CNN1/MIR221/FGF2/TPM1/PRKG1/ALOX12/FGFR2/CDH13/PPARGC1A/PDGFRB/NPR1/NPR3/BMP4/MMP2/ELN/HBEGF/CALCRL/PDE1A/TGFB3/PPARG/EGFR/OGN/ITGA2/RBPMS2/ADAMTS1/THBS1/DDX39B/PTGS2/CCN4/IL12A/CCN3/AKR1B1/ILK/AGT/IGFBP5/IGFBP3/NOTCH3/KLF4	43
GO:0019932	second-messenger-mediated signaling	86/2167	439/18670	6.63278e-07	1.38203e-05	1.06815e-05	AGTR1/GSTM2/RAPGEF3/KDR/BTK/GIPR/IGF1/MC1R/PLEK/HOMER3/ADCY9/ADCY4/ADCY6/PRKG1/AQP1/SELE/SELP/UCN/CDH13/NOS2/NOS3/PDE10A/SAMD14/GRIN2C/UCN2/P2RY11/FHL2/NPPA/NPR1/NPR2/GPR161/CALCRL/TBXA2R/SGCD/ADRA2C/ADRA2A/EDNRB/PDE2A/PDE3A/AVPR1A/CXCR2/CXCL8/PDE5A/EGFR/ADGRL4/ADGRL2/ADGRL3/NRG1/ADGRB1/ADCYAP1R1/LPAR1/GNAI1/VEGFA/CACNA1C/ADGRG3/ADGRG6/GNAL/ADGRD1/ACKR3/ACKR2/DMPK/NFATC4/PLN/P2RX5/CALML6/PTGER3/G…	86
GO:0043087	regulation of GTPase activity	92/2167	479/18670	6.77169e-07	1.40597e-05	1.08665e-05	JUN/RAPGEF3/AGRN/VPS9D1/RIN1/RIN2/ARHGEF1/TAX1BP3/SGSM2/SLIT2/FGD2/FGD5/USP6/PRKG1/SIPA1L2/F2RL1/RABEP2/PREX2/THY1/KLRK1/FAM13A/ACAP3/ACAP1/EPHB3/SFRP1/EPHA3/EPHA2/ALS2CL/ARHGEF10/ARHGEF15/BVES/PLCB1/CHN1/DLC1/DOCK1/RGS16/RGS11/F11R/ARHGAP9/ARHGAP6/ARHGAP4/LIMS1/ITGB1/ITGA6/NTRK2/OPHN1/KALRN/TBC1D8B/NRP1/RANBP3L/TBC1D17/CAV2/ASAP3/ASAP2/STARD13/PLXNA2/SRGAP1/PLXNA4/PLXNA3/PLXNB3/PLXNB2/PLXNB1/PLE…	92
GO:0038084	vascular endothelial growth factor signaling pathway	18/2167	44/18670	7.09254e-07	1.46221e-05	1.13013e-05	KDR/PRKD1/JCAD/DCN/PDGFRB/PDGFRA/ADGRA2/NRP1/VEGFC/VEGFA/SMOC2/PGF/ADAMTS3/ROBO1/CCBE1/FLT1/FLT4/SPRY2	18
GO:1902667	regulation of axon guidance	18/2167	44/18670	7.09254e-07	1.46221e-05	1.13013e-05	SLIT2/ZSWIM4/NRP1/VEGFA/PLXNA4/PLXNA3/SEMA5A/SEMA5B/SEMA6B/SEMA6C/SEMA6D/SEMA3C/SEMA3D/SEMA3A/SEMA3G/SEMA3F/SEMA4C/SEMA4G	18
GO:0007596	blood coagulation	70/2167	336/18670	7.18949e-07	1.477e-05	1.14156e-05	ADAMTS13/PLAT/PLEK/CD9/GAS6/PAPSS2/THBD/PRKG1/STXBP1/PDPN/F2RL1/F2RL3/COMP/ALOX12/SELP/NOS3/COL1A1/COL1A2/F3/F8/ANXA2P2/PIK3CG/MICAL1/SLC7A11/PDGFRA/PROCR/VCL/MMRN1/TYRO3/TBXA2R/VWF/ADRA2C/ADRA2A/ZFPM2/FAP/DOCK1/GATA6/PDGFA/GATA2/PEAR1/COL3A1/ITGB3/ITGA2/CAV1/EHD2/C1QTNF1/KLKB1/PROS1/TRPC6/P2RX5/P2RX1/FBLN1/THBS1/GNA13/GNA14/GNA11/MYL9/SH2B1/A2M/CD34/ANO6/PROZ/ILK/SERPINE2/SERPINE1/DGKE/DGKD/DGKA…	70
GO:0003176	aortic valve development	15/2167	32/18670	7.29339e-07	1.49311e-05	1.154e-05	JAG1/SLIT3/SLIT2/NOS3/HEYL/BMP4/ELN/DLL4/SNAI1/SNAI2/EMILIN1/TWIST1/ROBO1/EFNA1/SMAD6	15
GO:0002064	epithelial cell development	49/2167	207/18670	7.47906e-07	1.5216e-05	1.17603e-05	GSTM3/JAG1/STRC/RAPGEF3/SDC1/SHROOM3/GJA1/RARG/RARB/WHRN/HEG1/F2RL1/FGFR1/AR/EPHA2/FOXC2/BMP4/LAMB2/SOX8/PDE2A/TJP1/PODXL/PALLD/F11R/FAT1/VEGFA/ACTA2/COL23A1/PGR/PECAM1/COL18A1/PROX2/RFX3/CLDN5/TMEM79/FLNB/ROS1/FRMD6/ID1/PTPRS/SOX18/HIF1A/GPR4/CDH5/NOTCH4/STC1/DNASE1L2/S1PR3/S1PR2	49
GO:0007492	endoderm development	25/2167	76/18670	7.53652e-07	1.5216e-05	1.17603e-05	MMP15/COL7A1/COL6A1/POU5F1/BMP4/LAMC1/MMP2/MMP8/LAMA3/LAMB1/COL8A1/GATA6/FN1/ITGB5/ITGAV/ITGA7/ITGA5/COL11A1/INHBA/COL5A1/COL5A2/COL12A1/SOX17/COL4A2/SSBP3	25
GO:0048844	artery morphogenesis	25/2167	76/18670	7.53652e-07	1.5216e-05	1.17603e-05	JAG1/GJA5/COMP/HEY1/FOXF1/FOXC2/PDGFRB/BMP4/STRA6/SOX4/TGFB2/DLL4/COL3A1/HAND2/TBX2/NRP1/VEGFA/ADGRF5/LDLR/ADAMTS9/EFNB2/MYLK/PRRX1/NOTCH3/TGFBR1	25
GO:0061045	negative regulation of wound healing	25/2167	76/18670	7.53652e-07	1.5216e-05	1.17603e-05	PLAT/CD9/GJA1/FGF2/THBD/PRKG1/ALOX12/NOS3/ANXA2P2/PDGFRA/PHLDB2/CD109/FAP/PDGFA/WFDC1/C1QTNF1/KLKB1/PROS1/THBS1/CD34/AJAP1/SERPINE2/SERPINE1/AGER/TFPI	25
GO:0032964	collagen biosynthetic process	20/2167	53/18670	8.12326e-07	1.63442e-05	1.26323e-05	SCX/LARP6/P3H4/P3H3/UCN/COL1A1/PDGFRB/BMP4/RCN3/CYGB/CREB3L1/TGFB3/PPARG/ITGA2/ADAMTS3/EMILIN1/ERRFI1/CCN2/COL5A1/SERPINH1	20
GO:0001938	positive regulation of endothelial cell proliferation	32/2167	112/18670	8.46118e-07	1.69079e-05	1.30679e-05	AGTR1/JUN/APLN/KDR/ECM1/TEK/PRKD1/FGF2/JCAD/FGFR1/CDH13/F3/NRARP/BMP4/BMP2/ZNF580/EGFL7/GATA2/ITGB3/NRP1/VEGFC/VEGFA/CAV2/PGF/PLXNB3/FLT4/WNT2/HIF1A/CCL11/SEMA5A/APLNR/TGFBR1	32
GO:1903510	mucopolysaccharide metabolic process	32/2167	112/18670	8.46118e-07	1.69079e-05	1.30679e-05	CHST6/BGN/CHST1/CHST3/FGF2/CSGALNACT1/EGFLAM/DCN/CHSY3/LUM/DSEL/HYAL1/GLB1/CHPF/CEMIP/B3GNT2/PRELP/ACAN/OGN/OMD/CSPG4/ANGPT1/HGF/IDUA/HAS1/HAS2/ITIH4/CD44/VCAN/FMOD/LYVE1/ABCC5	32
GO:0045216	cell-cell junction organization	45/2167	185/18670	9.39252e-07	1.87052e-05	1.4457e-05	PKP2/SDK1/CD9/GJA1/GJA5/GJA4/PARD3/WHRN/NLGN4X/HEG1/F2RL1/CDH24/CDH11/CDH13/FSCN1/CNTNAP1/EPHA2/ZNF703/VCL/AJM1/NLGN2/TJP1/TGFB2/TGFB3/F11R/LIMS1/FBF1/VEGFA/CAV1/SNAI1/SNAI2/PECAM1/NECTIN4/NECTIN3/TLN2/CLDN5/MICALL2/RAMP2/AGT/CTNND1/CDH6/CDH5/ESAM/NFASC/TGFBR1	45
GO:0007044	cell-substrate junction assembly	29/2167	97/18670	9.78324e-07	1.93516e-05	1.49567e-05	KDR/LIMCH1/TEK/THY1/DST/SFRP1/EPHA3/LAMC1/LAMA3/COL16A1/FAM107A/PHLDB2/DLC1/FN1/ARHGAP6/LIMS1/ITGA2/ITGA6/ITGA5/ACTN1/NRP1/VEGFA/SORBS1/EFNA5/THBS1/FERMT2/PTPRK/CTTN/RHOD	29
GO:0150115	cell-substrate junction organization	29/2167	97/18670	9.78324e-07	1.93516e-05	1.49567e-05	KDR/LIMCH1/TEK/THY1/DST/SFRP1/EPHA3/LAMC1/LAMA3/COL16A1/FAM107A/PHLDB2/DLC1/FN1/ARHGAP6/LIMS1/ITGA2/ITGA6/ITGA5/ACTN1/NRP1/VEGFA/SORBS1/EFNA5/THBS1/FERMT2/PTPRK/CTTN/RHOD	29
GO:0030509	BMP signaling pathway	40/2167	157/18670	1.05732e-06	2.08439e-05	1.611e-05	SCX/BMP8A/NEO1/PDCD4/MSX1/MSX2/HTRA3/HTRA1/TWSG1/COMP/BMPER/FSTL1/FSTL3/SFRP4/SFRP1/SFRP2/PCSK6/BMP4/BMP2/FZD1/SULF1/CHRD/ZNF423/EGR1/FBN1/GREM1/RBPMS2/NBL1/ROR2/CCN1/ACVR1/ID1/RGMA/GPC3/ILK/CDH5/AMH/SMAD1/SMAD9/SMAD6	40
GO:1905330	regulation of morphogenesis of an epithelium	44/2167	180/18670	1.07009e-06	2.10247e-05	1.62498e-05	ADAMTS12/PTK7/PRICKLE2/CELSR3/MIR221/FGF1/FGF7/LIF/ALOX12/FGFR1/AR/CTHRC1/SFRP1/SFRP2/BMP4/FZD1/FZD4/FZD7/SULF1/PHLDB2/SOX8/RNF207/PDGFA/ITGAX/TBX2/VEGFA/DACT1/SNAI2/HGF/WNT2B/SIX2/PSMC1/ROR1/ROR2/NTN4/AJAP1/GPC3/GPC4/GPC6/PLEKHA4/NPHP3/WNT2/RSPO3/AGT	44
GO:0043406	positive regulation of MAP kinase activity	57/2167	258/18670	1.09537e-06	2.14494e-05	1.6578e-05	DUSP6/HTR2A/IGF1/KIT/FGD2/FGF1/FGF2/MAP3K20/DRD4/MAP3K12/MLKL/FGFR1/NOX4/TNFRSF11A/PIK3CG/PDGFRB/BMP4/BMP2/FZD4/FZD8/ADRA2A/MAP4K3/NRK/TGFB3/PDE5A/PDGFA/PDGFC/SAMD5/EGFR/ITGA1/NRG1/LPAR1/VEGFA/KITLG/GH1/MUC20/GHR/GNG3/C1QTNF2/CSPG4/MAPK8IP3/ROBO1/HGF/THBS1/FZD10/NTF3/ROR2/FLT1/TPD52L1/ILK/MAPK11/ADAM9/INSR/C5AR1/AGER/TGFBR1/S1PR2	57
GO:0048660	regulation of smooth muscle cell proliferation	42/2167	169/18670	1.17071e-06	2.28483e-05	1.76592e-05	JUN/CTNNBIP1/APLN/PDCD4/IGF1/CNN1/MIR221/FGF2/TPM1/PRKG1/ALOX12/FGFR2/CDH13/PPARGC1A/PDGFRB/NPR1/NPR3/BMP4/MMP2/ELN/HBEGF/CALCRL/PDE1A/TGFB3/PPARG/EGFR/OGN/ITGA2/RBPMS2/ADAMTS1/THBS1/DDX39B/PTGS2/CCN4/IL12A/AKR1B1/ILK/AGT/IGFBP5/IGFBP3/NOTCH3/KLF4	42
GO:0061299	retina vasculature morphogenesis in camera-type eye	8/2167	10/18670	1.17971e-06	2.29476e-05	1.77359e-05	ARHGEF15/LAMA1/FZD4/NDP/NRP1/LRP5L/RHOJ/COL4A1	8
GO:0045165	cell fate commitment	59/2167	271/18670	1.18999e-06	2.29712e-05	1.77542e-05	JAG2/JAG1/ETS2/TBX19/TBX18/GAS1/FGF2/TENM4/PDPN/FGFR2/FGFR1/AR/POU5F1/SFRP1/SFRP2/FOXC2/BMP4/BMP2/WNT10B/FZD7/TGFB1I1/GLI3/GLI2/TAL1/ZNF521/SOX8/PTCH2/DLL4/ISL2/GATA6/GATA2/NR2F2/PPARG/WT1/ITGB1/NRG1/TBX3/TBX2/EPAS1/NRP1/TEAD3/WNT2B/SIX2/ROR2/PRRX1/ACVR1/MIAT/WNT2/SOX17/SOX18/SOX13/NOTCH3/NOTCH4/KLF4/CDON/EBF2/SMAD1/TGFBR1/SPRY2	59
GO:0033627	cell adhesion mediated by integrin	23/2167	68/18670	1.1927e-06	2.29712e-05	1.77542e-05	ITGBL1/PIK3CG/SFRP2/EPHA2/FOXC2/NPNT/COL16A1/PODXL/TGFB2/ITGB1/ITGB5/ITGB3/ITGAV/ITGA2/ITGA5/PIEZO1/FBN1/SNAI2/EFNA1/CCN3/SERPINE1/ADAM9/ITGA11	23
GO:0035924	cellular response to vascular endothelial growth factor stimulus	23/2167	68/18670	1.1927e-06	2.29712e-05	1.77542e-05	ADAMTS12/KDR/PRKD1/GAS1/JCAD/DCN/PDGFRB/PDGFRA/DLL4/ADGRA2/NRP1/VEGFC/VEGFA/SMOC2/PGF/ADAMTS3/ROBO1/CCBE1/FLT1/FLT4/RAMP2/ANXA1/SPRY2	23
GO:0048638	regulation of developmental growth	71/2167	347/18670	1.20822e-06	2.31938e-05	1.79262e-05	DPYSL2/CACNA2D2/DUSP6/AGRN/TRIM46/KCNK2/IGF2/IGF1/GJA1/FGF2/COLQ/FGFR2/FGFR1/AR/FOXS1/SOCS2/SFRP1/SFRP2/TNFRSF12A/FOXC2/CAPN3/BMP4/GLI1/PLCB1/ZFPM2/NRK/MEIS1/CRABP2/GATA6/FN1/ARHGAP4/SPP1/WT1/TBX2/NRP1/YAP1/VEGFA/GH1/GHR/MAP1B/PLXNA4/PLXNA3/MIR17HG/EFNA5/DDX39B/OLFM1/PTPRS/CTTN/WWC2/RGS4/WNT2/ILK/MAPK11/UNC13A/SEMA5A/SEMA5B/SEMA6B/SEMA6C/SEMA6D/SEMA3C/SEMA3D/SEMA3A/SEMA3G/SEMA3F/SEMA4C/SEMA4G/APP…	71
GO:0002042	cell migration involved in sprouting angiogenesis	29/2167	98/18670	1.23685e-06	2.36659e-05	1.82911e-05	FBXW7/KDR/CARD10/SLIT2/PLK2/MIR221/FGF2/MEOX2/JCAD/CLEC14A/EPHB4/FOXC2/MMRN2/TBXA2R/DLL4/GATA2/ITGB1/NRP1/VEGFA/GREM1/STARD13/ROBO1/EFNB2/THBS1/PTGS2/SRPX2/ANXA1/KLF4/RHOJ	29
GO:0050900	leukocyte migration	94/2167	499/18670	1.24598e-06	2.37629e-05	1.83661e-05	CH25H/MMP28/DUSP1/JAM2/JAM3/TNFRSF14/SDC2/YES1/SDC1/ECM1/MST1/KIT/SLIT2/CD9/TEK/GAS6/THBD/IL1R1/CYP7B1/F2RL1/ATP1B2/SELE/SELP/AIRE/THY1/KLRK1/COL1A1/COL1A2/TNFRSF11A/PIK3CG/MST1L/SLC7A11/XG/PLVAP/MMP1/PLCB1/ZNF580/TREM1/EDNRB/MTUS1/CXCR2/SPNS2/TGFB2/CXCL8/F11R/FN1/OLR1/SLC7A6/ITGB1/ITGB3/ITGAX/ITGAV/ITGA2/ITGA1/ITGA6/ITGA5/ITGA9/IL33/VEGFC/VEGFA/KITLG/RARRES2/CAV1/GREM1/EPS8/PROS1/PGF/EMILIN1/PEC…	94
GO:0007599	hemostasis	70/2167	341/18670	1.26641e-06	2.40742e-05	1.86066e-05	ADAMTS13/PLAT/PLEK/CD9/GAS6/PAPSS2/THBD/PRKG1/STXBP1/PDPN/F2RL1/F2RL3/COMP/ALOX12/SELP/NOS3/COL1A1/COL1A2/F3/F8/ANXA2P2/PIK3CG/MICAL1/SLC7A11/PDGFRA/PROCR/VCL/MMRN1/TYRO3/TBXA2R/VWF/ADRA2C/ADRA2A/ZFPM2/FAP/DOCK1/GATA6/PDGFA/GATA2/PEAR1/COL3A1/ITGB3/ITGA2/CAV1/EHD2/C1QTNF1/KLKB1/PROS1/TRPC6/P2RX5/P2RX1/FBLN1/THBS1/GNA13/GNA14/GNA11/MYL9/SH2B1/A2M/CD34/ANO6/PROZ/ILK/SERPINE2/SERPINE1/DGKE/DGKD/DGKA…	70
GO:0072028	nephron morphogenesis	25/2167	78/18670	1.30262e-06	2.46824e-05	1.90767e-05	ADAMTS16/PBX1/CTNNBIP1/KLHL3/FGF1/FGF2/LIF/DCHS1/PDGFRB/NPNT/BMP4/BMP2/GLI3/SOX8/FAT4/WT1/VEGFA/PGF/WNT2B/SIX2/WNK4/GPC3/ILK/TCF21/AGT	25
GO:0001658	branching involved in ureteric bud morphogenesis	21/2167	59/18670	1.33531e-06	2.52201e-05	1.94923e-05	ADAMTS16/PBX1/CTNNBIP1/FGF1/FGF2/DCHS1/NPNT/BMP4/BMP2/GLI3/SOX8/FAT4/WT1/VEGFA/PGF/WNT2B/SIX2/GPC3/ILK/TCF21/AGT	21
GO:0050817	coagulation	70/2167	342/18670	1.41502e-06	2.65678e-05	2.0534e-05	ADAMTS13/PLAT/PLEK/CD9/GAS6/PAPSS2/THBD/PRKG1/STXBP1/PDPN/F2RL1/F2RL3/COMP/ALOX12/SELP/NOS3/COL1A1/COL1A2/F3/F8/ANXA2P2/PIK3CG/MICAL1/SLC7A11/PDGFRA/PROCR/VCL/MMRN1/TYRO3/TBXA2R/VWF/ADRA2C/ADRA2A/ZFPM2/FAP/DOCK1/GATA6/PDGFA/GATA2/PEAR1/COL3A1/ITGB3/ITGA2/CAV1/EHD2/C1QTNF1/KLKB1/PROS1/TRPC6/P2RX5/P2RX1/FBLN1/THBS1/GNA13/GNA14/GNA11/MYL9/SH2B1/A2M/CD34/ANO6/PROZ/ILK/SERPINE2/SERPINE1/DGKE/DGKD/DGKA…	70
GO:0051017	actin filament bundle assembly	39/2167	153/18670	1.41574e-06	2.65678e-05	2.0534e-05	DPYSL3/RAPGEF3/LIMCH1/PLEK/SHANK3/FAM171A1/PLS3/TPM1/SYNPO/NOX4/FSCN1/SFRP1/ARHGEF10/ARHGEF15/ELN/FAM107A/PHLDB2/SPIRE2/DLC1/TGFB3/ARHGAP6/ITGB5/LCP1/MYO1B/ACTN1/LPAR1/NRP1/RND3/ASAP3/EPS8/LIMA1/SORBS1/CCN2/ID1/FHOD1/RHOD/RHOB/ARHGAP28/TGFBR1	39
GO:0045669	positive regulation of osteoblast differentiation	22/2167	64/18670	1.48439e-06	2.77671e-05	2.14609e-05	JAG1/CTNNBIP1/IGF1/MSX2/PRKD1/CTHRC1/SFRP2/NPNT/BMP4/BMP2/WNT10B/GLI3/TMEM119/DDR2/FBN2/HGF/CCN4/CCN1/ACVR1/ILK/PDLIM7/SMAD1	22
GO:0071711	basement membrane organization	13/2167	26/18670	1.60955e-06	3.00124e-05	2.31963e-05	MMP11/LAMB2/LAMB1/PHLDB1/PHLDB2/NID1/NID2/PXDN/ITGB1/FLRT2/NTN4/RAMP2/COL4A1	13
GO:0030517	negative regulation of axon extension	17/2167	42/18670	1.72349e-06	3.20351e-05	2.47595e-05	TRIM46/ARHGAP4/NRP1/PLXNA3/PTPRS/SEMA5A/SEMA5B/SEMA6B/SEMA6C/SEMA6D/SEMA3C/SEMA3D/SEMA3A/SEMA3G/SEMA3F/SEMA4C/SEMA4G	17
GO:1902285	semaphorin-plexin signaling pathway involved in neuron projection guidance	9/2167	13/18670	1.7369e-06	3.21822e-05	2.48733e-05	NRP1/PLXNA2/PLXNA4/PLXNA3/PLXNB3/PLXNB2/PLXNB1/SEMA3A/SEMA3F	9
GO:0070252	actin-mediated cell contraction	33/2167	121/18670	1.80966e-06	3.34244e-05	2.58334e-05	CACNA2D1/MYBPC3/KCND3/PKP2/KCNE4/KCNJ8/KCNN2/GJA1/GJA5/TPM4/TPM1/TTN/PARVA/PDPN/EMP2/MYLK2/ATP2A1/NEB/SGCD/RNF207/TCAP/CACNA1C/CACNA1G/CAV1/PLN/MYH3/FRMD6/SCN3B/SCN5A/SCN4B/TNNC1/CACNB2/STC1	33
GO:0048009	insulin-like growth factor receptor signaling pathway	16/2167	38/18670	1.85622e-06	3.41766e-05	2.64147e-05	IGF1/IGF1R/AR/CRIM1/BMP2/PLCB1/CILP/GH1/GHR/GIGYF1/IGFBP5/IGFBP4/IGFBP3/IGFBP2/IGFBP6/MYORG	16
GO:0003002	regionalization	71/2167	351/18670	1.86873e-06	3.42991e-05	2.65094e-05	PBX1/CTNNBIP1/MSX1/ETS2/MSX2/TBX19/TBX18/RARG/PCGF2/WDR19/FGF1/DYNC2H1/MEOX2/AIDA/FGFR2/FGFR1/ALDH1A2/HES4/AR/C3/HEY1/MDFI/HEYL/NRARP/SFRP1/SFRP2/FOXF1/PCSK6/PCSK5/FOXC2/BMP4/BMP2/GPR161/GLI1/GLI3/GLI2/CHRD/DLL4/WLS/NR2F2/WT1/TBX3/NRP1/RELN/TCAP/GREM1/SNAI1/KAT2A/PLXNA2/NBL1/ROBO1/WNT2B/LRP5L/SIX2/ROR2/ACVR1/GPC3/WNT2/SOX17/HOXB3/HOXD8/SEMA3C/SEMA3A/SEMA3F/CDON/INTU/ATM/SMAD6/TGFBR1/SPRY1/SSBP3	71
GO:0071695	anatomical structure maturation	52/2167	232/18670	2.03305e-06	3.71985e-05	2.87503e-05	AGRN/BTK/IGF1/MSX2/GJA1/RFLNB/RFLNA/LHX6/FGFR1/ALDH1A2/C3/DCHS1/FOXO3/PABPC1L/PCSK4/CCDC154/NPR2/BMP2/MMP2/WNT10B/TAL1/KCNIP2/EDNRB/SOX8/PDE3A/TGFB2/GATA2/FAT4/PPARG/REC8/RECK/EPAS1/VEGFA/GH1/GREM1/PGR/PLXNB1/SLC26A6/CATSPER2/THBS3/RFX3/TMEM79/PTH1R/NTN4/PAEP/ANO6/SOX18/HIF1A/CDH5/NFASC/APP/LGI4	52
GO:0002685	regulation of leukocyte migration	46/2167	196/18670	2.07403e-06	3.78301e-05	2.92384e-05	MMP28/DUSP1/JAM3/TNFRSF14/ECM1/MST1/SLIT2/CD9/GAS6/IL1R1/F2RL1/SELP/AIRE/THY1/KLRK1/MST1L/XG/PLVAP/PLCB1/ZNF580/MTUS1/CXCR2/CXCL8/ITGA2/IL33/VEGFC/VEGFA/KITLG/RARRES2/GREM1/PGF/EMILIN1/NBL1/PTN/THBS1/CYP19A1/IL12A/CCN3/ANO6/CD99/SERPINE1/ANXA1/APP/C5AR1/AGER/BDKRB1	46
GO:0008016	regulation of heart contraction	55/2167	251/18670	2.19326e-06	3.98806e-05	3.08233e-05	CACNA2D1/CACNA2D2/GSTM2/KCND1/KCND2/KCND3/PKP2/KCNE4/APLN/KCNK3/KCNN2/GJA1/GJA5/TPM1/ATP1B2/UCN/NOS3/PIK3CG/NPPA/NPR1/NPR2/ATP2A1/BVES/HBEGF/ASPH/KCNIP2/KCNJ12/AVPR1A/TGFB2/RNF207/PDE5A/TBX2/KCNK15/EPAS1/CACNA1C/CACNA1F/CACNA1H/CACNA1G/CAV1/DMPK/PLN/CASQ1/S100A1/CCN2/SCN3B/RGS4/SCN5A/SCN4B/AGT/CACNB1/CACNB2/SEMA3A/STC1/RYR3/ABCC9	55
GO:0030574	collagen catabolic process	18/2167	47/18670	2.23282e-06	4.03493e-05	3.11855e-05	COL13A1/ADAMTS14/MMP28/MMP11/MMP13/MMP16/MMP15/ADAM15/COL15A1/FURIN/MMP1/MMP2/MMP8/FAP/ITGB1/ADAMTS3/CTSK/MRC2	18
GO:0061614	pri-miRNA transcription by RNA polymerase II	18/2167	47/18670	2.23282e-06	4.03493e-05	3.11855e-05	JUN/APLN/NFIB/NGFR/BMP4/BMP2/TGFB2/GATA2/FOS/PPARG/WT1/NFATC4/TEAD1/ATOH8/HIF1A/KLF4/SMAD1/SMAD6	18
GO:0070977	bone maturation	12/2167	23/18670	2.28697e-06	4.12007e-05	3.18436e-05	IGF1/RFLNB/RFLNA/DCHS1/CCDC154/BMP2/FAT4/GH1/GREM1/PLXNB1/THBS3/ANO6	12
GO:0031532	actin cytoskeleton reorganization	29/2167	101/18670	2.43793e-06	4.36517e-05	3.37379e-05	RAPGEF3/BCAR1/THSD7A/PTK7/RAP2A/KIT/PLEK/TEK/FGF7/PARVA/PDGFRA/EFS/NRK/F11R/NRP1/EPS8/PLEK2/CSF3/NTF3/MICALL2/CTTN/PDLIM4/ANXA1/RHOBTB1/CDC42BPB/CDC42BPA/ANTXR1/RHOD/S1PR2	29
GO:1901890	positive regulation of cell junction assembly	29/2167	101/18670	2.43793e-06	4.36517e-05	3.37379e-05	AGRN/IL1RAP/KDR/TPBG/TEK/THY1/SLITRK4/EPHB3/SFRP1/EPHA2/COL16A1/NLGN3/NLGN2/SYNDIG1/LIMS1/ADGRL3/NTRK2/ADGRB1/NRP1/VEGFA/CAV1/FLRT2/FLRT1/EFNA5/THBS2/SRPX2/PTPRD/AGT/CLSTN2	29
GO:0031960	response to corticosteroid	40/2167	162/18670	2.48022e-06	4.42735e-05	3.42185e-05	DUSP1/SDC1/SLIT3/SLIT2/BCHE/FOSB/AQP1/UCN/COL1A1/UCP3/FOXO3/GLB1/FAM107A/ASS1/AVPR1A/FOS/ACSBG1/EGFR/GNRH1/AANAT/ALPL/PAM/PTGS2/BGLAP/ERRFI1/CCN2/PTPRU/AKR1C3/SERPINF1/ANXA1/IGFBP2/ADAM9/IGFBP7/KLF9/SPARC/PAPPA/MAOB/STC1/FIBIN/ABCC2	40
GO:0060419	heart growth	31/2167	112/18670	2.62084e-06	4.66413e-05	3.60485e-05	DUSP6/CCM2L/KCNK2/IGF1/GJA1/FGF2/TENM4/HEG1/FGFR2/FGFR1/FOXC2/NPPA/GLI1/ZFPM2/TGFB2/MEIS1/GATA6/WT1/TBX2/YAP1/MIR17HG/SORBS2/DDX39B/RGS4/WNT2/PDLIM5/MAPK11/AGT/MIR25/SMAD1/TGFBR1	31
GO:0046683	response to organophosphorus	35/2167	134/18670	2.64941e-06	4.7007e-05	3.63311e-05	JUN/DUSP1/RAPGEF3/TRIM16/SDC1/TEK/FOSB/THBD/AQP1/COL1A1/NOX4/P2RY11/PIK3CG/WNT10B/ASS1/PDE2A/PDE3A/PLA2G5/FOS/WT1/LPAR1/AANAT/SLC26A6/P2RX5/P2RX1/DUOX1/PTGS2/PTPRN/AKR1C1/IGFBP5/DGKQ/APP/SPARC/STC1/RYR3	35
GO:0032330	regulation of chondrocyte differentiation	19/2167	52/18670	2.69e-06	4.7446e-05	3.66704e-05	ADAMTS12/EFEMP1/RARG/RARB/RFLNB/RFLNA/ANXA2P2/BMP4/GLI3/GLI2/LOXL2/PKDCC/GREM1/SNAI2/ADAMTS7/SIX2/CCN4/CCN2/TGFBR1	19
GO:0030510	regulation of BMP signaling pathway	27/2167	91/18670	2.69215e-06	4.7446e-05	3.66704e-05	NEO1/MSX1/MSX2/HTRA3/HTRA1/TWSG1/BMPER/FSTL1/FSTL3/SFRP4/SFRP1/SFRP2/PCSK6/BMP4/FZD1/SULF1/CHRD/ZNF423/FBN1/GREM1/RBPMS2/NBL1/CCN1/GPC3/ILK/CDH5/SMAD6	27
GO:0043534	blood vessel endothelial cell migration	43/2167	180/18670	2.69846e-06	4.7446e-05	3.66704e-05	FBXW7/KDR/CARD10/SLIT2/PRKD1/PLK2/MIR221/FGF2/MEOX2/JCAD/ALOX12/FGFR1/CLEC14A/NOS3/EMP2/EPHB4/EPHA2/FOXC2/MMRN2/TBXA2R/DLL4/GATA2/PPARG/ITGB1/NRP1/VEGFC/VEGFA/GREM1/STARD13/ANGPT2/ANGPT1/ROBO1/EFNB2/EFNA1/THBS1/PTGS2/SRPX2/ID1/SOX18/HIF1A/ANXA1/KLF4/RHOJ	43
GO:0003148	outflow tract septum morphogenesis	13/2167	27/18670	2.77403e-06	4.84835e-05	3.74723e-05	MSX2/RARB/PARVA/FGFR2/BMP4/ZFPM2/TGFB2/GATA6/TBX2/NRP1/ROBO1/SEMA3C/SMAD6	13
GO:0048799	animal organ maturation	13/2167	27/18670	2.77403e-06	4.84835e-05	3.74723e-05	IGF1/RFLNB/RFLNA/ALDH1A2/DCHS1/CCDC154/BMP2/FAT4/GH1/GREM1/PLXNB1/THBS3/ANO6	13
GO:0110110	positive regulation of animal organ morphogenesis	25/2167	81/18670	2.83263e-06	4.93034e-05	3.81061e-05	JAG1/FGF1/FGF7/LIF/FGFR2/FGFR1/AR/BMP4/BMP2/SOX8/TGFB2/WT1/HAND2/VEGFA/TWIST1/ROBO1/PTN/WNT2B/ACVR1/CD34/WNT2/AGT/SEMA3C/TGFBR1/SPRY1	25
GO:0072088	nephron epithelium morphogenesis	24/2167	76/18670	2.83779e-06	4.93034e-05	3.81061e-05	ADAMTS16/PBX1/CTNNBIP1/KLHL3/FGF1/FGF2/LIF/DCHS1/NPNT/BMP4/BMP2/GLI3/SOX8/FAT4/WT1/VEGFA/PGF/WNT2B/SIX2/WNK4/GPC3/ILK/TCF21/AGT	24
GO:0060326	cell chemotaxis	63/2167	304/18670	3.0484e-06	5.28059e-05	4.08131e-05	CH25H/AGTR1/MMP28/DUSP1/JAM3/BCAR1/KDR/MST1/KIT/SLIT2/PRKD1/GAS6/FGF1/FGF2/PARVA/CYP7B1/F2RL1/LOX/FGFR1/KLRK1/TNFRSF11A/PIK3CG/EPHA2/MST1L/PDGFRB/PDGFRA/HBEGF/ZNF580/EDNRB/MTUS1/CXCR2/TGFB2/CXCL8/ITGA1/ITGA9/LPAR1/NRP1/VEGFC/VEGFA/RARRES2/GREM1/ACKR3/ACKR2/SMOC2/PGF/PLXNB3/PLEKHG5/NBL1/PTN/HGF/HRH1/THBS1/CYP19A1/FLT1/IL12A/CCN3/ANO6/SERPINE1/ANXA1/CCL14/CCL11/SEMA5A/C5AR1	63
GO:0043931	ossification involved in bone maturation	11/2167	20/18670	3.09884e-06	5.35213e-05	4.1366e-05	IGF1/RFLNB/RFLNA/DCHS1/CCDC154/BMP2/FAT4/GREM1/PLXNB1/THBS3/ANO6	11
GO:0007498	mesoderm development	35/2167	135/18670	3.18237e-06	5.48023e-05	4.2356e-05	SCX/BMX/BTK/ETS2/TBX19/TWSG1/FGFR2/FGFR1/TIE1/SFRP2/EPHA2/FOXF1/FOXC2/BMP4/TAL1/CHRD/TXNRD1/ZFPM2/WLS/ITGB1/ITGB3/ITGA2/ITGA8/TBX3/YAP1/VEGFA/SNAI1/SIX2/ACVR1/INHBA/SOX17/AMH/KLF4/SMAD1/SSBP3	35
GO:1901654	response to ketone	45/2167	193/18670	3.21304e-06	5.50326e-05	4.25341e-05	DUSP1/ADAM15/SLIT3/SLIT2/ADCY6/FOSB/TNC/AQP1/AR/FOXO3/SFRP1/GLB1/TBXA2R/ASS1/AVPR1A/TGFB2/TGFB3/FOS/PPARG/EGFR/SPP1/GNRH1/YAP1/GNAI1/AANAT/CAV1/CATSPER2/PLN/PTN/EFNA5/THBS1/BGLAP/ERRFI1/AKR1B1/RAMP2/AKR1C3/AKR1C2/SERPINF1/IGFBP7/KLF4/KLF9/PTGFR/MAOB/FIBIN/ABCC2	45
GO:0048640	negative regulation of developmental growth	31/2167	113/18670	3.21454e-06	5.50326e-05	4.25341e-05	TRIM46/KCNK2/GJA1/SOCS2/SFRP1/SFRP2/BMP4/MEIS1/ARHGAP4/SPP1/NRP1/PLXNA3/MIR17HG/PTPRS/WWC2/RGS4/MAPK11/SEMA5A/SEMA5B/SEMA6B/SEMA6C/SEMA6D/SEMA3C/SEMA3D/SEMA3A/SEMA3G/SEMA3F/SEMA4C/SEMA4G/STC2/MIR25	31
GO:0098742	cell-cell adhesion via plasma-membrane adhesion molecules	58/2167	273/18670	3.3046e-06	5.64095e-05	4.35983e-05	IL1RAP/NEXN/CELSR3/SDK1/CNTN4/MIR221/HMCN1/TENM4/CDH24/SELE/SELP/CDH11/CDH13/PCDHGA12/DCHS1/MPZ/BMP2/TGFB2/PALLD/FAT1/FAT4/ADGRL3/IGSF21/ITGB1/ITGA5/PCDH1/PCDH7/LRFN5/PLXNB3/PLXNB2/PECAM1/NECTIN4/NECTIN3/ROBO3/ROBO4/ROBO1/CLDN15/CLDN12/EFNA5/CLDN5/SPARCL1/LRRC4C/PTPRD/ACVR1/PCDH12/PCDH18/PCDH17/PTPRS/PTPRM/PTPRF/GPC4/SCARF2/CLSTN2/CDH6/CDH5/ESAM/KLF4/PCDHGB7	58
GO:0060412	ventricular septum morphogenesis	17/2167	44/18670	3.69775e-06	6.2937e-05	4.86433e-05	SLIT3/SLIT2/GJA5/FGFR2/NOS3/HEY1/HEYL/BMP4/FZD1/SOX4/ZFPM2/TGFB2/TBX3/ROBO1/MIR17HG/ACVR1/TGFBR1	17
GO:0046068	cGMP metabolic process	10/2167	17/18670	3.90417e-06	6.62578e-05	5.12099e-05	PDE10A/NPPA/NPR1/NPR2/PDE1A/PDE2A/PDE5A/GUCY1B1/GUCY1A2/GUCY1A1	10
GO:0030326	embryonic limb morphogenesis	33/2167	125/18670	3.93607e-06	6.64141e-05	5.13307e-05	PBX1/MSX1/MSX2/GJA1/GJA5/RARG/RARB/WDR19/MAP3K20/DYNC2H1/FGFR1/ALDH1A2/SFRP2/BMP4/GLI3/GLI2/TGFB2/CRABP2/HAND2/TBX3/TBX2/RECK/FBN2/CACNA1C/ZNF358/SALL4/FRAS1/TWIST1/MYH3/ROR2/PRRX1/GPC3/INTU	33
GO:0035113	embryonic appendage morphogenesis	33/2167	125/18670	3.93607e-06	6.64141e-05	5.13307e-05	PBX1/MSX1/MSX2/GJA1/GJA5/RARG/RARB/WDR19/MAP3K20/DYNC2H1/FGFR1/ALDH1A2/SFRP2/BMP4/GLI3/GLI2/TGFB2/CRABP2/HAND2/TBX3/TBX2/RECK/FBN2/CACNA1C/ZNF358/SALL4/FRAS1/TWIST1/MYH3/ROR2/PRRX1/GPC3/INTU	33
GO:0048562	embryonic organ morphogenesis	60/2167	288/18670	4.35714e-06	7.33076e-05	5.66586e-05	STRC/MMP16/EFEMP1/KCNQ4/PTK7/MSX1/GJA1/RARG/RARB/WHRN/PCGF2/WDR19/MFAP2/FGFR2/FGFR1/ALDH1A3/MDFI/CTHRC1/EPHA2/FOXF2/FOXF1/HYAL1/FOXC2/PDGFRA/BMP4/GLI1/GLI3/GLI2/STRA6/TGFB3/RNF207/GATA2/FRZB/HAND2/ITGA8/TBX3/TBX2/YAP1/TCAP/FBN2/FBN1/MYO15A/RBPMS2/CCDC39/TWIST1/EFNA1/SIX2/COL11A1/ROR2/PRRX1/ACVR1/NPHP3/SOX17/SOX18/HOXB3/HIF1A/TCF21/TGFBR1/LRIG3/SPRY2	60
GO:0048546	digestive tract morphogenesis	18/2167	49/18670	4.49285e-06	7.53743e-05	5.82559e-05	FGFR2/EPHB3/SFRP1/SFRP2/FOXF1/PDGFRA/BMP4/GLI1/GLI3/GLI2/STRA6/EGFR/DACT1/RBPMS2/SIX2/SOX17/HIF1A/TCF21	18
GO:0061333	renal tubule morphogenesis	24/2167	78/18670	4.72618e-06	7.90623e-05	6.11063e-05	ADAMTS16/PBX1/CTNNBIP1/KLHL3/FGF1/FGF2/DCHS1/NPNT/BMP4/BMP2/GLI3/SOX8/FAT4/WT1/VEGFA/PGF/WNT2B/SIX2/WNK4/GPC3/ILK/TCF21/AGT/COL4A1	24
GO:0090101	negative regulation of transmembrane receptor protein serine/threonine kinase signaling pathway	33/2167	126/18670	4.74577e-06	7.91637e-05	6.11847e-05	RASL11B/HTRA3/HTRA1/PRDM16/ADAMTSL2/TWSG1/BMPER/FSTL3/SFRP1/SFRP2/FZD1/TGFB1I1/CHRD/ASPN/CD109/LTBP1/TGFB3/CILP/FBN2/CAV2/CAV1/FBN1/GREM1/RBPMS2/EMILIN1/NBL1/MIR17HG/WFIKKN1/PMEPA1/CCN3/ACVR1/SMAD6/TGFBR1	33
GO:0030879	mammary gland development	36/2167	143/18670	4.82028e-06	8.01782e-05	6.19688e-05	APLN/MST1/MSX1/MSX2/GJA1/TPH1/FGFR2/AR/TNFRSF11A/SOCS2/EPHA2/MST1L/ZNF703/FOXF1/BMP4/GLI3/GLI2/IRS2/TGFB3/ITGA2/NRG1/TBX3/TBX2/KALRN/VEGFA/CAV1/PAM/PGR/ROBO1/LRP5L/CYP19A1/WNT2/HIF1A/CCL11/IGFBP5/NOTCH4	36
GO:0042476	odontogenesis	34/2167	132/18670	5.10727e-06	8.44719e-05	6.52874e-05	JAG2/SP6/SDC1/MSX1/MSX2/HTRA1/TNC/AQP1/FGFR2/COL1A1/COL1A2/TNFRSF11B/PDGFRA/CCDC154/BMP4/BMP2/LAMB1/GLI3/GLI2/ASPN/TGFB2/TGFB3/HAND2/ITGA6/ALPL/PAM/TCIRG1/ADAMTS5/TWIST1/BGLAP/CD34/INHBA/SCN5A/SERPINE1	34
GO:0055007	cardiac muscle cell differentiation	34/2167	132/18670	5.10727e-06	8.44719e-05	6.52874e-05	MYBPC3/IGF1/RARB/TTN/OBSL1/NOX4/NPPA/PDGFRB/PDGFRA/BMP4/BMP2/BVES/FZD7/NEB/SGCD/SGCB/GATA6/WT1/ITGB1/NRG1/TBX3/VEGFA/TCAP/GREM1/KAT2A/SORBS2/EFNB2/DDX39B/ACVR1/RGS4/PDLIM5/MYOM1/AGT/MYH11	34
GO:1900047	negative regulation of hemostasis	19/2167	54/18670	5.14488e-06	8.48543e-05	6.55829e-05	PLAT/CD9/THBD/PRKG1/COMP/ALOX12/NOS3/ANXA2P2/PDGFRA/FAP/PDGFA/C1QTNF1/KLKB1/PROS1/THBS1/CD34/SERPINE2/SERPINE1/TFPI	19
GO:0001885	endothelial cell development	20/2167	59/18670	5.63131e-06	9.2616e-05	7.15818e-05	GSTM3/RAPGEF3/HEG1/F2RL1/PDE2A/TJP1/F11R/VEGFA/COL23A1/PECAM1/COL18A1/CLDN5/ID1/PTPRS/SOX18/CDH5/NOTCH4/STC1/S1PR3/S1PR2	20
GO:0008361	regulation of cell size	42/2167	179/18670	5.69441e-06	9.33184e-05	7.21247e-05	DPYSL2/TRIM46/KCNN4/PLEK/SHANK3/RARG/AQP1/UCN/TNFRSF12A/TMEM123/CRABP2/FN1/ARHGAP4/SPP1/NRP1/VEGFA/IL7R/MAP1B/DEPTOR/PLXNA4/PLXNA3/EFNA5/OLFM1/SLC12A8/SLC12A9/PTPRS/ANO6/CTTN/ILK/PRR16/SEMA5A/SEMA5B/SEMA6B/SEMA6C/SEMA6D/SEMA3C/SEMA3D/SEMA3A/SEMA3G/SEMA3F/SEMA4C/SEMA4G	42
GO:0055017	cardiac muscle tissue growth	29/2167	105/18670	5.70589e-06	9.33184e-05	7.21247e-05	CCM2L/KCNK2/IGF1/GJA1/FGF2/TENM4/HEG1/FGFR2/FGFR1/FOXC2/NPPA/GLI1/ZFPM2/TGFB2/MEIS1/GATA6/TBX2/YAP1/MIR17HG/SORBS2/DDX39B/RGS4/WNT2/PDLIM5/MAPK11/AGT/MIR25/SMAD1/TGFBR1	29
GO:0003177	pulmonary valve development	11/2167	21/18670	5.82347e-06	9.49761e-05	7.34059e-05	JAG1/SLIT2/GJA5/NOS3/HEY1/HEYL/BMP4/STRA6/TGFB2/ROBO1/SMAD6	11
GO:1902893	regulation of pri-miRNA transcription by RNA polymerase II	16/2167	41/18670	6.11748e-06	9.94941e-05	7.68978e-05	JUN/APLN/NFIB/NGFR/BMP4/BMP2/TGFB2/GATA2/FOS/WT1/NFATC4/TEAD1/ATOH8/HIF1A/SMAD1/SMAD6	16
GO:0072078	nephron tubule morphogenesis	23/2167	74/18670	6.13729e-06	9.95397e-05	7.69331e-05	ADAMTS16/PBX1/CTNNBIP1/KLHL3/FGF1/FGF2/DCHS1/NPNT/BMP4/BMP2/GLI3/SOX8/FAT4/WT1/VEGFA/PGF/WNT2B/SIX2/WNK4/GPC3/ILK/TCF21/AGT	23
GO:0009612	response to mechanical stimulus	47/2167	210/18670	6.44198e-06	0.000104193	8.05294e-05	SCX/JUN/STRC/HTR2A/KCNK2/KIT/ETV1/SHANK3/GJA1/WHRN/FOSB/TNC/TTN/AQP1/POSTN/UCN/DCN/NRXN2/COL1A1/TMEM150C/NPPA/STRA6/ANKRD23/PDE2A/ASIC3/FOS/PPARG/EGFR/COL3A1/ITGA2/PIEZO1/TCAP/MAP1B/ANGPT2/TLR3/PTN/LRP11/THBS1/COL11A1/PTGS2/BGLAP/SERPINE2/BACE1/AGT/IGFBP2/BAG3/BDKRB1	47
GO:0048545	response to steroid hormone	74/2167	383/18670	6.55803e-06	0.000105778	8.17544e-05	DUSP1/SDC1/SLIT3/SLIT2/RARG/RARB/BCHE/FOSB/DNAJA1/AQP1/CYP7B1/LOX/UCN/AR/PPARGC1A/COL1A1/UCP3/HEYL/FOXO3/FHL2/SFRP1/NEDD4/BMP4/GLB1/TGFB1I1/FAM107A/CALCOCO1/ASS1/AVPR1A/TGFB2/TGFB3/NR2F1/NR2F2/NR2F6/FOS/ACSBG1/PPARG/EGFR/SPP1/GNRH1/YAP1/AANAT/CAV1/ALPL/PAM/PGR/CATSPER2/PTN/THBS1/RBFOX2/KANK2/PTGS2/BGLAP/PMEPA1/ERRFI1/CCN2/PAQR7/PTPRU/RAMP2/AKR1C3/SERPINF1/TCF21/ANXA1/IGFBP2/ADAM9/IGFBP7/KLF9/SPAR…	74
GO:0045137	development of primary sexual characteristics	49/2167	223/18670	7.08908e-06	0.000114029	8.81317e-05	SCX/TEX11/MSH4/BOK/SDC1/KIT/ADAM15/SLIT3/SLIT2/PTX3/GJA1/WDR19/NOS3/AR/FSTL3/FOXO3/SFRP1/SFRP2/PDGFRB/PDGFRA/FZD4/DACH1/SOX8/ZFPM2/TGFB2/GATA6/WT1/REC8/ADCYAP1R1/GNRH1/VEGFA/KITLG/TFAP2C/PGR/ADAMTS1/TLR3/WNT2B/CYP19A1/PTPRN/PLEKHA1/AKR1C3/INHBB/INHBA/TCF21/AMH/SEMA3A/INSR/ATM/TGFBR1	49
GO:0060828	regulation of canonical Wnt signaling pathway	59/2167	286/18670	7.18111e-06	0.000115193	8.90312e-05	LYPD6/BICC1/PTK7/TBX18/DAAM2/PRDM15/TNN/FGFR2/COL1A1/GPRC5B/FOXO3/MCC/NRARP/CTHRC1/SFRP4/SFRP1/SFRP2/ZNF703/WWTR1/BMP2/DKK2/DKK3/FZD1/WNT10B/FZD7/TMEM198/GLI1/GLI3/SOX4/WLS/EGFR/FRZB/RECK/ADGRA2/EGR1/YAP1/CAV1/DACT3/DACT1/GREM1/SNAI2/TLE2/LIMD1/CAPRIN2/RBMS3/PSMC1/ROR2/PTPRU/GPC3/PLEKHA4/NPHP3/ILK/SOX17/RSPO3/SEMA5A/CTNND1/IGFBP4/IGFBP2/IGFBP6	59
GO:0032355	response to estradiol	34/2167	134/18670	7.28088e-06	0.000116474	9.00215e-05	DUSP1/MMP15/MSX2/GJA1/STXBP1/POSTN/UCN/ALDH1A2/PPARGC1A/COL1A1/SOCS2/SFRP1/ZNF703/PDGFRB/SLC6A1/ASS1/NQO1/NR2F2/EGFR/ITGA2/ADCYAP1R1/WFDC1/GH1/MAP1B/PAM/PTN/PTGS2/CCN2/RAMP2/ANXA1/AGT/IGFBP2/PTGFR/TFPI	34
GO:0060675	ureteric bud morphogenesis	21/2167	65/18670	7.83543e-06	0.000125004	9.66141e-05	ADAMTS16/PBX1/CTNNBIP1/FGF1/FGF2/DCHS1/NPNT/BMP4/BMP2/GLI3/SOX8/FAT4/WT1/VEGFA/PGF/WNT2B/SIX2/GPC3/ILK/TCF21/AGT	21
GO:0051384	response to glucocorticoid	36/2167	146/18670	7.99331e-06	0.000126831	9.80266e-05	DUSP1/SDC1/SLIT3/SLIT2/BCHE/FOSB/AQP1/UCN/UCP3/FOXO3/GLB1/FAM107A/ASS1/AVPR1A/FOS/ACSBG1/EGFR/AANAT/ALPL/PAM/PTGS2/BGLAP/ERRFI1/PTPRU/SERPINF1/ANXA1/IGFBP2/ADAM9/IGFBP7/KLF9/SPARC/PAPPA/MAOB/STC1/FIBIN/ABCC2	36
GO:0061337	cardiac conduction	36/2167	146/18670	7.99331e-06	0.000126831	9.80266e-05	CACNA2D1/CACNA2D2/KCND1/KCND2/KCND3/PKP2/KCNE4/KCNK3/KCNN2/GJA1/GJA5/ATP1B2/NPPA/NPR1/NPR2/ATP2A1/ASPH/KCNIP2/KCNJ12/RNF207/KCNK15/CACNA1C/CACNA1F/CACNA1G/CAV1/DMPK/PLN/CASQ1/SCN3B/SCN5A/SCN4B/AGT/CACNB1/CACNB2/RYR3/ABCC9	36
GO:0048593	camera-type eye morphogenesis	31/2167	118/18670	8.50513e-06	0.000134588	0.000104021	JAG1/SDK1/SHROOM2/ALDH1A3/THY1/EPHA2/FOXF2/BMP4/GLI3/STRA6/SOX8/COL8A2/COL8A1/MEIS1/FAT1/TSPAN12/NTRK2/TBX2/VEGFA/CCDC66/NECTIN3/TWIST1/PROX2/PTN/CABP4/WNT2B/PTPRM/WNT2/CALB1/HIF1A/CDON	31
GO:0014909	smooth muscle cell migration	26/2167	91/18670	8.77386e-06	0.000138466	0.000107019	IGF1/PLAT/SLIT2/MIR221/TPM1/PRKG1/PARVA/POSTN/PPARGC1A/NOX4/PDGFRB/PDGFA/ITGB3/ITGA2/LPAR1/NRP1/ADAMTS1/HAS2/CCN4/CCN3/ILK/SERPINE1/AGT/IGFBP5/IGFBP3/SEMA6D	26
GO:0090303	positive regulation of wound healing	20/2167	61/18670	9.99148e-06	0.000157258	0.000121543	PLEK/MIR221/THBD/PDPN/SELP/F3/FOXC2/CAPN3/HBEGF/TBXA2R/ADRA2A/SMOC2/DUOX1/THBS1/MYLK/CCN4/ANO6/SERPINE1/ANXA1/PLPP3	20
GO:0072171	mesonephric tubule morphogenesis	21/2167	66/18670	1.02448e-05	0.000160812	0.00012429	ADAMTS16/PBX1/CTNNBIP1/FGF1/FGF2/DCHS1/NPNT/BMP4/BMP2/GLI3/SOX8/FAT4/WT1/VEGFA/PGF/WNT2B/SIX2/GPC3/ILK/TCF21/AGT	21
GO:0007548	sex differentiation	56/2167	270/18670	1.0284e-05	0.000160997	0.000124433	SCX/PBX1/TEX11/MSH4/BOK/SDC1/KIT/ADAM15/SLIT3/SLIT2/PTX3/GJA1/WDR19/NOS3/AR/FSTL3/FOXO3/SFRP1/SFRP2/FOXF2/PDGFRB/PDGFRA/TYRO3/FZD4/DACH1/STRA6/SOX8/ZFPM2/TGFB2/GATA6/WT1/REC8/TBX3/ADCYAP1R1/GNRH1/VEGFA/KITLG/TFAP2C/PGR/ADAMTS1/TLR3/WNT2B/ROR2/CYP19A1/PTPRN/PLEKHA1/AKR1C3/INHBB/INHBA/TCF21/SYCP2/AMH/SEMA3A/INSR/ATM/TGFBR1	56
GO:0032526	response to retinoic acid	29/2167	108/18670	1.03968e-05	0.000162328	0.000125462	DUSP1/TRIM16/YES1/PTK7/GJA1/RARG/RARB/TNC/AQP1/FGFR2/ALDH1A2/LTK/COL1A1/TIE1/EPHA3/PDGFRB/WNT10B/FZD4/FZD7/PPARG/YAP1/FZD10/WNT2/SERPINF1/IGFBP2/IGFBP7/KLF4/PTGES/ATM	29
GO:0050926	regulation of positive chemotaxis	12/2167	26/18670	1.16841e-05	0.000181943	0.000140621	KDR/F2RL1/CDH13/F3/CXCL8/ITGA2/VEGFC/VEGFA/PGF/ANGPT2/NTF3/AGER	12
GO:0060415	muscle tissue morphogenesis	24/2167	82/18670	1.22768e-05	0.000190665	0.000147363	MYBPC3/CCM2L/PKP2/TPM1/TTN/OBSL1/HEG1/FGFR2/MYLK2/FOXC2/BMP2/FZD1/ZFPM2/TGFB2/DLL4/COL3A1/NRG1/TCAP/MYLK/COL11A1/WNT2/MYOM1/TNNC1/TGFBR1	24
GO:0045746	negative regulation of Notch signaling pathway	16/2167	43/18670	1.2542e-05	0.000193983	0.000149927	JAG2/JAG1/FBXW7/HEY1/NRARP/EGFL7/DLL4/GATA2/PEAR1/EGFR/TSPAN15/TCIM/BEND6/NIBAN2/NOTCH3/NOTCH4	16
GO:0090257	regulation of muscle system process	54/2167	259/18670	1.25567e-05	0.000193983	0.000149927	GSTM2/MYBPC3/PKP2/IGF1/KIT/CNN1/GJA5/GTF2IRD2/GTF2IRD1/TPM1/PRKG1/NOL3/UCN/NOS3/PPARGC1A/MYLK2/FOXO3/PIK3CG/NPPA/NPNT/ATP2A1/TACR1/CALCRL/TBXA2R/ADRA2C/ADRA2A/RNF207/PDE5A/ITGA2/HAND2/CACNA1C/CAV1/DMPK/PLN/P2RX1/MIR17HG/GUCY1A1/CASQ1/MYL5/DDX39B/MYL9/PTGS2/ERRFI1/CCN2/LMCD1/CTTN/RGS4/SCN5A/TNNC1/AGT/IGFBP5/KLF4/STC1/MIR25	54
GO:0030048	actin filament-based movement	35/2167	143/18670	1.26249e-05	0.000194522	0.000150344	CACNA2D1/MYBPC3/KCND3/PKP2/KCNE4/KCNJ8/KCNN2/WIPF3/GJA1/GJA5/TPM4/TPM1/TTN/PARVA/PDPN/EMP2/MYLK2/ATP2A1/NEB/SGCD/RNF207/MYO1B/TCAP/CACNA1C/CACNA1G/CAV1/PLN/MYH3/FRMD6/SCN3B/SCN5A/SCN4B/TNNC1/CACNB2/STC1	35
GO:0050819	negative regulation of coagulation	19/2167	57/18670	1.26598e-05	0.000194548	0.000150364	PLAT/CD9/THBD/PRKG1/ALOX12/NOS3/ANXA2P2/PDGFRA/PROCR/FAP/PDGFA/C1QTNF1/KLKB1/PROS1/THBS1/CD34/SERPINE2/SERPINE1/TFPI	19
GO:0032535	regulation of cellular component size	71/2167	370/18670	1.27462e-05	0.000195364	0.000150994	DPYSL2/TRIM46/KCNN4/PLEK/SHANK3/SLIT2/RARG/CFL2/AQP1/F2RL1/C15orf62/UCN/FCHSD1/CDC42EP5/CDC42EP4/TNFRSF12A/ELN/NEB/SPIRE2/CARMIL2/TMEM123/LMOD1/CRABP2/FN1/ARHGAP4/SPP1/NRP1/VEGFA/VILL/IL7R/NCKAP1/EPS8/MAP1B/CSF3/DEPTOR/PLXNA4/PLXNA3/PLEKHH2/SPTBN5/VASP/LIMA1/EFNA5/AVIL/OLFM1/KANK4/KANK3/SLC12A8/SLC12A9/PTPRS/ANO6/CTTN/KIRREL1/ILK/PRR16/CCL11/SEMA5A/SEMA5B/SEMA6B/SEMA6C/SEMA6D/RHOBTB1/WASH3P/SEMA3…	71
GO:0048588	developmental cell growth	50/2167	234/18670	1.29526e-05	0.00019801	0.000153039	DPYSL2/TRIM46/IGF1/SLIT3/SLIT2/RARG/POSTN/TNFRSF12A/NPPA/VCL/LAMB2/RAPH1/NDN/NLGN3/CRABP2/FN1/ARHGAP4/SPP1/ITGB1/NRP1/VEGFA/MAP1B/FLRT1/PLXNA4/PLXNA3/SORBS2/EFNA5/DDX39B/OLFM1/DCLK1/PTPRS/CTTN/RGS4/ILK/PDLIM5/UNC13A/AGT/SEMA5A/SEMA5B/SEMA6B/SEMA6C/SEMA6D/SEMA3C/SEMA3D/SEMA3A/SEMA3G/SEMA3F/SEMA4C/SEMA4G/APP	50
GO:0014074	response to purine-containing compound	36/2167	149/18670	1.29946e-05	0.000198133	0.000153135	GSTM2/JUN/DUSP1/RAPGEF3/SDC1/TEK/FOSB/THBD/AQP1/PPARGC1A/COL1A1/NOX4/P2RY11/PIK3CG/WNT10B/SLC6A1/ASS1/PDE2A/PDE3A/PLA2G5/FOS/PPARG/WT1/AANAT/SLC26A6/P2RX5/P2RX1/DUOX1/PTGS2/PTPRN/IGFBP5/DGKQ/APP/SPARC/STC1/RYR3	36
GO:0051480	regulation of cytosolic calcium ion concentration	69/2167	357/18670	1.31175e-05	0.000199488	0.000154182	CACNA2D1/AGTR1/GSTM2/RIC3/HTR2A/BOK/TSPOAP1/KCNK3/GIPR/GJA1/FGF2/TMEM178A/SYNPO/NOL3/F2RL1/F2RL3/SNCA/FPR3/THY1/GRIN2C/ANXA2P2/PIK3CG/CAPN3/PDGFRA/TACR1/PLCB1/PLCB2/CEMIP/TBXA2R/EDNRA/EDNRB/AVPR1A/CXCR2/PDE6B/PLA2G6/GATA2/ITGAV/ADCYAP1R1/LPAR1/LPAR2/CACNA1C/CAV1/GNG3/FAM155A/ACKR3/ACKR2/C1QTNF1/TRPC6/TRPC4/PLN/P2RX5/P2RX1/LIME1/PTGER3/CASQ1/GNA13/PTH1R/MCHR1/CALB1/GPR4/AGT/CACNB2/PTGFR/RYR3/APLNR…	69
GO:0046660	female sex differentiation	30/2167	115/18670	1.37177e-05	0.000208076	0.000160819	MSH4/KIT/SLIT3/SLIT2/PTX3/NOS3/FOXO3/SFRP1/PDGFRA/TYRO3/FZD4/DACH1/STRA6/ZFPM2/WT1/TBX3/ADCYAP1R1/GNRH1/VEGFA/KITLG/PGR/ADAMTS1/CYP19A1/PTPRN/PLEKHA1/INHBB/INHBA/AMH/INSR/ATM	30
GO:0048644	muscle organ morphogenesis	25/2167	88/18670	1.44657e-05	0.000218854	0.00016915	MYBPC3/CCM2L/PKP2/TPM1/TTN/OBSL1/LIF/HEG1/FGFR2/MYLK2/FOXC2/BMP2/FZD1/ZFPM2/TGFB2/DLL4/COL3A1/NRG1/TCAP/MYLK/COL11A1/WNT2/MYOM1/TNNC1/TGFBR1	25
GO:0030178	negative regulation of Wnt signaling pathway	46/2167	210/18670	1.45198e-05	0.000219107	0.000169346	CTNNBIP1/BICC1/TAX1BP3/TBX18/TNN/APCDD1/MDFI/FOXO3/MCC/CTHRC1/SFRP4/SFRP1/SFRP2/WWTR1/BMP2/IFT80/DKK2/DKK3/FZD1/GLI1/GLI3/GRB10/NXN/FRZB/EGR1/CAV1/DACT3/DACT1/GREM1/NFATC4/SNAI2/TLE2/LIMD1/SHISA2/RBMS3/PSMC1/ROR2/TRABD2B/PTPRU/GPC3/NPHP3/SOX17/CTNND1/IGFBP4/IGFBP2/IGFBP6	46
GO:0035637	multicellular organismal signaling	45/2167	204/18670	1.48447e-05	0.000223357	0.00017263	CACNA2D1/CACNA2D2/KCND1/KCND2/KCND3/JAM3/PKP2/KCNE4/KCNK3/KCNN2/GJA1/GJA5/ATP1B2/CNTNAP1/NPPA/NPR1/NPR2/ATP2A1/ASPH/KCNIP2/KCNJ12/AVPR1A/RNF207/ITGA2/NTRK2/KCNK15/CACNA1C/CACNA1F/CACNA1H/CACNA1G/CAV1/DMPK/PLN/P2RX1/CASQ1/SCN3B/SCN9A/SCN5A/SCN4B/AGT/CACNB1/CACNB2/NFASC/RYR3/ABCC9	45
GO:0036303	lymph vessel morphogenesis	10/2167	19/18670	1.48778e-05	0.000223357	0.00017263	PDPN/EPHA2/FOXC2/VEGFC/VEGFA/PROX2/CCBE1/FLT4/SOX18/PTPN14	10
GO:0031099	regeneration	44/2167	198/18670	1.51314e-05	0.000226583	0.000175124	JUN/JAM3/IGF1/ADAM15/NNMT/CD9/GJA1/MIR221/GAS6/TNC/MATN2/POSTN/THY1/CAPN3/LAMB2/ENO3/WNT10B/FZD7/GLI1/GLI3/PPARG/EGFR/SPP1/LCP1/PTGFRN/YAP1/MAP1B/PGF/ANGPT2/MAPK8IP3/PTN/HGF/PRRX1/PTPN3/CCN3/PTPRU/PTPRS/PTPRF/RGMA/ANXA1/RTN4RL2/RTN4RL1/KLF4/C5AR1	44
GO:0061387	regulation of extent of cell growth	29/2167	110/18670	1.52517e-05	0.000227803	0.000176066	DPYSL2/TRIM46/TNFRSF12A/CRABP2/FN1/ARHGAP4/SPP1/NRP1/VEGFA/MAP1B/PLXNA4/PLXNA3/EFNA5/OLFM1/PTPRS/CTTN/ILK/SEMA5A/SEMA5B/SEMA6B/SEMA6C/SEMA6D/SEMA3C/SEMA3D/SEMA3A/SEMA3G/SEMA3F/SEMA4C/SEMA4G	29
GO:0030195	negative regulation of blood coagulation	18/2167	53/18670	1.59161e-05	0.000237121	0.000183268	PLAT/CD9/THBD/PRKG1/ALOX12/NOS3/ANXA2P2/PDGFRA/FAP/PDGFA/C1QTNF1/KLKB1/PROS1/THBS1/CD34/SERPINE2/SERPINE1/TFPI	18
GO:0008406	gonad development	47/2167	217/18670	1.60771e-05	0.000238912	0.000184653	SCX/TEX11/MSH4/BOK/SDC1/KIT/ADAM15/SLIT3/SLIT2/PTX3/GJA1/WDR19/NOS3/AR/FSTL3/FOXO3/SFRP1/SFRP2/PDGFRB/PDGFRA/FZD4/SOX8/ZFPM2/TGFB2/GATA6/WT1/REC8/GNRH1/VEGFA/KITLG/TFAP2C/PGR/ADAMTS1/TLR3/WNT2B/CYP19A1/PTPRN/PLEKHA1/AKR1C3/INHBB/INHBA/TCF21/AMH/SEMA3A/INSR/ATM/TGFBR1	47
GO:1903524	positive regulation of blood circulation	22/2167	73/18670	1.68014e-05	0.000249044	0.000192483	HTR2A/APLN/GJA1/GJA5/TPM1/F2RL1/UCN/NPPA/ATP2A1/TBXA2R/ADRA2C/AVPR1A/TGFB2/RNF207/EGFR/CAV1/HRH1/SMTNL1/PTGS2/CCN2/SCN3B/RGS4	22
GO:0050918	positive chemotaxis	21/2167	68/18670	1.71594e-05	0.000253707	0.000196088	KDR/FGF2/FGF7/F2RL1/CDH13/F3/BMP4/CXCL8/ITGA2/NRP1/VEGFC/VEGFA/PGF/PLXNB3/ANGPT2/ANGPT1/ROBO3/HGF/NTF3/SEMA5A/AGER	21
GO:0007265	Ras protein signal transduction	82/2167	448/18670	1.77e-05	0.000261042	0.000201756	AGTR1/JUN/RAPGEF3/IGF1/CNKSR1/RAP2A/ARHGEF1/TAX1BP3/CYTH3/PRKD1/PLK2/FGD2/FGD5/MCF2/FGF2/HEG1/PDPN/F2RL1/F2RL3/C15orf62/CDH13/PREX2/NGFR/COL1A2/RRAS2/CDC42EP5/CDC42EP4/ARHGEF40/PDGFRB/ARHGEF25/ARHGEF28/ARHGEF37/ARHGEF10/ARHGEF15/ARHGEF17/IRS2/ADRA2A/DLC1/TGFB2/ARHGAP6/ARHGAP4/COL3A1/SHC3/OGT/ITGB1/NRG1/OPHN1/LPAR1/KALRN/NRP1/KITLG/RND3/RERG/ARFGEF3/NCKAP1/EPS8/RAB3D/PLEKHG4/PLEKHG5/PECAM1/RAB26/R…	82
GO:1901343	negative regulation of vasculature development	42/2167	187/18670	1.78542e-05	0.000262408	0.000202813	PDCD4/CARD10/TEK/PLK2/MIR221/MEOX2/DCN/HSPG2/NGFR/MINAR1/ECSCR/TIE1/EPHA2/NPR1/BMP4/MMRN2/CREB3L1/SULF1/TBXA2R/TGFB2/DLL4/ISM1/PPARG/WT1/ADGRB1/STARD13/EMILIN1/ADAMTS9/ANGPT2/PTN/THBS2/THBS1/PTPRM/NIBAN2/SERPINE1/SERPINF1/GPR4/AGT/KLF4/SPARC/COL4A2/SPRY2	42
GO:0060445	branching involved in salivary gland morphogenesis	11/2167	23/18670	1.78823e-05	0.000262408	0.000202813	FGF7/FGFR2/FGFR1/LAMA1/PDGFA/NRP1/SNAI2/HGF/NTN4/SEMA3C/SEMA3A	11
GO:0007202	activation of phospholipase C activity	13/2167	31/18670	1.82084e-05	0.000265861	0.000205481	HTR2A/SELE/PLCB2/EDNRA/AVPR1A/ARHGAP6/EGFR/NTRK2/ADCYAP1R1/LPAR1/LPAR2/AGT/C5AR1	13
GO:1902895	positive regulation of pri-miRNA transcription by RNA polymerase II	13/2167	31/18670	1.82084e-05	0.000265861	0.000205481	JUN/APLN/NGFR/BMP2/TGFB2/GATA2/FOS/WT1/TEAD1/ATOH8/HIF1A/SMAD1/SMAD6	13
GO:0006929	substrate-dependent cell migration	12/2167	27/18670	1.88122e-05	0.000273993	0.000211766	SLIT2/CUZD1/TNFRSF12A/FN1/ITGA2/OPHN1/NRP1/VEGFC/SNAI2/ROBO1/CTTN/ITGA11	12
GO:0001946	lymphangiogenesis	9/2167	16/18670	2.00258e-05	0.000290946	0.000224869	PDPN/EPHA2/FOXC2/VEGFC/PROX2/CCBE1/FLT4/SOX18/PTPN14	9
GO:0007043	cell-cell junction assembly	32/2167	129/18670	2.18835e-05	0.000314954	0.000243425	PKP2/CD9/GJA1/GJA5/GJA4/PARD3/HEG1/CDH24/CDH11/CDH13/FSCN1/CNTNAP1/EPHA2/ZNF703/VCL/TJP1/F11R/FBF1/CAV1/SNAI1/SNAI2/PECAM1/TLN2/CLDN5/MICALL2/RAMP2/AGT/CTNND1/CDH6/CDH5/ESAM/NFASC	32
GO:0055008	cardiac muscle tissue morphogenesis	21/2167	69/18670	2.19925e-05	0.000314954	0.000243425	MYBPC3/CCM2L/PKP2/TPM1/TTN/OBSL1/HEG1/FGFR2/MYLK2/FOXC2/BMP2/ZFPM2/TGFB2/DLL4/NRG1/TCAP/COL11A1/WNT2/MYOM1/TNNC1/TGFBR1	21
GO:0071300	cellular response to retinoic acid	21/2167	69/18670	2.19925e-05	0.000314954	0.000243425	YES1/PTK7/RARG/RARB/TNC/AQP1/FGFR2/ALDH1A2/LTK/COL1A1/EPHA3/WNT10B/FZD4/FZD7/PPARG/YAP1/FZD10/WNT2/SERPINF1/KLF4/ATM	21
GO:0031102	neuron projection regeneration	19/2167	59/18670	2.20953e-05	0.000314954	0.000243425	JUN/JAM3/MIR221/TNC/MATN2/THY1/LAMB2/SPP1/MAP1B/MAPK8IP3/PTN/HGF/PRRX1/PTPRS/PTPRF/RGMA/RTN4RL2/RTN4RL1/KLF4	19
GO:0070527	platelet aggregation	19/2167	59/18670	2.20953e-05	0.000314954	0.000243425	PLEK/CD9/GAS6/PRKG1/STXBP1/PDPN/COMP/ALOX12/PIK3CG/SLC7A11/PDGFRA/VCL/TYRO3/PEAR1/ITGB3/C1QTNF1/MYL9/ILK/SERPINE2	19
GO:0001656	metanephros development	25/2167	90/18670	2.21087e-05	0.000314954	0.000243425	LIF/WWTR1/FOXC2/PDGFRB/PDGFRA/BMP4/LAMB2/GLI3/SOX8/CXCR2/PDGFA/FAT4/WT1/ITGA8/EGR1/YAP1/FBN1/FRAS1/SIX2/AKR1B1/CD34/GPC3/CALB1/TCF21/SPRY1	25
GO:0010717	regulation of epithelial to mesenchymal transition	25/2167	90/18670	2.21087e-05	0.000314954	0.000243425	JAG1/MIR221/PDPN/COL1A1/SFRP1/SFRP2/EPHA3/ZNF703/WWTR1/BMP4/BMP2/TGFB1I1/PHLDB1/PHLDB2/TGFB2/TGFB3/LOXL2/DACT3/GREM1/SNAI1/TWIST1/EFNA1/OLFM1/ACVR1/TGFBR1	25
GO:0046849	bone remodeling	25/2167	90/18670	2.21087e-05	0.000314954	0.000243425	GJA1/TPH1/P3H4/NOX4/TNFRSF11B/TNFRSF11A/CTHRC1/SFRP1/EPHA2/CCDC154/TGFB3/TMEM119/EGFR/SPP1/ITGB3/SYT7/GREM1/RAB3D/TCIRG1/PTN/LRP5L/PTH1R/BGLAP/LEPR/CTSK	25
GO:1903672	positive regulation of sprouting angiogenesis	20/2167	64/18670	2.22895e-05	0.00031676	0.00024482	AGTR1/KDR/PLK2/FGF1/FGF2/BMPER/JCAD/FOXC2/GATA2/ITGA5/NRP1/VEGFA/PTGS2/SRPX2/S100A1/ANXA1/KLF4/RHOJ/APLNR/SMAD1	20
GO:0046545	development of primary female sexual characteristics	27/2167	101/18670	2.25937e-05	0.000320305	0.00024756	MSH4/KIT/SLIT3/SLIT2/PTX3/NOS3/FOXO3/SFRP1/PDGFRA/FZD4/DACH1/ZFPM2/WT1/ADCYAP1R1/GNRH1/VEGFA/KITLG/PGR/ADAMTS1/CYP19A1/PTPRN/PLEKHA1/INHBB/INHBA/AMH/INSR/ATM	27
GO:0070371	ERK1 and ERK2 cascade	62/2167	317/18670	2.43187e-05	0.000343928	0.000265818	JUN/DUSP1/DUSP6/FBXW7/HTR2A/KDR/IGF1/KIT/CNKSR3/TEK/MIR221/GAS6/FGF2/MAP3K12/LIF/F2RL1/BMPER/FGFR2/NOX4/TNFRSF11A/EPHA2/CAVIN3/PDGFRB/PDGFRA/NPNT/BMP4/BMP2/TNFAIP8L3/PDGFA/PLA2G5/PDGFC/FN1/EGFR/ITGAV/HAND2/NRP1/AKAP12/ACKR3/TIMP3/EMILIN1/ANGPT1/FBLN1/ABCA7/ROS1/FLT1/FLT4/ERRFI1/CCN2/CCN1/CD44/CAMK2N1/CCL14/CCL11/AGT/BTN2A2/KLF4/APP/C5AR1/AGER/SPRY4/SPRY2/SPRY1	62
GO:0030516	regulation of axon extension	26/2167	96/18670	2.48505e-05	0.000350602	0.000270976	DPYSL2/TRIM46/TNFRSF12A/FN1/ARHGAP4/NRP1/VEGFA/MAP1B/PLXNA4/PLXNA3/OLFM1/PTPRS/CTTN/ILK/SEMA5A/SEMA5B/SEMA6B/SEMA6C/SEMA6D/SEMA3C/SEMA3D/SEMA3A/SEMA3G/SEMA3F/SEMA4C/SEMA4G	26
GO:0010171	body morphogenesis	17/2167	50/18670	2.6801e-05	0.000375406	0.000290147	SCX/CRISPLD1/MSX1/COL1A1/PDGFRA/MMP2/PHLDB1/PHLDB2/STRA6/ASPH/TGFB3/MYH3/CLDN5/GPC3/PLEKHA1/CDON/SSBP3	17
GO:0010718	positive regulation of epithelial to mesenchymal transition	17/2167	50/18670	2.6801e-05	0.000375406	0.000290147	JAG1/MIR221/PDPN/COL1A1/ZNF703/WWTR1/BMP4/BMP2/TGFB1I1/TGFB2/TGFB3/LOXL2/SNAI1/TWIST1/OLFM1/ACVR1/TGFBR1	17
GO:0060976	coronary vasculature development	17/2167	50/18670	2.6801e-05	0.000375406	0.000290147	APLN/PTK7/DYNC2H1/PCSK5/PDGFRB/BMP4/SGCD/LTBP1/GATA6/HAND2/NRP1/VEGFA/ADAMTS6/GPC3/APLNR/SMAD6/TGFBR1	17
GO:0007422	peripheral nervous system development	22/2167	75/18670	2.6886e-05	0.000375698	0.000290373	GSTM3/ETV1/PARD3/CNTNAP1/ARHGEF10/LAMA2/LAMB2/EDNRB/SOX8/PMP22/ISL2/NRG1/HAND2/NTRK2/ADGRB1/ADGRG6/PLXNA4/NTF3/GPC1/ILK/NFASC/LGI4	22
GO:0061311	cell surface receptor signaling pathway involved in heart development	13/2167	32/18670	2.74175e-05	0.000382212	0.000295408	JAG1/MSX1/MSX2/HEY1/HEYL/BMP4/BMP2/DLL4/HAND2/SNAI1/SNAI2/ACVR1/SOX17	13
GO:0033688	regulation of osteoblast proliferation	12/2167	28/18670	2.94504e-05	0.000409577	0.000316557	TNN/FGFR2/CTHRC1/SFRP1/NPR3/BMP2/SOX8/TMEM119/ITGAV/GREM1/PLXNB1/CCN1	12
GO:0048286	lung alveolus development	15/2167	41/18670	2.95249e-05	0.00040964	0.000316606	LIF/FGFR2/FOXF1/SLC7A11/BMP4/STRA6/TGFB3/GATA6/PDGFA/PKDCC/PGR/FLT4/ERRFI1/TCF21/IGFBP5	15
GO:0051591	response to cAMP	26/2167	97/18670	3.02453e-05	0.000418644	0.000323565	JUN/DUSP1/RAPGEF3/SDC1/TEK/FOSB/THBD/AQP1/COL1A1/NOX4/PIK3CG/WNT10B/ASS1/PDE2A/PLA2G5/FOS/WT1/AANAT/SLC26A6/DUOX1/PTPRN/IGFBP5/DGKQ/APP/SPARC/STC1	26
GO:0048041	focal adhesion assembly	23/2167	81/18670	3.16894e-05	0.000437355	0.000338027	KDR/LIMCH1/TEK/THY1/SFRP1/EPHA3/COL16A1/FAM107A/PHLDB2/DLC1/ARHGAP6/LIMS1/ITGA2/ACTN1/NRP1/VEGFA/SORBS1/EFNA5/THBS1/FERMT2/PTPRK/CTTN/RHOD	23
GO:0035296	regulation of tube diameter	34/2167	143/18670	3.18873e-05	0.000437355	0.000338027	AGTR1/HTR2A/APLN/GJA1/GJA5/ADCY6/PRKG1/F2RL1/COMP/ALOX12/UCN/NOS3/FOXC2/NPPA/NPR1/TBXA2R/ADRA2C/ADRA2A/EDNRA/EDNRB/AVPR1A/PLA2G6/EGFR/ITGA1/CAV1/ACTA2/P2RX1/GUCY1A1/HRH1/SMTNL1/PTGS2/PTPRM/AGT/BDKRB2	34
GO:0097746	regulation of blood vessel diameter	34/2167	143/18670	3.18873e-05	0.000437355	0.000338027	AGTR1/HTR2A/APLN/GJA1/GJA5/ADCY6/PRKG1/F2RL1/COMP/ALOX12/UCN/NOS3/FOXC2/NPPA/NPR1/TBXA2R/ADRA2C/ADRA2A/EDNRA/EDNRB/AVPR1A/PLA2G6/EGFR/ITGA1/CAV1/ACTA2/P2RX1/GUCY1A1/HRH1/SMTNL1/PTGS2/PTPRM/AGT/BDKRB2	34
GO:0070372	regulation of ERK1 and ERK2 cascade	59/2167	300/18670	3.20133e-05	0.000437355	0.000338027	JUN/DUSP1/DUSP6/FBXW7/HTR2A/KDR/KIT/CNKSR3/TEK/MIR221/GAS6/FGF2/MAP3K12/LIF/F2RL1/BMPER/FGFR2/NOX4/TNFRSF11A/EPHA2/CAVIN3/PDGFRB/PDGFRA/NPNT/BMP4/BMP2/TNFAIP8L3/PDGFA/PLA2G5/PDGFC/FN1/EGFR/HAND2/NRP1/AKAP12/ACKR3/TIMP3/EMILIN1/ANGPT1/FBLN1/ABCA7/ROS1/FLT1/FLT4/ERRFI1/CCN2/CCN1/CD44/CAMK2N1/CCL14/CCL11/BTN2A2/KLF4/APP/C5AR1/AGER/SPRY4/SPRY2/SPRY1	59
GO:0016525	negative regulation of angiogenesis	39/2167	173/18670	3.20453e-05	0.000437355	0.000338027	CARD10/TEK/PLK2/MIR221/MEOX2/DCN/HSPG2/NGFR/MINAR1/ECSCR/TIE1/EPHA2/NPR1/MMRN2/CREB3L1/SULF1/TBXA2R/TGFB2/DLL4/ISM1/PPARG/ADGRB1/STARD13/EMILIN1/ADAMTS9/ANGPT2/PTN/THBS2/THBS1/PTPRM/NIBAN2/SERPINE1/SERPINF1/GPR4/AGT/KLF4/SPARC/COL4A2/SPRY2	39
GO:0055002	striated muscle cell development	39/2167	173/18670	3.20453e-05	0.000437355	0.000338027	CACNA2D2/MYBPC3/IGF1/SDC1/CFL2/TPM1/TTN/OBSL1/COMP/LOX/NPPA/CAPN3/PDGFRB/PDGFRA/BMP4/BVES/WNT10B/NEB/SGCD/SGCB/LMOD1/ITGB1/PGM5/TBX3/VEGFA/TCAP/CAV2/SORBS2/MYH3/CASQ1/DDX39B/RGS4/NIBAN2/PDLIM5/MYOM1/CSRP2/AGT/MYORG/MYH11	39
GO:0022602	ovulation cycle process	16/2167	46/18670	3.33769e-05	0.000454469	0.000351254	SLIT3/SLIT2/PTX3/NOS3/FOXO3/PDGFRA/FZD4/TGFB2/TGFB3/PAM/PGR/ADAMTS1/PTPRN/PLEKHA1/INHBA/AMH	16
GO:0071902	positive regulation of protein serine/threonine kinase activity	64/2167	334/18670	3.49596e-05	0.000474915	0.000367057	DUSP6/HTR2A/MTCP1/IGF2/IGF1/KIT/FGD2/FGF1/FGF2/MAP3K20/DRD4/MAP3K12/MLKL/FGFR1/SNCA/NOX4/CCNT2/TNFRSF11A/PIK3CG/PDGFRB/BMP4/BMP2/FZD4/FZD8/CEMIP/ADRA2A/MAP4K3/NRK/TGFB3/PDE5A/PDGFA/PDGFC/SAMD5/EGFR/ITGA1/NRG1/LPAR1/VEGFA/KITLG/GH1/MUC20/GHR/GNG3/TCIM/C1QTNF2/CSPG4/MAPK8IP3/ROBO1/HGF/THBS1/FZD10/NTF3/ROR2/FLT1/TPD52L1/ILK/MAPK11/ADAM9/INSR/C5AR1/AGER/TGFBR1/S1PR2/SPRY2	64
GO:0033692	cellular polysaccharide biosynthetic process	21/2167	71/18670	3.54696e-05	0.000479743	0.000370788	IGF2/IGF1/ENPP1/CSGALNACT1/GBE1/IRS2/EPM2AIP1/B3GNT9/B3GNT5/B3GNT2/PGM1/PHKG1/C1QTNF2/SORBS1/HS2ST1/HAS1/HAS2/PPP1R3C/PPP1R3B/PPP1R3E/INSR	21
GO:0055001	muscle cell development	41/2167	186/18670	3.54788e-05	0.000479743	0.000370788	CACNA2D2/MYBPC3/IGF1/SDC1/CFL2/TPM1/TTN/OBSL1/COMP/LOX/NPPA/CAPN3/PDGFRB/PDGFRA/BMP4/BVES/WNT10B/NEB/SGCD/SGCB/LMOD1/ITGB1/PGM5/TBX3/VEGFA/TCAP/CAV2/NFATC4/SORBS2/MYH3/CASQ1/DDX39B/RAMP2/RGS4/NIBAN2/PDLIM5/MYOM1/CSRP2/AGT/MYORG/MYH11	41
GO:0035150	regulation of tube size	34/2167	144/18670	3.71557e-05	0.000499404	0.000385984	AGTR1/HTR2A/APLN/GJA1/GJA5/ADCY6/PRKG1/F2RL1/COMP/ALOX12/UCN/NOS3/FOXC2/NPPA/NPR1/TBXA2R/ADRA2C/ADRA2A/EDNRA/EDNRB/AVPR1A/PLA2G6/EGFR/ITGA1/CAV1/ACTA2/P2RX1/GUCY1A1/HRH1/SMTNL1/PTGS2/PTPRM/AGT/BDKRB2	34
GO:0060688	regulation of morphogenesis of a branching structure	18/2167	56/18670	3.71558e-05	0.000499404	0.000385984	FGF7/FGFR2/FGFR1/AR/SFRP1/BMP4/SULF1/SOX8/PDGFA/VEGFA/SNAI2/PGF/HGF/WNT2B/SIX2/NTN4/WNT2/AGT	18
GO:1990138	neuron projection extension	38/2167	168/18670	3.71888e-05	0.000499404	0.000385984	DPYSL2/TRIM46/SLIT3/SLIT2/POSTN/TNFRSF12A/VCL/LAMB2/RAPH1/NDN/NLGN3/FN1/ARHGAP4/ITGB1/NRP1/VEGFA/MAP1B/FLRT1/PLXNA4/PLXNA3/OLFM1/DCLK1/PTPRS/CTTN/ILK/UNC13A/SEMA5A/SEMA5B/SEMA6B/SEMA6C/SEMA6D/SEMA3C/SEMA3D/SEMA3A/SEMA3G/SEMA3F/SEMA4C/SEMA4G	38
GO:0055074	calcium ion homeostasis	84/2167	471/18670	3.73268e-05	0.000500111	0.00038653	CACNA2D1/AGTR1/GSTM2/RIC3/HTR2A/BOK/TSPOAP1/KCNK3/GIPR/GJA1/FGF2/TMEM178A/DRD4/SYNPO/NOL3/F2RL1/F2RL3/SNCA/FPR3/THY1/GRIN2C/KL/ANXA2P2/PIK3CG/SLC25A27/CAPN3/PDGFRA/ATP2A1/TACR1/PLCB1/PLCB2/CEMIP/TBXA2R/SGCD/EDNRA/EDNRB/AVPR1A/CXCR2/PDE6B/PLA2G6/GATA2/ITGAV/ADCYAP1R1/LPAR1/LPAR2/CACNA1C/CAV1/GNG3/FAM155A/ACKR3/ACKR2/DMPK/C1QTNF1/TCIRG1/TRPC6/TRPC4/PLN/P2RX5/P2RX1/LIME1/PTGER3/CASQ1/GNA13/PTH1R/MCH…	84
GO:0032872	regulation of stress-activated MAPK cascade	49/2167	237/18670	3.89535e-05	0.000520714	0.000402454	DUSP1/TNFRSF19/PDCD4/RAP2A/IGF1R/FGD2/MAP3K20/MAP3K12/DNAJA1/AIDA/F2RL1/MLKL/TNFRSF11A/SFRP1/SFRP2/KLHL31/BMP2/MMP8/FZD4/FZD7/FZD8/PLCB1/NRK/UNC5CL/RELL1/RELL2/TGFB2/MECOM/SAMD5/EGFR/HAND2/VEGFA/SH3RF3/DACT1/MAPK8IP3/TLR3/HGF/FZD10/ROR2/FLT4/TPD52L1/CCN2/MID1/GPS2/TRAF4/SEMA3A/SEMA4C/APP/AGER	49
GO:0007219	Notch signaling pathway	42/2167	193/18670	3.94377e-05	0.000525985	0.000406528	JAG2/JAG1/PBX1/FBXW7/KIT/CNTN1/SUSD5/POSTN/NOS3/HEY1/HEYL/NRARP/FOXC2/BMP2/MAML3/DTX3/TGFB2/EGFL7/DLL4/GATA2/FAT4/PEAR1/EGFR/NEURL1B/ZNF423/TBX2/TSPAN15/TCIM/SNAI1/SNAI2/PLN/ROBO1/SORBS2/BEND6/CCN3/MIB2/NIBAN2/CDH6/NOTCH3/NOTCH4/APP/S1PR3	42
GO:0014812	muscle cell migration	27/2167	104/18670	3.97519e-05	0.000528972	0.000408836	IGF1/PLAT/SLIT2/MIR221/TPM1/PRKG1/PARVA/POSTN/PPARGC1A/NOX4/PDGFRB/PDGFA/ITGB3/ITGA2/LPAR1/NRP1/ADAMTS1/HAS2/CCN4/CCN3/ILK/SERPINE1/ANXA1/AGT/IGFBP5/IGFBP3/SEMA6D	27
GO:0006874	cellular calcium ion homeostasis	82/2167	458/18670	3.99442e-05	0.000530325	0.000409882	CACNA2D1/AGTR1/GSTM2/RIC3/HTR2A/BOK/TSPOAP1/KCNK3/GIPR/GJA1/FGF2/TMEM178A/DRD4/SYNPO/NOL3/F2RL1/F2RL3/SNCA/FPR3/THY1/GRIN2C/ANXA2P2/PIK3CG/SLC25A27/CAPN3/PDGFRA/ATP2A1/TACR1/PLCB1/PLCB2/CEMIP/TBXA2R/EDNRA/EDNRB/AVPR1A/CXCR2/PDE6B/PLA2G6/GATA2/ITGAV/ADCYAP1R1/LPAR1/LPAR2/CACNA1C/CAV1/GNG3/FAM155A/ACKR3/ACKR2/DMPK/C1QTNF1/TCIRG1/TRPC6/TRPC4/PLN/P2RX5/P2RX1/LIME1/PTGER3/CASQ1/GNA13/PTH1R/MCHR1/CALB1…	82
GO:0010464	regulation of mesenchymal cell proliferation	13/2167	33/18670	4.0449e-05	0.000535812	0.000414123	CTNNBIP1/NFIB/FGFR2/FGFR1/FOXF1/BMP4/IRS2/CHRD/PDGFA/VEGFA/PTN/PRRX1/WNT2	13
GO:2000181	negative regulation of blood vessel morphogenesis	39/2167	175/18670	4.20763e-05	0.00055611	0.000429811	CARD10/TEK/PLK2/MIR221/MEOX2/DCN/HSPG2/NGFR/MINAR1/ECSCR/TIE1/EPHA2/NPR1/MMRN2/CREB3L1/SULF1/TBXA2R/TGFB2/DLL4/ISM1/PPARG/ADGRB1/STARD13/EMILIN1/ADAMTS9/ANGPT2/PTN/THBS2/THBS1/PTPRM/NIBAN2/SERPINE1/SERPINF1/GPR4/AGT/KLF4/SPARC/COL4A2/SPRY2	39
GO:0048863	stem cell differentiation	52/2167	257/18670	4.21741e-05	0.000556147	0.00042984	JAG1/KIT/MSX1/MSX2/SETD6/BCHE/LIF/FGFR2/ALDH1A2/SFRP1/FOXC2/PDGFRA/BMP4/FZD1/TAL1/EDNRA/EDNRB/SOX8/TGFB2/GATA6/GATA2/FN1/FRZB/NRG1/HAND2/TBX2/NRP1/YAP1/OSM/KITLG/GREM1/SNAI2/TWIST1/PTN/PSMC1/ACVR1/A2M/SOX17/SOX18/HIF1A/SEMA5A/SEMA5B/SEMA6B/SEMA6C/SEMA6D/SEMA3C/SEMA3D/SEMA3A/SEMA3G/SEMA3F/SEMA4C/SEMA4G	52
GO:0009952	anterior/posterior pattern specification	46/2167	219/18670	4.41504e-05	0.000580901	0.000448972	PBX1/CTNNBIP1/MSX1/ETS2/MSX2/TBX19/TBX18/RARG/PCGF2/MEOX2/ALDH1A2/HES4/HEY1/HEYL/NRARP/SFRP1/SFRP2/FOXF1/PCSK6/PCSK5/FOXC2/BMP4/BMP2/GLI3/GLI2/WLS/NR2F2/WT1/TBX3/TCAP/KAT2A/PLXNA2/WNT2B/LRP5L/SIX2/ROR2/GPC3/WNT2/SOX17/HOXB3/HOXD8/SEMA3C/CDON/ATM/TGFBR1/SSBP3	46
GO:0008217	regulation of blood pressure	40/2167	182/18670	4.71138e-05	0.000618501	0.000478032	AGTR1/ADAMTS16/APLN/GJA1/GJA5/GAS6/TPM1/F2RL1/POSTN/UCN/NOS2/NOS3/AR/COL1A2/EMP2/CPA3/PCSK5/NPPA/NPR1/NPR2/NPR3/TBXA2R/EDNRA/EDNRB/AVPR1A/F11R/NR2F2/PPARG/VEGFC/NAV2/ACTA2/P2RX1/GUCY1A1/PTGS2/PTGS1/CD34/RAMP2/ENPEP/AGT/BDKRB1	40
GO:0050927	positive regulation of positive chemotaxis	11/2167	25/18670	4.72456e-05	0.000618843	0.000478297	KDR/F2RL1/CDH13/F3/CXCL8/ITGA2/VEGFC/VEGFA/PGF/NTF3/AGER	11
GO:0070302	regulation of stress-activated protein kinase signaling cascade	49/2167	239/18670	4.88013e-05	0.000637793	0.000492943	DUSP1/TNFRSF19/PDCD4/RAP2A/IGF1R/FGD2/MAP3K20/MAP3K12/DNAJA1/AIDA/F2RL1/MLKL/TNFRSF11A/SFRP1/SFRP2/KLHL31/BMP2/MMP8/FZD4/FZD7/FZD8/PLCB1/NRK/UNC5CL/RELL1/RELL2/TGFB2/MECOM/SAMD5/EGFR/HAND2/VEGFA/SH3RF3/DACT1/MAPK8IP3/TLR3/HGF/FZD10/ROR2/FLT4/TPD52L1/CCN2/MID1/GPS2/TRAF4/SEMA3A/SEMA4C/APP/AGER	49
GO:0060048	cardiac muscle contraction	33/2167	140/18670	4.97569e-05	0.000648834	0.000501476	CACNA2D1/GSTM2/MYBPC3/KCND3/PKP2/KCNE4/KCNJ8/KCNN2/GJA1/GJA5/TPM1/TTN/UCN/MYLK2/PIK3CG/PPP1R13L/NPPA/ATP2A1/SGCD/RNF207/PDE5A/TCAP/CACNA1C/CACNA1G/CAV1/PLN/CCN2/SCN3B/SCN5A/SCN4B/TNNC1/CACNB2/STC1	33
GO:0055024	regulation of cardiac muscle tissue development	26/2167	100/18670	5.33519e-05	0.000694167	0.000536514	KCNK2/IGF1/GJA1/FGF2/FGFR2/FGFR1/BMP4/BMP2/FZD7/GLI1/ZFPM2/MEIS1/GATA6/NRG1/TBX2/YAP1/GREM1/KAT2A/MIR17HG/EFNB2/DDX39B/RGS4/WNT2/MAPK11/MIR25/TGFBR1	26
GO:0050680	negative regulation of epithelial cell proliferation	37/2167	165/18670	5.6869e-05	0.000738289	0.000570615	FBXW7/GJA1/CDKN2B/NFIB/FGFR2/AR/NGFR/MCC/SFRP1/SFRP2/BMP4/IFT80/WNT10B/SULF1/CD109/TGFB2/DLL4/NR2F2/PPARG/WFDC1/CAV2/CAV1/SNAI2/ROBO1/PTN/EFNB2/THBS1/FLT1/PTPRM/PTPRK/GPC3/ATOH8/SERPINF1/KLF9/SPARC/INTU/TGFBR1	37
GO:0055006	cardiac cell development	25/2167	95/18670	5.94482e-05	0.000770064	0.000595174	JAG1/MYBPC3/PDCD4/IGF1/TTN/OBSL1/NPPA/PDGFRB/PDGFRA/BMP4/BVES/NEB/SGCD/SGCB/TBX3/VEGFA/TCAP/SORBS2/DDX39B/RGS4/PDLIM5/MYOM1/AGT/MYH11/SPRY1	25
GO:0007528	neuromuscular junction development	16/2167	48/18670	6.05308e-05	0.000780445	0.000603197	CACNA2D2/AGRN/SHANK3/TNC/COLQ/NEDD4/LAMB2/KALRN/PTN/PDZRN3/UNC13B/UNC13A/CACNB1/CACNB2/APP/COL4A1	16
GO:0060324	face development	16/2167	48/18670	6.05308e-05	0.000780445	0.000603197	SCX/CRISPLD1/MSX1/RARG/ALDH1A3/ALDH1A2/COL1A1/PDGFRA/MMP2/STRA6/ASPH/TGFB3/MYH3/CLDN5/PLEKHA1/HOXB3	16
GO:0003174	mitral valve development	7/2167	11/18670	6.06495e-05	0.000780445	0.000603197	GJA5/DCHS1/SOX4/TWIST1/EFNA1/ACVR1/SMAD6	7
GO:0035904	aorta development	18/2167	58/18670	6.27124e-05	0.000805222	0.000622347	JAG1/LOX/HEY1/PDGFRB/SOX4/PDE2A/LTBP1/TGFB2/DLL4/COL3A1/TBX2/LOXL1/ADAMTS9/ADAMTS6/ROBO1/EFNB2/MYLK/SMAD6	18
GO:0110053	regulation of actin filament organization	52/2167	261/18670	6.45087e-05	0.000826474	0.000638772	RAPGEF3/LIMCH1/PLEK/SHANK3/SLIT2/CFL2/TPM1/SYNPO/F2RL1/C15orf62/FCHSD1/NOX4/CDC42EP5/CDC42EP4/SFRP1/ARHGEF10/ARHGEF15/ELN/PHLDB2/SPIRE2/CARMIL2/DLC1/TGFB3/LMOD1/ARHGAP6/LPAR1/NRP1/VILL/ASAP3/NCKAP1/EPS8/CSF3/PLEKHH2/SPTBN5/VASP/LIMA1/AVIL/KANK4/KANK3/CCN2/ID1/CTTN/FHOD1/RGS4/KIRREL1/CCL11/SEMA5A/RHOBTB1/WASH3P/WASHC1/ARHGAP28/TGFBR1	52
GO:0048739	cardiac muscle fiber development	9/2167	18/18670	6.84577e-05	0.000875153	0.000676396	MYBPC3/TTN/OBSL1/BMP4/SGCD/VEGFA/TCAP/MYOM1/MYH11	9
GO:1903036	positive regulation of response to wounding	21/2167	74/18670	6.96039e-05	0.000887867	0.000686222	PLEK/MIR221/THBD/PDPN/SELP/F3/FOXC2/CAPN3/HBEGF/TBXA2R/ADRA2A/SMOC2/PTN/DUOX1/THBS1/MYLK/CCN4/ANO6/SERPINE1/ANXA1/PLPP3	21
GO:0008585	female gonad development	25/2167	96/18670	7.16304e-05	0.000909753	0.000703138	MSH4/KIT/SLIT3/SLIT2/PTX3/NOS3/FOXO3/SFRP1/PDGFRA/FZD4/ZFPM2/WT1/GNRH1/VEGFA/KITLG/PGR/ADAMTS1/CYP19A1/PTPRN/PLEKHA1/INHBB/INHBA/AMH/INSR/ATM	25
GO:0048010	vascular endothelial growth factor receptor signaling pathway	25/2167	96/18670	7.16304e-05	0.000909753	0.000703138	BCAR1/KDR/PRKD1/FOXC2/NEDD4/MMRN2/FZD4/SULF1/GRB10/DOCK1/ITGB3/ITGAV/ITGA5/NRP1/VEGFC/VEGFA/TMEM204/NCKAP1/PGF/EMILIN1/FLT1/FLT4/NIBAN2/MAPK11/HIF1A	25
GO:0043567	regulation of insulin-like growth factor receptor signaling pathway	11/2167	26/18670	7.3324e-05	0.00092724	0.000716653	IGF1/AR/BMP2/CILP/GH1/IGFBP5/IGFBP4/IGFBP3/IGFBP2/IGFBP6/MYORG	11
GO:0045992	negative regulation of embryonic development	11/2167	26/18670	7.3324e-05	0.00092724	0.000716653	NRARP/SFRP2/BMP4/GPR161/FZD7/SULF1/TBX2/SNAI1/COL5A1/COL5A2/SOX17	11
GO:0007162	negative regulation of cell adhesion	56/2167	289/18670	7.65902e-05	0.000966237	0.000746794	JAG1/JAK3/DUSP1/CCM2L/JAM2/TNFRSF14/LGALS1/ADAM15/CD9/MIR221/TNC/PRKG1/TWSG1/POSTN/ALOX12/CDH13/COL1A1/NRARP/ZNF703/BMP4/BMP2/FZD4/FZD7/GLI3/FAM107A/PHLDB2/ASS1/DLC1/PODXL/TGFBI/NFKBID/PDE5A/ARHGAP6/GNRH1/VEGFA/SPOCK1/SNAI2/C1QTNF1/PLXNA2/PLXNA4/PLXNA3/PLXNB3/PLXNB2/PLXNB1/ANGPT2/ANGPT1/FBLN1/EFNA5/THBS1/AJAP1/SERPINE2/SERPINE1/ANXA1/SEMA5A/BTN2A2/KLF4	56
GO:1901861	regulation of muscle tissue development	35/2167	155/18670	7.67379e-05	0.000966237	0.000746794	KCNK2/IGF1/GJA1/FGF2/LOX/FGFR2/FGFR1/PPARGC1A/BMP4/BMP2/WNT10B/FZD7/GLI1/ZFPM2/MEIS1/GATA6/NRG1/TBX2/YAP1/GREM1/KAT2A/TWIST1/MIR17HG/EFNB2/DDX39B/GPC1/RGS4/WNT2/NIBAN2/MAPK11/SOX17/IGFBP5/CDON/MIR25/TGFBR1	35
GO:1903670	regulation of sprouting angiogenesis	32/2167	137/18670	7.74219e-05	0.000972757	0.000751833	AGTR1/FBXW7/KDR/CARD10/PLK2/MIR221/FGF1/FGF2/MEOX2/BMPER/JCAD/NGFR/FOXC2/MMRN2/CREB3L1/TBXA2R/DLL4/GATA2/ITGA5/NRP1/VEGFA/STARD13/ADAMTS9/THBS1/PTGS2/SRPX2/S100A1/ANXA1/KLF4/RHOJ/APLNR/SMAD1	32
GO:0010712	regulation of collagen metabolic process	16/2167	49/18670	8.02704e-05	0.00100639	0.000777826	SCX/LARP6/MFAP4/UCN/PDGFRB/BMP4/CYGB/CREB3L1/FAP/TGFB3/PPARG/ITGB1/ITGA2/EMILIN1/ERRFI1/CCN2	16
GO:0061005	cell differentiation involved in kidney development	17/2167	54/18670	8.15025e-05	0.00101965	0.000788078	JAG1/LIF/GLIS2/WWTR1/FOXC2/BMP4/LAMB2/GLI3/PODXL/FAT4/WT1/YAP1/ACTA2/SIX2/CD34/TCF21/GPR4	17
GO:0019935	cyclic-nucleotide-mediated signaling	44/2167	212/18670	8.58449e-05	0.00107169	0.000828296	RAPGEF3/GIPR/MC1R/ADCY9/ADCY4/ADCY6/PRKG1/AQP1/UCN/PDE10A/UCN2/NPPA/NPR1/NPR2/GPR161/CALCRL/TBXA2R/ADRA2C/ADRA2A/EDNRB/PDE2A/PDE3A/ADGRL4/ADGRL2/ADGRL3/ADGRB1/ADCYAP1R1/LPAR1/GNAI1/ADGRG3/ADGRG6/GNAL/ADGRD1/PLN/PTGER3/GUCY1B1/THBS1/GNA13/RASD2/PTH1R/RAMP2/DGKQ/PTGFR/APLNR	44
GO:0043583	ear development	45/2167	219/18670	9.19826e-05	0.00114587	0.000885629	JAG2/JAG1/STRC/KCNK2/KCNK3/KCNQ4/PTK7/MSX1/CYTL1/SHROOM2/WHRN/WDR19/BMPER/FGFR2/FGFR1/ALDH1A3/DCHS1/SLC25A27/CTHRC1/PDGFRB/BMP4/BMP2/GLI3/GLI2/PLPPR4/STRA6/TGFB2/TGFB3/GATA2/FAT4/FRZB/LIN7A/ITGA8/TCAP/MYO15A/TWIST1/SIX2/COL11A1/ROR1/ROR2/PRRX1/CALB1/SPARC/LRIG3/SPRY2	45
GO:0009187	cyclic nucleotide metabolic process	14/2167	40/18670	9.50631e-05	0.00118173	0.000913345	ADCY9/ADCY4/ADCY6/PDE10A/EPHA2/NPPA/NPR1/NPR2/PDE1A/PDE2A/PDE5A/GUCY1B1/GUCY1A2/GUCY1A1	14
GO:0010543	regulation of platelet activation	12/2167	31/18670	9.78589e-05	0.00120878	0.000934256	PLEK/CD9/THBD/PRKG1/PDPN/ALOX12/SELP/NOS3/PDGFRA/PDGFA/C1QTNF1/SERPINE2	12
GO:0033687	osteoblast proliferation	12/2167	31/18670	9.78589e-05	0.00120878	0.000934256	TNN/FGFR2/CTHRC1/SFRP1/NPR3/BMP2/SOX8/TMEM119/ITGAV/GREM1/PLXNB1/CCN1	12
GO:0035767	endothelial cell chemotaxis	12/2167	31/18670	9.78589e-05	0.00120878	0.000934256	KDR/PRKD1/FGF1/FGF2/FGFR1/NRP1/VEGFA/SMOC2/PLEKHG5/THBS1/CCN3/SEMA5A	12
GO:0010927	cellular component assembly involved in morphogenesis	28/2167	115/18670	9.88285e-05	0.00121819	0.000941527	MYBPC3/CD9/CFL2/TPM1/TTN/OBSL1/TENM4/CNTNAP1/CAPN3/PDGFRB/PDGFRA/CCDC136/PHLDB1/PHLDB2/NEB/LMOD1/PMP22/ITGB1/PGM5/TCAP/MYH3/CASQ1/GPC1/ILK/MYOM1/CSRP2/NFASC/MYH11	28
GO:0007204	positive regulation of cytosolic calcium ion concentration	60/2167	319/18670	0.000104189	0.00128156	0.000990506	CACNA2D1/AGTR1/GSTM2/RIC3/HTR2A/GIPR/GJA1/FGF2/SYNPO/NOL3/F2RL1/F2RL3/SNCA/FPR3/THY1/GRIN2C/PIK3CG/CAPN3/PDGFRA/TACR1/PLCB1/PLCB2/CEMIP/TBXA2R/EDNRA/EDNRB/AVPR1A/CXCR2/PLA2G6/GATA2/ITGAV/ADCYAP1R1/LPAR1/LPAR2/CACNA1C/CAV1/GNG3/FAM155A/ACKR3/ACKR2/C1QTNF1/TRPC6/PLN/P2RX5/LIME1/PTGER3/CASQ1/GNA13/PTH1R/MCHR1/GPR4/AGT/CACNB2/PTGFR/RYR3/APLNR/C5AR1/BDKRB2/BDKRB1/S1PR3	60
GO:0003229	ventricular cardiac muscle tissue development	17/2167	55/18670	0.000105324	0.00129281	0.000999201	MYBPC3/CCM2L/PKP2/TPM1/HEG1/FGFR2/PPP1R13L/FOXC2/ZFPM2/TGFB2/DLL4/NRG1/TBX3/ADAMTS9/COL11A1/TNNC1/TGFBR1	17
GO:0042310	vasoconstriction	21/2167	76/18670	0.000106256	0.00130152	0.00100593	AGTR1/HTR2A/APLN/GJA1/GJA5/COMP/TBXA2R/ADRA2C/ADRA2A/EDNRA/EDNRB/AVPR1A/EGFR/CAV1/ACTA2/P2RX1/HRH1/SMTNL1/PTGS2/AGT/BDKRB2	21
GO:0030900	forebrain development	69/2167	381/18670	0.000110889	0.00135544	0.00104761	MSX1/TACC2/SHANK3/SLIT2/TBX19/RARB/NFIB/LHX6/PRKG1/AQP1/DYNC2H1/TWSG1/ATAT1/FGFR2/FGFR1/ALDH1A3/ALDH1A2/PPARGC1A/LRP8/EPHB3/SLC7A11/BMP4/BMP2/LAMB1/TYRO3/GLI1/GLI3/GLI2/PLCB1/CHRD/GNG12/AVPR1A/DLC1/GATA2/NR2F2/FAT4/EGFR/COL3A1/NRG1/NTRK2/TBX3/OPHN1/LPAR1/NRP1/CRTAC1/RELN/KAT2A/PLXNA4/PLXNA3/ROBO1/PTN/WNT2B/DCLK1/ID4/PTPRS/INHBA/SCN5A/RAX/HIF1A/SEMA5A/NOTCH3/BTBD3/RTN4RL2/RTN4RL1/EFHC1/SEMA3A/APP/…	69
GO:0006939	smooth muscle contraction	27/2167	110/18670	0.000112777	0.00137564	0.00106322	HTR2A/KIT/CNN1/PRKG1/COMP/NPNT/TACR1/SULF1/CALCRL/TBXA2R/ADRA2C/ADRA2A/EDNRA/EDNRB/PLA2G6/ITGA2/CAV1/ACTA2/P2RX1/PTGER3/GUCY1A1/MYLK/PTGS2/CTTN/AGT/MYH11/BDKRB2	27
GO:0030947	regulation of vascular endothelial growth factor receptor signaling pathway	13/2167	36/18670	0.000116632	0.00141734	0.00109545	NEDD4/MMRN2/FZD4/GRB10/ITGB3/ITGA5/VEGFC/VEGFA/TMEM204/EMILIN1/FLT1/NIBAN2/HIF1A	13
GO:0010544	negative regulation of platelet activation	9/2167	19/18670	0.00011668	0.00141734	0.00109545	CD9/THBD/PRKG1/ALOX12/NOS3/PDGFRA/PDGFA/C1QTNF1/SERPINE2	9
GO:0090049	regulation of cell migration involved in sprouting angiogenesis	22/2167	82/18670	0.000118544	0.00143087	0.0011059	FBXW7/KDR/CARD10/PLK2/MIR221/FGF2/MEOX2/JCAD/FOXC2/MMRN2/TBXA2R/DLL4/GATA2/NRP1/VEGFA/STARD13/THBS1/PTGS2/SRPX2/ANXA1/KLF4/RHOJ	22
GO:0007413	axonal fasciculation	10/2167	23/18670	0.000118771	0.00143087	0.0011059	CELSR3/CNTN4/EPHB3/EPHA3/NDN/NRP1/CRTAC1/SEMA5A/SEMA3A/NCAM2	10
GO:0106030	neuron projection fasciculation	10/2167	23/18670	0.000118771	0.00143087	0.0011059	CELSR3/CNTN4/EPHB3/EPHA3/NDN/NRP1/CRTAC1/SEMA5A/SEMA3A/NCAM2	10
GO:2000050	regulation of non-canonical Wnt signaling pathway	10/2167	23/18670	0.000118771	0.00143087	0.0011059	DAAM2/SFRP4/SFRP1/SFRP2/IFT80/DACT1/GPC3/PLEKHA4/NPHP3/RSPO3	10
GO:0006937	regulation of muscle contraction	37/2167	171/18670	0.000125136	0.00150446	0.00116278	GSTM2/MYBPC3/PKP2/KIT/CNN1/GJA5/TPM1/PRKG1/UCN/MYLK2/PIK3CG/NPPA/NPNT/ATP2A1/TACR1/CALCRL/TBXA2R/ADRA2C/ADRA2A/RNF207/PDE5A/ITGA2/CACNA1C/CAV1/DMPK/PLN/P2RX1/GUCY1A1/CASQ1/MYL5/MYL9/PTGS2/CCN2/CTTN/SCN5A/TNNC1/STC1	37
GO:1901863	positive regulation of muscle tissue development	23/2167	88/18670	0.000129278	0.00155107	0.0011988	IGF1/GJA1/FGF2/FGFR2/FGFR1/PPARGC1A/BMP4/GLI1/ZFPM2/GATA6/NRG1/TBX2/YAP1/GREM1/KAT2A/MIR17HG/EFNB2/DDX39B/GPC1/WNT2/NIBAN2/SOX17/CDON	23
GO:0031346	positive regulation of cell projection organization	69/2167	383/18670	0.000130435	0.00156122	0.00120665	DPYSL3/DZIP1/AGRN/PTK7/KIT/CNTN1/ZMYND10/SHANK3/SLIT2/PRKD1/MIR221/OBSL1/F2RL1/C15orf62/FGFR1/LTK/NGFR/CDC42EP5/CDC42EP4/FSCN1/LRP8/EPHA3/TNFRSF12A/FZD1/FZD4/CARMIL2/TGFB3/CRABP2/FN1/CENPJ/ITGA2/ITGA6/NTRK2/LPAR1/KALRN/NRP1/RELN/VEGFA/NAV3/NCKAP1/EPS8/MAP1B/PLEK2/KAT2A/PLXNA2/PLXNA4/PLXNA3/PLXNB3/PLXNB2/PLXNB1/ROBO1/PTN/HGF/EFNA5/CAPRIN2/PPP2R5B/AVIL/PTPRD/GPC2/PALM/ILK/UNC13A/SERPINF1/AGT/SEMA5A…	69
GO:0035630	bone mineralization involved in bone maturation	7/2167	12/18670	0.000130924	0.00156122	0.00120665	IGF1/RFLNB/RFLNA/CCDC154/BMP2/GREM1/ANO6	7
GO:0042340	keratan sulfate catabolic process	7/2167	12/18670	0.000130924	0.00156122	0.00120665	LUM/GLB1/PRELP/ACAN/OGN/OMD/FMOD	7
GO:0006029	proteoglycan metabolic process	24/2167	94/18670	0.000138365	0.0016466	0.00127264	ADAMTS12/BGN/CHST3/IGF1/CYTL1/CSGALNACT1/GAL3ST4/HS6ST2/EGFLAM/DCN/CHSY3/HS3ST3A1/DSEL/HYAL1/BMP2/SULF1/CHPF/ACAN/CSPG4/HS2ST1/IDUA/COL11A1/GPC1/VCAN	24
GO:0001569	branching involved in blood vessel morphogenesis	12/2167	32/18670	0.000140124	0.00165742	0.001281	NRARP/SFRP2/FOXC2/EDNRA/DLL4/NRP1/VEGFA/NFATC4/GNA13/ACVR1/NOTCH4/COL4A1	12
GO:0060325	face morphogenesis	12/2167	32/18670	0.000140124	0.00165742	0.001281	SCX/CRISPLD1/MSX1/COL1A1/PDGFRA/MMP2/STRA6/ASPH/TGFB3/MYH3/CLDN5/PLEKHA1	12
GO:0086019	cell-cell signaling involved in cardiac conduction	12/2167	32/18670	0.000140124	0.00165742	0.001281	CACNA2D1/PKP2/KCNN2/GJA1/GJA5/RNF207/CACNA1C/CACNA1G/SCN3B/SCN5A/SCN4B/CACNB2	12
GO:0007611	learning or memory	50/2167	256/18670	0.00014764	0.00174281	0.001347	JUN/HTR2A/KCNK2/RIN1/KIT/SHANK3/PLK2/BCHE/NLGN4X/SYNPO/UCN/NRXN2/NPTX2/SLC7A11/TANC1/DNAH11/SLC6A1/PLCB1/STRA6/NLGN3/PDE1B/PLA2G6/FOS/EGFR/SHC3/ITGB1/ITGA8/ITGA5/NTRK2/KALRN/RELN/MAP1A/NFATC4/KAT2A/LDLR/PTN/HRH1/CLDN5/ABCA7/PTGS2/NTF3/CALB1/SERPINF1/HIF1A/CCL11/AGT/APP/INSR/VLDLR/AGER	50
GO:0046328	regulation of JNK cascade	39/2167	185/18670	0.000149588	0.00176225	0.00136202	TNFRSF19/PDCD4/RAP2A/IGF1R/FGD2/MAP3K20/MAP3K12/DNAJA1/AIDA/F2RL1/MLKL/TNFRSF11A/SFRP1/SFRP2/KLHL31/MMP8/FZD4/FZD7/FZD8/PLCB1/NRK/UNC5CL/MECOM/SAMD5/EGFR/SH3RF3/DACT1/MAPK8IP3/TLR3/FZD10/ROR2/FLT4/TPD52L1/CCN2/GPS2/TRAF4/SEMA3A/APP/AGER	39
GO:0051963	regulation of synapse assembly	26/2167	106/18670	0.000151607	0.00178245	0.00137764	AGRN/IL1RAP/TPBG/COLQ/SNCA/SLITRK4/EPHB3/FZD1/NLGN3/NLGN2/SYNDIG1/ADGRL3/NTRK2/ADGRB1/FLRT2/FLRT1/LRFN5/EFNA5/THBS2/SRPX2/PTPRD/PTPRS/GPC4/PDLIM5/CLSTN2/APP	26
GO:0060038	cardiac muscle cell proliferation	19/2167	67/18670	0.000153384	0.00179973	0.00139099	KCNK2/GJA1/FGF2/TENM4/FGFR2/FGFR1/FOXC2/GLI1/ZFPM2/TGFB2/MEIS1/GATA6/TBX2/YAP1/MIR17HG/WNT2/MAPK11/SMAD1/TGFBR1	19
GO:0000271	polysaccharide biosynthetic process	21/2167	78/18670	0.00015906	0.00186259	0.00143958	IGF2/IGF1/ENPP1/CSGALNACT1/GBE1/IRS2/EPM2AIP1/B3GNT9/B3GNT5/B3GNT2/PGM1/PHKG1/C1QTNF2/SORBS1/HS2ST1/HAS1/HAS2/PPP1R3C/PPP1R3B/PPP1R3E/INSR	21
GO:0060323	head morphogenesis	13/2167	37/18670	0.00016083	0.00187956	0.00145269	SCX/CRISPLD1/MSX1/COL1A1/PDGFRA/MMP2/STRA6/ASPH/TGFB3/MYH3/CLDN5/PLEKHA1/SSBP3	13
GO:1901136	carbohydrate derivative catabolic process	40/2167	192/18670	0.000161674	0.00188566	0.0014574	ADAMTS12/BGN/AGRN/FBXO17/FBXO44/SDC2/SDC1/LYG1/FGF2/NEIL1/DCN/LUM/PDE10A/HSPG2/OVGP1/ENTPD4/HYAL1/GLB1/CEMIP/PDE1A/PDE2A/PDE5A/PRELP/ACAN/NUDT16/OGN/OMD/CSPG4/ADAMTS9/NT5E/IDUA/CD44/GPC1/GPC3/GPC2/GPC4/GPC6/VCAN/FMOD/LYVE1	40
GO:0048661	positive regulation of smooth muscle cell proliferation	25/2167	101/18670	0.000172694	0.00201018	0.00155365	JUN/IGF1/MIR221/FGF2/ALOX12/FGFR2/CDH13/PPARGC1A/PDGFRB/BMP4/MMP2/HBEGF/CALCRL/EGFR/ITGA2/RBPMS2/ADAMTS1/THBS1/DDX39B/PTGS2/CCN4/AKR1B1/AGT/IGFBP5/NOTCH3	25
GO:0014910	regulation of smooth muscle cell migration	22/2167	84/18670	0.000173794	0.00201898	0.00156045	IGF1/SLIT2/MIR221/TPM1/PRKG1/POSTN/PPARGC1A/NOX4/PDGFRB/PDGFA/ITGA2/LPAR1/NRP1/ADAMTS1/HAS2/CCN4/ILK/SERPINE1/AGT/IGFBP5/IGFBP3/SEMA6D	22
GO:0072109	glomerular mesangium development	8/2167	16/18670	0.00017673	0.00204902	0.00158366	FOXC2/PDGFRB/BMP4/WT1/EGR1/ACTA2/CD34/GPR4	8
GO:0048813	dendrite morphogenesis	32/2167	143/18670	0.000182036	0.00210636	0.00162798	SDC2/RAP2A/SHANK3/HECW2/OBSL1/PREX2/LRP8/EPHB3/NEDD4/LZTS1/NLGN3/ITGB1/KALRN/NRP1/RELN/NFATC4/TRPC6/NSMF/PTN/EFNA1/CAPRIN2/RBFOX2/PTPRD/DCLK1/ID1/ILK/PDLIM5/BTBD3/SEMA3A/KLF7/VLDLR/ARHGAP33	32
GO:0003272	endocardial cushion formation	10/2167	24/18670	0.000182498	0.00210754	0.0016289	MSX1/MSX2/DCHS1/HEYL/TGFB2/SNAI1/SNAI2/ROBO1/ACVR1/TGFBR1	10
GO:0043255	regulation of carbohydrate biosynthetic process	23/2167	90/18670	0.000186167	0.00214569	0.00165838	IGF2/IGF1/MST1/ENPP1/PLEK/SNCA/PPARGC1A/IRS2/EPM2AIP1/OGT/ADCYAP1R1/C1QTNF3/C1QTNF2/SORBS1/HRH1/PTH1R/HAS2/SESN2/LEPR/PPP1R3B/PPP1R3E/DGKQ/INSR	23
GO:1902903	regulation of supramolecular fiber organization	64/2167	353/18670	0.00018691	0.00214913	0.00166104	RAPGEF3/LIMCH1/PLEK/SHANK3/SLIT2/CFL2/TPM1/SYNPO/F2RL1/CAMSAP2/C15orf62/FCHSD1/SNCA/NOX4/CDC42EP5/CDC42EP4/SFRP1/ARHGEF10/ARHGEF15/ELN/PHLDB2/SPIRE2/CARMIL2/DLC1/HSPA8/TGFB3/LMOD1/ARHGAP6/LPAR1/NRP1/VILL/NAV3/ASAP3/NCKAP1/EPS8/MAP1B/MAP1A/LDLR/CSF3/AEBP1/EMILIN1/PLEKHH2/SPTBN5/VASP/LIMA1/AVIL/KANK4/KANK3/CCN2/ID1/CTTN/FHOD1/RGS4/KIRREL1/MID1/CCL11/SEMA5A/CDH5/RHOBTB1/WASH3P/APP/WASHC1/ARHGAP28/TG…	64
GO:0072503	cellular divalent inorganic cation homeostasis	84/2167	493/18670	0.0001872	0.00214913	0.00166104	CACNA2D1/AGTR1/GSTM2/RIC3/HTR2A/BOK/TSPOAP1/KCNK3/GIPR/GJA1/FGF2/TMEM178A/DRD4/SYNPO/NOL3/F2RL1/F2RL3/SNCA/FPR3/THY1/GRIN2C/ANXA2P2/PIK3CG/SLC25A27/CAPN3/PDGFRA/ATP2A1/TACR1/PLCB1/PLCB2/CEMIP/TBXA2R/EDNRA/EDNRB/AVPR1A/CXCR2/PDE6B/PLA2G6/GATA2/SLC39A10/SLC39A14/ITGAV/ADCYAP1R1/LPAR1/LPAR2/CACNA1C/CAV1/GNG3/FAM155A/ACKR3/ACKR2/DMPK/C1QTNF1/TCIRG1/TRPC6/TRPC4/PLN/P2RX5/P2RX1/LIME1/PTGER3/CASQ1/GNA13…	84
GO:0043536	positive regulation of blood vessel endothelial cell migration	21/2167	79/18670	0.000193258	0.00221433	0.00171143	KDR/PRKD1/PLK2/MIR221/FGF2/JCAD/ALOX12/FGFR1/NOS3/FOXC2/GATA2/NRP1/VEGFC/VEGFA/ANGPT1/THBS1/PTGS2/SRPX2/HIF1A/ANXA1/RHOJ	21
GO:0002688	regulation of leukocyte chemotaxis	27/2167	114/18670	0.000213119	0.00243189	0.00187958	MMP28/DUSP1/JAM3/MST1/SLIT2/GAS6/F2RL1/KLRK1/MST1L/ZNF580/MTUS1/CXCR2/CXCL8/VEGFC/VEGFA/RARRES2/GREM1/PGF/NBL1/PTN/THBS1/CYP19A1/IL12A/CCN3/ANO6/SERPINE1/C5AR1	27
GO:0051145	smooth muscle cell differentiation	20/2167	74/18670	0.000213491	0.00243189	0.00187958	PDCD4/KIT/PRDM6/MIR221/COMP/FGFR2/HEY1/FOXF1/NPNT/BMP4/SGCB/EDNRB/GATA6/ITGA8/VEGFA/TMEM204/NFATC4/RBPMS2/ACVR1/RAMP2	20
GO:0086003	cardiac muscle cell contraction	20/2167	74/18670	0.000213491	0.00243189	0.00187958	CACNA2D1/KCND3/PKP2/KCNE4/KCNJ8/KCNN2/GJA1/GJA5/ATP2A1/SGCD/RNF207/CACNA1C/CACNA1G/CAV1/PLN/SCN3B/SCN5A/SCN4B/CACNB2/STC1	20
GO:0045598	regulation of fat cell differentiation	30/2167	132/18670	0.000214096	0.00243404	0.00188125	JAG1/MMP11/CCDC3/HTR2A/ENPP1/MSX2/TPH1/PRDM16/ATAT1/LPL/FNDC5/SFRP1/SFRP2/WWTR1/BMP2/WNT10B/TGFB1I1/ZFPM2/GATA2/PPARG/FRZB/MEDAG/RARRES2/SNAI2/RUNX1T1/PTGS2/CCN4/ID4/TLCD3B/GPS2	30
GO:0003014	renal system process	28/2167	120/18670	0.000214961	0.00243914	0.00188518	AGTR1/KLHL3/GJA1/GJA5/ADCY9/MCAM/GAS6/ADCY4/ADCY6/AQP1/F2RL1/EMP2/PCSK5/NPR1/NPR3/BMP4/SULF1/EDNRB/AVPR1A/ADGRF5/HAS2/WNK4/AKR1B1/CD34/AKR1C3/AGT/WFS1/STC1	28
GO:0019229	regulation of vasoconstriction	17/2167	58/18670	0.000217079	0.00245841	0.00190007	AGTR1/HTR2A/APLN/GJA1/GJA5/TBXA2R/ADRA2C/ADRA2A/AVPR1A/EGFR/CAV1/P2RX1/HRH1/SMTNL1/PTGS2/AGT/BDKRB2	17
GO:0030850	prostate gland development	15/2167	48/18670	0.000231344	0.00261491	0.00202103	RARG/TNC/CYP7B1/FGFR2/AR/SFRP1/BMP4/GLI1/GLI3/GLI2/SULF1/CYP19A1/ID4/SERPINF1/ANXA1	15
GO:0051924	regulation of calcium ion transport	49/2167	254/18670	0.000232375	0.00262149	0.00202612	CACNA2D1/GSTM2/RRAD/FGF14/GJA1/HOMER3/DRD4/F2RL3/UCN/SNCA/NOS3/THY1/GRIN3B/ANXA2P2/PIK3CG/NPPA/CAPN3/PDGFRB/ATP2A1/CRACR2B/CEMIP/ADRA2A/HSPA2/PLA2G6/ADCYAP1R1/REM2/GEM/CACNA1C/CAV1/TRPC6/PLN/P2RX5/P2RX1/LIME1/CASQ1/MYLK/PTGS2/S100A1/RGS4/MCHR1/PACSIN3/AGT/CACNB1/CACNB2/WFS1/STC1/STC2/APLNR/BDKRB1	49
GO:0007263	nitric oxide mediated signal transduction	11/2167	29/18670	0.000235852	0.0026556	0.00205248	NOS2/NOS3/PDE5A/EGFR/VEGFA/GUCY1B1/GUCY1A2/GUCY1A1/THBS1/RASD1/AGT	11
GO:0044264	cellular polysaccharide metabolic process	25/2167	103/18670	0.00024002	0.00269734	0.00208475	IGF2/IGF1/ENPP1/CSGALNACT1/RUBCNL/GBE1/IRS2/EPM2AIP1/B3GNT9/B3GNT5/B3GNT2/PGM1/PHKG1/PYGM/C1QTNF2/SORBS1/HS2ST1/HAS1/HAS2/LEPR/PPP1R3C/PPP1R3B/PPP1R3E/PCDH12/INSR	25
GO:0043547	positive regulation of GTPase activity	71/2167	405/18670	0.000244676	0.00274441	0.00212112	JUN/RAPGEF3/AGRN/VPS9D1/RIN1/RIN2/ARHGEF1/TAX1BP3/SGSM2/USP6/SIPA1L2/F2RL1/RABEP2/PREX2/THY1/FAM13A/ACAP3/ACAP1/SFRP1/EPHA2/ALS2CL/ARHGEF10/ARHGEF15/PLCB1/CHN1/DLC1/DOCK1/RGS16/RGS11/F11R/ARHGAP9/ARHGAP6/ARHGAP4/LIMS1/ITGB1/ITGA6/OPHN1/KALRN/TBC1D8B/NRP1/RANBP3L/TBC1D17/CAV2/ASAP3/ASAP2/STARD13/SRGAP1/PLXNB1/PLEKHG4/TBC1D10C/RASA4/FZD10/AGAP4/NTF3/ERRFI1/RGL3/RGS4/RGS5/RASGRP2/GARNL3/CCL14/CCL11/…	71
GO:0034637	cellular carbohydrate biosynthetic process	22/2167	86/18670	0.000250634	0.00280585	0.00216861	IGF2/IGF1/ENPP1/CSGALNACT1/GBE1/IRS2/EPM2AIP1/B3GNT9/B3GNT5/B3GNT2/PGM1/PHKG1/C1QTNF2/SORBS1/HS2ST1/HAS1/HAS2/PPP1R3C/PPP1R3B/PPP1R3E/AKR1B1/INSR	22
GO:0043270	positive regulation of ion transport	52/2167	275/18670	0.000254572	0.00281394	0.00217486	CACNA2D1/GSTM2/PKP2/CNKSR3/FGF14/CNTN1/SHANK3/DRD4/STXBP1/F2RL3/ATP1B2/UCN/SNCA/THY1/TNFRSF11A/ANXA2P2/NPPA/CAPN3/PDGFRB/ATP2A1/SLC6A1/CEMIP/ADRA2A/NLGN3/KCNIP2/AVPR1A/HSPA2/RNF207/PLA2G6/PLA2R1/ADCYAP1R1/RELN/CAV1/TRPC6/P2RX5/P2RX1/CASQ1/MYLK/ABCA7/S100A1/WNK4/SCN3B/ANO6/MCHR1/SCN5A/SCN4B/AGT/CACNB2/WFS1/STC1/APLNR/BDKRB1	52
GO:0001886	endothelial cell morphogenesis	7/2167	13/18670	0.000255201	0.00281394	0.00217486	HEG1/COL23A1/PECAM1/COL18A1/ID1/NOTCH4/STC1	7
GO:0007171	activation of transmembrane receptor protein tyrosine kinase activity	7/2167	13/18670	0.000255201	0.00281394	0.00217486	PILRB/PDGFC/NRG1/GREM1/ANGPT1/EFNA5/DGKQ	7
GO:0043568	positive regulation of insulin-like growth factor receptor signaling pathway	7/2167	13/18670	0.000255201	0.00281394	0.00217486	IGF1/AR/GH1/IGFBP5/IGFBP4/IGFBP3/MYORG	7
GO:0060100	positive regulation of phagocytosis, engulfment	7/2167	13/18670	0.000255201	0.00281394	0.00217486	F2RL1/C3/GATA2/PPARG/ITGA2/ABCA7/ANO6	7
GO:0070208	protein heterotrimerization	7/2167	13/18670	0.000255201	0.00281394	0.00217486	COL6A2/COL6A1/COL1A1/COL1A2/C1QTNF2/C1QTNF1/C1QTNF6	7
GO:0070831	basement membrane assembly	7/2167	13/18670	0.000255201	0.00281394	0.00217486	LAMB2/LAMB1/PHLDB1/PHLDB2/PXDN/NTN4/RAMP2	7
GO:1905155	positive regulation of membrane invagination	7/2167	13/18670	0.000255201	0.00281394	0.00217486	F2RL1/C3/GATA2/PPARG/ITGA2/ABCA7/ANO6	7
GO:0006941	striated muscle contraction	37/2167	177/18670	0.000260108	0.00285728	0.00220836	CACNA2D1/GSTM2/MYBPC3/KCND3/PKP2/KCNE4/KCNJ8/KCNN2/GJA1/GJA5/TPM1/TTN/UCN/MYLK2/PIK3CG/PPP1R13L/NPPA/ATP2A1/SGCD/RNF207/PDE5A/CCDC78/TCAP/CACNA1C/CACNA1G/CAV1/DMPK/PLN/MYH3/CASQ1/CCN2/SCN3B/SCN5A/SCN4B/TNNC1/CACNB2/STC1	37
GO:0007416	synapse assembly	37/2167	177/18670	0.000260108	0.00285728	0.00220836	AGRN/IL1RAP/SDK1/SHANK3/TPBG/CEL/NLGN4X/COLQ/NRXN2/SNCA/SLITRK4/EPHB3/FZD1/NLGN3/NLGN2/SYNDIG1/ADGRL3/NRG1/NTRK2/ADGRB1/MAP1B/FLRT2/FLRT1/LRFN5/PLXNB2/PLXNB1/EFNA5/EFNB2/THBS2/SRPX2/PTPRD/PCDH17/PTPRS/GPC4/PDLIM5/CLSTN2/APP	37
GO:0006816	calcium ion transport	75/2167	434/18670	0.000261157	0.00286344	0.00221312	CACNA2D1/CACNA2D2/GSTM2/HTR2A/RRAD/KCNN4/CACHD1/FGF14/GJA1/GJA4/HOMER3/GAS6/FGF2/DRD4/NOL3/F2RL3/UCN/SNCA/NOS3/THY1/GRIN2C/GRIN3B/ANXA2P2/PIK3CG/NPPA/CAPN3/PDGFRB/ATP2A1/CRACR2B/PLCB1/PLCB2/CEMIP/CALCRL/ADRA2A/PDE2A/HSPA2/PLA2G6/ITGAV/ADCYAP1R1/REM2/GEM/CACNA1C/CACNA1F/CACNA1H/CACNA1G/CAV1/FAM155A/TRPC6/TRPC4/CATSPER2/PLN/P2RX5/P2RX1/LIME1/CASQ1/MYLK/PTGS2/S100A1/CCN2/ANO6/RAMP2/RGS4/MCHR1/PACSIN…	75
GO:0016202	regulation of striated muscle tissue development	33/2167	152/18670	0.000264711	0.00289698	0.00223904	KCNK2/IGF1/GJA1/FGF2/LOX/FGFR2/FGFR1/BMP4/BMP2/WNT10B/FZD7/GLI1/ZFPM2/MEIS1/GATA6/NRG1/TBX2/YAP1/GREM1/KAT2A/TWIST1/MIR17HG/EFNB2/DDX39B/GPC1/RGS4/WNT2/NIBAN2/MAPK11/SOX17/CDON/MIR25/TGFBR1	33
GO:2000351	regulation of endothelial cell apoptotic process	17/2167	59/18670	0.000272343	0.00296709	0.00229323	PDCD4/KDR/TEK/ANGPTL4/GAS6/ECSCR/FOXO3/GATA2/CD248/ANGPT1/COL18A1/THBS1/ANO6/RAMP2/AKR1C3/SERPINE1/SEMA5A	17
GO:0003382	epithelial cell morphogenesis	12/2167	34/18670	0.000272637	0.00296709	0.00229323	HEG1/AR/PALLD/FAT1/COL23A1/PECAM1/COL18A1/FLNB/FRMD6/ID1/NOTCH4/STC1	12
GO:0060795	cell fate commitment involved in formation of primary germ layer	12/2167	34/18670	0.000272637	0.00296709	0.00229323	ETS2/FGFR1/POU5F1/SFRP2/FOXC2/BMP4/FZD7/GATA6/SIX2/SOX17/KLF4/SMAD1	12
GO:0001523	retinoid metabolic process	25/2167	104/18670	0.00028167	0.00305403	0.00236042	AGRN/SDC2/SDC1/LPL/ALDH1A3/ALDH1A2/CYP2D6/HSPG2/GPIHBP1/CYP2C8/LRP8/STRA6/CYP27C1/RDH5/CRABP2/CRABP1/RARRES2/AKR1B1/GPC1/GPC3/GPC2/GPC4/GPC6/AKR1C1/AKR1C3	25
GO:0090100	positive regulation of transmembrane receptor protein serine/threonine kinase signaling pathway	25/2167	104/18670	0.00028167	0.00305403	0.00236042	BMP8A/NEO1/MSX1/MSX2/CDKN2B/TWSG1/NPNT/BMP4/BMP2/TGFB1I1/SULF1/TGFB2/TGFB3/ZNF423/ITGA8/THBS1/RBPMS/CCN1/ACVR1/GPC3/INHBB/INHBA/ILK/CDH5/TGFBR1	25
GO:0045444	fat cell differentiation	44/2167	223/18670	0.000283587	0.00306914	0.0023721	JAG1/MMP11/CCDC3/HTR2A/ENPP1/MSX2/TPH1/PRDM16/OSBPL8/ATAT1/LPL/PPARGC1A/FNDC5/SFRP1/SFRP2/WWTR1/BMP2/WNT10B/TGFB1I1/PLCB1/SOX8/ZFPM2/GATA2/PPARG/FRZB/ITGA6/MEDAG/IL11/RARRES2/ADGRF5/CTBP2/SNAI2/C1QTNF3/RUNX1T1/PTGS2/CCN4/ID4/TLCD3B/INHBB/GPS2/KLF4/EBF2/STEAP4/SMAD6	44
GO:0097529	myeloid leukocyte migration	42/2167	210/18670	0.00028559	0.00308511	0.00238444	MMP28/DUSP1/JAM3/MST1/KIT/SLIT2/CD9/IL1R1/TNFRSF11A/PIK3CG/MST1L/XG/PLCB1/EDNRB/MTUS1/CXCR2/TGFB2/CXCL8/ITGA1/ITGA9/VEGFC/VEGFA/RARRES2/GREM1/PGF/EMILIN1/PECAM1/NBL1/HRH1/THBS1/ROR2/CYP19A1/FLT1/CCN3/ANO6/CD99/SERPINE1/ANXA1/CCL14/CCL11/C5AR1/AGER	42
GO:0016101	diterpenoid metabolic process	26/2167	110/18670	0.000286196	0.00308596	0.00238511	AGRN/SDC2/SDC1/LPL/ALDH1A3/ALDH1A2/CYP2D6/HSPG2/GPIHBP1/CYP2C8/LRP8/STRA6/CYP27C1/RDH5/CRABP2/CRABP1/EGFR/RARRES2/AKR1B1/GPC1/GPC3/GPC2/GPC4/GPC6/AKR1C1/AKR1C3	26
GO:2000826	regulation of heart morphogenesis	13/2167	39/18670	0.000293458	0.00315845	0.00244113	JAG1/FOXC2/BMP4/BMP2/TGFB2/RNF207/HAND2/TBX2/TWIST1/ROBO1/ACVR1/SEMA3C/TGFBR1	13
GO:0045844	positive regulation of striated muscle tissue development	22/2167	87/18670	0.000299213	0.00320424	0.00247652	IGF1/GJA1/FGF2/FGFR2/FGFR1/BMP4/GLI1/ZFPM2/GATA6/NRG1/TBX2/YAP1/GREM1/KAT2A/MIR17HG/EFNB2/DDX39B/GPC1/WNT2/NIBAN2/SOX17/CDON	22
GO:0048636	positive regulation of muscle organ development	22/2167	87/18670	0.000299213	0.00320424	0.00247652	IGF1/GJA1/FGF2/FGFR2/FGFR1/BMP4/GLI1/ZFPM2/GATA6/NRG1/TBX2/YAP1/GREM1/KAT2A/MIR17HG/EFNB2/DDX39B/GPC1/WNT2/NIBAN2/SOX17/CDON	22
GO:0003198	epithelial to mesenchymal transition involved in endocardial cushion formation	8/2167	17/18670	0.000299901	0.00320424	0.00247652	MSX1/MSX2/HEYL/TGFB2/SNAI1/SNAI2/ACVR1/TGFBR1	8
GO:0045725	positive regulation of glycogen biosynthetic process	8/2167	17/18670	0.000299901	0.00320424	0.00247652	IGF2/IGF1/IRS2/EPM2AIP1/C1QTNF2/SORBS1/PPP1R3E/INSR	8
GO:0035850	epithelial cell differentiation involved in kidney development	14/2167	44/18670	0.000300886	0.00320891	0.00248013	JAG1/LIF/WWTR1/FOXC2/BMP4/LAMB2/PODXL/FAT4/WT1/YAP1/ACTA2/SIX2/CD34/GPR4	14
GO:0050921	positive regulation of chemotaxis	30/2167	135/18670	0.000323736	0.00344632	0.00266362	KDR/SLIT2/PRKD1/GAS6/FGF2/F2RL1/FGFR1/CDH13/F3/PDGFRB/ZNF580/CXCR2/CXCL8/ITGA2/LPAR1/NRP1/VEGFC/VEGFA/RARRES2/SMOC2/PGF/PTN/THBS1/NTF3/IL12A/ANO6/SERPINE1/SEMA5A/C5AR1/AGER	30
GO:0021915	neural tube development	34/2167	160/18670	0.00032917	0.00348515	0.00269363	PTK7/SHROOM3/RARG/WDR19/ALDH1A2/DCHS1/CTHRC1/SFRP1/SFRP2/EPHA2/BMP4/GPR161/FZD1/GLI3/GLI2/CHRD/SOX4/DLC1/TGFB2/DACT1/KAT2A/ZNF358/SALL4/PLXNA2/PLXNB2/TWIST1/VASP/NPHP3/SOX17/HIF1A/SEMA3C/SEMA4C/INTU/SSBP3	34
GO:0046661	male sex differentiation	34/2167	160/18670	0.00032917	0.00348515	0.00269363	SCX/TEX11/BOK/SDC1/KIT/ADAM15/GJA1/AR/FSTL3/SFRP1/SFRP2/PDGFRB/PDGFRA/SOX8/ZFPM2/TGFB2/GATA6/WT1/REC8/TBX3/KITLG/TFAP2C/TLR3/WNT2B/ROR2/PLEKHA1/AKR1C3/INHBA/TCF21/SYCP2/AMH/SEMA3A/INSR/TGFBR1	34
GO:2000241	regulation of reproductive process	34/2167	160/18670	0.00032917	0.00348515	0.00269363	DUSP1/IGF1/MSX1/MSX2/STXBP1/LIF/AR/CFAP69/OVGP1/SFRP1/NPR2/BMP4/TACR1/PLCB1/SULF1/EDNRB/ZFPM2/PDE3A/NRK/PDE5A/WT1/GNRH1/CACNA1H/SNAI1/TIMP1/PAEP/INHBB/INHBA/MAPK15/SERPINF1/AMH/SEMA3A/INSR/SYDE1	34
GO:0010001	glial cell differentiation	43/2167	218/18670	0.000332699	0.00351616	0.0027176	BOK/CD9/DAAM2/PARD3/NFIB/HDAC10/LIF/TENM4/CNTNAP1/MXRA8/BMP2/ARHGEF10/LAMA2/LAMB2/RNF112/GLI3/TAL1/ASPA/NLGN3/SOX8/SOX4/PPARG/EGFR/NRG1/NTRK2/LPAR1/RELN/IL34/ADGRG6/LDLR/TRPC4/PTN/TMEM98/ROR1/ROR2/ID4/GPC1/ILK/SERPINE2/APP/C5AR1/AGER/LGI4	43
GO:0048839	inner ear development	39/2167	192/18670	0.000333779	0.00352122	0.00272151	JAG2/JAG1/STRC/KCNK2/KCNK3/KCNQ4/PTK7/CYTL1/WHRN/BMPER/FGFR2/FGFR1/ALDH1A3/DCHS1/SLC25A27/CTHRC1/PDGFRB/BMP4/BMP2/GLI3/GLI2/PLPPR4/TGFB2/TGFB3/GATA2/FAT4/FRZB/LIN7A/ITGA8/TCAP/MYO15A/COL11A1/ROR1/ROR2/PRRX1/CALB1/SPARC/LRIG3/SPRY2	39
GO:0003183	mitral valve morphogenesis	6/2167	10/18670	0.000336458	0.0035304	0.0027286	DCHS1/SOX4/TWIST1/EFNA1/ACVR1/SMAD6	6
GO:0010749	regulation of nitric oxide mediated signal transduction	6/2167	10/18670	0.000336458	0.0035304	0.0027286	PDE5A/EGFR/VEGFA/GUCY1A2/GUCY1A1/THBS1	6
GO:0033690	positive regulation of osteoblast proliferation	6/2167	10/18670	0.000336458	0.0035304	0.0027286	CTHRC1/BMP2/SOX8/TMEM119/ITGAV/CCN1	6
GO:0051893	regulation of focal adhesion assembly	17/2167	60/18670	0.00033941	0.00353924	0.00273544	KDR/LIMCH1/TEK/THY1/SFRP1/EPHA3/COL16A1/FAM107A/PHLDB2/DLC1/ARHGAP6/LIMS1/NRP1/VEGFA/EFNA5/THBS1/RHOD	17
GO:0090109	regulation of cell-substrate junction assembly	17/2167	60/18670	0.00033941	0.00353924	0.00273544	KDR/LIMCH1/TEK/THY1/SFRP1/EPHA3/COL16A1/FAM107A/PHLDB2/DLC1/ARHGAP6/LIMS1/NRP1/VEGFA/EFNA5/THBS1/RHOD	17
GO:0150116	regulation of cell-substrate junction organization	17/2167	60/18670	0.00033941	0.00353924	0.00273544	KDR/LIMCH1/TEK/THY1/SFRP1/EPHA3/COL16A1/FAM107A/PHLDB2/DLC1/ARHGAP6/LIMS1/NRP1/VEGFA/EFNA5/THBS1/RHOD	17
GO:0046578	regulation of Ras protein signal transduction	46/2167	238/18670	0.000339719	0.00353924	0.00273544	IGF1/ARHGEF1/CYTH3/FGD2/FGD5/MCF2/HEG1/F2RL1/F2RL3/PREX2/ARHGEF40/PDGFRB/ARHGEF25/ARHGEF28/ARHGEF37/ARHGEF10/ARHGEF15/ARHGEF17/IRS2/DLC1/TGFB2/COL3A1/OGT/ITGB1/NRG1/OPHN1/LPAR1/KALRN/NRP1/KITLG/ARFGEF3/EPS8/PLEKHG4/PLEKHG5/ROBO1/RALGPS1/RASA4/KANK2/RGL2/GPR4/RASAL3/PSD3/RASIP1/SPRY4/SPRY2/SPRY1	46
GO:0044273	sulfur compound catabolic process	16/2167	55/18670	0.000362475	0.00376962	0.00291349	BGN/DCN/LUM/HYAL1/GLB1/PCYOX1/PRELP/ACAN/OGN/OMD/CSAD/CSPG4/IDUA/GGT7/VCAN/FMOD	16
GO:0051403	stress-activated MAPK cascade	53/2167	286/18670	0.000372629	0.00386834	0.0029898	DUSP1/TNFRSF19/PDCD4/RAP2A/IGF1R/FGD2/MAP3K20/MAP3K12/DNAJA1/AIDA/F2RL1/MLKL/CDC42EP5/TNFRSF11A/SFRP1/SFRP2/KLHL31/BMP2/MMP8/FZD4/FZD7/FZD8/PLCB1/MAP4K3/NRK/UNC5CL/RELL1/RELL2/TGFB2/MECOM/SAMD5/EGFR/HAND2/VEGFA/SH3RF3/DACT1/MAPK8IP3/TLR3/HGF/FZD10/ROR2/FLT4/TPD52L1/CCN2/MID1/MAPK11/GPS2/AGT/TRAF4/SEMA3A/SEMA4C/APP/AGER	53
GO:0048678	response to axon injury	20/2167	77/18670	0.000379264	0.00393024	0.00303764	DPYSL3/JUN/JAM3/KCNK2/LGALS1/GIPR/MIR221/TNC/MATN2/LAMB2/SPP1/MAP1B/MAPK8IP3/PTN/PTPRS/PTPRF/RGMA/RTN4RL2/RTN4RL1/KLF4	20
GO:0060425	lung morphogenesis	15/2167	50/18670	0.000380521	0.00393631	0.00304233	NFIB/TNC/FGF7/LIF/FGFR2/FOXF1/BMP4/LAMA1/YAP1/WNT2B/ID1/WNT2/TCF21/SPRY2/SPRY1	15
GO:0060740	prostate gland epithelium morphogenesis	10/2167	26/18670	0.000397255	0.00409494	0.00316494	RARG/TNC/CYP7B1/FGFR2/AR/SFRP1/BMP4/GLI2/SULF1/ID4	10
GO:0099560	synaptic membrane adhesion	10/2167	26/18670	0.000397255	0.00409494	0.00316494	IL1RAP/LRFN5/EFNA5/SPARCL1/LRRC4C/PTPRD/PCDH17/PTPRS/PTPRF/GPC4	10
GO:0055013	cardiac muscle cell development	22/2167	89/18670	0.00042167	0.00433897	0.00335354	MYBPC3/IGF1/TTN/OBSL1/NPPA/PDGFRB/PDGFRA/BMP4/BVES/NEB/SGCD/SGCB/TBX3/VEGFA/TCAP/SORBS2/DDX39B/RGS4/PDLIM5/MYOM1/AGT/MYH11	22
GO:0050803	regulation of synapse structure or activity	44/2167	227/18670	0.000423649	0.00435169	0.00336337	AGRN/IL1RAP/SHANK3/TPBG/COLQ/SNCA/LRP8/SLITRK4/EPHB3/SLC7A11/NEDD4/ARHGEF15/FZD1/NLGN3/NLGN2/RAPSN/SYNDIG1/ADGRL3/NTRK2/ADGRB1/KALRN/RELN/FLRT2/FLRT1/NFATC4/LRFN5/PTN/EFNA5/EFNA1/CAPRIN2/DNM1/THBS2/SRPX2/PTPRD/STX1B/PTPRS/GPC4/SEPTIN11/PDLIM5/CLSTN2/SEMA3F/APP/SPARC/ARHGAP33	44
GO:0043535	regulation of blood vessel endothelial cell migration	33/2167	156/18670	0.000435396	0.00445672	0.00344455	FBXW7/KDR/CARD10/PRKD1/PLK2/MIR221/FGF2/MEOX2/JCAD/ALOX12/FGFR1/NOS3/EPHA2/FOXC2/MMRN2/TBXA2R/DLL4/GATA2/PPARG/NRP1/VEGFC/VEGFA/STARD13/ANGPT2/ANGPT1/EFNA1/THBS1/PTGS2/SRPX2/HIF1A/ANXA1/KLF4/RHOJ	33
GO:0048634	regulation of muscle organ development	33/2167	156/18670	0.000435396	0.00445672	0.00344455	KCNK2/IGF1/GJA1/FGF2/LOX/FGFR2/FGFR1/BMP4/BMP2/WNT10B/FZD7/GLI1/ZFPM2/MEIS1/GATA6/NRG1/TBX2/YAP1/GREM1/KAT2A/TWIST1/MIR17HG/EFNB2/DDX39B/GPC1/RGS4/WNT2/NIBAN2/MAPK11/SOX17/CDON/MIR25/TGFBR1	33
GO:0016331	morphogenesis of embryonic epithelium	32/2167	150/18670	0.00045139	0.0045905	0.00354795	JAG2/PTK7/SHROOM3/TBX18/RARG/FGFR2/ALDH1A3/ALDH1A2/AR/CTHRC1/SFRP1/SFRP2/BMP4/FZD1/TGFB1I1/GLI2/SULF1/SOX8/SOX4/DLC1/TGFB2/VEGFC/KAT2A/SALL4/PLXNB2/TWIST1/VASP/WNT2B/NPHP3/WNT2/HIF1A/SEMA4C	32
GO:0086002	cardiac muscle cell action potential involved in contraction	16/2167	56/18670	0.00045345	0.0045905	0.00354795	CACNA2D1/KCND3/PKP2/KCNE4/KCNJ8/KCNN2/GJA1/GJA5/RNF207/CACNA1C/CACNA1G/CAV1/SCN3B/SCN5A/SCN4B/CACNB2	16
GO:0001759	organ induction	9/2167	22/18670	0.000453954	0.0045905	0.00354795	FGF1/FGFR1/AR/BMP4/BMP2/ROBO1/WNT2B/WNT2/SPRY1	9
GO:0003094	glomerular filtration	9/2167	22/18670	0.000453954	0.0045905	0.00354795	GJA1/GJA5/MCAM/GAS6/F2RL1/EMP2/SULF1/ADGRF5/CD34	9
GO:0009190	cyclic nucleotide biosynthetic process	9/2167	22/18670	0.000453954	0.0045905	0.00354795	ADCY9/ADCY4/ADCY6/NPPA/NPR1/NPR2/GUCY1B1/GUCY1A2/GUCY1A1	9
GO:0040037	negative regulation of fibroblast growth factor receptor signaling pathway	9/2167	22/18670	0.000453954	0.0045905	0.00354795	APLN/CREB3L1/SULF1/SHISA2/THBS1/GPC1/SPRY4/SPRY2/SPRY1	9
GO:0052652	cyclic purine nucleotide metabolic process	9/2167	22/18670	0.000453954	0.0045905	0.00354795	ADCY9/ADCY4/ADCY6/NPPA/NPR1/NPR2/GUCY1B1/GUCY1A2/GUCY1A1	9
GO:0003188	heart valve formation	7/2167	14/18670	0.000459282	0.00463637	0.0035834	SCX/GJA5/DCHS1/HEY1/TWIST1/EFNA1/OLFM1	7
GO:0048747	muscle fiber development	18/2167	67/18670	0.000470082	0.00473723	0.00366135	CACNA2D2/MYBPC3/TTN/OBSL1/COMP/LOX/BMP4/WNT10B/NEB/SGCD/SGCB/VEGFA/TCAP/CAV2/NIBAN2/MYOM1/MYORG/MYH11	18
GO:0070374	positive regulation of ERK1 and ERK2 cascade	42/2167	215/18670	0.000478095	0.00479846	0.00370867	JUN/FBXW7/HTR2A/KDR/KIT/TEK/MIR221/GAS6/FGF2/MAP3K12/F2RL1/BMPER/FGFR2/NOX4/TNFRSF11A/CAVIN3/PDGFRB/PDGFRA/NPNT/BMP4/BMP2/TNFAIP8L3/PDGFA/PLA2G5/PDGFC/EGFR/HAND2/NRP1/AKAP12/ACKR3/ANGPT1/ABCA7/FLT1/FLT4/CCN2/CD44/CCL14/CCL11/APP/C5AR1/AGER/SPRY2	42
GO:0060420	regulation of heart growth	21/2167	84/18670	0.000479787	0.00479846	0.00370867	DUSP6/KCNK2/IGF1/GJA1/FGF2/FGFR2/FGFR1/GLI1/ZFPM2/MEIS1/GATA6/WT1/TBX2/YAP1/MIR17HG/DDX39B/RGS4/WNT2/MAPK11/MIR25/TGFBR1	21
GO:0097756	negative regulation of blood vessel diameter	21/2167	84/18670	0.000479787	0.00479846	0.00370867	AGTR1/HTR2A/APLN/GJA1/GJA5/COMP/TBXA2R/ADRA2C/ADRA2A/EDNRA/EDNRB/AVPR1A/EGFR/CAV1/ACTA2/P2RX1/HRH1/SMTNL1/PTGS2/AGT/BDKRB2	21
GO:0008584	male gonad development	30/2167	138/18670	0.000480508	0.00479846	0.00370867	SCX/TEX11/BOK/SDC1/KIT/ADAM15/GJA1/AR/FSTL3/SFRP1/SFRP2/PDGFRB/PDGFRA/SOX8/ZFPM2/TGFB2/GATA6/WT1/REC8/KITLG/TFAP2C/TLR3/WNT2B/PLEKHA1/AKR1C3/INHBA/TCF21/SEMA3A/INSR/TGFBR1	30
GO:0007566	embryo implantation	15/2167	51/18670	0.000481895	0.00479846	0.00370867	VMP1/LIF/EMP2/PCSK5/MMP2/SPP1/RECK/TIMP1/FBLN1/PTGS2/IGFBP7/STC1/STC2/SYDE1/PTGIS	15
GO:0031103	axon regeneration	15/2167	51/18670	0.000481895	0.00479846	0.00370867	JUN/JAM3/MIR221/TNC/LAMB2/SPP1/MAP1B/MAPK8IP3/PTN/PTPRS/PTPRF/RGMA/RTN4RL2/RTN4RL1/KLF4	15
GO:0048146	positive regulation of fibroblast proliferation	15/2167	51/18670	0.000481895	0.00479846	0.00370867	JUN/IGF1/GAS6/AQP1/LIG4/ANXA2P2/PDGFRB/PDGFRA/PDGFA/PDGFC/FN1/EGFR/DDR2/WNT2/AGT	15
GO:0070875	positive regulation of glycogen metabolic process	8/2167	18/18670	0.000485056	0.00481357	0.00372035	IGF2/IGF1/IRS2/EPM2AIP1/C1QTNF2/SORBS1/PPP1R3E/INSR	8
GO:0097094	craniofacial suture morphogenesis	8/2167	18/18670	0.000485056	0.00481357	0.00372035	MMP16/MSX2/FREM1/BMP4/GLI3/TGFB3/RAB23/TWIST1	8
GO:0050890	cognition	54/2167	296/18670	0.000489349	0.00484795	0.00374692	JUN/HTR2A/KCNK2/RIN1/KIT/SHROOM4/SHANK3/PLK2/BCHE/NLGN4X/SYNPO/UCN/NRXN2/NPTX2/SLC7A11/TANC1/DNAH11/SLC6A1/PLCB1/FAM107A/STRA6/NLGN3/PDE1B/PLA2G6/FOS/EGFR/SHC3/ITGB1/ITGA8/ITGA5/NTRK2/KALRN/RELN/MAP1A/NFATC4/KAT2A/LDLR/PTN/HRH1/CLDN5/ABCA7/PTGS2/NTF3/CALB1/SERPINF1/HIF1A/CCL11/AGT/TUSC3/APP/INSR/VLDLR/C5AR1/AGER	54
GO:0005978	glycogen biosynthetic process	14/2167	46/18670	0.000502151	0.00494134	0.0038191	IGF2/IGF1/ENPP1/GBE1/IRS2/EPM2AIP1/PGM1/PHKG1/C1QTNF2/SORBS1/PPP1R3C/PPP1R3B/PPP1R3E/INSR	14
GO:0009250	glucan biosynthetic process	14/2167	46/18670	0.000502151	0.00494134	0.0038191	IGF2/IGF1/ENPP1/GBE1/IRS2/EPM2AIP1/PGM1/PHKG1/C1QTNF2/SORBS1/PPP1R3C/PPP1R3B/PPP1R3E/INSR	14
GO:0060443	mammary gland morphogenesis	14/2167	46/18670	0.000502151	0.00494134	0.0038191	MSX2/FGFR2/AR/EPHA2/BMP4/GLI3/GLI2/TBX3/TBX2/CAV1/PGR/LRP5L/CCL11/IGFBP5	14
GO:0099172	presynapse organization	14/2167	46/18670	0.000502151	0.00494134	0.0038191	IL1RAP/CEL/NLGN4X/SNCA/FZD1/NLGN3/NLGN2/LRFN5/EFNB2/PTPRD/PCDH17/GPC4/APP/C5AR1	14
GO:0009914	hormone transport	57/2167	317/18670	0.000504695	0.00495803	0.00383201	CACNA2D2/AGTR1/RAPGEF3/BMP8A/APLN/BTK/GIPR/KCNS3/GJA1/ARL2BP/CPE/LIF/FGFR1/UCN/NOS2/SLC16A2/BAIAP3/SFRP1/RAB11FIP5/DOC2B/NPPA/FZD4/IRS2/ADRA2C/ADRA2A/NLGN2/SOX4/PLA2G6/EGFR/SPP1/EXOC3L1/TBX3/KALRN/IL11/OSM/CACNA1C/SYT7/C1QTNF3/C1QTNF1/TM7SF3/TCIRG1/EFNA5/LRP5L/RFX3/CYP19A1/CCN3/PTPRN/ANO1/NIBAN2/INHBB/INHBA/SYTL4/HIF1A/ANXA1/AGT/KLF7/ABCC2	57
GO:0006721	terpenoid metabolic process	27/2167	120/18670	0.00051172	0.00500187	0.00386589	AGRN/SDC2/SDC1/LPL/ALDH1A3/ALDH1A2/CYP2D6/HSPG2/CYP2E1/GPIHBP1/CYP2C8/LRP8/STRA6/CYP27C1/RDH5/CRABP2/CRABP1/EGFR/RARRES2/AKR1B1/GPC1/GPC3/GPC2/GPC4/GPC6/AKR1C1/AKR1C3	27
GO:0017015	regulation of transforming growth factor beta receptor signaling pathway	27/2167	120/18670	0.00051172	0.00500187	0.00386589	RASL11B/HTRA3/HTRA1/PRDM16/ADAMTSL2/CDKN2B/LOX/ZNF703/NPNT/DKK3/TGFB1I1/ASPN/CD109/LTBP1/TGFB3/ITGA8/FBN2/CAV2/CAV1/FBN1/EMILIN1/MIR17HG/THBS1/WFIKKN1/PMEPA1/SMAD6/TGFBR1	27
GO:0072089	stem cell proliferation	27/2167	120/18670	0.00051172	0.00500187	0.00386589	MIR221/FGF2/FGFR2/FGFR1/EML1/SFRP2/WNT10B/GLI3/NES/MECOM/TBX3/YAP1/VEGFC/VEGFA/KITLG/SNAI2/TEAD3/PLXNB2/PTN/FBLN1/WNT2B/SIX2/ID4/CD34/SOX17/SOX18/HIF1A	27
GO:0005976	polysaccharide metabolic process	26/2167	114/18670	0.000517039	0.00503941	0.0038949	CHST1/IGF2/IGF1/ENPP1/CSGALNACT1/RUBCNL/GBE1/IRS2/EPM2AIP1/B3GNT9/B3GNT5/B3GNT2/PGM1/PHKG1/PYGM/C1QTNF2/SORBS1/HS2ST1/HAS1/HAS2/LEPR/PPP1R3C/PPP1R3B/PPP1R3E/PCDH12/INSR	26
GO:0055025	positive regulation of cardiac muscle tissue development	17/2167	62/18670	0.000517282	0.00503941	0.0038949	IGF1/FGF2/FGFR2/FGFR1/BMP4/GLI1/ZFPM2/GATA6/NRG1/TBX2/YAP1/GREM1/KAT2A/MIR17HG/EFNB2/DDX39B/WNT2	17
GO:0046546	development of primary male sexual characteristics	30/2167	139/18670	0.000545942	0.00530979	0.00410387	SCX/TEX11/BOK/SDC1/KIT/ADAM15/GJA1/AR/FSTL3/SFRP1/SFRP2/PDGFRB/PDGFRA/SOX8/ZFPM2/TGFB2/GATA6/WT1/REC8/KITLG/TFAP2C/TLR3/WNT2B/PLEKHA1/AKR1C3/INHBA/TCF21/SEMA3A/INSR/TGFBR1	30
GO:0007224	smoothened signaling pathway	29/2167	133/18670	0.000561771	0.00545468	0.00421586	DZIP1/BOC/ENPP1/GAS1/WDR19/WDR11/DYNC2H1/FGFR2/GLIS2/STK36/SFRP1/ULK3/FOXF1/BMP4/IFT80/GPR161/WNT10B/GLI1/GLI3/GLI2/PTCH2/CENPJ/ROR2/PRRX1/GPC3/GPC2/SERPINE2/CDON/INTU	29
GO:0010812	negative regulation of cell-substrate adhesion	18/2167	68/18670	0.000570923	0.00552521	0.00427037	JAG1/LGALS1/ADAM15/POSTN/COL1A1/FZD4/FZD7/FAM107A/PHLDB2/DLC1/ARHGAP6/SPOCK1/ANGPT2/FBLN1/EFNA5/THBS1/AJAP1/SERPINE1	18
GO:0051965	positive regulation of synapse assembly	18/2167	68/18670	0.000570923	0.00552521	0.00427037	AGRN/IL1RAP/TPBG/SLITRK4/EPHB3/NLGN3/NLGN2/SYNDIG1/ADGRL3/NTRK2/ADGRB1/FLRT2/FLRT1/EFNA5/THBS2/SRPX2/PTPRD/CLSTN2	18
GO:0032147	activation of protein kinase activity	59/2167	333/18670	0.000597678	0.00577459	0.00446312	DUSP6/IGF1/KIT/CARD10/CARD14/ADCY9/GAS6/ADCY4/ADCY6/FGF1/FGF2/TOM1L1/MAP3K20/DRD4/OSBPL8/MAP3K12/MLKL/UCN/EMP2/GPRC5B/PILRB/BMP4/BMP2/ADRA2C/ADRA2A/MAP4K3/NRK/TGFB2/TGFB3/PDGFC/EGFR/ITGB3/ITGA1/NRG1/LPAR1/VEGFA/GH1/MUC20/GHR/GREM1/GNG3/C1QTNF2/CSPG4/ANGPT1/MAPK8IP3/TLR3/HGF/EFNA5/THBS1/NTF3/MAPK11/AGT/DGKQ/ADAM9/TRAF4/INSR/C5AR1/TGFBR1/S1PR2	59
GO:0090090	negative regulation of canonical Wnt signaling pathway	36/2167	178/18670	0.00060227	0.00580938	0.00449	BICC1/TBX18/TNN/FOXO3/MCC/CTHRC1/SFRP4/SFRP1/SFRP2/WWTR1/BMP2/DKK2/DKK3/FZD1/GLI1/GLI3/FRZB/EGR1/CAV1/DACT3/DACT1/GREM1/SNAI2/TLE2/LIMD1/RBMS3/PSMC1/ROR2/PTPRU/GPC3/NPHP3/SOX17/CTNND1/IGFBP4/IGFBP2/IGFBP6	36
GO:0035023	regulation of Rho protein signal transduction	30/2167	140/18670	0.000619093	0.00596182	0.00460782	ARHGEF1/FGD2/FGD5/MCF2/HEG1/F2RL1/F2RL3/PREX2/ARHGEF40/PDGFRB/ARHGEF25/ARHGEF28/ARHGEF37/ARHGEF10/ARHGEF15/ARHGEF17/DLC1/COL3A1/ITGB1/OPHN1/LPAR1/KALRN/NRP1/EPS8/PLEKHG4/PLEKHG5/ROBO1/KANK2/GPR4/RASIP1	30
GO:0045907	positive regulation of vasoconstriction	11/2167	32/18670	0.000632501	0.00607064	0.00469193	HTR2A/GJA1/GJA5/TBXA2R/ADRA2C/AVPR1A/EGFR/CAV1/HRH1/SMTNL1/PTGS2	11
GO:0070570	regulation of neuron projection regeneration	11/2167	32/18670	0.000632501	0.00607064	0.00469193	MIR221/THY1/SPP1/PTN/HGF/PRRX1/PTPRS/PTPRF/RGMA/RTN4RL1/KLF4	11
GO:0032874	positive regulation of stress-activated MAPK cascade	35/2167	172/18670	0.000633503	0.00607064	0.00469193	TNFRSF19/FGD2/MAP3K20/MAP3K12/F2RL1/MLKL/TNFRSF11A/BMP2/MMP8/FZD4/FZD7/FZD8/PLCB1/NRK/UNC5CL/RELL1/RELL2/TGFB2/SAMD5/HAND2/VEGFA/SH3RF3/MAPK8IP3/TLR3/FZD10/ROR2/FLT4/TPD52L1/CCN2/MID1/TRAF4/SEMA3A/SEMA4C/APP/AGER	35
GO:0034765	regulation of ion transmembrane transport	80/2167	483/18670	0.000639426	0.00610987	0.00472225	CACNA2D1/CACNA2D2/GSTM2/KCND1/KCND2/KCND3/KCNE4/KCNJ8/KCNQ4/RRAD/KCNN2/CNKSR3/KCNS3/FGF14/SHANK3/GJA1/GJA5/HECW2/DRD4/F2RL3/ATP1B2/SNCA/THY1/PPARGC1A/PIK3CG/NEDD4/NPPA/CAPN3/ATP2A1/IRS2/CEMIP/KCNAB3/ADRA2A/NLGN3/NLGN2/KCNIP2/KCNJ12/CLIC6/CLIC5/CLIC4/HSPA2/RNF207/PLA2G6/KCNK15/RELN/REM2/GEM/CACNA1C/CACNA1F/CACNA1H/CACNA1G/CAV1/TCIRG1/TRPC6/CATSPER2/PLN/TWIST1/LIME1/CASQ1/THBS1/CLCNKA/S100A1/PTPN3/…	80
GO:0014911	positive regulation of smooth muscle cell migration	14/2167	47/18670	0.000639685	0.00610987	0.00472225	IGF1/MIR221/POSTN/NOX4/PDGFRB/ITGA2/LPAR1/NRP1/ADAMTS1/HAS2/CCN4/AGT/IGFBP5/SEMA6D	14
GO:0050807	regulation of synapse organization	42/2167	218/18670	0.000642678	0.00612847	0.00473662	AGRN/IL1RAP/SHANK3/TPBG/COLQ/SNCA/LRP8/SLITRK4/EPHB3/SLC7A11/NEDD4/ARHGEF15/FZD1/NLGN3/NLGN2/RAPSN/SYNDIG1/ADGRL3/NTRK2/ADGRB1/KALRN/RELN/FLRT2/FLRT1/NFATC4/LRFN5/PTN/EFNA5/EFNA1/CAPRIN2/THBS2/SRPX2/PTPRD/PTPRS/GPC4/SEPTIN11/PDLIM5/CLSTN2/SEMA3F/APP/SPARC/ARHGAP33	42
GO:0001505	regulation of neurotransmitter levels	62/2167	355/18670	0.000646972	0.00615938	0.00476052	HTR2A/TSPOAP1/SYP/PTX3/TPH1/BCHE/SNCAIP/DRD4/STXBP1/COLQ/NRXN2/SNCG/SNCA/NOS2/NOS3/KLRK1/SLC29A2/MOXD1/BAIAP3/DOC2A/SLC7A11/DOC2B/MMP8/SLC6A1/RNF180/ASS1/PDE1B/NQO1/HSPA8/SLC7A2/LIN7A/LIN7B/ITGB3/SYN2/SYN1/CAV1/SYT7/CTBP2/P2RX1/SLC44A1/HDC/PRRT2/VAMP1/PTGS2/STX1B/CD34/RGS4/SLC1A7/UNC13B/UNC13A/BACE1/SEPTIN5/AGT/CACNB2/AMT/KLF4/ALDH7A1/MAOB/MAOA/INSR/CADPS2/PTGIS	62
GO:0003156	regulation of animal organ formation	12/2167	37/18670	0.000661033	0.00625121	0.00483149	FGF1/FGFR1/AR/BMP4/BMP2/SULF1/WT1/HAND2/ROBO1/WNT2B/WNT2/SPRY1	12
GO:0038083	peptidyl-tyrosine autophosphorylation	12/2167	37/18670	0.000661033	0.00625121	0.00483149	BMX/KDR/BTK/YES1/IGF1R/EGFR/VEGFA/CAV1/GREM1/ROS1/TNK2/INSR	12
GO:0090050	positive regulation of cell migration involved in sprouting angiogenesis	12/2167	37/18670	0.000661033	0.00625121	0.00483149	KDR/PLK2/FGF2/JCAD/FOXC2/GATA2/NRP1/VEGFA/PTGS2/SRPX2/ANXA1/RHOJ	12
GO:0006182	cGMP biosynthetic process	6/2167	11/18670	0.000667428	0.00625121	0.00483149	NPPA/NPR1/NPR2/GUCY1B1/GUCY1A2/GUCY1A1	6
GO:0030241	skeletal muscle myosin thick filament assembly	6/2167	11/18670	0.000667428	0.00625121	0.00483149	MYBPC3/TTN/OBSL1/TCAP/MYOM1/MYH11	6
GO:0032060	bleb assembly	6/2167	11/18670	0.000667428	0.00625121	0.00483149	EMP1/EMP2/PMP22/LPAR1/MYLK/ANO6	6
GO:0061314	Notch signaling involved in heart development	6/2167	11/18670	0.000667428	0.00625121	0.00483149	JAG1/HEY1/HEYL/DLL4/SNAI1/SNAI2	6
GO:0071688	striated muscle myosin thick filament assembly	6/2167	11/18670	0.000667428	0.00625121	0.00483149	MYBPC3/TTN/OBSL1/TCAP/MYOM1/MYH11	6
GO:0086016	AV node cell action potential	6/2167	11/18670	0.000667428	0.00625121	0.00483149	GJA5/CACNA1C/CACNA1G/SCN5A/SCN4B/CACNB2	6
GO:0086027	AV node cell to bundle of His cell signaling	6/2167	11/18670	0.000667428	0.00625121	0.00483149	GJA5/CACNA1C/CACNA1G/SCN5A/SCN4B/CACNB2	6
GO:0072215	regulation of metanephros development	9/2167	23/18670	0.000669429	0.00625121	0.00483149	LIF/WWTR1/PDGFRB/BMP4/PDGFA/FAT4/WT1/EGR1/YAP1	9
GO:0097205	renal filtration	9/2167	23/18670	0.000669429	0.00625121	0.00483149	GJA1/GJA5/MCAM/GAS6/F2RL1/EMP2/SULF1/ADGRF5/CD34	9
GO:1903844	regulation of cellular response to transforming growth factor beta stimulus	27/2167	122/18670	0.000672089	0.00626605	0.00484296	RASL11B/HTRA3/HTRA1/PRDM16/ADAMTSL2/CDKN2B/LOX/ZNF703/NPNT/DKK3/TGFB1I1/ASPN/CD109/LTBP1/TGFB3/ITGA8/FBN2/CAV2/CAV1/FBN1/EMILIN1/MIR17HG/THBS1/WFIKKN1/PMEPA1/SMAD6/TGFBR1	27
GO:0070304	positive regulation of stress-activated protein kinase signaling cascade	35/2167	173/18670	0.000707254	0.00658342	0.00508825	TNFRSF19/FGD2/MAP3K20/MAP3K12/F2RL1/MLKL/TNFRSF11A/BMP2/MMP8/FZD4/FZD7/FZD8/PLCB1/NRK/UNC5CL/RELL1/RELL2/TGFB2/SAMD5/HAND2/VEGFA/SH3RF3/MAPK8IP3/TLR3/FZD10/ROR2/FLT4/TPD52L1/CCN2/MID1/TRAF4/SEMA3A/SEMA4C/APP/AGER	35
GO:0051495	positive regulation of cytoskeleton organization	43/2167	226/18670	0.00072979	0.00678241	0.00524205	RAPGEF3/LIMCH1/PLEK/TEK/CFL2/TPM1/SYNPO/F2RL1/C15orf62/FCHSD1/NOX4/CDC42EP5/CDC42EP4/SFRP1/ARHGEF10/ARHGEF15/SPIRE2/NES/CARMIL2/TGFB3/LMOD1/CENPJ/LPAR1/NRP1/NAV3/NCKAP1/MAP1B/CSF3/PLXNA3/VASP/NTF3/CCN2/ID1/CTTN/FHOD1/KIRREL1/MAPK15/CCL11/SEMA5A/RHOBTB1/WASH3P/WASHC1/TGFBR1	43
GO:0046879	hormone secretion	55/2167	308/18670	0.000742493	0.00688953	0.00532484	CACNA2D2/AGTR1/RAPGEF3/BMP8A/APLN/BTK/GIPR/KCNS3/GJA1/ARL2BP/CPE/LIF/FGFR1/UCN/NOS2/BAIAP3/SFRP1/RAB11FIP5/DOC2B/NPPA/FZD4/IRS2/ADRA2C/ADRA2A/NLGN2/SOX4/PLA2G6/EGFR/SPP1/EXOC3L1/TBX3/KALRN/IL11/OSM/CACNA1C/SYT7/C1QTNF3/C1QTNF1/TM7SF3/TCIRG1/EFNA5/LRP5L/RFX3/CYP19A1/CCN3/PTPRN/ANO1/NIBAN2/INHBB/INHBA/SYTL4/HIF1A/ANXA1/AGT/KLF7	55
GO:0016358	dendrite development	44/2167	233/18670	0.000750073	0.00691006	0.00534071	SDC2/RAP2A/SDK1/SHANK3/HECW2/PLK2/MCF2/PRKG1/OBSL1/MATN2/CAMSAP2/PREX2/LRP8/EPHB3/NEDD4/LZTS1/NLGN3/ITGB1/LPAR1/KALRN/NRP1/RELN/MAP1B/MAP1A/FLRT1/NFATC4/TRPC6/NSMF/PTN/EFNA1/CAPRIN2/RBFOX2/PTPRD/DCLK1/ID1/PTPRS/ILK/PDLIM5/BTBD3/SEMA3A/KLF7/APP/VLDLR/ARHGAP33	44
GO:0001710	mesodermal cell fate commitment	8/2167	19/18670	0.000752966	0.00691006	0.00534071	FGFR1/SFRP2/FOXC2/BMP4/SIX2/SOX17/KLF4/SMAD1	8
GO:0002689	negative regulation of leukocyte chemotaxis	8/2167	19/18670	0.000752966	0.00691006	0.00534071	MMP28/DUSP1/SLIT2/KLRK1/GREM1/NBL1/CYP19A1/CCN3	8
GO:0003159	morphogenesis of an endothelium	8/2167	19/18670	0.000752966	0.00691006	0.00534071	ADAMTS12/FGF1/ALOX12/BMP4/DLL4/ITGAX/STARD13/RHOB	8
GO:0060973	cell migration involved in heart development	8/2167	19/18670	0.000752966	0.00691006	0.00534071	DCHS1/PDGFRB/BMP4/BVES/HAND2/SNAI2/TWIST1/SEMA3C	8
GO:0061154	endothelial tube morphogenesis	8/2167	19/18670	0.000752966	0.00691006	0.00534071	ADAMTS12/FGF1/ALOX12/BMP4/DLL4/ITGAX/STARD13/RHOB	8
GO:1902644	tertiary alcohol metabolic process	8/2167	19/18670	0.000752966	0.00691006	0.00534071	BMP2/DKK3/CACNA1H/AKR1B1/AKR1C1/AKR1C3/AKR1C2/DGKQ	8
GO:0014855	striated muscle cell proliferation	20/2167	81/18670	0.000767353	0.00700316	0.00541266	KCNK2/GJA1/FGF2/TENM4/FGFR2/FGFR1/FOXC2/GLI1/ZFPM2/TGFB2/MEIS1/GATA6/TBX2/YAP1/ANGPT1/MIR17HG/WNT2/MAPK11/SMAD1/TGFBR1	20
GO:0030512	negative regulation of transforming growth factor beta receptor signaling pathway	20/2167	81/18670	0.000767353	0.00700316	0.00541266	RASL11B/HTRA3/HTRA1/PRDM16/ADAMTSL2/TGFB1I1/ASPN/CD109/LTBP1/TGFB3/FBN2/CAV2/CAV1/FBN1/EMILIN1/MIR17HG/WFIKKN1/PMEPA1/SMAD6/TGFBR1	20
GO:0048645	animal organ formation	17/2167	64/18670	0.000769957	0.00700316	0.00541266	FGF1/FGFR2/FGFR1/AR/BMP4/BMP2/GLI3/GLI2/SULF1/GATA6/WT1/HAND2/ROBO1/WNT2B/WNT2/SOX17/SPRY1	17
GO:0072511	divalent inorganic cation transport	80/2167	486/18670	0.000771277	0.00700316	0.00541266	CACNA2D1/CACNA2D2/GSTM2/HTR2A/RRAD/KCNN4/CACHD1/FGF14/GJA1/GJA4/HOMER3/GAS6/FGF2/DRD4/ZDHHC17/NOL3/F2RL3/UCN/SNCA/NOS3/THY1/GRIN2C/GRIN3B/ANXA2P2/PIK3CG/NPPA/CAPN3/PDGFRB/ATP2A1/CRACR2B/PLCB1/PLCB2/CEMIP/CALCRL/ADRA2A/PDE2A/HSPA2/PLA2G6/SLC39A10/SLC39A14/ITGAV/ADCYAP1R1/REM2/GEM/CACNA1C/CACNA1F/CACNA1H/CACNA1G/CAV1/FAM155A/TRPC6/TRPC4/CATSPER2/PLN/P2RX5/P2RX1/LIME1/CASQ1/MYLK/PTGS2/S100A1/CCN2/AN…	80
GO:0030730	sequestering of triglyceride	7/2167	15/18670	0.000775072	0.00700316	0.00541266	FITM1/ENPP1/PLIN5/OSBPL8/LPL/ABHD5/PPARG	7
GO:0034111	negative regulation of homotypic cell-cell adhesion	7/2167	15/18670	0.000775072	0.00700316	0.00541266	CCM2L/CD9/PRKG1/ALOX12/ZNF703/C1QTNF1/SERPINE2	7
GO:0060099	regulation of phagocytosis, engulfment	7/2167	15/18670	0.000775072	0.00700316	0.00541266	F2RL1/C3/GATA2/PPARG/ITGA2/ABCA7/ANO6	7
GO:1901841	regulation of high voltage-gated calcium channel activity	7/2167	15/18670	0.000775072	0.00700316	0.00541266	CACNA2D1/RRAD/FGF14/NPPA/REM2/GEM/CACNB2	7
GO:2000095	regulation of Wnt signaling pathway, planar cell polarity pathway	7/2167	15/18670	0.000775072	0.00700316	0.00541266	SFRP1/SFRP2/DACT1/GPC3/PLEKHA4/NPHP3/RSPO3	7
GO:2001028	positive regulation of endothelial cell chemotaxis	7/2167	15/18670	0.000775072	0.00700316	0.00541266	KDR/PRKD1/FGF2/FGFR1/VEGFA/SMOC2/SEMA5A	7
GO:0070838	divalent metal ion transport	79/2167	479/18670	0.000782699	0.00706118	0.0054575	CACNA2D1/CACNA2D2/GSTM2/HTR2A/RRAD/KCNN4/CACHD1/FGF14/GJA1/GJA4/HOMER3/GAS6/FGF2/DRD4/ZDHHC17/NOL3/F2RL3/UCN/SNCA/NOS3/THY1/GRIN2C/GRIN3B/ANXA2P2/PIK3CG/NPPA/CAPN3/PDGFRB/ATP2A1/CRACR2B/PLCB1/PLCB2/CEMIP/CALCRL/ADRA2A/PDE2A/HSPA2/PLA2G6/SLC39A10/SLC39A14/ITGAV/ADCYAP1R1/REM2/GEM/CACNA1C/CACNA1F/CACNA1H/CACNA1G/CAV1/FAM155A/TRPC6/TRPC4/CATSPER2/PLN/P2RX5/P2RX1/LIME1/CASQ1/MYLK/PTGS2/S100A1/CCN2/AN…	79
GO:0001958	endochondral ossification	10/2167	28/18670	0.000789267	0.00708091	0.00547276	SCX/COL13A1/MMP13/MMP16/TEK/CSGALNACT1/COL1A1/BMP4/TMEM119/ALPL	10
GO:0036075	replacement ossification	10/2167	28/18670	0.000789267	0.00708091	0.00547276	SCX/COL13A1/MMP13/MMP16/TEK/CSGALNACT1/COL1A1/BMP4/TMEM119/ALPL	10
GO:0060512	prostate gland morphogenesis	10/2167	28/18670	0.000789267	0.00708091	0.00547276	RARG/TNC/CYP7B1/FGFR2/AR/SFRP1/BMP4/GLI2/SULF1/ID4	10
GO:0006112	energy reserve metabolic process	21/2167	87/18670	0.000789724	0.00708091	0.00547276	IGF2/IGF1/ENPP1/RUBCNL/GBE1/KL/GFPT2/IRS2/EPM2AIP1/PGM1/PHKG1/ADGRF5/PYGM/C1QTNF2/SORBS1/LEPR/PPP1R3C/PPP1R3B/PPP1R3E/PCDH12/INSR	21
GO:1901655	cellular response to ketone	22/2167	93/18670	0.000802716	0.0071864	0.00555428	ADAM15/ADCY6/TNC/AQP1/AR/FOXO3/SFRP1/ASS1/PPARG/EGFR/SPP1/GNAI1/EFNA5/ERRFI1/AKR1B1/AKR1C3/AKR1C2/SERPINF1/KLF4/KLF9/PTGFR/ABCC2	22
GO:0055010	ventricular cardiac muscle tissue morphogenesis	14/2167	48/18670	0.000807825	0.00722109	0.0055811	MYBPC3/CCM2L/PKP2/TPM1/HEG1/FGFR2/FOXC2/ZFPM2/TGFB2/DLL4/NRG1/COL11A1/TNNC1/TGFBR1	14
GO:0060395	SMAD protein signal transduction	18/2167	70/18670	0.000829413	0.00739188	0.0057131	JUN/BMP8A/WWTR1/BMP4/BMP2/TGFB2/TGFB3/CILP/FOS/ROR2/RBPMS/CCN3/INHBB/INHBA/ATOH8/SMAD1/SMAD9/TGFBR1	18
GO:0007254	JNK cascade	41/2167	214/18670	0.000830213	0.00739188	0.0057131	TNFRSF19/PDCD4/RAP2A/IGF1R/FGD2/MAP3K20/MAP3K12/DNAJA1/AIDA/F2RL1/MLKL/CDC42EP5/TNFRSF11A/SFRP1/SFRP2/KLHL31/MMP8/FZD4/FZD7/FZD8/PLCB1/MAP4K3/NRK/UNC5CL/MECOM/SAMD5/EGFR/SH3RF3/DACT1/MAPK8IP3/TLR3/FZD10/ROR2/FLT4/TPD52L1/CCN2/GPS2/TRAF4/SEMA3A/APP/AGER	41
GO:0007156	homophilic cell adhesion via plasma membrane adhesion molecules	34/2167	168/18670	0.000830719	0.00739188	0.0057131	NEXN/CELSR3/SDK1/CNTN4/HMCN1/CDH24/CDH11/CDH13/PCDHGA12/DCHS1/PALLD/FAT1/FAT4/IGSF21/ITGB1/PCDH1/PCDH7/PLXNB3/PLXNB2/PECAM1/NECTIN4/NECTIN3/ROBO3/ROBO4/ROBO1/PCDH12/PCDH18/PCDH17/PTPRM/CLSTN2/CDH6/CDH5/ESAM/PCDHGB7	34
GO:0010959	regulation of metal ion transport	67/2167	394/18670	0.00084144	0.00747592	0.00577806	CACNA2D1/GSTM2/PKP2/KCNE4/HTR2A/RRAD/KCNN2/CNKSR3/FGF14/CNTN1/GJA1/HOMER3/HECW2/DRD4/F2RL3/ATP1B2/UCN/SNCA/NOS3/THY1/GRIN3B/ANXA2P2/PIK3CG/NEDD4/NPPA/CAPN3/PDGFRB/ATP2A1/CRACR2B/CEMIP/ADRA2A/KCNIP2/HSPA2/RNF207/PLA2G6/ADCYAP1R1/REM2/GEM/CACNA1C/CAV1/TRPC6/PLN/P2RX5/P2RX1/LIME1/CASQ1/MYLK/PTGS2/S100A1/PTPN3/WNK4/SCN3B/ANO6/RGS4/MCHR1/PACSIN3/SCN5A/SCN4B/SERPINE2/AGT/CACNB1/CACNB2/WFS1/STC1/STC2/AP…	67
GO:0099054	presynapse assembly	13/2167	43/18670	0.000847383	0.00751732	0.00581005	IL1RAP/CEL/NLGN4X/SNCA/FZD1/NLGN3/NLGN2/LRFN5/EFNB2/PTPRD/PCDH17/GPC4/APP	13
GO:0019934	cGMP-mediated signaling	11/2167	33/18670	0.000850211	0.00751962	0.00581183	PRKG1/AQP1/PDE10A/NPPA/NPR1/NPR2/EDNRB/PDE2A/PDE3A/GUCY1B1/THBS1	11
GO:0030513	positive regulation of BMP signaling pathway	11/2167	33/18670	0.000850211	0.00751962	0.00581183	NEO1/MSX1/MSX2/TWSG1/BMP4/SULF1/ZNF423/CCN1/GPC3/ILK/CDH5	11
GO:0097755	positive regulation of blood vessel diameter	16/2167	59/18670	0.000852628	0.00752961	0.00581955	APLN/GJA1/GJA5/PRKG1/F2RL1/ALOX12/UCN/NOS3/EDNRB/PLA2G6/EGFR/ITGA1/GUCY1A1/PTPRM/AGT/BDKRB2	16
GO:0060041	retina development in camera-type eye	31/2167	149/18670	0.000855856	0.00754674	0.00583279	SDK1/THY1/PDGFRB/PDGFRA/ARHGEF15/LAMA1/LAMB2/FZD4/NDP/SOX8/TGFB2/DLL4/PDE6B/TSPAN12/NTRK2/NRP1/TCIRG1/CCDC66/NECTIN3/PTN/CABP4/PRPH2/LRP5L/PTPRM/CALB1/CLCN2/SERPINF1/HIF1A/CDON/RHOJ/COL4A1	31
GO:0035329	hippo signaling	12/2167	38/18670	0.000865196	0.00760619	0.00587874	DCHS1/WWTR1/TJP1/FAT4/YAP1/AMOTL2/TEAD1/TEAD3/TEAD4/LIMD1/WWC2/MOB3B	12
GO:0086091	regulation of heart rate by cardiac conduction	12/2167	38/18670	0.000865196	0.00760619	0.00587874	CACNA2D1/KCND3/PKP2/KCNE4/GJA5/CACNA1C/CACNA1G/CAV1/SCN3B/SCN5A/SCN4B/CACNB2	12
GO:0046883	regulation of hormone secretion	48/2167	262/18670	0.000887082	0.00778691	0.00601841	CACNA2D2/AGTR1/RAPGEF3/BMP8A/APLN/GIPR/KCNS3/GJA1/ARL2BP/LIF/FGFR1/UCN/NOS2/BAIAP3/SFRP1/RAB11FIP5/DOC2B/NPPA/IRS2/ADRA2C/ADRA2A/NLGN2/SOX4/PLA2G6/EGFR/SPP1/KALRN/IL11/OSM/CACNA1C/SYT7/C1QTNF3/C1QTNF1/TM7SF3/TCIRG1/EFNA5/LRP5L/RFX3/CYP19A1/CCN3/ANO1/INHBB/INHBA/SYTL4/HIF1A/ANXA1/AGT/KLF7	48
GO:0044344	cellular response to fibroblast growth factor stimulus	30/2167	143/18670	0.000892677	0.00782428	0.0060473	APLN/FGF22/FGF1/FGF2/FGF7/POSTN/FGFR2/FGFR1/SNCA/COL1A1/KL/SFRP1/HYAL1/CREB3L1/SULF1/CXCL8/DLL4/FAT4/FLRT2/FLRT1/SMOC2/SHISA2/THBS1/RBFOX2/CCN2/CD44/GPC1/SPRY4/SPRY2/SPRY1	30
GO:0046777	protein autophosphorylation	44/2167	235/18670	0.000900277	0.00787911	0.00608967	JUN/BMX/KDR/BTK/YES1/RAP2A/KIT/IGF1R/ENPP1/TEK/PRKD1/TOM1L1/MAP3K12/FGFR2/FGFR1/THY1/MYLK2/EPHB4/EPHB3/ULK3/PDGFRB/PDGFRA/TYRO3/PDGFA/PDGFC/EGFR/NTRK2/DDR2/VEGFC/VEGFA/CAV1/GREM1/TSSK4/PPP2R5B/ROS1/FLT1/FLT4/ERRFI1/CLK1/MAPK15/TNKS1BP1/TNK2/INSR/ATM	44
GO:0050727	regulation of inflammatory response	64/2167	374/18670	0.000921135	0.00804962	0.00622146	AGTR1/ADAMTS12/NEAT1/PDCD4/BTK/IGF1/TEK/MIR221/SETD6/IL1R1/LPL/SELE/DNASE1/SNCA/NOS2/C3/GPRC5B/TNFRSF11A/PIK3CG/FNDC4/FOXF1/OSMR/NPPA/MMP8/TYRO3/CALCRL/EDNRB/PDE2A/NFKBIZ/PPARG/SLC7A2/EGFR/ITGA2/PIK3AP1/WFDC1/IL33/OSM/C1QTNF3/LDLR/KLKB1/LRFN5/C2CD4B/TLR3/PTGER3/NT5E/HGF/NLRP1/IL22RA2/PTGS2/CYP19A1/CCN4/CCN3/SERPINE1/SERPINF1/ANXA1/CCL14/GPS2/AGT/CDH5/KLF4/SIGLEC10/ATM/AGER/PTGIS	64
GO:0042063	gliogenesis	52/2167	290/18670	0.000925306	0.00805846	0.0062283	BOK/CD9/DAAM2/PARD3/MIR221/NFIB/HDAC10/LIF/TENM4/MATN2/CNTNAP1/MXRA8/BMP2/ARHGEF10/LAMA2/LAMB2/LAMB1/RNF112/GLI3/TAL1/NDN/ASPA/NLGN3/SOX8/SOX4/TGFB2/PPARG/EGFR/NRG1/NTRK2/LPAR1/RELN/IL33/IL34/ADGRG6/LDLR/CSPG4/TRPC4/PTN/TMEM98/LEPR/ROR1/ROR2/ID4/GPC1/ILK/SERPINE2/ANXA1/APP/C5AR1/AGER/LGI4	52
GO:1904035	regulation of epithelial cell apoptotic process	21/2167	88/18670	0.000925712	0.00805846	0.0062283	BOK/PDCD4/KDR/TEK/ANGPTL4/GAS6/PPARGC1A/ECSCR/FOXO3/SFRP4/GATA2/CD248/ANGPT1/COL18A1/THBS1/ANO6/RAMP2/AKR1C3/SERPINE1/SEMA5A/WFS1	21
GO:0060538	skeletal muscle organ development	34/2167	169/18670	0.000926276	0.00805846	0.0062283	SCX/CFL2/MEOX2/SVIL/DCN/HEYL/MYLK2/CCNT2/BVES/WNT10B/ELN/STRA6/ASS1/SOX8/NR2F2/FOS/WT1/EGR1/CAV2/CAV1/TWIST1/CASQ1/FLNB/ZBTB18/POPDC3/GPC1/NIBAN2/SOX17/MYOM1/TCF21/MYORG/CDON/SRPK3/MYH15	34
GO:0072577	endothelial cell apoptotic process	17/2167	65/18670	0.00093159	0.00809267	0.00625473	PDCD4/KDR/TEK/ANGPTL4/GAS6/ECSCR/FOXO3/GATA2/CD248/ANGPT1/COL18A1/THBS1/ANO6/RAMP2/AKR1C3/SERPINE1/SEMA5A	17
GO:0035282	segmentation	23/2167	100/18670	0.000935584	0.00811532	0.00627224	TBX19/TBX18/MEOX2/ALDH1A2/NRARP/SFRP1/SFRP2/FOXF1/PCSK6/FOXC2/BMP4/WT1/TBX3/NRP1/TCAP/KAT2A/PLXNA2/ROR2/HOXD8/SEMA3C/SEMA3A/SEMA3F/ATM	23
GO:0071774	response to fibroblast growth factor	31/2167	150/18670	0.000961221	0.00829175	0.0064086	APLN/FGF22/TNC/FGF1/FGF2/FGF7/POSTN/FGFR2/FGFR1/SNCA/COL1A1/KL/SFRP1/HYAL1/CREB3L1/SULF1/CXCL8/DLL4/FAT4/FLRT2/FLRT1/SMOC2/SHISA2/THBS1/RBFOX2/CCN2/CD44/GPC1/SPRY4/SPRY2/SPRY1	31
GO:0014850	response to muscle activity	9/2167	24/18670	0.000961588	0.00829175	0.0064086	POSTN/PPARGC1A/FNDC5/CAPN3/ITGA2/PERM1/HIF1A/AGT/TNS2	9
GO:1902547	regulation of cellular response to vascular endothelial growth factor stimulus	9/2167	24/18670	0.000961588	0.00829175	0.0064086	ADAMTS12/JCAD/DCN/ADGRA2/SMOC2/ADAMTS3/ROBO1/CCBE1/SPRY2	9
GO:2001026	regulation of endothelial cell chemotaxis	9/2167	24/18670	0.000961588	0.00829175	0.0064086	KDR/PRKD1/FGF1/FGF2/FGFR1/VEGFA/SMOC2/THBS1/SEMA5A	9
GO:0001952	regulation of cell-matrix adhesion	26/2167	119/18670	0.00102349	0.00881259	0.00681115	JAG1/KDR/LIMCH1/ADAM15/TEK/POSTN/CDH13/THY1/EMP2/SFRP1/EPHA3/COL16A1/FAM107A/PHLDB2/DLC1/ARHGAP6/LIMS1/NRP1/DDR2/VEGFA/EFNA5/THBS1/AJAP1/ILK/SERPINE1/RHOD	26
GO:0001764	neuron migration	32/2167	157/18670	0.00102657	0.00882608	0.00682157	TRIM46/CELSR3/GJA1/GAS6/TNN/LHX6/PRKG1/MATN2/FGFR1/ACAP3/NDN/GATA2/NR2F2/COL3A1/ADGRL3/NRG1/NTRK2/GNRH1/NRP1/RELN/VEGFA/NAV1/SPOCK1/MAP1B/FLRT2/PLXNB2/NSMF/TWIST1/LRP12/POMGNT2/DCLK1/SEMA3A	32
GO:1903845	negative regulation of cellular response to transforming growth factor beta stimulus	20/2167	83/18670	0.00106555	0.00914778	0.00707022	RASL11B/HTRA3/HTRA1/PRDM16/ADAMTSL2/TGFB1I1/ASPN/CD109/LTBP1/TGFB3/FBN2/CAV2/CAV1/FBN1/EMILIN1/MIR17HG/WFIKKN1/PMEPA1/SMAD6/TGFBR1	20
GO:0010038	response to metal ion	62/2167	362/18670	0.00107302	0.00919557	0.00710715	ADAMTS13/JUN/DUSP1/KCNK3/GIPR/SDC1/KIT/FOSB/TTN/AQP1/LIG4/SNCA/PPARGC1A/FSTL3/TNFRSF11B/NEDD4/CAPN3/SOD3/SLC6A1/CYBRD1/KCNIP2/ASS1/CLIC4/NQO1/FOS/EGFR/CPNE3/GNRH1/CARF/LOXL2/CACNA1H/CACNA1G/AANAT/CAV1/SYT7/NFATC4/PAM/TCIRG1/PLN/CYP2R1/RASA4/THBS1/PTGS2/BGLAP/D2HGDH/AKR1C3/RASGRP2/SCN5A/SERPINF1/HIF1A/S100A16/TNNC1/BACE1/IGFBP2/ADAM9/APP/SPARC/PTGES/MAOB/RYR3/FIBIN/ABCC2	62
GO:0032965	regulation of collagen biosynthetic process	13/2167	44/18670	0.00107656	0.00919557	0.00710715	SCX/LARP6/UCN/PDGFRB/BMP4/CYGB/CREB3L1/TGFB3/PPARG/ITGA2/EMILIN1/ERRFI1/CCN2	13
GO:0050654	chondroitin sulfate proteoglycan metabolic process	13/2167	44/18670	0.00107656	0.00919557	0.00710715	BGN/CHST3/CYTL1/CSGALNACT1/EGFLAM/DCN/CHSY3/DSEL/HYAL1/CHPF/CSPG4/IDUA/VCAN	13
GO:0005979	regulation of glycogen biosynthetic process	10/2167	29/18670	0.00108054	0.00919557	0.00710715	IGF2/IGF1/ENPP1/IRS2/EPM2AIP1/C1QTNF2/SORBS1/PPP1R3B/PPP1R3E/INSR	10
GO:0010962	regulation of glucan biosynthetic process	10/2167	29/18670	0.00108054	0.00919557	0.00710715	IGF2/IGF1/ENPP1/IRS2/EPM2AIP1/C1QTNF2/SORBS1/PPP1R3B/PPP1R3E/INSR	10
GO:0060441	epithelial tube branching involved in lung morphogenesis	10/2167	29/18670	0.00108054	0.00919557	0.00710715	TNC/FGFR2/FOXF1/BMP4/LAMA1/YAP1/WNT2B/WNT2/SPRY2/SPRY1	10
GO:0008207	C21-steroid hormone metabolic process	12/2167	39/18670	0.0011193	0.00947073	0.00731982	TSPOAP1/PPARGC1A/BMP2/DKK3/EGR1/CACNA1H/AKR1B1/AKR1C1/AKR1C3/AKR1C2/CLCN2/DGKQ	12
GO:0030204	chondroitin sulfate metabolic process	12/2167	39/18670	0.0011193	0.00947073	0.00731982	BGN/CHST3/CSGALNACT1/EGFLAM/DCN/CHSY3/DSEL/HYAL1/CHPF/CSPG4/IDUA/VCAN	12
GO:0030501	positive regulation of bone mineralization	12/2167	39/18670	0.0011193	0.00947073	0.00731982	KL/BMP4/BMP2/WNT10B/TGFB3/TMEM119/FBN2/PKDCC/PTN/CCN1/ACVR1/ANO6	12
GO:0010092	specification of animal organ identity	11/2167	34/18670	0.00112644	0.00947073	0.00731982	FGF1/FGFR2/FGFR1/AR/BMP4/BMP2/GLI3/ROBO1/WNT2B/WNT2/SPRY1	11
GO:0048048	embryonic eye morphogenesis	11/2167	34/18670	0.00112644	0.00947073	0.00731982	EFEMP1/RARG/RARB/MFAP2/ALDH1A3/FOXF2/STRA6/TBX2/FBN2/FBN1/TWIST1	11
GO:0003215	cardiac right ventricle morphogenesis	8/2167	20/18670	0.00112805	0.00947073	0.00731982	JAG1/PPP1R13L/SOX4/ZFPM2/TGFB2/HAND2/MIR17HG/SEMA3C	8
GO:0086014	atrial cardiac muscle cell action potential	8/2167	20/18670	0.00112805	0.00947073	0.00731982	KCNN2/GJA1/GJA5/RNF207/CACNA1C/SCN3B/SCN5A/CACNB2	8
GO:0086026	atrial cardiac muscle cell to AV node cell signaling	8/2167	20/18670	0.00112805	0.00947073	0.00731982	KCNN2/GJA1/GJA5/RNF207/CACNA1C/SCN3B/SCN5A/CACNB2	8
GO:0086066	atrial cardiac muscle cell to AV node cell communication	8/2167	20/18670	0.00112805	0.00947073	0.00731982	KCNN2/GJA1/GJA5/RNF207/CACNA1C/SCN3B/SCN5A/CACNB2	8
GO:0007612	learning	30/2167	145/18670	0.00112905	0.00947073	0.00731982	JUN/RIN1/KIT/SHANK3/BCHE/NLGN4X/SYNPO/UCN/NRXN2/NPTX2/SLC7A11/TANC1/SLC6A1/STRA6/NLGN3/PDE1B/FOS/ITGB1/NTRK2/KALRN/RELN/MAP1A/PTN/HRH1/CLDN5/PTGS2/HIF1A/AGT/APP/INSR	30
GO:0019933	cAMP-mediated signaling	36/2167	184/18670	0.0011319	0.00948111	0.00732785	RAPGEF3/GIPR/MC1R/ADCY9/ADCY4/ADCY6/UCN/PDE10A/UCN2/GPR161/CALCRL/TBXA2R/ADRA2C/ADRA2A/PDE2A/PDE3A/ADGRL4/ADGRL2/ADGRL3/ADGRB1/ADCYAP1R1/LPAR1/GNAI1/ADGRG3/ADGRG6/GNAL/ADGRD1/PLN/PTGER3/GNA13/RASD2/PTH1R/RAMP2/DGKQ/PTGFR/APLNR	36
GO:0034764	positive regulation of transmembrane transport	39/2167	204/18670	0.00114285	0.0095591	0.00738812	CACNA2D1/GSTM2/IGF1/CNKSR3/FGF14/SHANK3/DRD4/OSBPL8/F2RL3/ATP1B2/SNCA/THY1/C3/NPPA/CAPN3/ATP2A1/IRS2/CEMIP/NLGN3/KCNIP2/HSPA2/RNF207/RELN/GH1/C1QTNF2/SLC26A6/TRPC6/SORBS1/CASQ1/S100A1/WNK4/ANO6/GPC3/AGT/CACNB2/INSR/APLNR/AZIN2/BDKRB1	39
GO:0010889	regulation of sequestering of triglyceride	6/2167	12/18670	0.00120393	0.0100128	0.00773879	FITM1/PLIN5/OSBPL8/LPL/ABHD5/PPARG	6
GO:0031034	myosin filament assembly	6/2167	12/18670	0.00120393	0.0100128	0.00773879	MYBPC3/TTN/OBSL1/TCAP/MYOM1/MYH11	6
GO:0042659	regulation of cell fate specification	6/2167	12/18670	0.00120393	0.0100128	0.00773879	FGF2/FGFR1/AR/SFRP2/FZD7/SOX17	6
GO:0086067	AV node cell to bundle of His cell communication	6/2167	12/18670	0.00120393	0.0100128	0.00773879	GJA5/CACNA1C/CACNA1G/SCN5A/SCN4B/CACNB2	6
GO:0055021	regulation of cardiac muscle tissue growth	19/2167	78/18670	0.00122374	0.0101555	0.00784908	KCNK2/IGF1/GJA1/FGF2/FGFR2/FGFR1/GLI1/ZFPM2/MEIS1/GATA6/TBX2/YAP1/MIR17HG/DDX39B/RGS4/WNT2/MAPK11/MIR25/TGFBR1	19
GO:0002526	acute inflammatory response	24/2167	108/18670	0.00122456	0.0101555	0.00784908	CTNNBIP1/BTK/DNASE1/C3/F3/F8/TNFRSF11A/PIK3CG/OSMR/TREM1/ASS1/EDNRB/CXCR2/FN1/PPARG/OSM/KLKB1/C2CD4B/PTGER3/PTGS2/ITIH4/ACVR1/ANO6/PTGES	24
GO:0007158	neuron cell-cell adhesion	7/2167	16/18670	0.00124045	0.0101863	0.00787288	CNTN4/CEL/NLGN4X/NRXN2/NLGN3/NLGN2/NCAM2	7
GO:0010566	regulation of ketone biosynthetic process	7/2167	16/18670	0.00124045	0.0101863	0.00787288	PPARGC1A/BMP2/DKK3/EGR1/AKR1C3/CLCN2/DGKQ	7
GO:0048012	hepatocyte growth factor receptor signaling pathway	7/2167	16/18670	0.00124045	0.0101863	0.00787288	ADAMTS12/BCAR1/MST1/NRP1/MUC20/HGF/ESM1	7
GO:0050655	dermatan sulfate proteoglycan metabolic process	7/2167	16/18670	0.00124045	0.0101863	0.00787288	BGN/CSGALNACT1/DCN/DSEL/CSPG4/IDUA/VCAN	7
GO:0060572	morphogenesis of an epithelial bud	7/2167	16/18670	0.00124045	0.0101863	0.00787288	FGFR2/AR/BMP4/GLI2/SULF1/WNT2B/WNT2	7
GO:0072224	metanephric glomerulus development	7/2167	16/18670	0.00124045	0.0101863	0.00787288	PDGFRB/PDGFRA/LAMB2/WT1/EGR1/CD34/TCF21	7
GO:1905153	regulation of membrane invagination	7/2167	16/18670	0.00124045	0.0101863	0.00787288	F2RL1/C3/GATA2/PPARG/ITGA2/ABCA7/ANO6	7
GO:0045445	myoblast differentiation	20/2167	84/18670	0.0012486	0.0102245	0.00790243	JAG1/BOC/LGALS1/IGF1/SDC1/CAPN3/BMP4/WNT10B/PLCB1/SOX8/NRG1/TBX3/TBX2/EPAS1/RANBP3L/GREM1/ILK/MAPK12/IGFBP3/CDON	20
GO:0050886	endocrine process	20/2167	84/18670	0.0012486	0.0102245	0.00790243	AGTR1/APLN/GJA5/F2RL1/FGFR1/UCN/NOS3/CPA3/RAB11FIP5/PCSK5/FZD4/AVPR1A/TBX3/C1QTNF3/C1QTNF1/NIBAN2/INHBB/INHBA/ENPEP/AGT	20
GO:0086009	membrane repolarization	14/2167	50/18670	0.00125724	0.0102809	0.00794599	CACNA2D1/KCND3/KCNE4/KCNJ8/KCNN2/GJA1/GJA5/ATP1B2/NPPA/KCNIP2/RNF207/CAV1/SCN5A/SCN4B	14
GO:0032233	positive regulation of actin filament bundle assembly	16/2167	61/18670	0.00125932	0.0102836	0.00794808	RAPGEF3/LIMCH1/PLEK/TPM1/SYNPO/NOX4/SFRP1/ARHGEF10/ARHGEF15/TGFB3/LPAR1/NRP1/CCN2/ID1/FHOD1/TGFBR1	16
GO:0030177	positive regulation of Wnt signaling pathway	35/2167	179/18670	0.00132985	0.0108444	0.0083815	LYPD6/PTK7/DAAM2/PRDM15/FGFR2/COL1A1/GPRC5B/NRARP/SFRP4/SFRP1/SFRP2/BMP2/DKK2/WNT10B/TMEM198/SULF1/SOX4/WLS/EGFR/RECK/ADGRA2/ATP6V1C2/YAP1/CAV1/DACT1/CAPRIN2/PSMC1/ROR2/CCN4/GPC3/PLEKHA4/ILK/RSPO3/SEMA5A/DIXDC1	35
GO:0048662	negative regulation of smooth muscle cell proliferation	17/2167	67/18670	0.00134261	0.0109253	0.00844407	CTNNBIP1/APLN/PDCD4/CNN1/TPM1/PRKG1/PPARGC1A/NPR1/NPR3/TGFB3/PPARG/OGN/IL12A/ILK/IGFBP5/IGFBP3/KLF4	17
GO:0002053	positive regulation of mesenchymal cell proliferation	9/2167	25/18670	0.00134911	0.0109253	0.00844407	FGFR2/FGFR1/FOXF1/IRS2/CHRD/PDGFA/VEGFA/PRRX1/WNT2	9
GO:0034110	regulation of homotypic cell-cell adhesion	9/2167	25/18670	0.00134911	0.0109253	0.00844407	CCM2L/LGALS1/CD9/PRKG1/PDPN/ALOX12/ZNF703/C1QTNF1/SERPINE2	9
GO:0060571	morphogenesis of an epithelial fold	9/2167	25/18670	0.00134911	0.0109253	0.00844407	FGFR2/AR/BMP4/GLI2/SULF1/EGFR/WNT2B/WNT2/HIF1A	9
GO:0072202	cell differentiation involved in metanephros development	9/2167	25/18670	0.00134911	0.0109253	0.00844407	LIF/WWTR1/BMP4/LAMB2/FAT4/YAP1/SIX2/CD34/TCF21	9
GO:0048483	autonomic nervous system development	13/2167	45/18670	0.00135523	0.0109598	0.00847071	EDNRA/EDNRB/SOX8/SOX4/FN1/HAND2/NRP1/NAV2/PLXNA4/PLXNA3/KIF26A/SEMA3A/SEMA3F	13
GO:0030239	myofibril assembly	18/2167	73/18670	0.00140157	0.0113107	0.00874188	MYBPC3/CFL2/TPM1/TTN/OBSL1/CAPN3/PDGFRB/PDGFRA/NEB/LMOD1/ITGB1/PGM5/TCAP/MYH3/CASQ1/MYOM1/CSRP2/MYH11	18
GO:0001701	in utero embryonic development	63/2167	373/18670	0.00140248	0.0113107	0.00874188	JAG2/IGF2/IGF1/MSX1/GJA1/ADCY9/PCGF2/WDR19/TPM1/LIF/HEG1/LIG4/FGFR2/FGFR1/NOS3/AR/HEY1/POU5F1/MDFI/TIE1/SLC25A34/FOXF1/PDGFRA/TANC2/BMP2/GLI3/GLI2/PLCD3/EDNRA/SOX8/ZFPM2/NRK/TGFB3/NXN/GATA6/GATA2/NR2F2/EGFR/ITGB1/HAND2/TBX3/EPAS1/VEGFA/SNAI1/KAT2A/SALL4/ADAMTS3/ANGPT1/TWIST1/FBLL1/GNA13/PTH1R/SEC24D/CCN1/ACVR1/TM4SF1/PCDH12/WNT2/SOX17/SOX18/HIF1A/RSPO3/TGFBR1	63
GO:0090263	positive regulation of canonical Wnt signaling pathway	30/2167	147/18670	0.00141806	0.0114205	0.00882681	LYPD6/PTK7/DAAM2/PRDM15/FGFR2/COL1A1/GPRC5B/NRARP/SFRP4/SFRP1/SFRP2/DKK2/WNT10B/TMEM198/SOX4/WLS/EGFR/RECK/ADGRA2/YAP1/CAV1/DACT1/CAPRIN2/PSMC1/ROR2/GPC3/PLEKHA4/ILK/RSPO3/SEMA5A	30
GO:0001941	postsynaptic membrane organization	12/2167	40/18670	0.0014323	0.0115194	0.00890319	SHANK3/CEL/NLGN4X/COLQ/NRXN2/SLC7A11/NLGN3/NLGN2/GLRB/RAPSN/RELN/PTN	12
GO:0002687	positive regulation of leukocyte migration	27/2167	128/18670	0.00144398	0.0115974	0.00896352	TNFRSF14/GAS6/IL1R1/F2RL1/SELP/THY1/XG/PLVAP/ZNF580/CXCR2/CXCL8/ITGA2/VEGFC/VEGFA/KITLG/RARRES2/PGF/PTN/THBS1/IL12A/ANO6/CD99/SERPINE1/APP/C5AR1/AGER/BDKRB1	27
GO:0032231	regulation of actin filament bundle assembly	22/2167	97/18670	0.00145091	0.0116301	0.00898878	RAPGEF3/LIMCH1/PLEK/SHANK3/TPM1/SYNPO/NOX4/SFRP1/ARHGEF10/ARHGEF15/PHLDB2/DLC1/TGFB3/ARHGAP6/LPAR1/NRP1/ASAP3/CCN2/ID1/FHOD1/ARHGAP28/TGFBR1	22
GO:0070168	negative regulation of biomineral tissue development	10/2167	30/18670	0.00145401	0.0116301	0.00898878	ECM1/ENPP1/GAS6/RFLNB/RFLNA/NOS3/HEY1/ASPN/GREM1/HIF1A	10
GO:0110150	negative regulation of biomineralization	10/2167	30/18670	0.00145401	0.0116301	0.00898878	ECM1/ENPP1/GAS6/RFLNB/RFLNA/NOS3/HEY1/ASPN/GREM1/HIF1A	10
GO:0048814	regulation of dendrite morphogenesis	21/2167	91/18670	0.00146092	0.0116506	0.00900464	SDC2/RAP2A/SHANK3/HECW2/OBSL1/LRP8/NEDD4/LZTS1/NLGN3/KALRN/RELN/NFATC4/TRPC6/NSMF/EFNA1/CAPRIN2/PTPRD/ID1/ILK/PDLIM5/ARHGAP33	21
GO:0044262	cellular carbohydrate metabolic process	50/2167	282/18670	0.00147233	0.0116506	0.00900464	IGF2/IGF1/MST1/ENPP1/PLEK/CSGALNACT1/SYNJ2/PDK3/RUBCNL/GBE1/SNCA/PPARGC1A/GLB1/IRS2/EPM2AIP1/B3GNT9/B3GNT5/B3GNT2/ENOSF1/OGT/PGM1/PHKG1/ADCYAP1R1/GK5/PYGM/C1QTNF3/C1QTNF2/C1QTNF1/SORBS1/HRH1/HS2ST1/PTH1R/PGAM1/IDUA/HAS1/HAS2/SESN2/LEPR/PPP1R3C/PPP1R3B/PPP1R3E/PCDH12/AKR1B1/MIOX/IGFBP4/IGFBP3/DGKQ/INPP5A/INPP5E/INSR	50
GO:0003230	cardiac atrium development	11/2167	35/18670	0.0014725	0.0116506	0.00900464	CCM2L/GJA5/HEG1/MDM4/SOX4/TGFB2/DLL4/CCN1/ACVR1/NPHP3/WNT2	11
GO:0035909	aorta morphogenesis	11/2167	35/18670	0.0014725	0.0116506	0.00900464	JAG1/HEY1/PDGFRB/SOX4/TGFB2/DLL4/COL3A1/TBX2/ADAMTS9/EFNB2/MYLK	11
GO:0070873	regulation of glycogen metabolic process	11/2167	35/18670	0.0014725	0.0116506	0.00900464	IGF2/IGF1/ENPP1/RUBCNL/IRS2/EPM2AIP1/C1QTNF2/SORBS1/PPP1R3B/PPP1R3E/INSR	11
GO:0098801	regulation of renal system process	11/2167	35/18670	0.0014725	0.0116506	0.00900464	AGTR1/GJA1/GJA5/GAS6/F2RL1/EMP2/NPR1/EDNRB/AVPR1A/AGT/STC1	11
GO:0110111	negative regulation of animal organ morphogenesis	11/2167	35/18670	0.0014725	0.0116506	0.00900464	FBXW7/NFIB/TNFRSF11B/FOXC2/CHAD/BMP4/SULF1/ASPN/TGFB2/TBX2/GREM1	11
GO:1905332	positive regulation of morphogenesis of an epithelium	11/2167	35/18670	0.0014725	0.0116506	0.00900464	MIR221/LIF/ALOX12/AR/BMP4/SOX8/ITGAX/VEGFA/WNT2B/WNT2/AGT	11
GO:0060393	regulation of pathway-restricted SMAD protein phosphorylation	16/2167	62/18670	0.00151743	0.0119899	0.00926687	BMP8A/TWSG1/BMPER/BMP4/BMP2/TGFB2/TGFB3/GREM1/EMILIN1/RBPMS/PMEPA1/ACVR1/INHBB/INHBA/SMAD6/TGFBR1	16
GO:0048167	regulation of synaptic plasticity	36/2167	187/18670	0.00152472	0.0120313	0.00929888	RIN1/SYP/KIT/FGF14/CNTN4/SHANK3/PLK2/SYNPO/STXBP1/SNCA/GRID2IP/GRIN2C/FAM107A/LZTS1/NLGN3/NTRK2/ADGRB1/RELN/SYT7/MAP1B/MAP1A/NFATC4/KAT2A/NSMF/PTN/HRH1/PRRT2/PTGS2/SORCS2/CALB1/SERPINE2/UNC13B/UNC13A/AGT/APP/AGER	36
GO:0045599	negative regulation of fat cell differentiation	14/2167	51/18670	0.00155061	0.0122191	0.00944403	JAG1/MMP11/ENPP1/MSX2/WWTR1/WNT10B/TGFB1I1/ZFPM2/GATA2/RUNX1T1/CCN4/ID4/TLCD3B/GPS2	14
GO:0071230	cellular response to amino acid stimulus	17/2167	68/18670	0.00159984	0.0125902	0.00973078	COL6A1/COL1A1/COL1A2/CASTOR3/PDGFRA/MMP2/COL16A1/ASS1/PDGFC/EGFR/COL3A1/NTRK2/NSMF/SESN2/SH3BP4/COL5A2/COL4A1	17
GO:0035162	embryonic hemopoiesis	8/2167	21/18670	0.00163831	0.0128239	0.00991147	PBX1/KDR/KIT/TAL1/GATA2/VEGFA/KITLG/HIF1A	8
GO:0061339	establishment or maintenance of monopolar cell polarity	8/2167	21/18670	0.00163831	0.0128239	0.00991147	PTK7/SYNE4/FSCN1/FOXF1/LAMA1/CARMIL2/OPHN1/MAP1B	8
GO:0072010	glomerular epithelium development	8/2167	21/18670	0.00163831	0.0128239	0.00991147	JAG1/FOXC2/BMP4/LAMB2/PODXL/WT1/PECAM1/CD34	8
GO:1903055	positive regulation of extracellular matrix organization	8/2167	21/18670	0.00163831	0.0128239	0.00991147	PDPN/FSCN1/PHLDB1/PHLDB2/CARMIL2/DDR2/EMILIN1/AGT	8
GO:0005977	glycogen metabolic process	18/2167	74/18670	0.00165466	0.0129346	0.00999702	IGF2/IGF1/ENPP1/RUBCNL/GBE1/IRS2/EPM2AIP1/PGM1/PHKG1/PYGM/C1QTNF2/SORBS1/LEPR/PPP1R3C/PPP1R3B/PPP1R3E/PCDH12/INSR	18
GO:0030038	contractile actin filament bundle assembly	22/2167	98/18670	0.00166973	0.0130177	0.0100612	RAPGEF3/LIMCH1/FAM171A1/TPM1/NOX4/SFRP1/ARHGEF10/ARHGEF15/ELN/PHLDB2/DLC1/TGFB3/ARHGAP6/ITGB5/LPAR1/NRP1/ASAP3/SORBS1/CCN2/FHOD1/ARHGAP28/TGFBR1	22
GO:0043149	stress fiber assembly	22/2167	98/18670	0.00166973	0.0130177	0.0100612	RAPGEF3/LIMCH1/FAM171A1/TPM1/NOX4/SFRP1/ARHGEF10/ARHGEF15/ELN/PHLDB2/DLC1/TGFB3/ARHGAP6/ITGB5/LPAR1/NRP1/ASAP3/SORBS1/CCN2/FHOD1/ARHGAP28/TGFBR1	22
GO:0002673	regulation of acute inflammatory response	13/2167	46/18670	0.0016913	0.0131334	0.0101506	BTK/DNASE1/C3/TNFRSF11A/PIK3CG/OSMR/EDNRB/PPARG/OSM/KLKB1/C2CD4B/PTGER3/PTGS2	13
GO:0035088	establishment or maintenance of apical/basal cell polarity	13/2167	46/18670	0.0016913	0.0131334	0.0101506	PTK7/PARD3/SYNE4/FSCN1/FOXF1/LAMA1/CLIC4/FAT1/LIN7A/LIN7B/OPHN1/PARD3B/ILK	13
GO:0061245	establishment or maintenance of bipolar cell polarity	13/2167	46/18670	0.0016913	0.0131334	0.0101506	PTK7/PARD3/SYNE4/FSCN1/FOXF1/LAMA1/CLIC4/FAT1/LIN7A/LIN7B/OPHN1/PARD3B/ILK	13
GO:0051928	positive regulation of calcium ion transport	26/2167	123/18670	0.00169576	0.0131363	0.0101529	CACNA2D1/GSTM2/FGF14/F2RL3/UCN/SNCA/THY1/ANXA2P2/CAPN3/PDGFRB/ATP2A1/CEMIP/HSPA2/ADCYAP1R1/CAV1/TRPC6/P2RX5/CASQ1/MYLK/S100A1/MCHR1/CACNB2/WFS1/STC1/APLNR/BDKRB1	26
GO:0001942	hair follicle development	20/2167	86/18670	0.00169617	0.0131363	0.0101529	TNFRSF19/MSX2/MYSM1/FGF7/APCDD1/ZDHHC21/FGFR2/WNT10B/CD109/TGFB2/PDGFA/EGFR/LDB2/SNAI1/TMEM79/INHBA/SOX18/IGFBP5/INTU/DNASE1L2	20
GO:0060043	regulation of cardiac muscle cell proliferation	15/2167	57/18670	0.00170428	0.0131817	0.010188	KCNK2/GJA1/FGF2/FGFR2/FGFR1/GLI1/ZFPM2/MEIS1/GATA6/TBX2/YAP1/MIR17HG/WNT2/MAPK11/TGFBR1	15
GO:0042391	regulation of membrane potential	71/2167	434/18670	0.00174188	0.0134547	0.010399	CACNA2D1/INSYN1/JUN/KCND2/KCND3/PKP2/KCNE4/BOK/GRID1/KCNJ8/KCNK2/KCNK3/KDR/KCNN2/KCNN4/KCNT1/FGF14/SHANK3/GJA1/GJA5/DRD4/NLGN4X/ATP1B2/ALOX12/DCN/SNCA/GRIN2C/MLLT11/CNTNAP1/SLC25A27/NEDD4/NPPA/BVES/NLGN3/NLGN2/KCNIP2/GLRB/RNF207/NTRK2/PIEZO1/KCNK15/RELN/GABBR1/CACNA1C/CACNA1H/CACNA1G/CAV1/PIP5KL1/PLN/P2RX5/P2RX1/GABRR2/PTN/GABRE/GABRD/GNA11/PTPN3/STX1B/SCN3B/POPDC3/RGS4/SCN9A/SCN5A/SCN4B/UNC13B/C…	71
GO:0061028	establishment of endothelial barrier	12/2167	41/18670	0.00181408	0.0139755	0.0108015	RAPGEF3/F2RL1/PDE2A/TJP1/F11R/VEGFA/CLDN5/PTPRS/SOX18/CDH5/S1PR3/S1PR2	12
GO:1903053	regulation of extracellular matrix organization	12/2167	41/18670	0.00181408	0.0139755	0.0108015	PDPN/FSCN1/PHLDB1/PHLDB2/CARMIL2/FAP/DDR2/AEBP1/EMILIN1/HAS2/AGT/ANTXR1	12
GO:0006700	C21-steroid hormone biosynthetic process	9/2167	26/18670	0.00185303	0.0142009	0.0109757	TSPOAP1/PPARGC1A/BMP2/DKK3/EGR1/CACNA1H/AKR1B1/CLCN2/DGKQ	9
GO:0030194	positive regulation of blood coagulation	9/2167	26/18670	0.00185303	0.0142009	0.0109757	PLEK/THBD/PDPN/SELP/F3/TBXA2R/THBS1/ANO6/SERPINE1	9
GO:0032967	positive regulation of collagen biosynthetic process	9/2167	26/18670	0.00185303	0.0142009	0.0109757	SCX/LARP6/UCN/PDGFRB/BMP4/CREB3L1/TGFB3/ITGA2/CCN2	9
GO:1900048	positive regulation of hemostasis	9/2167	26/18670	0.00185303	0.0142009	0.0109757	PLEK/THBD/PDPN/SELP/F3/TBXA2R/THBS1/ANO6/SERPINE1	9
GO:0008593	regulation of Notch signaling pathway	23/2167	105/18670	0.00187211	0.0143097	0.0110598	JAG2/JAG1/FBXW7/KIT/POSTN/NOS3/HEY1/NRARP/MAML3/TGFB2/EGFL7/DLL4/GATA2/PEAR1/EGFR/TSPAN15/TCIM/ROBO1/BEND6/CCN3/NIBAN2/NOTCH3/NOTCH4	23
GO:0033138	positive regulation of peptidyl-serine phosphorylation	23/2167	105/18670	0.00187211	0.0143097	0.0110598	RAPGEF3/MTCP1/PRKD1/GAS6/LIF/UCN/SNCA/SFRP2/EGFR/NTRK2/IL11/OSM/VEGFA/CAV1/CSF3/ANGPT1/CAPRIN2/PTGS2/NTF3/CD44/TNKS1BP1/APP/SPRY2	23
GO:0051047	positive regulation of secretion	70/2167	428/18670	0.00188127	0.0143609	0.0110994	IL1RAP/TNFRSF14/APLN/TRIM16/GIPR/KCNN4/IGF1/SDC1/GJA1/TTN/AQP1/STXBP1/F2RL1/POSTN/LPL/FGFR1/UCN/SNCA/TNFRSF11A/BAIAP3/DOC2B/NPPA/NPR1/MMP8/SLC6A1/IRS2/NLGN2/EDNRB/SOX4/AVPR1A/TGFB2/TGFB3/WLS/PLA2G6/GATA2/PANX2/EGFR/SPP1/PLA2R1/AKAP12/IL33/OSM/VEGFC/CACNA1H/CACNA1G/SYT7/C1QTNF3/C1QTNF1/RAB3D/TM7SF3/TWIST1/NLRP1/CYP19A1/STX1B/PAEP/CD34/ANO1/INHBB/INHBA/MAPK11/UNC13B/UNC13A/SYTL4/HIF1A/MYOM1/AGT/CAC…	70
GO:0030514	negative regulation of BMP signaling pathway	14/2167	52/18670	0.00189882	0.014417	0.0111427	HTRA3/HTRA1/TWSG1/BMPER/FSTL3/SFRP1/SFRP2/FZD1/CHRD/FBN1/GREM1/RBPMS2/NBL1/SMAD6	14
GO:0035988	chondrocyte proliferation	7/2167	17/18670	0.00189883	0.014417	0.0111427	MMP16/COMP/DDR2/SIX2/CCN3/CCN2/STC1	7
GO:0042249	establishment of planar polarity of embryonic epithelium	7/2167	17/18670	0.00189883	0.014417	0.0111427	PTK7/CTHRC1/SFRP1/SFRP2/FOXF2/FZD1/NPHP3	7
GO:0060428	lung epithelium development	11/2167	36/18670	0.00190092	0.014417	0.0111427	ADAMTSL2/NFIB/FGF7/FGFR2/BMP4/RCN3/STRA6/GATA6/YAP1/ERRFI1/WNT2	11
GO:0071634	regulation of transforming growth factor beta production	11/2167	36/18670	0.00190092	0.014417	0.0111427	LAPTM4B/LUM/FURIN/LTBP1/TGFB2/GATA6/ITGAV/THBS1/PTGS2/CD34/HIF1A	11
GO:0001708	cell fate specification	22/2167	99/18670	0.00191607	0.0145117	0.0112159	TBX19/TBX18/FGF2/TENM4/FGFR1/AR/POU5F1/SFRP2/FZD7/GLI3/GLI2/PTCH2/ISL2/ITGB1/TBX3/TBX2/NRP1/SIX2/MIAT/SOX17/SOX18/CDON	22
GO:0002675	positive regulation of acute inflammatory response	10/2167	31/18670	0.0019258	0.0145117	0.0112159	BTK/C3/TNFRSF11A/PIK3CG/OSMR/OSM/KLKB1/C2CD4B/PTGER3/PTGS2	10
GO:0003401	axis elongation	10/2167	31/18670	0.0019258	0.0145117	0.0112159	PTK7/TNC/FGF1/FGFR2/SFRP1/SFRP2/BMP4/YAP1/SPRY2/SPRY1	10
GO:0044319	wound healing, spreading of cells	10/2167	31/18670	0.0019258	0.0145117	0.0112159	MSX2/MIR221/PDPN/HBEGF/PHLDB2/CARMIL2/ITGA5/CCN1/CD44/COL5A1	10
GO:0090505	epiboly involved in wound healing	10/2167	31/18670	0.0019258	0.0145117	0.0112159	MSX2/MIR221/PDPN/HBEGF/PHLDB2/CARMIL2/ITGA5/CCN1/CD44/COL5A1	10
GO:0006073	cellular glucan metabolic process	18/2167	75/18670	0.00194526	0.0146207	0.0113002	IGF2/IGF1/ENPP1/RUBCNL/GBE1/IRS2/EPM2AIP1/PGM1/PHKG1/PYGM/C1QTNF2/SORBS1/LEPR/PPP1R3C/PPP1R3B/PPP1R3E/PCDH12/INSR	18
GO:0044042	glucan metabolic process	18/2167	75/18670	0.00194526	0.0146207	0.0113002	IGF2/IGF1/ENPP1/RUBCNL/GBE1/IRS2/EPM2AIP1/PGM1/PHKG1/PYGM/C1QTNF2/SORBS1/LEPR/PPP1R3C/PPP1R3B/PPP1R3E/PCDH12/INSR	18
GO:0033273	response to vitamin	21/2167	93/18670	0.00194862	0.0146272	0.0113052	GAS6/BCHE/TNC/POSTN/ALDH1A2/COL1A1/SFRP1/PPARG/EGFR/SPP1/ITGA2/ALPL/MAP1B/SNAI2/PTN/KANK2/PTGS2/BGLAP/SPARC/STC1/STC2	21
GO:0010675	regulation of cellular carbohydrate metabolic process	28/2167	137/18670	0.0019612	0.0147027	0.0113636	IGF2/IGF1/MST1/ENPP1/PLEK/PDK3/RUBCNL/SNCA/PPARGC1A/IRS2/EPM2AIP1/OGT/ADCYAP1R1/C1QTNF3/C1QTNF2/C1QTNF1/SORBS1/HRH1/PTH1R/PGAM1/SESN2/LEPR/PPP1R3B/PPP1R3E/IGFBP4/IGFBP3/DGKQ/INSR	28
GO:0045666	positive regulation of neuron differentiation	62/2167	371/18670	0.00197607	0.0147952	0.0114351	DPYSL3/PTK7/CNTN1/SHANK3/SLIT2/PRKD1/MIR221/RARB/OBSL1/FGFR1/LTK/NGFR/GPRC5B/HEYL/SOCS2/LRP8/EPHA3/TNFRSF12A/BMP4/BMP2/RNF112/FZD1/FZD4/GLI2/ADRA2C/CRABP2/GATA2/FN1/ITGA6/NTRK2/LPAR1/KALRN/NRP1/RELN/VEGFA/MAP1B/PLXNA2/PLXNA4/PLXNA3/PLXNB3/PLXNB2/PLXNB1/TRPC6/NBL1/ROBO1/PTN/HGF/EFNA5/CAPRIN2/PPP2R5B/AVIL/PTPRD/BEND6/GPC2/ILK/UNC13A/SERPINF1/AGT/SEMA5A/CDON/VLDLR/NEGR1	62
GO:0010839	negative regulation of keratinocyte proliferation	6/2167	13/18670	0.00201713	0.0149497	0.0115545	CD109/SNAI2/EFNB2/PTPRK/KLF9/INTU	6
GO:0014745	negative regulation of muscle adaptation	6/2167	13/18670	0.00201713	0.0149497	0.0115545	NOL3/NOS3/ERRFI1/IGFBP5/KLF4/MIR25	6
GO:0030205	dermatan sulfate metabolic process	6/2167	13/18670	0.00201713	0.0149497	0.0115545	BGN/DCN/DSEL/CSPG4/IDUA/VCAN	6
GO:0031033	myosin filament organization	6/2167	13/18670	0.00201713	0.0149497	0.0115545	MYBPC3/TTN/OBSL1/TCAP/MYOM1/MYH11	6
GO:0031274	positive regulation of pseudopodium assembly	6/2167	13/18670	0.00201713	0.0149497	0.0115545	KIT/F2RL1/C15orf62/CDC42EP5/CDC42EP4/WASHC1	6
GO:0038065	collagen-activated signaling pathway	6/2167	13/18670	0.00201713	0.0149497	0.0115545	COL1A1/ITGA2/DDR2/ITGA11/COL4A2/COL4A1	6
GO:0043116	negative regulation of vascular permeability	6/2167	13/18670	0.00201713	0.0149497	0.0115545	SLIT2/PDE2A/PDE3A/AKAP12/ANGPT1/RAMP2	6
GO:0051386	regulation of neurotrophin TRK receptor signaling pathway	6/2167	13/18670	0.00201713	0.0149497	0.0115545	PPP2R5B/NTF3/DOK5/AGT/SPRY2/SPRY1	6
GO:0030595	leukocyte chemotaxis	41/2167	224/18670	0.00205412	0.0151854	0.0117367	CH25H/MMP28/DUSP1/JAM3/MST1/KIT/SLIT2/GAS6/CYP7B1/F2RL1/KLRK1/TNFRSF11A/PIK3CG/MST1L/ZNF580/EDNRB/MTUS1/CXCR2/TGFB2/CXCL8/ITGA1/ITGA9/VEGFC/VEGFA/RARRES2/GREM1/PGF/NBL1/PTN/HRH1/THBS1/CYP19A1/FLT1/IL12A/CCN3/ANO6/SERPINE1/ANXA1/CCL14/CCL11/C5AR1	41
GO:0097191	extrinsic apoptotic signaling pathway	41/2167	224/18670	0.00205412	0.0151854	0.0117367	UNC5B/BOK/IGF1/MIR221/G0S2/NOL3/FGFR1/NOS3/AR/MLLT11/FOXO3/SFRP1/SFRP2/TNFRSF12A/BMP4/PIDD1/TGFB2/ITGAV/ITGA6/NRP1/YAP1/IL33/KITLG/CAV1/SNAI2/TIMP3/DEPTOR/TLR3/HGF/THBS1/SRPX/TMC8/IL12A/ACVR1/CTTN/INHBA/DDX47/SERPINE1/AGT/BAG3/TGFBR1	41
GO:0031952	regulation of protein autophosphorylation	13/2167	47/18670	0.00209339	0.0154173	0.0119159	JUN/RAP2A/ENPP1/TOM1L1/PDGFA/PDGFC/VEGFC/VEGFA/CAV1/GREM1/PPP2R5B/ERRFI1/TNKS1BP1	13
GO:0060986	endocrine hormone secretion	13/2167	47/18670	0.00209339	0.0154173	0.0119159	AGTR1/APLN/FGFR1/UCN/RAB11FIP5/FZD4/TBX3/C1QTNF3/C1QTNF1/NIBAN2/INHBB/INHBA/AGT	13
GO:1903115	regulation of actin filament-based movement	13/2167	47/18670	0.00209339	0.0154173	0.0119159	MYBPC3/PKP2/GJA5/PDPN/MYLK2/ATP2A1/RNF207/CACNA1C/CAV1/PLN/SCN5A/TNNC1/STC1	13
GO:0031098	stress-activated protein kinase signaling cascade	54/2167	315/18670	0.00212338	0.0156186	0.0120714	DUSP1/TNFRSF19/PDCD4/RAP2A/IGF1R/FGD2/MAP3K20/MAP3K12/DNAJA1/AIDA/F2RL1/MLKL/CDC42EP5/TNFRSF11A/SFRP1/SFRP2/KLHL31/BMP2/MMP8/FZD4/FZD7/FZD8/PLCB1/MAP4K3/NRK/UNC5CL/RELL1/RELL2/TGFB2/MECOM/SAMD5/EGFR/HAND2/VEGFA/SH3RF3/DACT1/MAPK8IP3/TLR3/HGF/FZD10/ROR2/FLT4/TPD52L1/CCN2/AKR1B1/MID1/MAPK11/GPS2/AGT/TRAF4/SEMA3A/SEMA4C/APP/AGER	54
GO:1902905	positive regulation of supramolecular fiber organization	38/2167	204/18670	0.00212993	0.0156471	0.0120935	RAPGEF3/LIMCH1/PLEK/CFL2/TPM1/SYNPO/F2RL1/C15orf62/FCHSD1/NOX4/CDC42EP5/CDC42EP4/SFRP1/ARHGEF10/ARHGEF15/SPIRE2/CARMIL2/TGFB3/LMOD1/LPAR1/NRP1/NAV3/NCKAP1/MAP1B/CSF3/VASP/CCN2/ID1/CTTN/FHOD1/KIRREL1/CCL11/SEMA5A/RHOBTB1/WASH3P/APP/WASHC1/TGFBR1	38
GO:0050769	positive regulation of neurogenesis	76/2167	474/18670	0.00213983	0.0157002	0.0121345	DPYSL3/PTK7/KIT/CNTN1/SHANK3/SLIT2/PRKD1/MIR221/RARB/OBSL1/LIF/TENM4/LIG4/FGFR1/LTK/NGFR/GPRC5B/HEYL/SOCS2/LRP8/EPHA3/TNFRSF12A/BMP4/BMP2/RNF112/FZD1/FZD4/GLI3/GLI2/ADRA2C/ASPA/SOX8/CRABP2/GATA2/FN1/PPARG/ITGA6/NTRK2/LPAR1/KALRN/NRP1/RELN/IL34/VEGFC/VEGFA/MAP1B/PLXNA2/PLXNA4/PLXNA3/PLXNB3/PLXNB2/PLXNB1/TRPC6/NSMF/NBL1/ROBO1/PTN/HGF/EFNA5/CAPRIN2/PPP2R5B/AVIL/PTPRD/BEND6/GPC2/ILK/SERPINE2/UNC13A/S…	76
GO:0060135	maternal process involved in female pregnancy	16/2167	64/18670	0.00216807	0.0158874	0.0122792	GJA1/LIF/AR/LDOC1/PLA2G6/NR2F2/SPP1/PAM/PGR/ANGPT2/PTN/PTGS2/AKR1B1/STC1/STC2/PTGIS	16
GO:0007200	phospholipase C-activating G protein-coupled receptor signaling pathway	22/2167	100/18670	0.00219262	0.0160472	0.0124027	AGTR1/HTR2A/LTB4R/F2RL1/F2RL3/FPR3/P2RY11/NPR3/TACR1/ADRA2A/EDNRB/CXCR2/LPAR1/PTGER3/HRH1/GNA14/GNA11/PTH1R/ANO1/GPR4/AGT/C5AR1	22
GO:0022404	molting cycle process	20/2167	88/18670	0.00227293	0.0165502	0.0127915	TNFRSF19/MSX2/MYSM1/FGF7/APCDD1/ZDHHC21/FGFR2/WNT10B/CD109/TGFB2/PDGFA/EGFR/LDB2/SNAI1/TMEM79/INHBA/SOX18/IGFBP5/INTU/DNASE1L2	20
GO:0022405	hair cycle process	20/2167	88/18670	0.00227293	0.0165502	0.0127915	TNFRSF19/MSX2/MYSM1/FGF7/APCDD1/ZDHHC21/FGFR2/WNT10B/CD109/TGFB2/PDGFA/EGFR/LDB2/SNAI1/TMEM79/INHBA/SOX18/IGFBP5/INTU/DNASE1L2	20
GO:0098773	skin epidermis development	20/2167	88/18670	0.00227293	0.0165502	0.0127915	TNFRSF19/MSX2/MYSM1/FGF7/APCDD1/ZDHHC21/FGFR2/WNT10B/CD109/TGFB2/PDGFA/EGFR/LDB2/SNAI1/TMEM79/INHBA/SOX18/IGFBP5/INTU/DNASE1L2	20
GO:0010470	regulation of gastrulation	12/2167	42/18670	0.00227548	0.0165502	0.0127915	SCX/MIR221/TENM4/FGFR1/SFRP2/FZD7/PHLDB1/PHLDB2/COL5A1/COL5A2/SOX17/KLF4	12
GO:0099622	cardiac muscle cell membrane repolarization	12/2167	42/18670	0.00227548	0.0165502	0.0127915	CACNA2D1/KCND3/KCNE4/KCNJ8/KCNN2/GJA1/GJA5/NPPA/KCNIP2/RNF207/SCN5A/SCN4B	12
GO:0030279	negative regulation of ossification	19/2167	82/18670	0.00228692	0.0166128	0.0128398	ECM1/ENPP1/TPH1/RFLNB/RFLNA/TNN/TWSG1/SFRP1/CHRD/HAND2/RANBP3L/GREM1/TWIST2/TWIST1/LIMD1/ID1/HIF1A/IGFBP5/SMAD6	19
GO:0042552	myelination	27/2167	132/18670	0.00230759	0.0167422	0.0129399	JAM3/CD9/PARD3/RARG/RARB/TENM4/CNTNAP1/MPZ/ARHGEF10/MARVELD1/ASPA/PMP22/ACSBG1/ITGAX/NRG1/NTRK2/LPAR1/ADGRG6/PTN/HGF/TMEM98/ID4/GPC1/ILK/SERINC5/NFASC/LGI4	27
GO:0033622	integrin activation	8/2167	22/18670	0.00231508	0.0167758	0.0129658	PLEK/SELP/FBLIM1/COL16A1/FN1/PIEZO1/FERMT2/RASIP1	8
GO:0046620	regulation of organ growth	24/2167	113/18670	0.00234029	0.0169375	0.0130908	CACNA2D2/DUSP6/KCNK2/IGF1/GJA1/FGF2/FGFR2/FGFR1/FOXC2/GLI1/ZFPM2/MEIS1/GATA6/WT1/TBX2/YAP1/MIR17HG/DDX39B/WWC2/RGS4/WNT2/MAPK11/MIR25/TGFBR1	24
GO:0014037	Schwann cell differentiation	11/2167	37/18670	0.00242549	0.0174677	0.0135006	PARD3/CNTNAP1/ARHGEF10/LAMA2/LAMB2/NRG1/NTRK2/ADGRG6/GPC1/ILK/LGI4	11
GO:0032885	regulation of polysaccharide biosynthetic process	11/2167	37/18670	0.00242549	0.0174677	0.0135006	IGF2/IGF1/ENPP1/IRS2/EPM2AIP1/C1QTNF2/SORBS1/HAS2/PPP1R3B/PPP1R3E/INSR	11
GO:0033280	response to vitamin D	11/2167	37/18670	0.00242549	0.0174677	0.0135006	TNC/SFRP1/SPP1/ALPL/SNAI2/PTN/KANK2/PTGS2/BGLAP/STC1/STC2	11
GO:0086010	membrane depolarization during action potential	11/2167	37/18670	0.00242549	0.0174677	0.0135006	CACNA2D1/GJA5/CACNA1C/CACNA1H/CACNA1G/PTPN3/SCN3B/SCN9A/SCN5A/SCN4B/CACNB2	11
GO:0001890	placenta development	30/2167	152/18670	0.00243494	0.0175142	0.0135365	IGF2/HTRA1/GJA1/LHX4/LIF/FGFR2/DCN/HEY1/MDFI/PLCD3/NDP/NRK/LDOC1/GATA2/NR2F2/PPARG/EGFR/SPP1/EPAS1/SNAI1/PTN/PTGS2/CCN1/PCDH12/WNT2/HIF1A/RSPO3/STC1/STC2/PTGIS	30
GO:0044272	sulfur compound biosynthetic process	36/2167	192/18670	0.0024444	0.0175607	0.0135725	GSTM3/GSTM2/GSTM5/CHST6/BGN/CHST1/CHST3/PAPSS2/PAPSS1/CSGALNACT1/PDK3/DCN/CHSY3/SNCA/LUM/HACD2/DSEL/SLC7A11/CHPF/B3GNT2/PRELP/ACAN/ACSBG1/OGN/OMD/CSAD/SLC26A1/CSPG4/ANGPT1/BHMT2/GGT7/VCAN/MAT2A/FMOD/MRI1/SCD5	36
GO:0006720	isoprenoid metabolic process	28/2167	139/18670	0.00244946	0.0175755	0.0135839	AGRN/SDC2/SDC1/LPL/ALDH1A3/ALDH1A2/CYP2D6/HSPG2/CYP2E1/GPIHBP1/CYP2C8/LRP8/MVD/STRA6/CYP27C1/RDH5/CRABP2/CRABP1/EGFR/RARRES2/AKR1B1/GPC1/GPC3/GPC2/GPC4/GPC6/AKR1C1/AKR1C3	28
GO:0010714	positive regulation of collagen metabolic process	9/2167	27/18670	0.00249666	0.0178268	0.0137781	SCX/LARP6/UCN/PDGFRB/BMP4/CREB3L1/TGFB3/ITGA2/CCN2	9
GO:0046885	regulation of hormone biosynthetic process	9/2167	27/18670	0.00249666	0.0178268	0.0137781	PPARGC1A/BMP2/DKK3/EGR1/AKR1C3/CLCN2/HIF1A/DGKQ/STC2	9
GO:0050820	positive regulation of coagulation	9/2167	27/18670	0.00249666	0.0178268	0.0137781	PLEK/THBD/PDPN/SELP/F3/TBXA2R/THBS1/ANO6/SERPINE1	9
GO:0072207	metanephric epithelium development	9/2167	27/18670	0.00249666	0.0178268	0.0137781	LIF/WWTR1/LAMB2/SOX8/CXCR2/FAT4/WT1/YAP1/CALB1	9
GO:0061384	heart trabecula morphogenesis	10/2167	32/18670	0.00251367	0.0178828	0.0138214	CCM2L/TEK/HEG1/HEY1/TGFB2/DLL4/NRG1/ADGRG6/ADAMTS1/TGFBR1	10
GO:0071295	cellular response to vitamin	10/2167	32/18670	0.00251367	0.0178828	0.0138214	GAS6/TNC/POSTN/COL1A1/SFRP1/PPARG/SNAI2/PTN/KANK2/BGLAP	10
GO:0090504	epiboly	10/2167	32/18670	0.00251367	0.0178828	0.0138214	MSX2/MIR221/PDPN/HBEGF/PHLDB2/CARMIL2/ITGA5/CCN1/CD44/COL5A1	10
GO:0060389	pathway-restricted SMAD protein phosphorylation	16/2167	65/18670	0.00257182	0.0182743	0.014124	BMP8A/TWSG1/BMPER/BMP4/BMP2/TGFB2/TGFB3/GREM1/EMILIN1/RBPMS/PMEPA1/ACVR1/INHBB/INHBA/SMAD6/TGFBR1	16
GO:0048145	regulation of fibroblast proliferation	19/2167	83/18670	0.00264951	0.0187808	0.0145154	JUN/IGF1/GAS6/AQP1/LIG4/ANXA2P2/SFRP1/PDGFRB/PDGFRA/DACH1/PARP10/PDGFA/PDGFC/FN1/PPARG/EGFR/DDR2/WNT2/AGT	19
GO:1901879	regulation of protein depolymerization	19/2167	83/18670	0.00264951	0.0187808	0.0145154	PLEK/CFL2/F2RL1/CAMSAP2/NES/ASPH/CARMIL2/LMOD1/VILL/NAV3/EPS8/MAP1B/MAP1A/PLEKHH2/SPTBN5/LIMA1/AVIL/MID1/SEMA5A	19
GO:0006584	catecholamine metabolic process	14/2167	54/18670	0.00279052	0.0197175	0.0152395	SNCAIP/DRD4/SNCA/MOXD1/NPR1/RNF180/PDE1B/TGFB2/HAND2/EPAS1/HDC/AKR1B1/MAOB/MAOA	14
GO:0009712	catechol-containing compound metabolic process	14/2167	54/18670	0.00279052	0.0197175	0.0152395	SNCAIP/DRD4/SNCA/MOXD1/NPR1/RNF180/PDE1B/TGFB2/HAND2/EPAS1/HDC/AKR1B1/MAOB/MAOA	14
GO:0048557	embryonic digestive tract morphogenesis	7/2167	18/18670	0.00279851	0.0197175	0.0152395	FGFR2/FOXF1/PDGFRA/GLI3/RBPMS2/SIX2/TCF21	7
GO:0060749	mammary gland alveolus development	7/2167	18/18670	0.00279851	0.0197175	0.0152395	TPH1/AR/TNFRSF11A/SOCS2/FOXF1/VEGFA/HIF1A	7
GO:0061377	mammary gland lobule development	7/2167	18/18670	0.00279851	0.0197175	0.0152395	TPH1/AR/TNFRSF11A/SOCS2/FOXF1/VEGFA/HIF1A	7
GO:0007519	skeletal muscle tissue development	31/2167	160/18670	0.00280879	0.0197662	0.0152771	SCX/CFL2/MEOX2/SVIL/DCN/HEYL/MYLK2/CCNT2/BVES/WNT10B/ELN/SOX8/NR2F2/FOS/EGR1/CAV2/CAV1/TWIST1/CASQ1/FLNB/ZBTB18/POPDC3/GPC1/NIBAN2/SOX17/MYOM1/TCF21/MYORG/CDON/SRPK3/MYH15	31
GO:0032881	regulation of polysaccharide metabolic process	12/2167	43/18670	0.00282829	0.0198796	0.0153647	IGF2/IGF1/ENPP1/RUBCNL/IRS2/EPM2AIP1/C1QTNF2/SORBS1/HAS2/PPP1R3B/PPP1R3E/INSR	12
GO:0007272	ensheathment of neurons	27/2167	134/18670	0.00288394	0.0202221	0.0156295	JAM3/CD9/PARD3/RARG/RARB/TENM4/CNTNAP1/MPZ/ARHGEF10/MARVELD1/ASPA/PMP22/ACSBG1/ITGAX/NRG1/NTRK2/LPAR1/ADGRG6/PTN/HGF/TMEM98/ID4/GPC1/ILK/SERINC5/NFASC/LGI4	27
GO:0008366	axon ensheathment	27/2167	134/18670	0.00288394	0.0202221	0.0156295	JAM3/CD9/PARD3/RARG/RARB/TENM4/CNTNAP1/MPZ/ARHGEF10/MARVELD1/ASPA/PMP22/ACSBG1/ITGAX/NRG1/NTRK2/LPAR1/ADGRG6/PTN/HGF/TMEM98/ID4/GPC1/ILK/SERINC5/NFASC/LGI4	27
GO:0016051	carbohydrate biosynthetic process	38/2167	208/18670	0.0030237	0.0211767	0.0163672	IGF2/IGF1/MST1/ENPP1/PLEK/CSGALNACT1/GBE1/SNCA/PPARGC1A/ST6GALNAC5/ENO3/IRS2/EPM2AIP1/B3GNT9/B3GNT5/B3GNT2/OGT/PGM1/PHKG1/ADCYAP1R1/MGAT2/C1QTNF3/C1QTNF2/SORBS1/HRH1/HS2ST1/PTH1R/PGAM1/HAS1/HAS2/SESN2/LEPR/PPP1R3C/PPP1R3B/PPP1R3E/AKR1B1/DGKQ/INSR	38
GO:1904888	cranial skeletal system development	16/2167	66/18670	0.00303601	0.0212376	0.0164143	MMP16/MSX2/FREM1/WDR19/FGFR2/FOXC2/PDGFRA/BMP4/GLI3/TGFB2/TGFB3/RAB23/TWIST1/SIX2/PRRX1/TGFBR1	16
GO:0048144	fibroblast proliferation	19/2167	84/18670	0.00305901	0.021337	0.0164911	JUN/IGF1/GAS6/AQP1/LIG4/ANXA2P2/SFRP1/PDGFRB/PDGFRA/DACH1/PARP10/PDGFA/PDGFC/FN1/PPARG/EGFR/DDR2/WNT2/AGT	19
GO:0051590	positive regulation of neurotransmitter transport	11/2167	38/18670	0.00306116	0.021337	0.0164911	APLN/DRD4/STXBP1/SNCA/BAIAP3/NPPA/SLC6A1/STX1B/UNC13B/UNC13A/CACNB2	11
GO:0071604	transforming growth factor beta production	11/2167	38/18670	0.00306116	0.021337	0.0164911	LAPTM4B/LUM/FURIN/LTBP1/TGFB2/GATA6/ITGAV/THBS1/PTGS2/CD34/HIF1A	11
GO:0050805	negative regulation of synaptic transmission	17/2167	72/18670	0.00308094	0.0214239	0.0165583	HTR2A/SHANK3/PLK2/BCHE/NLGN4X/STXBP1/SNCA/GRID2IP/SLC6A1/NLGN3/PLA2G6/GNAI1/PTGS2/PCDH17/SORCS2/AGER/S1PR2	17
GO:0061180	mammary gland epithelium development	17/2167	72/18670	0.00308094	0.0214239	0.0165583	MST1/MSX1/MSX2/FGFR2/AR/EPHA2/MST1L/ZNF703/FOXF1/GLI2/TBX3/PGR/ROBO1/LRP5L/WNT2/HIF1A/CCL11	17
GO:2000243	positive regulation of reproductive process	18/2167	78/18670	0.00308601	0.0214337	0.0165658	MSX1/MSX2/AR/CFAP69/TACR1/PLCB1/EDNRB/ZFPM2/PDE3A/PDE5A/WT1/CACNA1H/INHBB/INHBA/MAPK15/SEMA3A/INSR/SYDE1	18
GO:0010752	regulation of cGMP-mediated signaling	6/2167	14/18670	0.00318552	0.0219427	0.0169593	PDE10A/NPPA/NPR1/NPR2/PDE2A/THBS1	6
GO:0030207	chondroitin sulfate catabolic process	6/2167	14/18670	0.00318552	0.0219427	0.0169593	BGN/DCN/HYAL1/CSPG4/IDUA/VCAN	6
GO:0031272	regulation of pseudopodium assembly	6/2167	14/18670	0.00318552	0.0219427	0.0169593	KIT/F2RL1/C15orf62/CDC42EP5/CDC42EP4/WASHC1	6
GO:0050930	induction of positive chemotaxis	6/2167	14/18670	0.00318552	0.0219427	0.0169593	CXCL8/VEGFC/VEGFA/PGF/NTF3/AGER	6
GO:0051043	regulation of membrane protein ectodomain proteolysis	8/2167	23/18670	0.00319277	0.0219427	0.0169593	FURIN/ADRA2A/TIMP3/TIMP1/PTPN3/PACSIN3/ADAM9/SH3D19	8
GO:0086012	membrane depolarization during cardiac muscle cell action potential	8/2167	23/18670	0.00319277	0.0219427	0.0169593	CACNA2D1/GJA5/CACNA1C/CACNA1G/SCN3B/SCN5A/SCN4B/CACNB2	8
GO:1900746	regulation of vascular endothelial growth factor signaling pathway	8/2167	23/18670	0.00319277	0.0219427	0.0169593	JCAD/DCN/ADGRA2/SMOC2/ADAMTS3/ROBO1/CCBE1/SPRY2	8
GO:0060371	regulation of atrial cardiac muscle cell membrane depolarization	5/2167	10/18670	0.00319303	0.0219427	0.0169593	GJA1/GJA5/CACNA1G/SCN3B/SCN5A	5
GO:0097105	presynaptic membrane assembly	5/2167	10/18670	0.00319303	0.0219427	0.0169593	CEL/NLGN4X/NLGN3/NLGN2/PTPRD	5
GO:0010837	regulation of keratinocyte proliferation	10/2167	33/18670	0.00323691	0.0221403	0.017112	PRKD1/FGF7/CD109/YAP1/SNAI2/EFNB2/HAS2/PTPRK/KLF9/INTU	10
GO:0042339	keratan sulfate metabolic process	10/2167	33/18670	0.00323691	0.0221403	0.017112	CHST6/CHST1/LUM/GLB1/B3GNT2/PRELP/ACAN/OGN/OMD/FMOD	10
GO:0048011	neurotrophin TRK receptor signaling pathway	10/2167	33/18670	0.00323691	0.0221403	0.017112	BCAR1/NGFR/NDN/NTRK2/PPP2R5B/NTF3/DOK5/AGT/SPRY2/SPRY1	10
GO:0061036	positive regulation of cartilage development	10/2167	33/18670	0.00323691	0.0221403	0.017112	SCX/ANXA2P2/BMP4/BMP2/BMP1/GLI3/LOXL2/PKDCC/CCN1/SMAD1	10
GO:2001236	regulation of extrinsic apoptotic signaling pathway	30/2167	155/18670	0.00330463	0.0225563	0.0174335	UNC5B/IGF1/MIR221/G0S2/NOL3/FGFR1/NOS3/AR/SFRP1/SFRP2/TNFRSF12A/BMP4/ITGAV/ITGA6/NRP1/YAP1/CAV1/SNAI2/TIMP3/DEPTOR/HGF/THBS1/SRPX/TMC8/ACVR1/CTTN/INHBA/SERPINE1/AGT/TGFBR1	30
GO:0018146	keratan sulfate biosynthetic process	9/2167	28/18670	0.00330543	0.0225563	0.0174335	CHST6/CHST1/LUM/B3GNT2/PRELP/ACAN/OGN/OMD/FMOD	9
GO:0021782	glial cell development	24/2167	116/18670	0.00335612	0.0228755	0.0176802	CD9/PARD3/HDAC10/TENM4/CNTNAP1/MXRA8/ARHGEF10/LAMB2/ASPA/SOX4/EGFR/NRG1/NTRK2/LPAR1/ADGRG6/LDLR/ROR1/ROR2/ID4/ILK/APP/C5AR1/AGER/LGI4	24
GO:0044060	regulation of endocrine process	12/2167	44/18670	0.0034852	0.0237001	0.0183176	AGTR1/APLN/GJA5/F2RL1/FGFR1/UCN/RAB11FIP5/C1QTNF3/C1QTNF1/INHBB/INHBA/AGT	12
GO:0050982	detection of mechanical stimulus	12/2167	44/18670	0.0034852	0.0237001	0.0183176	STRC/HTR2A/KIT/WHRN/TTN/ASIC3/ITGA2/PIEZO1/TCAP/COL11A1/SERPINE2/BACE1	12
GO:0015698	inorganic anion transport	32/2167	169/18670	0.00351886	0.0238811	0.0184574	ENPP1/SLC4A3/SLC26A11/SLC26A10/SLC4A11/FGFR1/SLC4A8/SLC34A3/SFRP4/PIDD1/PCYOX1/GLRB/CLIC6/CLIC5/CLIC4/SLC26A1/SLC26A6/SLC13A4/GABRR2/GABRE/GABRD/TTYH1/CLCNKA/ROS1/SLC12A8/SLC12A9/WNK4/ANO9/ANO6/ANO1/CLCN2/CLCN5	32
GO:0050772	positive regulation of axonogenesis	19/2167	85/18670	0.00351996	0.0238811	0.0184574	SLIT2/NGFR/TNFRSF12A/CRABP2/FN1/NTRK2/NRP1/VEGFA/MAP1B/PLXNA2/PLXNA4/PLXNA3/PLXNB3/PLXNB2/PLXNB1/ROBO1/EFNA5/ILK/SEMA5A	19
GO:0030856	regulation of epithelial cell differentiation	30/2167	156/18670	0.00364773	0.0247193	0.0191053	JAG1/TRIM16/MSX2/LIF/SFRP4/WWTR1/BMP4/WNT10B/CD109/PTCH2/FAT4/FRZB/TBX3/YAP1/VEGFA/CAV1/APOLD1/RFX3/CLDN5/ERRFI1/ID1/CTSK/AJAP1/ATOH8/SERPINE1/CDH5/NOTCH4/KLF7/S1PR3/S1PR2	30
GO:1903532	positive regulation of secretion by cell	65/2167	403/18670	0.00372853	0.0252376	0.0195059	IL1RAP/TNFRSF14/APLN/TRIM16/GIPR/KCNN4/IGF1/SDC1/GJA1/TTN/STXBP1/F2RL1/POSTN/LPL/FGFR1/UCN/SNCA/TNFRSF11A/BAIAP3/DOC2B/NPPA/MMP8/IRS2/NLGN2/SOX4/AVPR1A/TGFB2/TGFB3/WLS/PLA2G6/GATA2/PANX2/EGFR/SPP1/AKAP12/IL33/OSM/VEGFC/CACNA1H/CACNA1G/SYT7/C1QTNF3/C1QTNF1/RAB3D/TM7SF3/TWIST1/NLRP1/CYP19A1/STX1B/PAEP/CD34/ANO1/INHBB/INHBA/MAPK11/UNC13B/UNC13A/SYTL4/HIF1A/MYOM1/AGT/CACNB2/ADAM9/CADPS2/AGER	65
GO:0007613	memory	24/2167	117/18670	0.00376804	0.0254756	0.0196898	HTR2A/KCNK2/RIN1/SHANK3/PLK2/PLCB1/PLA2G6/ITGA8/ITGA5/KALRN/RELN/MAP1A/NFATC4/KAT2A/LDLR/PTN/HRH1/ABCA7/PTGS2/NTF3/CALB1/SERPINF1/INSR/VLDLR	24
GO:0048511	rhythmic process	50/2167	295/18670	0.00382343	0.0257946	0.0199364	JUN/KCND2/FBXW7/NPAS2/SLIT3/SLIT2/PTX3/TPH1/DRD4/NOS2/NOS3/PPARGC1A/NGFR/TNFRSF11A/FOXO3/CAVIN3/PDGFRA/GPR176/TYRO3/FZD4/ASS1/TGFB2/TGFB3/NR2F6/PPARG/EGFR/OGT/NTRK2/EGR1/GNRH1/ARNTL2/AANAT/PAM/PGR/ADAMTS1/TWIST1/PTN/CIART/GNA11/HAS1/HAS2/ID1/ID4/PTPRN/PLEKHA1/INHBA/SERPINE1/SERPINF1/AMH/KLF9	50
GO:0071709	membrane assembly	11/2167	39/18670	0.00382404	0.0257946	0.0199364	TLCD2/CEL/NLGN4X/NRXN2/EMP2/ANXA2P2/NLGN3/NLGN2/CAV2/CAV1/PTPRD	11
GO:0010976	positive regulation of neuron projection development	48/2167	281/18670	0.00388276	0.0261606	0.0202192	DPYSL3/PTK7/CNTN1/SHANK3/SLIT2/PRKD1/MIR221/OBSL1/FGFR1/LTK/NGFR/LRP8/EPHA3/TNFRSF12A/FZD1/FZD4/CRABP2/FN1/ITGA6/NTRK2/LPAR1/KALRN/NRP1/RELN/VEGFA/MAP1B/PLXNA2/PLXNA4/PLXNA3/PLXNB3/PLXNB2/PLXNB1/ROBO1/PTN/HGF/EFNA5/CAPRIN2/PPP2R5B/AVIL/PTPRD/GPC2/ILK/UNC13A/SERPINF1/AGT/SEMA5A/VLDLR/NEGR1	48
GO:0035567	non-canonical Wnt signaling pathway	29/2167	150/18670	0.00388941	0.0261753	0.0202306	MOV10/PTK7/PRICKLE2/CELSR3/DAAM2/CTHRC1/SFRP4/SFRP1/SFRP2/IFT80/FZD1/FZD4/FZD7/FZD8/PLCB1/PLCB2/PDE6B/FRZB/DACT1/FZD10/PSMC1/ROR1/ROR2/GPC3/GPC4/GPC6/PLEKHA4/NPHP3/RSPO3	29
GO:0048469	cell maturation	33/2167	177/18670	0.003952	0.0265146	0.0204928	AGRN/BTK/GJA1/LHX6/FGFR1/C3/FOXO3/PABPC1L/PCSK4/NPR2/TAL1/KCNIP2/EDNRB/SOX8/PDE3A/GATA2/PPARG/REC8/EPAS1/VEGFA/PGR/SLC26A6/CATSPER2/RFX3/TMEM79/PTH1R/NTN4/PAEP/SOX18/HIF1A/NFASC/APP/LGI4	33
GO:0098661	inorganic anion transmembrane transport	23/2167	111/18670	0.00395341	0.0265146	0.0204928	SLC26A11/SLC26A10/SLC4A11/PCYOX1/GLRB/CLIC6/CLIC5/CLIC4/SLC26A1/SLC26A6/SLC13A4/GABRR2/GABRE/GABRD/TTYH1/CLCNKA/SLC12A8/SLC12A9/ANO9/ANO6/ANO1/CLCN2/CLCN5	23
GO:1904019	epithelial cell apoptotic process	23/2167	111/18670	0.00395341	0.0265146	0.0204928	JAG2/BOK/PDCD4/KDR/TEK/ANGPTL4/GAS6/PPARGC1A/ECSCR/FOXO3/PIK3CG/SFRP4/GATA2/CD248/ANGPT1/COL18A1/THBS1/ANO6/RAMP2/AKR1C3/SERPINE1/SEMA5A/WFS1	23
GO:0002076	osteoblast development	7/2167	19/18670	0.00399174	0.0266429	0.020592	MSX2/TNN/GLI2/LIMD1/LRP5L/PTH1R/BGLAP	7
GO:0007350	blastoderm segmentation	7/2167	19/18670	0.00399174	0.0266429	0.020592	PCSK6/WT1/TBX3/NRP1/HOXD8/SEMA3A/SEMA3F	7
GO:0016082	synaptic vesicle priming	7/2167	19/18670	0.00399174	0.0266429	0.020592	STXBP1/SNCA/VAMP1/STX1B/UNC13B/UNC13A/CADPS2	7
GO:0032288	myelin assembly	7/2167	19/18670	0.00399174	0.0266429	0.020592	CD9/TENM4/CNTNAP1/PMP22/GPC1/ILK/NFASC	7
GO:0086065	cell communication involved in cardiac conduction	14/2167	56/18670	0.00399985	0.0266429	0.020592	CACNA2D1/PKP2/KCNN2/GJA1/GJA5/ATP1B2/RNF207/CACNA1C/CACNA1G/CAV1/SCN3B/SCN5A/SCN4B/CACNB2	14
GO:0090183	regulation of kidney development	14/2167	56/18670	0.00399985	0.0266429	0.020592	LIF/WWTR1/PDGFRB/BMP4/SOX8/PDGFA/FAT4/WT1/EGR1/YAP1/VEGFA/WNT2B/SIX2/AGT	14
GO:0043409	negative regulation of MAPK cascade	34/2167	184/18670	0.00402782	0.0267987	0.0207124	DUSP1/DUSP6/PDCD4/CNKSR3/IGF1R/PRDM15/MIR221/DNAJA1/LIF/AIDA/F2RL1/SFRP1/SFRP2/KLHL31/BMP4/MECOM/CAV1/DACT1/CDK5RAP3/TIMP3/EMILIN1/FBLN1/EFNA1/SPRED3/ERRFI1/CAMK2N1/RGS4/GPS2/BTN2A2/DUSP14/KLF4/SPRY4/SPRY2/SPRY1	34
GO:0031128	developmental induction	10/2167	34/18670	0.00411627	0.0273252	0.0211193	FGF1/FGFR1/AR/BMP4/BMP2/SOX8/ROBO1/WNT2B/WNT2/SPRY1	10
GO:2000273	positive regulation of signaling receptor activity	10/2167	34/18670	0.00411627	0.0273252	0.0211193	FBXW7/SHANK3/TAL1/ADRA2C/ADRA2A/NLGN3/ITGB1/NRP1/RELN/GREM1	10
GO:0048871	multicellular organismal homeostasis	76/2167	486/18670	0.00412695	0.027365	0.0211501	SCX/PRKAB2/BMP8A/HTR2A/APLN/IGF1R/CYTL1/GJA1/ADCY9/PRDM16/ADCY4/ADCY6/WHRN/G0S2/DIO2/SGIP1/MFAP2/AQP1/SLC22A5/ALOX12/MUC6/NOS3/PPARGC1A/NOX4/TNFRSF11B/TNFRSF11A/PPP1R13L/WWTR1/FOXC2/CCDC154/NPR3/RCN3/LAMA4/WNT10B/GRB10/NDN/EDNRB/TMEM119/LCA5/GATA2/PDGFC/EGFR/SPP1/ZNF423/OGT/ITGB3/EPAS1/EGR1/YAP1/VEGFA/CAV1/LDB2/ADGRF5/RAB3D/TCIRG1/ADAMTS5/CCDC66/PTGER3/TMEM79/PTH1R/PTGS2/BGLAP/HAS2/LEPR/NOVA2/CCN…	76
GO:0086001	cardiac muscle cell action potential	17/2167	74/18670	0.00416819	0.0276072	0.0213373	CACNA2D1/KCND3/PKP2/KCNE4/KCNJ8/KCNN2/GJA1/GJA5/KCNIP2/RNF207/CACNA1C/CACNA1G/CAV1/SCN3B/SCN5A/SCN4B/CACNB2	17
GO:0007584	response to nutrient	39/2167	219/18670	0.00424644	0.0280937	0.0217133	GIPR/GAS6/BCHE/CDKN2B/TNC/POSTN/LPL/ALDH1A2/COL1A1/UCP3/P2RY11/CASTOR3/TNFRSF11B/SFRP1/SFRP2/TBXA2R/ASS1/NQO1/PPARG/EGFR/SPP1/OGT/ITGA2/ALPL/MAP1B/SNAI2/P2RX5/P2RX1/PTN/KANK2/PTGS2/BGLAP/AKR1C3/IGFBP2/DGKQ/SPARC/STC1/STC2/RYR3	39
GO:0001974	blood vessel remodeling	12/2167	45/18670	0.00425973	0.0281498	0.0217566	JAG1/BGN/LIF/NOL3/NOS3/FOXC2/DLL4/EPAS1/FLT4/RSPO3/AGT/SEMA3C	12
GO:0042445	hormone metabolic process	41/2167	233/18670	0.00427165	0.0281968	0.021793	TSPOAP1/DIO2/CPE/COLQ/FGFR1/ALDH1A3/ALDH1A2/CYP2D6/PPARGC1A/CYP2C8/CPA3/FURIN/PCSK1/PCSK6/PCSK5/PCSK4/PDGFRA/BMP2/DKK3/CYP27C1/RDH5/CRABP2/CRABP1/SPP1/EGR1/CACNA1H/AANAT/GHR/DUOX1/CYP2R1/CYP19A1/AKR1B1/PLEKHA1/AKR1C1/AKR1C3/AKR1C2/CLCN2/ENPEP/HIF1A/DGKQ/STC2	41
GO:0014044	Schwann cell development	9/2167	29/18670	0.00430663	0.028248	0.0218325	PARD3/CNTNAP1/ARHGEF10/LAMB2/NRG1/NTRK2/ADGRG6/ILK/LGI4	9
GO:0048730	epidermis morphogenesis	9/2167	29/18670	0.00430663	0.028248	0.0218325	FGF7/FGFR2/KLK14/TGFB2/SNAI1/TMEM79/IGFBP5/KLF4/INTU	9
GO:0050974	detection of mechanical stimulus involved in sensory perception	9/2167	29/18670	0.00430663	0.028248	0.0218325	STRC/HTR2A/KIT/WHRN/ASIC3/ITGA2/COL11A1/SERPINE2/BACE1	9
GO:0018126	protein hydroxylation	8/2167	24/18670	0.00430836	0.028248	0.0218325	P3H4/P3H3/ASPH/PLOD2/CRTAP/P4HA1/P4HA2/P4HA3	8
GO:0046697	decidualization	8/2167	24/18670	0.00430836	0.028248	0.0218325	GJA1/LIF/SPP1/PTN/PTGS2/STC1/STC2/PTGIS	8
GO:1903010	regulation of bone development	8/2167	24/18670	0.00430836	0.028248	0.0218325	FBXW7/RFLNB/RFLNA/LOX/GLI3/TMEM119/FBN1/GREM1	8
GO:0042303	molting cycle	23/2167	112/18670	0.0044412	0.0290539	0.0224554	TNFRSF19/MSX2/MYSM1/FGF7/APCDD1/ZDHHC21/FGFR2/PPP1R13L/WNT10B/CD109/TGFB2/PTCH2/PDGFA/EGFR/LDB2/SNAI1/TMEM79/PTGS2/INHBA/SOX18/IGFBP5/INTU/DNASE1L2	23
GO:0042633	hair cycle	23/2167	112/18670	0.0044412	0.0290539	0.0224554	TNFRSF19/MSX2/MYSM1/FGF7/APCDD1/ZDHHC21/FGFR2/PPP1R13L/WNT10B/CD109/TGFB2/PTCH2/PDGFA/EGFR/LDB2/SNAI1/TMEM79/PTGS2/INHBA/SOX18/IGFBP5/INTU/DNASE1L2	23
GO:0045668	negative regulation of osteoblast differentiation	13/2167	51/18670	0.00456049	0.0297677	0.0230071	TNN/TWSG1/SFRP1/CHRD/HAND2/RANBP3L/GREM1/TWIST2/TWIST1/LIMD1/ID1/IGFBP5/SMAD6	13
GO:0051496	positive regulation of stress fiber assembly	13/2167	51/18670	0.00456049	0.0297677	0.0230071	RAPGEF3/LIMCH1/TPM1/NOX4/SFRP1/ARHGEF10/ARHGEF15/TGFB3/LPAR1/NRP1/CCN2/FHOD1/TGFBR1	13
GO:0001933	negative regulation of protein phosphorylation	68/2167	429/18670	0.00466751	0.0304324	0.0235209	JUN/DUSP1/DUSP6/PDCD4/CNKSR3/IGF1R/ENPP1/SLIT2/PARD3/PRDM15/MIR221/CDKN2B/IPO7/CTDSPL/DNAJA1/LIF/HEG1/AIDA/F2RL1/SNCA/THY1/PPARGC1A/INCA1/SFRP1/SFRP2/MICAL1/WWTR1/KLHL31/BMP4/CD109/NR2F2/MECOM/CAV1/DACT1/GREM1/CDK5RAP3/TIMP3/DEPTOR/PIP5KL1/EMILIN1/ANGPT1/TWIST1/HGF/FBLN1/EFNA1/SPRED3/NTF3/PMEPA1/ERRFI1/CAMK2N1/RGS4/KIRREL1/ILK/GPS2/IGFBP3/DGKQ/BTN2A2/DUSP14/PTPN13/KLF4/PLPP3/RASIP1/SMAD6/BDKRB2/B…	68
GO:0001709	cell fate determination	11/2167	40/18670	0.00473125	0.0307452	0.0237626	JAG1/BMP4/PTCH2/GATA6/GATA2/TBX2/PRRX1/SOX17/NOTCH4/KLF4/EBF2	11
GO:0045823	positive regulation of heart contraction	11/2167	40/18670	0.00473125	0.0307452	0.0237626	APLN/TPM1/UCN/NPPA/ATP2A1/AVPR1A/TGFB2/RNF207/CCN2/SCN3B/RGS4	11
GO:0072210	metanephric nephron development	11/2167	40/18670	0.00473125	0.0307452	0.0237626	LIF/PDGFRB/PDGFRA/BMP4/LAMB2/SOX8/WT1/EGR1/SIX2/CD34/TCF21	11
GO:0048008	platelet-derived growth factor receptor signaling pathway	14/2167	57/18670	0.00474724	0.0308149	0.0238165	BCAR1/PLAT/MIR221/LOX/SNCA/F3/PDGFRB/PDGFRA/PDGFRL/PDGFA/PDGFC/NRP1/VEGFA/PLEKHA1	14
GO:0046321	positive regulation of fatty acid oxidation	6/2167	15/18670	0.00479248	0.0309713	0.0239373	PLIN5/PPARGC1A/IRS2/PPARG/C1QTNF2/TWIST1	6
GO:0050651	dermatan sulfate proteoglycan biosynthetic process	6/2167	15/18670	0.00479248	0.0309713	0.0239373	BGN/CSGALNACT1/DCN/DSEL/CSPG4/VCAN	6
GO:0060841	venous blood vessel development	6/2167	15/18670	0.00479248	0.0309713	0.0239373	HEG1/FOXF1/VEGFA/EFNB2/CCBE1/SEMA3C	6
GO:0090177	establishment of planar polarity involved in neural tube closure	6/2167	15/18670	0.00479248	0.0309713	0.0239373	PTK7/CTHRC1/SFRP1/SFRP2/FZD1/NPHP3	6
GO:0030166	proteoglycan biosynthetic process	16/2167	69/18670	0.00485952	0.0313699	0.0242454	BGN/CHST3/IGF1/CYTL1/CSGALNACT1/GAL3ST4/HS6ST2/DCN/CHSY3/HS3ST3A1/DSEL/CHPF/ACAN/CSPG4/HS2ST1/VCAN	16
GO:0010876	lipid localization	66/2167	415/18670	0.00486718	0.0313848	0.0242569	PRKAB2/AGTR1/PLSCR4/FBXW7/B4GALNT1/KCNN4/FITM1/ENPP1/CEL/PLIN5/DRD4/OSBPL8/OSBPL7/MIR148A/CPT1C/CPT1B/LPL/UCN/NOS2/STARD5/C3/PROCA1/TNFRSF11A/ANXA2P2/GULP1/FZD4/IRS2/ABHD5/STRA6/TNFAIP8L3/SPNS2/LCAT/PLA2G5/PLA2G6/PRELID3A/PPARG/SPP1/PLA2R1/ITGB3/ITGAV/CAV1/SYT7/C1QTNF1/APOLD1/LDLR/SLCO2A1/LIMA1/THBS1/TMEM30B/ABCA5/ABCA9/ABCA7/ABCA8/CYP19A1/ANO9/ANO6/AKR1C1/INHBA/ANXA1/GPS2/AGT/ATP8B3/LCN12/VLDLR/…	66
GO:0021537	telencephalon development	43/2167	249/18670	0.00495007	0.0318841	0.0246429	TACC2/SHANK3/SLIT2/RARB/NFIB/LHX6/AQP1/ATAT1/ALDH1A3/LRP8/EPHB3/SLC7A11/BMP4/BMP2/LAMB1/GLI3/PLCB1/GNG12/AVPR1A/FAT4/EGFR/COL3A1/NRG1/NTRK2/LPAR1/CRTAC1/RELN/KAT2A/PLXNA4/PLXNA3/ROBO1/ID4/PTPRS/INHBA/SCN5A/HIF1A/BTBD3/RTN4RL2/RTN4RL1/EFHC1/SEMA3A/DIXDC1/CDON	43
GO:0007188	adenylate cyclase-modulating G protein-coupled receptor signaling pathway	39/2167	221/18670	0.00497334	0.0319943	0.024728	MC1R/GRM2/ADCY9/ADCY4/ADCY6/DRD4/UCN2/NPR3/GPR176/GPR161/CALCRL/TBXA2R/ADRA2C/ADRA2A/EDNRA/PDE2A/ADGRL4/ADGRL2/ADGRL3/ADGRB1/LPAR1/AKAP12/GNAI1/GABBR1/ADGRG3/ADGRG6/GNAL/ADGRD1/PLN/PTGER3/GNA13/GNA14/GNA11/PTH1R/RAMP2/PALM/MCHR1/PTGFR/S1PR3	39
GO:0043244	regulation of protein-containing complex disassembly	23/2167	113/18670	0.0049781	0.0319943	0.024728	EIF5AL1/IGF1R/PLEK/CFL2/F2RL1/CAMSAP2/NES/ASPH/EIF5A2/CARMIL2/LMOD1/VILL/NAV3/EPS8/MAP1B/MAP1A/PLEKHH2/SPTBN5/LIMA1/AVIL/MID1/SEMA5A/INSR	23
GO:0045834	positive regulation of lipid metabolic process	28/2167	146/18670	0.00505386	0.0324456	0.0250768	AGTR1/CCDC3/HTR2A/KIT/TEK/PRKD1/PLIN5/FGF1/FGF2/PPARGC1A/PDGFRB/PDGFRA/IRS2/ABHD5/TNFAIP8L3/AVPR1A/PLA2G6/PPARG/ADGRF5/C1QTNF2/LDLR/TWIST1/SORBS1/PTGS2/FLT1/CCN1/ANXA1/AGT	28
GO:0007157	heterophilic cell-cell adhesion via plasma membrane cell adhesion molecules	12/2167	46/18670	0.00516623	0.0330704	0.0255598	HMCN1/TENM4/SELE/SELP/DCHS1/FAT4/IGSF21/ITGA5/NECTIN4/NECTIN3/PTPRD/SCARF2	12
GO:0071675	regulation of mononuclear cell migration	12/2167	46/18670	0.00516623	0.0330704	0.0255598	DUSP1/SLIT2/PLCB1/RARRES2/GREM1/NBL1/THBS1/CCN3/ANO6/SERPINE1/C5AR1/AGER	12
GO:0001893	maternal placenta development	10/2167	35/18670	0.00517379	0.0330704	0.0255598	GJA1/LIF/LDOC1/NR2F2/SPP1/PTN/PTGS2/STC1/STC2/PTGIS	10
GO:1901385	regulation of voltage-gated calcium channel activity	10/2167	35/18670	0.00517379	0.0330704	0.0255598	CACNA2D1/RRAD/FGF14/DRD4/NPPA/REM2/GEM/S100A1/CACNB1/CACNB2	10
GO:0050729	positive regulation of inflammatory response	29/2167	153/18670	0.00520576	0.0332385	0.0256897	AGTR1/NEAT1/PDCD4/BTK/LPL/SNCA/C3/GPRC5B/TNFRSF11A/PIK3CG/OSMR/NPPA/MMP8/PDE2A/NFKBIZ/EGFR/ITGA2/IL33/OSM/LDLR/KLKB1/C2CD4B/TLR3/PTGER3/PTGS2/CCN4/SERPINE1/CCL14/AGT	29
GO:1902476	chloride transmembrane transport	19/2167	88/18670	0.00526075	0.0334246	0.0258335	SLC26A10/PCYOX1/GLRB/CLIC6/CLIC5/CLIC4/SLC26A1/SLC26A6/GABRR2/GABRE/GABRD/TTYH1/CLCNKA/SLC12A8/SLC12A9/ANO6/ANO1/CLCN2/CLCN5	19
GO:0003093	regulation of glomerular filtration	5/2167	11/18670	0.00529769	0.0334246	0.0258335	GJA1/GJA5/GAS6/F2RL1/EMP2	5
GO:0019371	cyclooxygenase pathway	5/2167	11/18670	0.00529769	0.0334246	0.0258335	PTGS2/PTGS1/AKR1C3/PTGES/PTGIS	5
GO:0021561	facial nerve development	5/2167	11/18670	0.00529769	0.0334246	0.0258335	NRP1/PLXNA4/PLXNA3/SEMA3A/SEMA3F	5
GO:0021604	cranial nerve structural organization	5/2167	11/18670	0.00529769	0.0334246	0.0258335	NRP1/PLXNA4/PLXNA3/SEMA3A/SEMA3F	5
GO:0021610	facial nerve morphogenesis	5/2167	11/18670	0.00529769	0.0334246	0.0258335	NRP1/PLXNA4/PLXNA3/SEMA3A/SEMA3F	5
GO:0032908	regulation of transforming growth factor beta1 production	5/2167	11/18670	0.00529769	0.0334246	0.0258335	LAPTM4B/LUM/FURIN/GATA6/THBS1	5
GO:0061307	cardiac neural crest cell differentiation involved in heart development	5/2167	11/18670	0.00529769	0.0334246	0.0258335	JAG1/BMP4/HAND2/TWIST1/SEMA3C	5
GO:0061308	cardiac neural crest cell development involved in heart development	5/2167	11/18670	0.00529769	0.0334246	0.0258335	JAG1/BMP4/HAND2/TWIST1/SEMA3C	5
GO:0098814	spontaneous synaptic transmission	5/2167	11/18670	0.00529769	0.0334246	0.0258335	DOC2A/DOC2B/STX1B/APP/AGER	5
GO:1903011	negative regulation of bone development	5/2167	11/18670	0.00529769	0.0334246	0.0258335	FBXW7/RFLNB/RFLNA/FBN1/GREM1	5
GO:0046330	positive regulation of JNK cascade	27/2167	140/18670	0.00539426	0.0339972	0.026276	TNFRSF19/FGD2/MAP3K20/MAP3K12/F2RL1/MLKL/TNFRSF11A/MMP8/FZD4/FZD7/FZD8/PLCB1/NRK/UNC5CL/SAMD5/SH3RF3/MAPK8IP3/TLR3/FZD10/ROR2/FLT4/TPD52L1/CCN2/TRAF4/SEMA3A/APP/AGER	27
GO:0060421	positive regulation of heart growth	13/2167	52/18670	0.00544771	0.0342971	0.0265079	IGF1/FGF2/FGFR2/FGFR1/GLI1/ZFPM2/GATA6/WT1/TBX2/YAP1/MIR17HG/DDX39B/WNT2	13
GO:0002027	regulation of heart rate	21/2167	101/18670	0.00549393	0.034551	0.0267041	CACNA2D1/KCND3/PKP2/KCNE4/GJA5/TPM1/NPPA/BVES/AVPR1A/EPAS1/CACNA1C/CACNA1G/CAV1/PLN/SCN3B/RGS4/SCN5A/SCN4B/AGT/CACNB2/SEMA3A	21
GO:0003209	cardiac atrium morphogenesis	9/2167	30/18670	0.00552918	0.0345784	0.0267253	CCM2L/GJA5/HEG1/SOX4/TGFB2/DLL4/CCN1/ACVR1/WNT2	9
GO:0099068	postsynapse assembly	9/2167	30/18670	0.00552918	0.0345784	0.0267253	IL1RAP/SHANK3/CEL/NLGN4X/NRXN2/NLGN3/NLGN2/PTPRD/PTPRS	9
GO:0043586	tongue development	7/2167	20/18670	0.00553373	0.0345784	0.0267253	KIT/PRDM16/WNT10B/GLI3/BNC2/EGFR/HAND2	7
GO:0060216	definitive hemopoiesis	7/2167	20/18670	0.00553373	0.0345784	0.0267253	TEK/MFAP5/TAL1/MEIS1/GATA2/RBFOX2/HOXB3	7
GO:0060602	branch elongation of an epithelium	7/2167	20/18670	0.00553373	0.0345784	0.0267253	TNC/FGF1/FGFR2/BMP4/YAP1/SPRY2/SPRY1	7
GO:0061162	establishment of monopolar cell polarity	7/2167	20/18670	0.00553373	0.0345784	0.0267253	PTK7/SYNE4/FSCN1/FOXF1/LAMA1/OPHN1/MAP1B	7
GO:0008589	regulation of smoothened signaling pathway	17/2167	76/18670	0.00555221	0.0346569	0.0267859	ENPP1/GAS1/WDR11/DYNC2H1/FGFR2/GLIS2/STK36/SFRP1/ULK3/GPR161/GLI1/GLI3/PTCH2/PRRX1/GPC3/SERPINE2/INTU	17
GO:0045600	positive regulation of fat cell differentiation	15/2167	64/18670	0.00565885	0.0352849	0.0272713	CCDC3/HTR2A/TPH1/PRDM16/LPL/FNDC5/SFRP1/SFRP2/BMP2/PPARG/FRZB/MEDAG/RARRES2/SNAI2/PTGS2	15
GO:0003071	renal system process involved in regulation of systemic arterial blood pressure	8/2167	25/18670	0.00570094	0.0354342	0.0273867	AGTR1/GJA1/GJA5/GAS6/F2RL1/EMP2/PCSK5/AGT	8
GO:0051894	positive regulation of focal adhesion assembly	8/2167	25/18670	0.00570094	0.0354342	0.0273867	KDR/TEK/THY1/SFRP1/COL16A1/LIMS1/NRP1/VEGFA	8
GO:2000353	positive regulation of endothelial cell apoptotic process	8/2167	25/18670	0.00570094	0.0354342	0.0273867	PDCD4/ECSCR/FOXO3/CD248/COL18A1/THBS1/ANO6/AKR1C3	8
GO:0044409	entry into host	26/2167	134/18670	0.00575186	0.0357128	0.027602	TNFRSF14/HTR2A/LGALS1/PTX3/GAS6/KPNA3/EPHA2/HYAL1/TYRO3/CXCL8/F11R/EGFR/ITGB1/ITGB5/ITGB3/ITGAV/ITGA2/ITGA5/CAV2/CAV1/LDLR/NECTIN4/EFNB2/EFNB3/MID2/CTNND1	26
GO:0046718	viral entry into host cell	24/2167	121/18670	0.00586365	0.0363683	0.0281086	TNFRSF14/HTR2A/LGALS1/PTX3/GAS6/KPNA3/EPHA2/HYAL1/TYRO3/F11R/EGFR/ITGB1/ITGB5/ITGB3/ITGAV/ITGA2/ITGA5/CAV2/CAV1/LDLR/NECTIN4/EFNB2/EFNB3/MID2	24
GO:0001738	morphogenesis of a polarized epithelium	27/2167	141/18670	0.00595235	0.0368794	0.0285037	PTK7/PRICKLE2/CELSR3/SYNE4/CTHRC1/SFRP1/SFRP2/FOXF2/FOXF1/LAMA1/LAMA3/FZD1/FZD4/FZD7/OPHN1/DACT1/PSMC1/ROR1/ROR2/AJAP1/GPC3/GPC4/GPC6/PLEKHA4/NPHP3/RSPO3/INTU	27
GO:0061053	somite development	19/2167	89/18670	0.00597798	0.036999	0.0285961	SCX/TBX19/TBX18/WDR19/MEOX2/ALDH1A2/NRARP/SFRP1/SFRP2/FOXF1/FOXC2/FRZB/TCAP/KAT2A/PLXNA2/PPP2R3A/ROR2/SEMA3C/ATM	19
GO:0051592	response to calcium ion	28/2167	148/18670	0.00612649	0.0378782	0.0292756	JUN/DUSP1/GIPR/SDC1/FOSB/TTN/NEDD4/CAPN3/SLC6A1/KCNIP2/CLIC4/FOS/EGFR/CPNE3/CARF/AANAT/CAV1/SYT7/RASA4/THBS1/AKR1C3/RASGRP2/SCN5A/S100A16/ADAM9/SPARC/PTGES/RYR3	28
GO:0070169	positive regulation of biomineral tissue development	12/2167	47/18670	0.00621978	0.0383739	0.0296587	KL/BMP4/BMP2/WNT10B/TGFB3/TMEM119/FBN2/PKDCC/PTN/CCN1/ACVR1/ANO6	12
GO:0110151	positive regulation of biomineralization	12/2167	47/18670	0.00621978	0.0383739	0.0296587	KL/BMP4/BMP2/WNT10B/TGFB3/TMEM119/FBN2/PKDCC/PTN/CCN1/ACVR1/ANO6	12
GO:0040036	regulation of fibroblast growth factor receptor signaling pathway	10/2167	36/18670	0.00643258	0.039645	0.0306412	APLN/CREB3L1/SULF1/SMOC2/SHISA2/THBS1/GPC1/SPRY4/SPRY2/SPRY1	10
GO:0002043	blood vessel endothelial cell proliferation involved in sprouting angiogenesis	13/2167	53/18670	0.00646766	0.0397775	0.0307436	AGTR1/BMPER/JCAD/NGFR/NRARP/EPHA2/BMP4/DLL4/GATA2/VEGFA/THBS1/SEMA5A/APLNR	13
GO:0071320	cellular response to cAMP	13/2167	53/18670	0.00646766	0.0397775	0.0307436	RAPGEF3/AQP1/NOX4/PIK3CG/WNT10B/ASS1/PDE2A/WT1/AANAT/SLC26A6/IGFBP5/APP/STC1	13
GO:0043900	regulation of multi-organism process	16/2167	71/18670	0.00650934	0.0399918	0.0309092	IGF1/STXBP1/CFAP69/ANXA2P2/OVGP1/NPR2/PLCB1/EDNRB/PDE3A/PDE5A/CACNA1H/TIMP1/PAEP/INHBB/INHBA/SYDE1	16
GO:0051261	protein depolymerization	22/2167	109/18670	0.00657216	0.0403294	0.0311701	PLEK/CFL2/F2RL1/CAMSAP2/MICAL1/NES/ASPH/CARMIL2/HSPA8/LMOD1/VILL/NAV3/EPS8/MAP1B/MAP1A/PLEKHH2/SPTBN5/LIMA1/AVIL/KIF19/MID1/SEMA5A	22
GO:2000242	negative regulation of reproductive process	14/2167	59/18670	0.00657937	0.0403294	0.0311701	DUSP1/IGF1/LIF/OVGP1/NPR2/BMP4/SULF1/ZFPM2/WT1/SNAI1/TIMP1/PAEP/SERPINF1/AMH	14
GO:0006940	regulation of smooth muscle contraction	15/2167	65/18670	0.00658495	0.0403294	0.0311701	KIT/CNN1/PRKG1/NPNT/TACR1/CALCRL/TBXA2R/ADRA2C/ADRA2A/ITGA2/CAV1/P2RX1/GUCY1A1/PTGS2/CTTN	15
GO:0050773	regulation of dendrite development	28/2167	149/18670	0.00672999	0.0411746	0.0318234	SDC2/RAP2A/SDK1/SHANK3/HECW2/PLK2/OBSL1/CAMSAP2/LRP8/NEDD4/LZTS1/NLGN3/LPAR1/KALRN/RELN/NFATC4/TRPC6/NSMF/PTN/EFNA1/CAPRIN2/PTPRD/ID1/PTPRS/ILK/PDLIM5/VLDLR/ARHGAP33	28
GO:0034754	cellular hormone metabolic process	25/2167	129/18670	0.00678227	0.0414511	0.0320371	TSPOAP1/ALDH1A3/ALDH1A2/CYP2D6/PPARGC1A/CYP2C8/PDGFRA/BMP2/DKK3/CYP27C1/RDH5/CRABP2/CRABP1/SPP1/EGR1/CACNA1H/AANAT/CYP19A1/AKR1B1/PLEKHA1/AKR1C1/AKR1C3/AKR1C2/CLCN2/DGKQ	25
GO:0003222	ventricular trabecula myocardium morphogenesis	6/2167	16/18670	0.0069237	0.0419217	0.0324008	CCM2L/HEG1/TGFB2/DLL4/NRG1/TGFBR1	6
GO:0014866	skeletal myofibril assembly	6/2167	16/18670	0.0069237	0.0419217	0.0324008	MYBPC3/TTN/OBSL1/TCAP/MYOM1/MYH11	6
GO:0031269	pseudopodium assembly	6/2167	16/18670	0.0069237	0.0419217	0.0324008	KIT/F2RL1/C15orf62/CDC42EP5/CDC42EP4/WASHC1	6
GO:0033631	cell-cell adhesion mediated by integrin	6/2167	16/18670	0.0069237	0.0419217	0.0324008	NPNT/PODXL/ITGB1/ITGA5/PIEZO1/ADAM9	6
GO:0042448	progesterone metabolic process	6/2167	16/18670	0.0069237	0.0419217	0.0324008	PPARGC1A/EGR1/AKR1C1/AKR1C3/AKR1C2/DGKQ	6
GO:0070593	dendrite self-avoidance	6/2167	16/18670	0.0069237	0.0419217	0.0324008	NEXN/CNTN4/TNN/PALLD/ROBO3/ROBO4	6
GO:0072189	ureter development	6/2167	16/18670	0.0069237	0.0419217	0.0324008	NFIA/ALDH1A2/FOXF1/BMP4/SOX8/NPHP3	6
GO:0097091	synaptic vesicle clustering	6/2167	16/18670	0.0069237	0.0419217	0.0324008	NLGN3/NLGN2/SYNDIG1/SYN2/SYN1/PCDH17	6
GO:1901201	regulation of extracellular matrix assembly	6/2167	16/18670	0.0069237	0.0419217	0.0324008	PHLDB1/PHLDB2/EMILIN1/HAS2/AGT/ANTXR1	6
GO:0099173	postsynapse organization	30/2167	163/18670	0.00699754	0.0422289	0.0326382	IL1RAP/IGF1R/SHANK3/CEL/NLGN4X/COLQ/NRXN2/LRP8/EPHB3/SLC7A11/TANC1/NLGN3/NLGN2/GLRB/RAPSN/OPHN1/ACTN1/KALRN/NRP1/RELN/PTN/EFNA1/CAPRIN2/PTPRD/PTPRS/CTTN/PDLIM5/SEMA3F/INSR/ARHGAP33	30
GO:0034694	response to prostaglandin	9/2167	31/18670	0.00700329	0.0422289	0.0326382	ADCY6/TNC/SFRP1/PPARG/GNRH1/AANAT/AKR1C3/AKR1C2/PTGFR	9
GO:0050650	chondroitin sulfate proteoglycan biosynthetic process	9/2167	31/18670	0.00700329	0.0422289	0.0326382	BGN/CHST3/CYTL1/CSGALNACT1/DCN/CHSY3/CHPF/CSPG4/VCAN	9
GO:0099625	ventricular cardiac muscle cell membrane repolarization	9/2167	31/18670	0.00700329	0.0422289	0.0326382	CACNA2D1/KCND3/KCNE4/KCNJ8/GJA1/GJA5/RNF207/SCN5A/SCN4B	9
GO:0051492	regulation of stress fiber assembly	18/2167	84/18670	0.00704559	0.0424403	0.0328016	RAPGEF3/LIMCH1/TPM1/NOX4/SFRP1/ARHGEF10/ARHGEF15/PHLDB2/DLC1/TGFB3/ARHGAP6/LPAR1/NRP1/ASAP3/CCN2/FHOD1/ARHGAP28/TGFBR1	18
GO:0008306	associative learning	17/2167	78/18670	0.0072887	0.0438145	0.0338637	RIN1/KIT/SYNPO/UCN/NPTX2/SLC7A11/TANC1/NLGN3/PDE1B/FOS/ITGB1/RELN/MAP1A/HRH1/HIF1A/AGT/APP	17
GO:0043407	negative regulation of MAP kinase activity	17/2167	78/18670	0.0072887	0.0438145	0.0338637	DUSP1/DUSP6/PDCD4/DNAJA1/AIDA/SFRP1/SFRP2/BMP4/CAV1/CDK5RAP3/SPRED3/RGS4/GPS2/DUSP14/SPRY4/SPRY2/SPRY1	17
GO:0010596	negative regulation of endothelial cell migration	20/2167	97/18670	0.00729666	0.0438174	0.0338659	CARD10/SLIT2/MIR221/FGF2/MEOX2/DCN/MMRN2/TBXA2R/DLL4/NR2F2/PPARG/ADGRB1/STARD13/ADAMTS9/ANGPT2/THBS1/PTPRM/SERPINF1/KLF4/STC1	20
GO:0010758	regulation of macrophage chemotaxis	8/2167	26/18670	0.00741113	0.0441426	0.0341173	MMP28/MST1/MST1L/MTUS1/RARRES2/THBS1/CYP19A1/C5AR1	8
GO:0022011	myelination in peripheral nervous system	8/2167	26/18670	0.00741113	0.0441426	0.0341173	PARD3/CNTNAP1/ARHGEF10/NRG1/NTRK2/ADGRG6/ILK/LGI4	8
GO:0030206	chondroitin sulfate biosynthetic process	8/2167	26/18670	0.00741113	0.0441426	0.0341173	BGN/CHST3/CSGALNACT1/DCN/CHSY3/CHPF/CSPG4/VCAN	8
GO:0031954	positive regulation of protein autophosphorylation	8/2167	26/18670	0.00741113	0.0441426	0.0341173	RAP2A/TOM1L1/PDGFA/PDGFC/VEGFC/VEGFA/GREM1/TNKS1BP1	8
GO:0032292	peripheral nervous system axon ensheathment	8/2167	26/18670	0.00741113	0.0441426	0.0341173	PARD3/CNTNAP1/ARHGEF10/NRG1/NTRK2/ADGRG6/ILK/LGI4	8
GO:0055003	cardiac myofibril assembly	8/2167	26/18670	0.00741113	0.0441426	0.0341173	MYBPC3/TTN/OBSL1/PDGFRB/PDGFRA/NEB/TCAP/MYOM1	8
GO:0150117	positive regulation of cell-substrate junction organization	8/2167	26/18670	0.00741113	0.0441426	0.0341173	KDR/TEK/THY1/SFRP1/COL16A1/LIMS1/NRP1/VEGFA	8
GO:1900120	regulation of receptor binding	8/2167	26/18670	0.00741113	0.0441426	0.0341173	ADAM15/MIR148A/LOX/ANXA2P2/LDOC1/NRP1/CRTAC1/PTPRF	8
GO:0046850	regulation of bone remodeling	12/2167	48/18670	0.00743608	0.0442012	0.0341626	GJA1/TNFRSF11B/TNFRSF11A/SFRP1/TMEM119/EGFR/SPP1/ITGB3/SYT7/GREM1/BGLAP/LEPR	12
GO:0055023	positive regulation of cardiac muscle tissue growth	12/2167	48/18670	0.00743608	0.0442012	0.0341626	IGF1/FGF2/FGFR2/FGFR1/GLI1/ZFPM2/GATA6/TBX2/YAP1/MIR17HG/DDX39B/WNT2	12
GO:0001956	positive regulation of neurotransmitter secretion	7/2167	21/18670	0.00748144	0.0442463	0.0341975	STXBP1/SNCA/BAIAP3/STX1B/UNC13B/UNC13A/CACNB2	7
GO:0003283	atrial septum development	7/2167	21/18670	0.00748144	0.0442463	0.0341975	GJA5/MDM4/SOX4/TGFB2/CCN1/ACVR1/NPHP3	7
GO:0030728	ovulation	7/2167	21/18670	0.00748144	0.0442463	0.0341975	NOS3/FOXO3/PGR/ADAMTS1/PTGS2/INHBB/INHBA	7
GO:0031290	retinal ganglion cell axon guidance	7/2167	21/18670	0.00748144	0.0442463	0.0341975	SLIT2/EPHB3/ISL2/NRP1/VEGFA/EFNA5/PTPRM	7
GO:0036120	cellular response to platelet-derived growth factor stimulus	7/2167	21/18670	0.00748144	0.0442463	0.0341975	YES1/HYAL1/PDGFRB/PTN/HAS1/HAS2/ERRFI1	7
GO:1905207	regulation of cardiocyte differentiation	15/2167	66/18670	0.00762876	0.0450097	0.0347875	IGF1/BMP4/BMP2/FZD7/TGFB2/GATA6/EGFR/NRG1/GREM1/KAT2A/EFNB2/DDX39B/RGS4/SOX17/SEMA3C	15
GO:0030042	actin filament depolymerization	13/2167	54/18670	0.00763358	0.0450097	0.0347875	PLEK/CFL2/F2RL1/MICAL1/CARMIL2/LMOD1/VILL/EPS8/PLEKHH2/SPTBN5/LIMA1/AVIL/SEMA5A	13
GO:0070206	protein trimerization	13/2167	54/18670	0.00763358	0.0450097	0.0347875	MLKL/COL6A2/COL6A1/COL1A1/COL1A2/C1QTNF3/C1QTNF2/C1QTNF1/C1QTNF6/EMILIN1/HSF4/SCARA5/STEAP4	13
GO:0051899	membrane depolarization	19/2167	91/18670	0.00765213	0.0450737	0.0348369	CACNA2D1/JUN/BOK/KDR/GJA1/GJA5/ALOX12/DCN/MLLT11/CACNA1C/CACNA1H/CACNA1G/CAV1/PTPN3/SCN3B/SCN9A/SCN5A/SCN4B/CACNB2	19
GO:0120193	tight junction organization	14/2167	60/18670	0.00768628	0.0452293	0.0349572	GJA1/PARD3/EPHA2/TJP1/TGFB3/F11R/SNAI1/SNAI2/PECAM1/CLDN5/MICALL2/RAMP2/ESAM/TGFBR1	14
GO:0030212	hyaluronan metabolic process	10/2167	37/18670	0.00791669	0.0463332	0.0358104	FGF2/HYAL1/CEMIP/HGF/HAS1/HAS2/ITIH4/CD44/LYVE1/ABCC5	10
GO:0031076	embryonic camera-type eye development	10/2167	37/18670	0.00791669	0.0463332	0.0358104	RARG/WDR19/ALDH1A3/ALDH1A2/PPP1R13L/FOXF2/STRA6/NES/TBX2/TWIST1	10
GO:0034405	response to fluid shear stress	10/2167	37/18670	0.00791669	0.0463332	0.0358104	GJA1/NOS3/PDGFRB/ASS1/TGFB3/PTGS2/HAS2/ADAM9/KLF4/SMAD6	10
GO:0043243	positive regulation of protein-containing complex disassembly	10/2167	37/18670	0.00791669	0.0463332	0.0358104	EIF5AL1/IGF1R/PLEK/CFL2/F2RL1/NES/EIF5A2/CARMIL2/SEMA5A/INSR	10
GO:0006836	neurotransmitter transport	45/2167	270/18670	0.00791869	0.0463332	0.0358104	HTR2A/TSPOAP1/APLN/BTK/SYP/SNCAIP/DRD4/AQP1/STXBP1/SLC22A1/NRXN2/SNCG/SNCA/SLC29A2/BAIAP3/DOC2A/SLC7A11/DOC2B/NPPA/SLC6A8/SLC6A1/HSPA8/LIN7A/LIN7B/ITGB3/SYN2/SYN1/SYT7/CTBP2/TRPC4/P2RX1/SLC44A1/PRRT2/VAMP1/STX1B/RGS4/SLC1A7/UNC13B/UNC13A/BACE1/SEPTIN5/CACNB2/SLC6A16/MAOB/CADPS2	45
GO:1904064	positive regulation of cation transmembrane transport	27/2167	144/18670	0.00792135	0.0463332	0.0358104	CACNA2D1/GSTM2/CNKSR3/FGF14/SHANK3/DRD4/F2RL3/ATP1B2/SNCA/THY1/NPPA/CAPN3/ATP2A1/CEMIP/NLGN3/KCNIP2/HSPA2/RNF207/RELN/CASQ1/S100A1/WNK4/ANO6/AGT/CACNB2/APLNR/BDKRB1	27
GO:0007187	G protein-coupled receptor signaling pathway, coupled to cyclic nucleotide second messenger	43/2167	256/18670	0.00810695	0.0472411	0.0365121	HTR2A/MC1R/GRM2/ADCY9/ADCY4/ADCY6/DRD4/UCN2/NPR3/GPR176/GPR161/CALCRL/TBXA2R/ADRA2C/ADRA2A/EDNRA/PDE2A/ADGRL4/ADGRL2/ADGRL3/ADGRB1/LPAR1/AKAP12/GNAI1/GABBR1/ADGRG3/ADGRG6/GNAL/ADGRD1/PLN/PTGER3/HRH1/GNA13/GNA14/GNA11/PTH1R/RAMP2/PALM/MCHR1/ANXA1/AGT/PTGFR/S1PR3	43
GO:0031623	receptor internalization	22/2167	111/18670	0.00817388	0.0472411	0.0365121	APLN/CD9/DRD4/SELE/SNCA/SFRP4/NEDD4/CALCRL/CXCR2/CXCL8/ITGB1/ITGB3/OPHN1/VEGFA/CAV1/GREM1/ACKR3/ANGPT1/EFNB2/DNM1/NTF3/RAMP2	22
GO:0045807	positive regulation of endocytosis	20/2167	98/18670	0.00819283	0.0472411	0.0365121	APLN/SGIP1/F2RL1/SELE/SNCA/C3/ANXA2P2/SFRP4/GATA2/PPARG/ITGA2/VEGFA/GREM1/ANGPT1/DNM1/ABCA7/NTF3/ANO6/GPC3/SERPINE1	20
GO:0002551	mast cell chemotaxis	5/2167	12/18670	0.00822181	0.0472411	0.0365121	KIT/VEGFC/VEGFA/PGF/CCL11	5
GO:0015697	quaternary ammonium group transport	5/2167	12/18670	0.00822181	0.0472411	0.0365121	SLC22A4/SLC22A5/SLC22A1/SLC25A45/SLC25A29	5
GO:0021559	trigeminal nerve development	5/2167	12/18670	0.00822181	0.0472411	0.0365121	NRP1/PLXNA4/PLXNA3/SEMA3A/SEMA3F	5
GO:0030157	pancreatic juice secretion	5/2167	12/18670	0.00822181	0.0472411	0.0365121	CEL/AQP1/UCN/NPR3/WNK4	5
GO:0030208	dermatan sulfate biosynthetic process	5/2167	12/18670	0.00822181	0.0472411	0.0365121	BGN/DCN/DSEL/CSPG4/VCAN	5
GO:0032905	transforming growth factor beta1 production	5/2167	12/18670	0.00822181	0.0472411	0.0365121	LAPTM4B/LUM/FURIN/GATA6/THBS1	5
GO:0034309	primary alcohol biosynthetic process	5/2167	12/18670	0.00822181	0.0472411	0.0365121	BMP2/DKK3/CACNA1H/CLCN2/DGKQ	5
GO:0043117	positive regulation of vascular permeability	5/2167	12/18670	0.00822181	0.0472411	0.0365121	UCN/PDE2A/PDE3A/CXCR2/VEGFA	5
GO:0070243	regulation of thymocyte apoptotic process	5/2167	12/18670	0.00822181	0.0472411	0.0365121	JAK3/BMP4/NFKBID/EFNA1/HIF1A	5
GO:0070493	thrombin-activated receptor signaling pathway	5/2167	12/18670	0.00822181	0.0472411	0.0365121	PLEK/F2RL1/F2RL3/SNCA/DGKQ	5
GO:0090331	negative regulation of platelet aggregation	5/2167	12/18670	0.00822181	0.0472411	0.0365121	CD9/PRKG1/ALOX12/C1QTNF1/SERPINE2	5
GO:0097090	presynaptic membrane organization	5/2167	12/18670	0.00822181	0.0472411	0.0365121	CEL/NLGN4X/NLGN3/NLGN2/PTPRD	5
GO:0097104	postsynaptic membrane assembly	5/2167	12/18670	0.00822181	0.0472411	0.0365121	CEL/NLGN4X/NRXN2/NLGN3/NLGN2	5
GO:0097531	mast cell migration	5/2167	12/18670	0.00822181	0.0472411	0.0365121	KIT/VEGFC/VEGFA/PGF/CCL11	5
GO:0099550	trans-synaptic signaling, modulating synaptic transmission	5/2167	12/18670	0.00822181	0.0472411	0.0365121	PLAT/NTRK2/GUCY1B1/GUCY1A1/EFNB3	5
GO:0045913	positive regulation of carbohydrate metabolic process	17/2167	79/18670	0.00830779	0.0476884	0.0368578	HTR2A/IGF2/IGF1/SNCA/PPARGC1A/IRS2/EPM2AIP1/ADCYAP1R1/C1QTNF2/SORBS1/HRH1/PTH1R/HAS2/PPP1R3E/HIF1A/APP/INSR	17
GO:0043616	keratinocyte proliferation	11/2167	43/18670	0.00850366	0.0487172	0.0376529	PRKD1/FGF7/CDH13/CD109/YAP1/SNAI2/EFNB2/HAS2/PTPRK/KLF9/INTU	11
GO:0045197	establishment or maintenance of epithelial cell apical/basal polarity	11/2167	43/18670	0.00850366	0.0487172	0.0376529	PTK7/PARD3/SYNE4/FOXF1/LAMA1/FAT1/LIN7A/LIN7B/OPHN1/PARD3B/ILK	11
GO:0034284	response to monosaccharide	36/2167	207/18670	0.00851686	0.0487451	0.0376745	LGALS1/GIPR/IGF1R/GJA1/MIR221/GAS6/PDK3/LPL/COL6A2/PPARGC1A/NOX4/FOXO3/BAIAP3/RAB11FIP5/IRS2/ADRA2A/SOX4/PLA2G6/ITGA2/EGR1/SLC26A6/ANGPT2/EFNA5/LRP5L/THBS1/PTGS2/SESN2/CCN2/PTPRN/ANO1/UNC13B/SERPINF1/HIF1A/KLF7/SPARC/AGER	36
GO:0042471	ear morphogenesis	23/2167	118/18670	0.00853253	0.0487871	0.037707	STRC/KCNQ4/PTK7/MSX1/WHRN/WDR19/FGFR2/FGFR1/ALDH1A3/CTHRC1/GLI2/GATA2/FRZB/ITGA8/TCAP/MYO15A/TWIST1/SIX2/COL11A1/ROR2/PRRX1/LRIG3/SPRY2	23
GO:0043627	response to estrogen	16/2167	73/18670	0.00858309	0.0490283	0.0378934	GSTM3/TEK/TNFRSF11B/SFRP1/PDGFRB/GLI3/TGFB3/GATA6/PPARG/CAV1/CITED4/BGLAP/PTPRN/IGFBP2/SMAD6/ABCC2	16

## Sheet: ORA_WGCNA_KEGG
ID	Description	GeneRatio	BgRatio	pvalue	p.adjust	qvalue	geneID	Count
hsa04512	ECM-receptor interaction	50/981	88/8105	5.48478e-24	1.73868e-21	1.4145e-21	AGRN/SDC1/FREM1/TNC/TNN/COMP/COL6A2/COL6A1/COL6A3/COL6A6/COL6A5/HSPG2/COL1A1/COL1A2/COL9A2/NPNT/CHAD/LAMC1/LAMA2/LAMA1/LAMA4/LAMA3/LAMB2/LAMB1/VWF/FN1/SPP1/IBSP/ITGB1/ITGB5/ITGB3/ITGAV/ITGA2/ITGA1/ITGA8/ITGA7/ITGA6/ITGA5/ITGA9/RELN/FRAS1/THBS2/THBS1/THBS3/CD44/ITGA10/ITGA11/TNXB/COL4A2/COL4A1	50
hsa04510	Focal adhesion	75/981	201/8105	1.086e-20	1.72131e-18	1.40036e-18	JUN/BCAR1/KDR/IGF1/IGF1R/TNC/TNN/PARVA/COMP/COL6A2/COL6A1/COL6A3/COL6A6/COL6A5/COL1A1/COL1A2/MYLK2/MYLK4/COL9A2/PDGFRB/PDGFRA/VCL/CHAD/LAMC1/LAMA2/LAMA1/LAMA4/LAMA3/LAMB2/LAMB1/VWF/DOCK1/PDGFA/PDGFC/FN1/EGFR/SPP1/IBSP/SHC3/ITGB1/ITGB5/ITGB3/ITGAV/ITGA2/ITGA1/ITGA8/ITGA7/ITGA6/ITGA5/ITGA9/ACTN1/RELN/VEGFC/VEGFA/CAV2/CAV1/PGF/TLN2/VASP/HGF/THBS2/THBS1/THBS3/MYLK/MYL5/MYL9/FLNB/FLT1/FLT4/ILK/ITGA10/…	75
hsa04151	PI3K-Akt signaling pathway	97/981	354/8105	1.02357e-15	1.08158e-13	8.79915e-14	JAK3/KDR/MTCP1/IGF2/IGF1/KIT/IGF1R/FGF22/TEK/TNC/FGF1/FGF2/FGF7/TNN/COMP/FGFR2/FGFR1/COL6A2/COL6A1/COL6A3/COL6A6/COL6A5/NOS3/NGFR/COL1A1/COL1A2/FOXO3/PIK3CG/EPHA2/COL9A2/OSMR/PDGFRB/PDGFRA/CHAD/LAMC1/LAMA2/LAMA1/LAMA4/LAMA3/LAMB2/LAMB1/CREB3L1/VWF/GNG12/PDGFA/PDGFC/FN1/EGFR/SPP1/IBSP/ITGB1/ITGB5/ITGB3/ITGAV/ITGA2/ITGA1/ITGA8/ITGA7/ITGA6/ITGA5/ITGA9/NTRK2/PIK3AP1/LPAR1/LPAR2/RELN/OSM/VEGFC/VEGFA/K…	97
hsa05414	Dilated cardiomyopathy	37/981	96/8105	2.62817e-11	2.08282e-09	1.69448e-09	CACNA2D1/CACNA2D2/MYBPC3/IGF1/ADCY9/ADCY4/ADCY6/TPM4/TPM1/TTN/ATP2A1/LAMA2/LAMA1/SGCD/SGCB/TGFB2/TGFB3/ITGB1/ITGB5/ITGB3/ITGAV/ITGA2/ITGA1/ITGA8/ITGA7/ITGA6/ITGA5/ITGA9/CACNA1C/CACNA1F/PLN/TNNC1/AGT/CACNB1/CACNB2/ITGA10/ITGA11	37
hsa04360	Axon guidance	54/981	182/8105	1.20306e-10	7.6274e-09	6.20525e-09	DPYSL2/UNC5B/UNC5C/BOC/NEO1/SLIT3/SLIT2/PARD3/CFL2/ABLIM2/ABLIM3/EPHB4/EPHB3/EPHA3/EPHA2/ENAH/ITGB1/NRP1/GNAI1/NFATC4/PLXNA2/SRGAP1/PLXNA4/PLXNA3/PLXNB3/PLXNB2/PLXNB1/TRPC6/TRPC4/ROBO3/ROBO1/EFNA5/EFNB2/EFNB3/EFNA1/MYL5/MYL9/LRRC4C/NTN4/RGMA/ILK/SEMA5A/SEMA5B/SEMA6B/SEMA6C/SEMA6D/SEMA3C/SEMA3D/SEMA3A/SEMA3G/SEMA3F/SEMA4C/SEMA4G/RHOD	54
hsa04015	Rap1 signaling pathway	59/981	210/8105	1.85955e-10	9.8246e-09	7.99278e-09	RAPGEF3/BCAR1/KDR/IGF1/KIT/IGF1R/FGF22/TEK/ADCY9/PARD3/PRKD1/ADCY4/ADCY6/FGF1/FGF2/FGF7/SIPA1L2/F2RL3/FGFR2/FGFR1/NGFR/EPHA2/ENAH/PDGFRB/PDGFRA/PLCB4/PLCB1/PLCB2/PDGFA/PDGFC/EGFR/ITGB1/ITGB3/LPAR1/LPAR2/GNAI1/VEGFC/VEGFA/KITLG/MAGI1/PGF/ANGPT2/ANGPT1/CALML6/TLN2/VASP/HGF/EFNA5/EFNA1/THBS1/FLT1/FLT4/ID1/RASGRP2/MAPK12/MAPK11/CTNND1/INSR/ARAP3	59
hsa05410	Hypertrophic cardiomyopathy	34/981	90/8105	3.19735e-10	1.44794e-08	1.17797e-08	PRKAB2/CACNA2D1/CACNA2D2/MYBPC3/IGF1/TPM4/TPM1/TTN/ATP2A1/LAMA2/LAMA1/SGCD/SGCB/TGFB2/TGFB3/ITGB1/ITGB5/ITGB3/ITGAV/ITGA2/ITGA1/ITGA8/ITGA7/ITGA6/ITGA5/ITGA9/CACNA1C/CACNA1F/TNNC1/AGT/CACNB1/CACNB2/ITGA10/ITGA11	34
hsa04020	Calcium signaling pathway	63/981	240/8105	9.5462e-10	3.78268e-08	3.07739e-08	AGTR1/HTR2A/KDR/MST1/FGF22/ADCY9/ADCY4/FGF1/FGF2/FGF7/FGFR2/FGFR1/NOS2/NOS3/GRIN2C/MYLK2/MYLK4/PDGFRB/PDGFRA/ATP2A1/TACR1/PLCB4/PLCB1/PLCB2/PLCD3/TBXA2R/ASPH/EDNRA/EDNRB/PDE1B/PDE1A/AVPR1A/PDGFA/PDGFC/EGFR/PHKG1/NTRK2/VEGFC/VEGFA/CACNA1C/CACNA1F/CACNA1H/CACNA1G/GNAL/LTB4R2/PLN/P2RX5/P2RX1/CALML6/PTGER3/HGF/HRH1/CASQ1/GNA14/GNA11/MYLK/FLT1/FLT4/TNNC1/PTGFR/RYR3/BDKRB2/BDKRB1	63
hsa04974	Protein digestion and absorption	35/981	103/8105	4.79453e-09	1.68874e-07	1.37387e-07	COL13A1/KCNN4/COL7A1/COL27A1/COL14A1/ATP1B2/COL6A2/COL6A1/COL6A3/COL6A6/COL6A5/COL1A1/COL1A2/CPA3/COL15A1/COL9A2/ELN/COL21A1/COL16A1/COL8A2/COL8A1/COL22A1/COL3A1/COL23A1/COL10A1/COL18A1/COL11A1/COL11A2/SLC9A3/COL5A1/COL5A3/COL5A2/COL12A1/COL4A2/COL4A1	35
hsa05165	Human papillomavirus infection	77/981	331/8105	5.45027e-09	1.72774e-07	1.4056e-07	JAG1/PARD3/TNC/TNN/COMP/COL6A2/COL6A1/COL6A3/COL6A6/COL6A5/HES4/COL1A1/COL1A2/HEY1/STAT2/HEYL/COL9A2/PDGFRB/CHAD/LAMC1/IRF9/LAMA2/LAMA1/LAMA4/LAMA3/LAMB2/LAMB1/CREB3L1/MAML3/FZD1/WNT10B/FZD4/FZD7/FZD8/VWF/FN1/EGFR/SPP1/IBSP/ITGB1/ITGB5/ITGB3/ITGAV/ITGA2/ITGA1/ITGA8/ITGA7/ITGA6/ITGA5/ITGA9/ATP6V1G2/ATP6V1C2/RELN/VEGFA/MAGI1/TCIRG1/TLR3/WNT2B/PPP2R5B/THBS2/THBS1/THBS3/PPP2R3B/PPP2R3A/FZD10/PTGS2/PS…	77
hsa05205	Proteoglycans in cancer	52/981	205/8105	9.76381e-08	2.81375e-06	2.28912e-06	PDCD4/KDR/SDC2/IGF2/IGF1/SDC1/ARHGEF1/IGF1R/FGF2/FGFR1/DCN/LUM/HSPG2/COL1A1/COL1A2/RRAS2/MMP2/FZD1/WNT10B/FZD4/FZD7/FZD8/HBEGF/TGFB2/HSPB2/FN1/EGFR/ITGB1/ITGB5/ITGB3/ITGAV/ITGA2/ITGA5/VEGFA/CAV2/CAV1/TIMP3/TWIST2/TWIST1/HGF/WNT2B/THBS1/FZD10/FLNB/CTTN/CD44/GPC1/GPC3/WNT2/MAPK12/MAPK11/HIF1A	52
hsa04022	cGMP-PKG signaling pathway	45/981	167/8105	1.08916e-07	2.87718e-06	2.34073e-06	AGTR1/KCNJ8/ADCY9/GTF2IRD1/ADCY4/ADCY6/PRKG1/ATP1B2/NOS3/MYLK2/MYLK4/PIK3CG/NPPA/NPR1/NPR2/ATP2A1/CREB3L1/PLCB4/PLCB1/PLCB2/IRS2/ADRA2C/ADRA2A/EDNRA/EDNRB/PDE2A/PDE3A/PDE5A/GNAI1/CACNA1C/CACNA1F/NFATC4/TRPC6/PLN/CALML6/VASP/GUCY1B1/GUCY1A2/GUCY1A1/GNA13/GNA11/MYLK/MYL9/INSR/BDKRB2	45
hsa04611	Platelet activation	36/981	124/8105	2.82608e-07	6.89129e-06	5.60639e-06	BTK/ARHGEF1/ADCY9/ADCY4/ADCY6/PRKG1/F2RL3/NOS3/COL1A1/COL1A2/MYLK2/MYLK4/PIK3CG/PLCB4/PLCB1/PLCB2/TBXA2R/VWF/JMJD7-PLA2G4B/COL3A1/ITGB1/ITGB3/ITGA2/GNAI1/P2RX1/TLN2/VASP/GUCY1B1/GUCY1A2/GUCY1A1/GNA13/MYLK/PTGS1/RASGRP2/MAPK12/MAPK11	36
hsa05412	Arrhythmogenic right ventricular cardiomyopathy	26/981	77/8105	5.28947e-07	1.19769e-05	9.74376e-06	CACNA2D1/CACNA2D2/PKP2/GJA1/ATP2A1/LAMA2/LAMA1/SGCD/SGCB/ITGB1/ITGB5/ITGB3/ITGAV/ITGA2/ITGA1/ITGA8/ITGA7/ITGA6/ITGA5/ITGA9/CACNA1C/CACNA1F/CACNB1/CACNB2/ITGA10/ITGA11	26
hsa04010	MAPK signaling pathway	65/981	294/8105	6.42066e-07	1.3569e-05	1.1039e-05	CACNA2D1/CACNA2D2/JUN/DUSP1/DUSP6/IL1RAP/KDR/IGF2/IGF1/KIT/IGF1R/FGF22/TEK/FGF1/FGF2/FGF7/MAP3K20/MAP3K12/RPS6KA2/IL1R1/FGFR2/FGFR1/NGFR/RRAS2/EPHA2/PDGFRB/PDGFRA/GNG12/MAP4K3/HSPA8/TGFB2/TGFB3/HSPA2/PDGFA/PDGFC/MECOM/FOS/JMJD7-PLA2G4B/EGFR/NTRK2/VEGFC/VEGFA/KITLG/CACNA1C/CACNA1F/CACNA1H/CACNA1G/PGF/ANGPT2/ANGPT1/MAPK8IP3/HGF/EFNA5/EFNA1/NTF3/FLNB/FLT1/FLT4/RASGRP2/MAPK12/MAPK11/CACNB1/CACNB2/INS…	65
hsa04933	AGE-RAGE signaling pathway in diabetic complications	30/981	100/8105	1.29285e-06	2.56147e-05	2.08388e-05	AGTR1/JUN/THBD/SELE/NOS3/COL1A1/COL1A2/NOX4/F3/MMP2/PLCB4/PLCB1/PLCB2/PLCD3/TGFB2/TGFB3/CXCL8/FN1/COL3A1/EGR1/VEGFC/VEGFA/MAPK12/MAPK11/SERPINE1/AGT/COL4A2/COL4A1/AGER/TGFBR1	30
hsa04072	Phospholipase D signaling pathway	39/981	148/8105	1.41797e-06	2.6441e-05	2.1511e-05	AGTR1/RAPGEF3/FCER1A/KIT/GRM2/CYTH3/ADCY9/ADCY4/ADCY6/RRAS2/PIK3CG/PDGFRB/PDGFRA/PLCB4/PLCB1/PLCB2/AVPR1A/CXCR2/CXCL8/PDGFA/PDGFC/JMJD7-PLA2G4B/EGFR/SHC3/LPAR1/LPAR2/KITLG/MS4A2/AGPAT4/DNM1/GNA13/AGT/DGKE/DGKD/DGKA/DGKQ/PLPP3/PTGFR/INSR	39
hsa04270	Vascular smooth muscle contraction	36/981	133/8105	1.81417e-06	3.19496e-05	2.59925e-05	AGTR1/ARHGEF1/ADCY9/ADCY4/ADCY6/PRKG1/MYLK2/MYLK4/PPP1R14A/NPPA/NPR1/NPR2/PLCB4/PLCB1/PLCB2/CALCRL/EDNRA/AVPR1A/PLA2G5/PLA2G6/JMJD7-PLA2G4B/CACNA1C/CACNA1F/ACTA2/CALML6/GUCY1B1/GUCY1A2/GUCY1A1/GNA13/GNA11/MYLK/MYL9/RAMP2/CALD1/AGT/MYH11	36
hsa04350	TGF-beta signaling pathway	28/981	94/8105	3.39378e-06	5.66226e-05	4.60652e-05	BMP8A/NEO1/CDKN2B/DCN/ZFYVE9/BMP4/BMP2/CHRD/LTBP1/TGFB2/TGFB3/FBN1/GREM1/THSD4/NBL1/THBS1/ACVR1/ID1/ID4/RGMA/INHBB/INHBA/FMOD/AMH/SMAD1/SMAD9/SMAD6/TGFBR1	28
hsa05146	Amoebiasis	28/981	102/8105	1.8891e-05	0.000299422	0.000243594	C8G/IL1R1/NOS2/COL1A1/COL1A2/VCL/LAMC1/LAMA2/LAMA1/LAMA4/LAMA3/LAMB2/LAMB1/PLCB4/PLCB1/PLCB2/TGFB2/TGFB3/CXCL8/FN1/COL3A1/ACTN1/GNAL/GNA14/GNA11/IL12A/COL4A2/COL4A1	28
hsa04514	Cell adhesion molecules	36/981	149/8105	2.90529e-05	0.000438561	0.000356791	JAM2/JAM3/NEO1/SDC2/SDC1/CNTN1/NLGN4X/SELE/SELP/NRXN2/CNTNAP1/MPZ/NLGN3/NLGN2/F11R/CD276/ITGB1/ITGAV/ITGA8/ITGA6/ITGA9/PECAM1/NECTIN3/CLDN15/CLDN5/LRRC4C/PTPRM/PTPRF/CD34/CD99/VCAN/CDH5/ESAM/NFASC/NCAM2/NEGR1	36
hsa04924	Renin secretion	21/981	69/8105	3.9296e-05	0.000566219	0.000460647	AGTR1/ADCY6/AQP1/NPPA/NPR1/PLCB4/PLCB1/PLCB2/EDNRA/PDE1B/PDE1A/PDE3A/ADCYAP1R1/GNAI1/CACNA1C/CACNA1F/CALML6/GUCY1B1/GUCY1A2/GUCY1A1/AGT	21
hsa05144	Malaria	17/981	50/8105	4.44441e-05	0.000601909	0.000489682	SDC2/SDC1/COMP/SELE/SELP/KLRK1/TGFB2/TGFB3/CXCL8/ACKR1/CSF3/PECAM1/HGF/THBS2/THBS1/THBS3/IL12A	17
hsa04810	Regulation of actin cytoskeleton	47/981	218/8105	4.55704e-05	0.000601909	0.000489682	BCAR1/ARHGEF1/FGF22/FGF1/FGF2/FGF7/CFL2/FGFR2/FGFR1/RRAS2/MYLK2/MYLK4/ENAH/PDGFRB/PDGFRA/VCL/GNG12/DOCK1/PDGFA/PDGFC/FN1/EGFR/ITGB1/ITGB5/ITGB3/ITGAX/ITGAV/ITGA2/ITGA1/ITGA8/ITGA7/ITGA6/ITGA5/ITGA9/ACTN1/LPAR1/LPAR2/NCKAP1/GNA13/MYLK/MYL5/MYL9/ITGA10/ITGA11/MYH11/BDKRB2/BDKRB1	47
hsa04921	Oxytocin signaling pathway	36/981	154/8105	6.1441e-05	0.000779071	0.000633812	PRKAB2/CACNA2D1/CACNA2D2/JUN/ADCY9/ADCY4/ADCY6/NOS3/MYLK2/MYLK4/PIK3CG/NPPA/NPR1/NPR2/PLCB4/PLCB1/PLCB2/KCNJ12/FOS/JMJD7-PLA2G4B/EGFR/GNAI1/CACNA1C/CACNA1F/NFATC4/CALML6/GUCY1B1/GUCY1A2/GUCY1A1/MYLK/MYL9/PTGS2/CACNB1/CACNB2/RCAN1/RYR3	36
hsa04371	Apelin signaling pathway	33/981	137/8105	6.59581e-05	0.000804182	0.000654241	PRKAB2/AGTR1/JAG1/APLN/PLAT/ADCY9/ADCY4/ADCY6/NOS2/NOS3/PPARGC1A/RRAS2/MYLK2/MYLK4/PIK3CG/PLCB4/PLCB1/PLCB2/GNG12/SPP1/EGR1/GNAI1/ACTA2/GNG3/CALML6/GNA13/MYLK/CCN2/SERPINE1/NOTCH3/RYR3/APLNR/TGFBR1	33
hsa04540	Gap junction	24/981	88/8105	8.21906e-05	0.000964978	0.000785056	HTR2A/GJA1/ADCY9/ADCY4/ADCY6/PRKG1/TUBA1C/TUBA1B/TUBA3D/PDGFRB/PDGFRA/PLCB4/PLCB1/PLCB2/TJP1/PDGFA/PDGFC/EGFR/LPAR1/GNAI1/GUCY1B1/GUCY1A2/GUCY1A1/GNA11	24
hsa04926	Relaxin signaling pathway	31/981	129/8105	0.000113965	0.00129024	0.00104967	JUN/MMP13/ADCY9/ADCY4/ADCY6/NOS2/NOS3/COL1A1/COL1A2/MMP1/MMP2/CREB3L1/PLCB4/PLCB1/PLCB2/EDNRB/GNG12/FOS/EGFR/COL3A1/SHC3/GNAI1/VEGFC/VEGFA/ACTA2/GNG3/MAPK12/MAPK11/COL4A2/COL4A1/TGFBR1	31
hsa04610	Complement and coagulation cascades	23/981	85/8105	0.000130969	0.00143163	0.0011647	C1S/C1R/C8G/PLAT/CFH/CFI/THBD/F2RL3/C3/F3/F8/PROCR/VWF/ITGAX/KLKB1/PROS1/A2M/MASP2/SERPINE1/C5AR1/BDKRB2/BDKRB1/TFPI	23
hsa04014	Ras signaling pathway	47/981	232/8105	0.000221482	0.00234033	0.00190397	KDR/RIN1/IGF2/IGF1/KIT/ETS2/IGF1R/FGF22/TEK/FGF1/FGF2/FGF7/FGFR2/FGFR1/NGFR/RRAS2/EPHA2/PDGFRB/PDGFRA/GNG12/PDGFA/PLA2G5/PLA2G6/PDGFC/JMJD7-PLA2G4B/EGFR/SHC3/NTRK2/VEGFC/VEGFA/KITLG/GNG3/PGF/ANGPT2/ANGPT1/CALML6/HGF/EFNA5/EFNA1/RASA4/NTF3/FLT1/FLT4/RGL2/RASGRP2/RASAL3/INSR	47
hsa05418	Fluid shear stress and atherosclerosis	31/981	139/8105	0.000472526	0.00483196	0.00393103	GSTM3/GSTM2/JUN/GSTM5/DUSP1/KDR/SDC2/SDC1/PLAT/THBD/IL1R1/SELE/NOS3/BMP4/MMP2/ASS1/NQO1/PDGFA/FOS/ITGB3/ITGAV/VEGFA/CAV2/CAV1/PECAM1/CALML6/ACVR1/GPC1/MAPK12/MAPK11/CDH5	31
hsa04927	Cortisol synthesis and secretion	18/981	65/8105	0.000507295	0.00502539	0.00408839	AGTR1/PBX1/KCNK2/KCNK3/ADCY9/ADCY4/ADCY6/CREB3L1/PLCB4/PLCB1/PLCB2/CACNA1C/CACNA1F/CACNA1H/CACNA1G/LDLR/GNA11/AGT	18
hsa04520	Adherens junction	19/981	71/8105	0.000572927	0.00550357	0.00447742	YES1/IGF1R/PARD3/FGFR1/VCL/TJP1/EGFR/ACTN1/SNAI1/SNAI2/NECTIN4/NECTIN3/SORBS1/PTPRB/PTPRM/PTPRF/CTNND1/INSR/TGFBR1	19
hsa00340	Histidine metabolism	9/981	22/8105	0.000614097	0.00572555	0.00465801	ALDH1B1/CARNS1/ASPA/FTCD/HAL/HDC/ALDH7A1/MAOB/MAOA	9
hsa04550	Signaling pathways regulating pluripotency of stem cells	31/981	143/8105	0.000787093	0.00712881	0.00579963	JAK3/IGF1/IGF1R/PCGF2/FGF2/LIF/LIFR/FGFR2/FGFR1/POU5F1/BMP4/FZD1/WNT10B/FZD4/FZD7/FZD8/MEIS1/TBX3/WNT2B/FZD10/ACVR1/ID1/ID4/WNT2/INHBB/INHBA/MAPK12/MAPK11/KLF4/SMAD1/SMAD9	31
hsa04261	Adrenergic signaling in cardiomyocytes	32/981	150/8105	0.000871722	0.007676	0.00624479	CACNA2D1/CACNA2D2/AGTR1/RAPGEF3/ADCY9/ADCY4/ADCY6/TPM4/TPM1/ATP1B2/PIK3CG/ATP2A1/CREB3L1/PLCB4/PLCB1/PLCB2/GNAI1/CACNA1C/CACNA1F/PLN/CALML6/PPP2R5B/PPP2R3B/PPP2R3A/SCN5A/SCN4B/MAPK12/MAPK11/TNNC1/AGT/CACNB1/CACNB2	32
hsa00330	Arginine and proline metabolism	14/981	51/8105	0.00227152	0.0194614	0.0158328	SMOX/ALDH1B1/NOS2/NOS3/CARNS1/L3HYPDH/OAT/P4HA1/P4HA2/P4HA3/ALDH7A1/MAOB/MAOA/AZIN2	14
hsa04713	Circadian entrainment	22/981	97/8105	0.00239505	0.0199798	0.0162545	ADCY9/ADCY4/ADCY6/PRKG1/GRIN2C/PLCB4/PLCB1/PLCB2/GNG12/FOS/ADCYAP1R1/GNAI1/CACNA1C/CACNA1H/CACNA1G/GNG3/CALML6/GUCY1B1/GUCY1A2/GUCY1A1/RASD1/RYR3	22
hsa04925	Aldosterone synthesis and secretion	22/981	98/8105	0.00274471	0.0223096	0.0181499	AGTR1/KCNK3/ADCY9/PRKD1/ADCY4/ADCY6/ATP1B2/NPPA/NPR1/CREB3L1/PLCB4/PLCB1/PLCB2/PDE2A/CACNA1C/CACNA1F/CACNA1H/CACNA1G/LDLR/CALML6/GNA11/AGT	22
hsa04928	Parathyroid hormone synthesis, secretion and action	23/981	106/8105	0.00352446	0.0279313	0.0227235	MMP13/MMP16/MMP15/ARHGEF1/ADCY9/ADCY4/ADCY6/FGFR1/KL/SLC34A3/CREB3L1/PLCB4/PLCB1/PLCB2/HBEGF/FOS/EGFR/EGR1/GNAI1/GNA13/GNA11/PTH1R/BGLAP	23
hsa04726	Serotonergic synapse	24/981	115/8105	0.00493062	0.0378407	0.0307852	KCND2/DUSP1/RAPGEF3/HTR2A/KCNN2/TPH1/ALOX12/CYP2D6/CYP2C8/PLCB4/PLCB1/PLCB2/GNG12/JMJD7-PLA2G4B/GNAI1/CACNA1C/CACNA1F/GNG3/PTGS2/PTGS1/APP/MAOB/MAOA/CYP4X1	24
hsa05224	Breast cancer	29/981	147/8105	0.00501359	0.0378407	0.0307852	JAG2/JUN/JAG1/IGF1/KIT/IGF1R/FGF22/FGF1/FGF2/FGF7/FGFR1/HEY1/HEYL/FZD1/WNT10B/FZD4/FZD7/FZD8/DLL4/FOS/EGFR/SHC3/PGR/WNT2B/FZD10/FLT4/WNT2/NOTCH3/NOTCH4	29
hsa04392	Hippo signaling pathway - multiple species	9/981	29/8105	0.00565192	0.0416665	0.0338977	DCHS1/WWTR1/FAT4/YAP1/TEAD1/TEAD3/TEAD4/LIMD1/FRMD6	9
hsa04934	Cushing syndrome	30/981	155/8105	0.00580736	0.0418394	0.0340383	AGTR1/PBX1/KCNK2/KCNK3/ADCY9/ADCY4/ADCY6/CDKN2B/CREB3L1/FZD1/WNT10B/FZD4/FZD7/FZD8/PLCB4/PLCB1/PLCB2/EGFR/GNAI1/CACNA1C/CACNA1F/CACNA1H/CACNA1G/LDLR/WNT2B/RASD1/GNA11/FZD10/WNT2/AGT	30
hsa04750	Inflammatory mediator regulation of TRP channels	21/981	98/8105	0.00601189	0.0422385	0.034363	IL1RAP/HTR2A/IGF1/ADCY9/ADCY4/ADCY6/IL1R1/F2RL1/ALOX12/PLCB4/PLCB1/PLCB2/ASIC3/PLA2G6/JMJD7-PLA2G4B/CALML6/HRH1/MAPK12/MAPK11/BDKRB2/BDKRB1	21
hsa05222	Small cell lung cancer	20/981	92/8105	0.00612924	0.0422385	0.034363	RARB/CDKN2B/NOS2/LAMC1/LAMA2/LAMA1/LAMA4/LAMA3/LAMB2/LAMB1/FN1/ITGB1/ITGAV/ITGA2/ITGA6/PTGS2/TRAF4/TRAF5/COL4A2/COL4A1	20
hsa04390	Hippo signaling pathway	30/981	157/8105	0.00700765	0.0472644	0.0384518	BMP8A/PARD3/FGF1/WWTR1/BMP4/BMP2/FZD1/WNT10B/FZD4/FZD7/FZD8/GLI2/TGFB2/TGFB3/YAP1/SNAI2/TEAD1/TEAD3/TEAD4/LIMD1/WNT2B/FZD10/FRMD6/CCN2/ID1/WNT2/SERPINE1/AMH/SMAD1/TGFBR1	30

## Sheet: ORA_WGCNA_Reactome
ID	Description	GeneRatio	BgRatio	pvalue	p.adjust	qvalue	geneID	Count
R-HSA-1474244	Extracellular matrix organization	153/1271	301/10654	1.1938e-63	1.37645e-60	1.25538e-60	COL13A1/ADAMTS16/ADAMTS14/BGN/MMP11/MMP13/MMP16/MMP15/JAM2/JAM3/AGRN/EFEMP2/EFEMP1/ICAM5/KDR/SDC2/SDC1/ADAM15/ADAM12/HTRA1/COL7A1/TNC/FGF2/TNN/COL27A1/COL14A1/MFAP5/MFAP4/MFAP2/P3H3/MATN1/MATN3/COMP/LOX/DCN/COL6A2/COL6A1/COL6A3/COL6A6/COL6A5/LUM/CAPN14/CAPN12/HSPG2/COL1A1/COL1A2/DST/COL15A1/FURIN/COL9A2/CAPN5/CAPN3/PCOLCE/BMP4/BMP2/BMP1/LAMC1/MMP1/MMP2/MMP8/LAMA2/LAMA1/LAMA4/LAMA3/LAMB2/LAMB1/ELN…	153
R-HSA-3000178	ECM proteoglycans	53/1271	76/10654	4.74833e-32	2.73741e-29	2.49662e-29	BGN/AGRN/TNC/TNN/MATN1/MATN3/COMP/DCN/COL6A2/COL6A1/COL6A3/COL6A6/COL6A5/LUM/HSPG2/COL1A1/COL1A2/COL9A2/LAMC1/LAMA2/LAMA1/LAMA4/LAMA3/LAMB2/LAMB1/ASPN/TGFB2/TGFB3/ACAN/FN1/COL3A1/IBSP/ITGB1/ITGB5/ITGB3/ITGAX/ITGAV/ITGA2/ITGA8/ITGA7/ITGA9/PTPRS/COL5A1/COL5A3/COL5A2/VCAN/SERPINE1/FMOD/APP/SPARC/TNXB/COL4A2/COL4A1	53
R-HSA-216083	Integrin cell surface interactions	54/1271	85/10654	1.82252e-29	7.00456e-27	6.38842e-27	COL13A1/JAM2/JAM3/AGRN/ICAM5/KDR/COL7A1/TNC/COMP/COL6A2/COL6A1/COL6A3/COL6A6/COL6A5/LUM/HSPG2/COL1A1/COL1A2/COL9A2/COL16A1/VWF/COL8A2/COL8A1/F11R/FN1/SPP1/COL3A1/IBSP/ITGB1/ITGB5/ITGB3/ITGAX/ITGAV/ITGA2/ITGA1/ITGA8/ITGA7/ITGA6/ITGA5/ITGA9/FBN1/COL23A1/COL10A1/PECAM1/COL18A1/THBS1/CD44/COL5A1/COL5A3/COL5A2/ITGA10/ITGA11/COL4A2/COL4A1	54
R-HSA-1474228	Degradation of the extracellular matrix	67/1271	140/10654	3.94226e-26	1.13636e-23	1.0364e-23	COL13A1/ADAMTS16/MMP11/MMP13/MMP16/MMP15/ADAM15/HTRA1/COL7A1/COL14A1/DCN/COL6A2/COL6A1/COL6A3/COL6A6/COL6A5/CAPN14/CAPN12/HSPG2/COL1A1/COL1A2/COL15A1/FURIN/COL9A2/CAPN5/CAPN3/BMP1/LAMC1/MMP1/MMP2/MMP8/LAMA3/LAMB1/ELN/COL16A1/COL8A2/COL8A1/NID1/ACAN/FN1/TPSAB1/SPP1/COL3A1/FBN2/FBN1/COL23A1/COL10A1/TIMP1/KLKB1/ADAMTS4/ADAMTS5/ADAMTS1/ADAMTS9/TLL1/COL18A1/COL11A1/COL11A2/A2M/CTSK/CD44/COL5A1/COL5A3/…	67
R-HSA-1474290	Collagen formation	51/1271	90/10654	1.44765e-24	3.33827e-22	3.04463e-22	COL13A1/ADAMTS14/MMP13/COL7A1/COL27A1/COL14A1/P3H3/LOX/COL6A2/COL6A1/COL6A3/COL6A6/COL6A5/COL1A1/COL1A2/DST/COL15A1/COL9A2/PCOLCE/BMP1/LAMA3/COL21A1/COL16A1/COL8A2/COL8A1/PXDN/COL22A1/COL3A1/PLOD2/ITGA6/LOXL4/LOXL1/LOXL2/CRTAP/COL23A1/COL10A1/P4HA1/P4HA2/P4HA3/ADAMTS3/TLL1/COL18A1/COL11A1/COL11A2/COL5A1/COL5A3/COL5A2/COL12A1/SERPINH1/COL4A2/COL4A1	51
R-HSA-1650814	Collagen biosynthesis and modifying enzymes	42/1271	67/10654	7.51973e-23	1.44504e-20	1.31793e-20	COL13A1/ADAMTS14/COL7A1/COL27A1/COL14A1/P3H3/COL6A2/COL6A1/COL6A3/COL6A6/COL6A5/COL1A1/COL1A2/COL15A1/COL9A2/PCOLCE/BMP1/COL21A1/COL16A1/COL8A2/COL8A1/COL22A1/COL3A1/PLOD2/CRTAP/COL23A1/COL10A1/P4HA1/P4HA2/P4HA3/ADAMTS3/TLL1/COL18A1/COL11A1/COL11A2/COL5A1/COL5A3/COL5A2/COL12A1/SERPINH1/COL4A2/COL4A1	42
R-HSA-2022090	Assembly of collagen fibrils and other multimeric structures	37/1271	61/10654	1.42912e-19	2.35397e-17	2.14691e-17	MMP13/COL7A1/COL27A1/COL14A1/LOX/COL6A2/COL6A1/COL6A3/COL6A6/COL6A5/COL1A1/COL1A2/DST/COL15A1/COL9A2/PCOLCE/BMP1/LAMA3/COL8A2/COL8A1/PXDN/COL3A1/ITGA6/LOXL4/LOXL1/LOXL2/COL10A1/TLL1/COL18A1/COL11A1/COL11A2/COL5A1/COL5A3/COL5A2/COL12A1/COL4A2/COL4A1	37
R-HSA-3000171	Non-integrin membrane-ECM interactions	36/1271	59/10654	3.36221e-19	4.84578e-17	4.41953e-17	AGRN/SDC2/SDC1/TNC/FGF2/HSPG2/COL1A1/COL1A2/LAMC1/LAMA2/LAMA1/LAMA4/LAMA3/LAMB2/LAMB1/PDGFA/FN1/COL3A1/ITGB1/ITGB5/ITGB3/ITGAV/ITGA2/ITGA6/ACTN1/DDR2/COL10A1/THBS1/COL11A1/COL11A2/NTN4/COL5A1/COL5A3/COL5A2/COL4A2/COL4A1	36
R-HSA-8948216	Collagen chain trimerization	30/1271	44/10654	3.15017e-18	4.03572e-16	3.68072e-16	COL13A1/COL7A1/COL27A1/COL14A1/COL6A2/COL6A1/COL6A3/COL6A6/COL6A5/COL1A1/COL1A2/COL15A1/COL9A2/COL21A1/COL16A1/COL8A2/COL8A1/COL22A1/COL3A1/COL23A1/COL10A1/COL18A1/COL11A1/COL11A2/COL5A1/COL5A3/COL5A2/COL12A1/COL4A2/COL4A1	30
R-HSA-1566948	Elastic fibre formation	30/1271	45/10654	8.38293e-18	9.66552e-16	8.81531e-16	EFEMP2/EFEMP1/MFAP5/MFAP4/MFAP2/LOX/FURIN/BMP4/BMP2/ELN/LTBP2/LTBP1/TGFB2/TGFB3/FN1/ITGB1/ITGB5/ITGB3/ITGAV/ITGA8/ITGA5/LOXL4/LOXL1/LOXL2/FBN2/FBN1/EMILIN1/FBLN1/FBLN2/FBLN5	30
R-HSA-1442490	Collagen degradation	36/1271	64/10654	1.43102e-17	1.49997e-15	1.36803e-15	COL13A1/MMP11/MMP13/MMP15/COL7A1/COL14A1/COL6A2/COL6A1/COL6A3/COL6A6/COL6A5/COL1A1/COL1A2/COL15A1/FURIN/COL9A2/MMP1/MMP2/MMP8/COL16A1/COL8A2/COL8A1/COL3A1/COL23A1/COL10A1/COL18A1/COL11A1/COL11A2/CTSK/COL5A1/COL5A3/COL5A2/COL12A1/ADAM9/COL4A2/COL4A1	36
R-HSA-3781865	Diseases of glycosylation	52/1271	143/10654	2.44722e-14	2.35137e-12	2.14454e-12	ADAMTS12/ADAMTS16/ADAMTS15/ADAMTS14/ADAMTS13/CHST6/BGN/CHST3/AGRN/THSD7A/SDC2/SDC1/ADAMTSL1/ADAMTSL2/PAPSS2/DCN/MUC6/LUM/HSPG2/SPON2/SPON1/GLB1/PRELP/ACAN/OGN/PGM1/OMD/MGAT2/MUC3A/MUC20/CSPG4/ADAMTS4/ADAMTS5/ADAMTS3/ADAMTS1/ADAMTS9/ADAMTS6/ADAMTS7/THSD4/THBS2/THBS1/GPC1/GPC3/GPC2/GPC4/GPC6/VCAN/FMOD/SEMA5A/SEMA5B/NOTCH3/NOTCH4	52
R-HSA-2129379	Molecules associated with elastic fibres	24/1271	38/10654	1.03543e-13	9.18351e-12	8.3757e-12	EFEMP2/EFEMP1/MFAP5/MFAP4/MFAP2/BMP4/BMP2/ELN/LTBP2/LTBP1/TGFB2/TGFB3/FN1/ITGB1/ITGB5/ITGB3/ITGAV/ITGA8/FBN2/FBN1/EMILIN1/FBLN1/FBLN2/FBLN5	24
R-HSA-3000170	Syndecan interactions	19/1271	27/10654	2.18246e-12	1.79741e-10	1.6393e-10	SDC2/SDC1/TNC/FGF2/COL1A1/COL1A2/FN1/COL3A1/ITGB1/ITGB5/ITGB3/ITGAV/ITGA2/ITGA6/ACTN1/THBS1/COL5A1/COL5A3/COL5A2	19
R-HSA-3000157	Laminin interactions	20/1271	30/10654	2.73758e-12	1.97277e-10	1.79924e-10	COL7A1/HSPG2/LAMC1/LAMA2/LAMA1/LAMA4/LAMA3/LAMB2/LAMB1/NID1/NID2/ITGB1/ITGAV/ITGA2/ITGA1/ITGA7/ITGA6/COL18A1/COL4A2/COL4A1	20
R-HSA-8874081	MET activates PTK2 signaling	20/1271	30/10654	2.73758e-12	1.97277e-10	1.79924e-10	COL27A1/COL1A1/COL1A2/LAMC1/LAMA2/LAMA1/LAMA4/LAMA3/LAMB2/LAMB1/FN1/COL3A1/ITGB1/ITGA2/HGF/COL11A1/COL11A2/COL5A1/COL5A3/COL5A2	20
R-HSA-5083635	Defective B3GALTL causes Peters-plus syndrome (PpS)	22/1271	37/10654	6.48426e-12	4.39785e-10	4.01101e-10	ADAMTS12/ADAMTS16/ADAMTS15/ADAMTS14/ADAMTS13/THSD7A/ADAMTSL1/ADAMTSL2/SPON2/SPON1/ADAMTS4/ADAMTS5/ADAMTS3/ADAMTS1/ADAMTS9/ADAMTS6/ADAMTS7/THSD4/THBS2/THBS1/SEMA5A/SEMA5B	22
R-HSA-381426	Regulation of Insulin-like Growth Factor (IGF) transport and uptake by Insulin-like Growth Factor Binding Proteins (IGFBPs)	44/1271	125/10654	8.8314e-12	5.65701e-10	5.1594e-10	LGALS1/SDC2/IGF2/IGF1/EVA1A/GAS6/TNC/VWA1/MATN3/C3/FSTL1/FSTL3/MXRA8/BMP4/LAMC1/MMP1/MMP2/LAMB2/LAMB1/LTBP1/FN1/SPP1/GOLM1/MFGE8/FBN1/TIMP1/TMEM132A/SPARCL1/CCN1/GPC3/VCAN/PRSS23/IGFBP5/IGFBP4/IGFBP3/IGFBP2/IGFBP7/IGFBP6/WFS1/APP/PAPPA/STC2/APLP2/PDIA6	44
R-HSA-5173214	O-glycosylation of TSR domain-containing proteins	22/1271	38/10654	1.3674e-11	8.29796e-10	7.56805e-10	ADAMTS12/ADAMTS16/ADAMTS15/ADAMTS14/ADAMTS13/THSD7A/ADAMTSL1/ADAMTSL2/SPON2/SPON1/ADAMTS4/ADAMTS5/ADAMTS3/ADAMTS1/ADAMTS9/ADAMTS6/ADAMTS7/THSD4/THBS2/THBS1/SEMA5A/SEMA5B	22
R-HSA-9006934	Signaling by Receptor Tyrosine Kinases	105/1271	473/10654	8.48582e-11	4.89208e-09	4.46175e-09	DUSP6/BCAR1/KDR/YES1/IGF2/IGF1/MST1/KIT/PLAT/IGF1R/ADAM12/FGF22/FGF1/FGF2/FGF7/COL27A1/RPS6KA2/FGFR2/FGFR1/COL6A2/COL6A1/COL6A3/COL6A6/COL6A5/NOS3/COL1A1/COL1A2/KL/FURIN/COL9A2/PCSK6/PCSK5/NEDD4/PDGFRB/PDGFRA/LAMC1/LAMA2/LAMA1/LAMA4/LAMA3/LAMB2/LAMB1/HBEGF/IRS2/GRB10/DOCK3/DOCK1/PDGFA/PDGFC/FN1/CILP/EGFR/SPP1/COL3A1/SHC3/ITGB1/ITGB3/ITGAV/ITGA2/NRG1/NTRK2/ATP6V1G2/ADCYAP1R1/ATP6V1C2/NRP1/YAP1/VEG…	105
R-HSA-3560782	Diseases associated with glycosaminoglycan metabolism	22/1271	41/10654	1.05319e-10	5.64914e-09	5.15223e-09	CHST6/BGN/CHST3/AGRN/SDC2/SDC1/PAPSS2/DCN/LUM/HSPG2/PRELP/ACAN/OGN/OMD/CSPG4/GPC1/GPC3/GPC2/GPC4/GPC6/VCAN/FMOD	22
R-HSA-1630316	Glycosaminoglycan metabolism	42/1271	124/10654	1.07789e-10	5.64914e-09	5.15223e-09	CHST6/BGN/CHST1/CHST3/AGRN/SDC2/SDC1/PAPSS2/PAPSS1/CSGALNACT1/HS6ST2/DCN/CHSY3/LUM/HSPG2/HS3ST3A1/DSEL/HYAL1/GLB1/CHPF/CEMIP/B3GNT2/PRELP/ACAN/OGN/OMD/SLC26A1/CSPG4/HS2ST1/IDUA/HAS1/HAS2/CD44/GPC1/GPC3/GPC2/GPC4/GPC6/VCAN/FMOD/LYVE1/ABCC5	42
R-HSA-8957275	Post-translational protein phosphorylation	37/1271	108/10654	9.6594e-10	4.8423e-08	4.41636e-08	LGALS1/SDC2/EVA1A/GAS6/TNC/VWA1/MATN3/C3/FSTL1/FSTL3/MXRA8/BMP4/LAMC1/LAMB2/LAMB1/LTBP1/FN1/SPP1/GOLM1/MFGE8/FBN1/TIMP1/TMEM132A/SPARCL1/CCN1/GPC3/VCAN/PRSS23/IGFBP5/IGFBP4/IGFBP3/IGFBP7/WFS1/APP/STC2/APLP2/PDIA6	37
R-HSA-3906995	Diseases associated with O-glycosylation of proteins	27/1271	68/10654	4.64677e-09	2.23239e-07	2.03602e-07	ADAMTS12/ADAMTS16/ADAMTS15/ADAMTS14/ADAMTS13/THSD7A/ADAMTSL1/ADAMTSL2/MUC6/SPON2/SPON1/MUC3A/MUC20/ADAMTS4/ADAMTS5/ADAMTS3/ADAMTS1/ADAMTS9/ADAMTS6/ADAMTS7/THSD4/THBS2/THBS1/SEMA5A/SEMA5B/NOTCH3/NOTCH4	27
R-HSA-8875878	MET promotes cell motility	20/1271	41/10654	6.66641e-09	3.07455e-07	2.8041e-07	COL27A1/COL1A1/COL1A2/LAMC1/LAMA2/LAMA1/LAMA4/LAMA3/LAMB2/LAMB1/FN1/COL3A1/ITGB1/ITGA2/HGF/COL11A1/COL11A2/COL5A1/COL5A3/COL5A2	20
R-HSA-397014	Muscle contraction	55/1271	209/10654	7.04861e-09	3.12579e-07	2.85083e-07	CACNA2D1/CACNA2D2/MYBPC3/KCND1/KCND2/KCND3/KCNE4/KCNK2/KCNK3/FGF14/TPM4/TPM1/TTN/ATP1B2/WWTR1/NPPA/VCL/NPR1/NPR2/ATP2A1/NEB/ASPH/KCNIP2/KCNJ12/LMOD1/ITGB5/ITGA1/KCNK15/TCAP/CACNA1C/CACNA1F/ACTA2/DMPK/PLN/SORBS1/GUCY1B1/GUCY1A2/GUCY1A1/MYH3/CASQ1/MYLK/MYL5/MYL9/SCN3B/SCN9A/CALD1/SCN5A/SCN4B/ANXA1/TNNC1/CACNB1/CACNB2/RYR3/MYH11/ABCC9	55
R-HSA-114608	Platelet degranulation	39/1271	129/10654	1.93121e-08	8.24696e-07	7.52154e-07	IGF2/IGF1/ECM1/PLEK/CD9/GAS6/TTN/SELP/F8/VCL/MMRN1/VWF/CD109/TGFB2/TGFB3/ISLR/PDGFA/FN1/ITGB3/PCDH7/ACTN1/VEGFC/VEGFA/RARRES2/TIMP3/TIMP1/PROS1/PECAM1/HGF/THBS1/ITIH4/A2M/SERPINE1/SYTL4/CLEC3B/APP/SPARC/APLP2/SELENOP	39
R-HSA-3560783	Defective B4GALT7 causes EDS, progeroid type	13/1271	20/10654	3.23e-08	1.2414e-06	1.1322e-06	BGN/AGRN/SDC2/SDC1/DCN/HSPG2/CSPG4/GPC1/GPC3/GPC2/GPC4/GPC6/VCAN	13
R-HSA-3560801	Defective B3GAT3 causes JDSSDHD	13/1271	20/10654	3.23e-08	1.2414e-06	1.1322e-06	BGN/AGRN/SDC2/SDC1/DCN/HSPG2/CSPG4/GPC1/GPC3/GPC2/GPC4/GPC6/VCAN	13
R-HSA-4420332	Defective B3GALT6 causes EDSP2 and SEMDJL1	13/1271	20/10654	3.23e-08	1.2414e-06	1.1322e-06	BGN/AGRN/SDC2/SDC1/DCN/HSPG2/CSPG4/GPC1/GPC3/GPC2/GPC4/GPC6/VCAN	13
R-HSA-76005	Response to elevated platelet cytosolic Ca2+	39/1271	134/10654	6.11111e-08	2.23066e-06	2.03444e-06	IGF2/IGF1/ECM1/PLEK/CD9/GAS6/TTN/SELP/F8/VCL/MMRN1/VWF/CD109/TGFB2/TGFB3/ISLR/PDGFA/FN1/ITGB3/PCDH7/ACTN1/VEGFC/VEGFA/RARRES2/TIMP3/TIMP1/PROS1/PECAM1/HGF/THBS1/ITIH4/A2M/SERPINE1/SYTL4/CLEC3B/APP/SPARC/APLP2/SELENOP	39
R-HSA-76002	Platelet activation, signaling and aggregation	62/1271	262/10654	6.19089e-08	2.23066e-06	2.03444e-06	RAPGEF3/BCAR1/IGF2/IGF1/ECM1/PLEK/CD9/GAS6/TTN/PDPN/F2RL3/SELP/COL1A1/COL1A2/F8/PIK3CG/VCL/MMRN1/TBXA2R/VWF/ADRA2C/ADRA2A/CD109/GNG12/TGFB2/TGFB3/ISLR/PDGFA/FN1/ITGB3/PCDH7/ACTN1/GNAI1/VEGFC/VEGFA/RARRES2/GNG3/TIMP3/TIMP1/PROS1/TRPC6/PECAM1/HGF/THBS1/GNA13/GNA14/GNA11/ITIH4/A2M/RASGRP2/SERPINE1/SYTL4/DGKE/DGKD/DGKA/DGKQ/CLEC3B/APP/SPARC/RHOB/APLP2/SELENOP	62
R-HSA-186797	Signaling by PDGF	23/1271	58/10654	6.62785e-08	2.31573e-06	2.11203e-06	BCAR1/PLAT/COL6A2/COL6A1/COL6A3/COL6A6/COL6A5/FURIN/COL9A2/PDGFRB/PDGFRA/PDGFA/PDGFC/SPP1/COL3A1/THBS2/THBS1/THBS3/COL5A1/COL5A3/COL5A2/COL4A2/COL4A1	23
R-HSA-2243919	Crosslinking of collagen fibrils	12/1271	18/10654	7.37108e-08	2.49966e-06	2.27979e-06	LOX/COL1A1/COL1A2/PCOLCE/BMP1/PXDN/LOXL4/LOXL1/LOXL2/TLL1/COL4A2/COL4A1	12
R-HSA-1793185	Chondroitin sulfate/dermatan sulfate metabolism	20/1271	50/10654	4.03387e-07	1.32887e-05	1.21198e-05	BGN/CHST3/AGRN/SDC2/SDC1/CSGALNACT1/DCN/CHSY3/HSPG2/DSEL/HYAL1/CHPF/CSPG4/IDUA/GPC1/GPC3/GPC2/GPC4/GPC6/VCAN	20
R-HSA-419037	NCAM1 interactions	18/1271	42/10654	4.49441e-07	1.43113e-05	1.30524e-05	AGRN/COL6A2/COL6A1/COL6A3/COL6A6/COL6A5/COL9A2/COL3A1/CACNA1C/CACNA1H/CACNA1G/COL5A1/COL5A3/COL5A2/CACNB1/CACNB2/COL4A2/COL4A1	18
R-HSA-5173105	O-linked glycosylation	33/1271	112/10654	4.59251e-07	1.43113e-05	1.30524e-05	ADAMTS12/ADAMTS16/ADAMTS15/ADAMTS14/ADAMTS13/THSD7A/ADAMTSL1/ADAMTSL2/MUC6/SPON2/SPON1/B3GNT9/B3GNT5/B3GNT2/MUC3A/MUC20/ADAMTS4/ADAMTS5/ADAMTS3/ADAMTS1/ADAMTS9/ADAMTS6/ADAMTS7/THSD4/POMGNT2/THBS2/THBS1/GALNT5/SEMA5A/SEMA5B/GALNT15/GALNT18/GALNT17	33
R-HSA-202733	Cell surface interactions at the vascular wall	37/1271	137/10654	1.03297e-06	3.13425e-05	2.85855e-05	JAM2/JAM3/SDC2/YES1/SDC1/TEK/GAS6/THBD/ATP1B2/SELE/SELP/COL1A1/COL1A2/SLC7A11/PROCR/MMP1/TREM1/F11R/FN1/OLR1/SLC7A6/ITGB1/ITGB3/ITGAX/ITGAV/ITGA6/ITGA5/CAV1/PROS1/PECAM1/ANGPT2/ANGPT1/TSPAN7/CD44/GPC1/CD99/ESAM	37
R-HSA-445355	Smooth Muscle Contraction	17/1271	40/10654	1.08453e-06	3.2063e-05	2.92427e-05	TPM4/TPM1/VCL/LMOD1/ITGB5/ITGA1/ACTA2/SORBS1/GUCY1B1/GUCY1A2/GUCY1A1/MYLK/MYL5/MYL9/CALD1/ANXA1/MYH11	17
R-HSA-1971475	A tetrasaccharide linker sequence is required for GAG synthesis	13/1271	26/10654	2.16587e-06	6.24313e-05	5.69397e-05	BGN/AGRN/SDC2/SDC1/DCN/HSPG2/CSPG4/GPC1/GPC3/GPC2/GPC4/GPC6/VCAN	13
R-HSA-3656237	Defective EXT2 causes exostoses 2	9/1271	14/10654	5.44357e-06	0.000149439	0.000136294	AGRN/SDC2/SDC1/HSPG2/GPC1/GPC3/GPC2/GPC4/GPC6	9
R-HSA-3656253	Defective EXT1 causes exostoses 1, TRPS2 and CHDS	9/1271	14/10654	5.44357e-06	0.000149439	0.000136294	AGRN/SDC2/SDC1/HSPG2/GPC1/GPC3/GPC2/GPC4/GPC6	9
R-HSA-2024096	HS-GAG degradation	11/1271	22/10654	1.34394e-05	0.000352174	0.000321195	AGRN/SDC2/SDC1/HSPG2/GLB1/IDUA/GPC1/GPC3/GPC2/GPC4/GPC6	11
R-HSA-392154	Nitric oxide stimulates guanylate cyclase	11/1271	22/10654	1.34394e-05	0.000352174	0.000321195	PRKG1/NOS2/NOS3/PDE10A/PDE1B/PDE1A/PDE2A/PDE5A/GUCY1B1/GUCY1A2/GUCY1A1	11
R-HSA-975634	Retinoid metabolism and transport	16/1271	43/10654	1.74117e-05	0.000446127	0.000406884	AGRN/SDC2/SDC1/LPL/HSPG2/GPIHBP1/LRP8/LDLR/LRP12/GPC1/GPC3/GPC2/GPC4/GPC6/AKR1C1/AKR1C3	16
R-HSA-194840	Rho GTPase cycle	34/1271	138/10654	2.41094e-05	0.000604307	0.000551151	ARHGEF1/FGD2/MCF2/FAM13A/ARHGEF40/ARHGEF37/ARHGEF10/ARHGEF15/ARHGEF17/CHN1/DLC1/TRIP10/ARHGAP9/ARHGAP6/ARHGAP4/OPHN1/KALRN/DEPDC7/STARD13/SRGAP1/PLEKHG5/GNA13/A2M/RHOBTB1/RHOD/RHOB/RHOJ/SYDE1/ARHGAP29/ARHGAP23/ARHGAP33/ARHGAP32/ARAP3/ARHGAP10	34
R-HSA-375165	NCAM signaling for neurite out-growth	20/1271	63/10654	2.50185e-05	0.000613751	0.000559764	AGRN/FGFR1/COL6A2/COL6A1/COL6A3/COL6A6/COL6A5/COL9A2/COL3A1/CACNA1C/CACNA1H/CACNA1G/SPTBN5/COL5A1/COL5A3/COL5A2/CACNB1/CACNB2/COL4A2/COL4A1	20
R-HSA-1638091	Heparan sulfate/heparin (HS-GAG) metabolism	18/1271	55/10654	3.99521e-05	0.000959683	0.000875267	BGN/AGRN/SDC2/SDC1/HS6ST2/DCN/HSPG2/HS3ST3A1/GLB1/CSPG4/HS2ST1/IDUA/GPC1/GPC3/GPC2/GPC4/GPC6/VCAN	18
R-HSA-446728	Cell junction organization	25/1271	91/10654	4.1533e-05	0.000977297	0.000891332	SDK1/PARD3/PARVA/CDH24/CDH11/CDH13/FBLIM1/DST/LAMA3/F11R/LIMS1/ITGB1/ITGA6/ACTN1/NECTIN4/NECTIN3/VASP/CLDN15/CLDN12/CLDN5/FERMT2/ILK/CTNND1/CDH6/CDH5	25
R-HSA-1592389	Activation of Matrix Metalloproteinases	13/1271	33/10654	5.33428e-05	0.00123009	0.00112188	MMP11/MMP13/MMP16/MMP15/FURIN/MMP1/MMP2/MMP8/TPSAB1/TIMP1/KLKB1/COL18A1/CTSK	13
R-HSA-6806667	Metabolism of fat-soluble vitamins	16/1271	47/10654	6.2022e-05	0.00139533	0.0012726	AGRN/SDC2/SDC1/LPL/HSPG2/GPIHBP1/LRP8/LDLR/LRP12/GPC1/GPC3/GPC2/GPC4/GPC6/AKR1C1/AKR1C3	16
R-HSA-416476	G alpha (q) signalling events	46/1271	217/10654	6.29292e-05	0.00139533	0.0012726	AGTR1/HTR2A/BTK/LTB4R/RPS6KA2/F2RL1/F2RL3/P2RY11/ARHGEF25/TACR1/PLCB4/PLCB1/PLCB2/HBEGF/TBXA2R/EDNRA/EDNRB/GNG12/AVPR1A/RGS16/EGFR/LPAR1/LPAR2/KALRN/GNRH1/GNG3/LTB4R2/TRPC6/HRH1/GNA14/GNA11/RGS4/RGS5/RASGRP2/MCHR1/ANXA1/GPR4/AGT/DGKE/DGKD/DGKA/DGKQ/APP/PTGFR/BDKRB2/BDKRB1	46
R-HSA-373760	L1CAM interactions	29/1271	119/10654	0.000115136	0.00250475	0.00228442	DPYSL2/CNTN1/RPS6KA2/FGFR1/TUBA1C/TUBA1B/TUBA3D/CNTNAP1/LAMC1/LAMA1/LAMB1/HSPA8/EGFR/ITGB1/ITGB3/ITGAV/ITGA2/ITGA1/ITGA5/ITGA9/NRP1/SPTBN5/DNM1/SCN3B/SCN9A/SCN5A/SCN4B/ITGA10/NFASC	29
R-HSA-2214320	Anchoring fibril formation	8/1271	15/10654	0.000119105	0.00254311	0.00231941	COL7A1/COL1A1/COL1A2/BMP1/LAMA3/TLL1/COL4A2/COL4A1	8
R-HSA-6785807	Interleukin-4 and Interleukin-13 signaling	27/1271	108/10654	0.00012374	0.00259405	0.00236587	JAK3/FGF2/LIF/NOS2/COL1A2/FSCN1/FOXO3/MMP1/MMP2/NDN/HSPA8/CXCL8/FN1/FOS/ITGB1/ITGAX/OSM/VEGFA/TIMP1/TWIST1/HGF/PTGS2/IL12A/HIF1A/ANXA1/CCL11/MAOA	27
R-HSA-2022928	HS-GAG biosynthesis	12/1271	31/10654	0.000126332	0.00260109	0.00237229	AGRN/SDC2/SDC1/HS6ST2/HSPG2/HS3ST3A1/HS2ST1/GPC1/GPC3/GPC2/GPC4/GPC6	12
R-HSA-373752	Netrin-1 signaling	16/1271	50/10654	0.00014348	0.00290233	0.00264704	UNC5B/UNC5C/NEO1/SLIT3/SLIT2/ABLIM2/ABLIM3/DOCK1/MYO10/TRPC6/TRPC4/ROBO1/NTN4/RGMA/MAPK12/MAPK11	16
R-HSA-8941326	RUNX2 regulates bone development	12/1271	32/10654	0.000180374	0.00358572	0.00327031	YES1/AR/COL1A1/HEY1/WWTR1/GLI3/GLI2/ZNF521/YAP1/BGLAP/SMAD1/SMAD6	12
R-HSA-399956	CRMPs in Sema3A signaling	8/1271	16/10654	0.000213349	0.00416935	0.0038026	DPYSL4/DPYSL2/DPYSL3/NRP1/PLXNA2/PLXNA4/PLXNA3/SEMA3A	8
R-HSA-5576891	Cardiac conduction	32/1271	141/10654	0.000219035	0.00420913	0.00383889	CACNA2D1/CACNA2D2/KCND1/KCND2/KCND3/KCNE4/KCNK2/KCNK3/FGF14/ATP1B2/WWTR1/NPPA/NPR1/NPR2/ATP2A1/ASPH/KCNIP2/KCNJ12/KCNK15/CACNA1C/CACNA1F/DMPK/PLN/CASQ1/SCN3B/SCN9A/SCN5A/SCN4B/CACNB1/CACNB2/RYR3/ABCC9	32
R-HSA-6806834	Signaling by MET	21/1271	79/10654	0.000276063	0.00521805	0.00475906	COL27A1/COL1A1/COL1A2/LAMC1/LAMA2/LAMA1/LAMA4/LAMA3/LAMB2/LAMB1/FN1/COL3A1/ITGB1/ITGA2/MUC20/HGF/COL11A1/COL11A2/COL5A1/COL5A3/COL5A2	21
R-HSA-2022857	Keratan sulfate degradation	7/1271	13/10654	0.00030212	0.00561846	0.00512425	LUM/GLB1/PRELP/ACAN/OGN/OMD/FMOD	7
R-HSA-446353	Cell-extracellular matrix interactions	8/1271	18/10654	0.000582209	0.0106554	0.00971808	PARVA/FBLIM1/LIMS1/ITGB1/ACTN1/VASP/FERMT2/ILK	8
R-HSA-71387	Metabolism of carbohydrates	54/1271	295/10654	0.000801652	0.0144423	0.0131719	CHST6/BGN/CHST1/CHST3/AGRN/SDC2/SDC1/PAPSS2/PAPSS1/CSGALNACT1/HS6ST2/GBE1/DCN/CHSY3/LUM/HSPG2/HS3ST3A1/DSEL/HYAL1/GLB1/ENO3/CHPF/CEMIP/B3GNT2/PRELP/ACAN/OGN/PGLS/PGM1/PHKG1/OMD/PYGM/GLYCTK/SLC26A1/CSPG4/HS2ST1/PGAM1/IDUA/HAS1/HAS2/PPP1R3C/AKR1B1/CD44/GPC1/GPC3/GPC2/GPC4/GPC6/FUT1/VCAN/FMOD/LYVE1/MAN2C1/ABCC5	54
R-HSA-2032785	YAP1- and WWTR1 (TAZ)-stimulated gene expression	7/1271	15/10654	0.000912352	0.0159385	0.0145365	WWTR1/NPPA/YAP1/TEAD1/TEAD3/TEAD4/CCN2	7
R-HSA-75892	Platelet Adhesion to exposed collagen	7/1271	15/10654	0.000912352	0.0159385	0.0145365	COL1A1/COL1A2/VWF/ITGB1/ITGA2/ITGA1/ITGA10	7
R-HSA-8940973	RUNX2 regulates osteoblast differentiation	9/1271	24/10654	0.00116655	0.020075	0.0183092	YES1/AR/COL1A1/HEY1/WWTR1/GLI3/ZNF521/YAP1/BGLAP	9
R-HSA-373755	Semaphorin interactions	17/1271	65/10654	0.00124744	0.0211514	0.0192909	DPYSL4/DPYSL2/DPYSL3/ITGB1/ITGA1/NRP1/PLXNA2/PLXNA4/PLXNA3/PLXNB3/PLXNB1/MYL9/SEMA5A/SEMA6D/SEMA3A/RHOB/MYH11	17
R-HSA-2022870	Chondroitin sulfate biosynthesis	8/1271	20/10654	0.00134629	0.0224967	0.0205178	BGN/CHST3/CSGALNACT1/DCN/CHSY3/CHPF/CSPG4/VCAN	8
R-HSA-445144	Signal transduction by L1	8/1271	21/10654	0.00194971	0.0321145	0.0292896	FGFR1/EGFR/ITGB1/ITGB3/ITGAV/ITGA5/ITGA9/NRP1	8
R-HSA-112316	Neuronal System	69/1271	413/10654	0.0021418	0.0347816	0.0317221	PRKAB2/CACNA2D1/CACNA2D2/PPFIBP1/KCND1/KCND2/KCND3/IL1RAP/TSPOAP1/KCNJ8/KCNK2/KCNK3/KCNQ4/KCNN2/KCNN4/KCNS3/SHANK3/HOMER3/ADCY9/ADCY4/ADCY6/BCHE/NLGN4X/RPS6KA2/STXBP1/SLC22A1/NRXN2/GRIN2C/GRIN3B/TUBA1C/TUBA1B/TUBA3D/SLITRK4/SLC6A1/PLCB1/PLCB2/KCNAB3/NLGN3/NLGN2/KCNJ12/GLRB/GNG12/HSPA8/EPB41L1/EPB41L2/PANX2/LIN7A/LIN7B/NRG1/SYN2/SYN1/GNAI1/GABBR1/SYT7/GNAL/GNG3/GABRR2/PTPRD/TSPAN7/PTPRS/PTPRF/SLC1…	69
R-HSA-2142845	Hyaluronan metabolism	7/1271	17/10654	0.00222253	0.0351039	0.032016	HYAL1/CEMIP/HAS1/HAS2/CD44/LYVE1/ABCC5	7
R-HSA-6788467	IL-6-type cytokine receptor ligand interactions	7/1271	17/10654	0.00222253	0.0351039	0.032016	LIF/IL11RA/LIFR/OSMR/CRLF1/IL11/OSM	7
R-HSA-2219530	Constitutive Signaling by Aberrant PI3K in Cancer	18/1271	75/10654	0.0025997	0.0405061	0.036943	KIT/FGF22/FGF1/FGF2/FGF7/FGFR2/FGFR1/KL/PDGFRB/PDGFRA/HBEGF/IRS2/PDGFA/EGFR/NRG1/PIK3AP1/KITLG/HGF	18
R-HSA-6794362	Protein-protein interactions at synapses	20/1271	87/10654	0.00267722	0.0411578	0.0375374	PPFIBP1/IL1RAP/SHANK3/HOMER3/NLGN4X/STXBP1/NRXN2/GRIN2C/SLITRK4/NLGN3/NLGN2/EPB41L1/EPB41L2/LIN7A/LIN7B/SYT7/PTPRD/PTPRS/PTPRF/PDLIM5	20
R-HSA-418346	Platelet homeostasis	20/1271	88/10654	0.00308537	0.0468083	0.0426909	PRKG1/NOS2/NOS3/PDE10A/LRP8/ATP2A1/PDE1B/PDE1A/PDE2A/GNG12/PDE5A/GNG3/TRPC6/PECAM1/P2RX5/P2RX1/GUCY1B1/GUCY1A2/GUCY1A1/PPP2R5B	20
