# Supplementary material for: International Prognostic Index-Based Immune Prognostic Model for Diffuse Large B-Cell Lymphoma
Source: Front Immunol. 2021 Oct 22;12:732006. doi: 10.3389/fimmu.2021.732006 (PMC8569825; doi:10.3389/fimmu.2021.732006)
Supplement: Supplementary Table 6 — Analysis Results of IPI-IPM (DEG, GSEA, ORA and PPI). [file DataSheet_6.xlsx]

## Sheet: DEG_IPI-IPM-Risk_High.vs.Low
ID	High_Risk	Low_Risk	baseMean	log2FoldChange	lfcSE	stat	pvalue	padj	regulation
SYNDIG1	41.1397	137.449	87.669	-1.74101	0.117606	-14.8038	1.38418e-49	5.68107e-45	Down
TMEM132B	66.9316	266.316	110.561	-2.30336	0.182153	-12.6452	1.18881e-36	2.43962e-32	Down
PES1P2	6.91004	10.7497	4.63784	-2.11479	0.168921	-12.5194	5.84747e-36	6.76668e-32	Down
GLIS2	242.497	492.618	363.337	-1.02035	0.0815638	-12.5099	6.59472e-36	6.76668e-32	Down
AC104823.1	227.074	21.8119	73.6539	3.69375	0.295745	12.4897	8.50236e-36	6.97924e-32	Up
SHANK1	11.5331	65.8325	19.9912	-1.53787	0.124836	-12.3191	7.15113e-35	4.89173e-31	Down
TLCD3B	9.74326	30.1959	19.6245	-1.61143	0.131337	-12.2694	1.32189e-34	7.75064e-31	Down
FOXS1	67.4718	150.138	107.41	-1.15313	0.0945207	-12.1997	3.11851e-34	1.59991e-30	Down
HUNK	30.4942	104.05	59.2404	-1.55313	0.127991	-12.1346	6.92212e-34	3.15672e-30	Down
PMEPA1	453.374	1073.34	752.894	-1.24294	0.10256	-12.1191	8.36392e-34	3.4328e-30	Down
KCNJ6	3.38243	14.3006	8.65727	-2.0744	0.171362	-12.1054	9.88959e-34	3.68999e-30	Down
CSMD2	32.6188	76.7065	53.9187	-1.22619	0.103413	-11.8572	1.97571e-32	6.75743e-29	Down
FNDC1	426.005	1301.11	848.791	-1.61038	0.136709	-11.7796	4.9705e-32	1.56926e-28	Down
CHST8	5.85581	28.4702	16.7814	-2.27937	0.194585	-11.714	1.08096e-31	3.169e-28	Down
DYNC1I1	36.753	126.814	56.2276	-1.48446	0.126904	-11.6975	1.31262e-31	3.59159e-28	Down
NCAM2	24.6526	156.068	56.4152	-1.87286	0.160616	-11.6605	2.02828e-31	5.20292e-28	Down
ADAMTS10	237.036	479.346	354.102	-1.01504	0.0881059	-11.5207	1.03724e-30	2.50421e-27	Down
CAMK2B	118.742	576.917	301.308	-2.06417	0.179531	-11.4976	1.35633e-30	2.96279e-27	Down
AZIN2	114.352	221.058	165.904	-0.949391	0.0825799	-11.4966	1.37156e-30	2.96279e-27	Down
LOXL1	889.876	1634.57	1249.66	-0.8766	0.0763909	-11.4752	1.75775e-30	3.48238e-27	Down
ELOVL2	34.9904	140.432	66.3777	-1.89697	0.165327	-11.474	1.78179e-30	3.48238e-27	Down
ANKRD34B	9.68336	42.8237	24.4548	-2.55512	0.222987	-11.4586	2.12875e-30	3.93856e-27	Down
LRRC15	373.574	1454.47	895.783	-1.96086	0.171172	-11.4555	2.20712e-30	3.93856e-27	Down
ABCA17P	12.5552	31.5132	18.4389	-1.27123	0.111993	-11.351	7.33245e-30	1.25394e-26	Down
COL10A1	57.7415	282.21	166.188	-2.28866	0.201975	-11.3314	9.17564e-30	1.50638e-26	Down
SUGCT	71.1887	223.731	105.993	-1.69284	0.149987	-11.2866	1.52842e-29	2.39444e-26	Down
TMPRSS11D	8.58864	112.227	9.80947	-3.17244	0.281147	-11.2839	1.57517e-29	2.39444e-26	Down
CHST1	105.728	201.528	152.012	-0.927412	0.082901	-11.187	4.72183e-29	6.92136e-26	Down
LTBP2	1251.27	2494.47	1851.9	-0.995065	0.0895041	-11.1175	1.03081e-28	1.45888e-25	Down
MMP11	324.691	600.308	359.938	-1.16713	0.105296	-11.0843	1.49577e-28	2.04636e-25	Down
THY1	2707.88	5379.88	3998.79	-0.990356	0.0897589	-11.0335	2.63382e-28	3.48709e-25	Down
SUSD5	34.6396	99.0623	65.7639	-1.51459	0.138565	-10.9305	8.23836e-28	1.05665e-24	Down
NCAM1	61.9598	357	107.719	-1.61154	0.147533	-10.9232	8.92919e-28	1.11055e-24	Down
HHIPL1	135.086	242.559	187.009	-0.840416	0.0773809	-10.8608	1.7726e-27	2.13979e-24	Down
GABRA5	1.38349	7.38661	3.27905	-2.97457	0.274306	-10.844	2.1303e-27	2.49811e-24	Down
LHX8	4.10183	24.8664	13.4914	-3.12688	0.292068	-10.706	9.54073e-27	1.08772e-23	Down
A4GALT	494.311	1029.53	752.888	-1.05795	0.0991534	-10.6698	1.40868e-26	1.5626e-23	Down
KRT4	11.3401	2443.54	19.6145	-4.93914	0.46413	-10.6417	1.9057e-26	2.05831e-23	Down
RHCG	32.0812	461.932	37.4609	-2.26371	0.213553	-10.6002	2.97356e-26	3.12933e-23	Down
LGI2	351.141	694.297	516.929	-0.983671	0.0930618	-10.5701	4.10123e-26	4.20817e-23	Down
KRT13	93.3523	4478.82	108.886	-5.06727	0.479548	-10.5668	4.24955e-26	4.25401e-23	Down
TUSC1	145.668	287.741	214.308	-0.980949	0.0928963	-10.5596	4.58581e-26	4.48132e-23	Down
S1PR2	938.662	2011.79	1457.12	-1.09982	0.105194	-10.4551	1.38824e-25	1.32506e-22	Down
TMEM200C	53.9839	108.075	80.1169	-0.998077	0.095575	-10.4429	1.57967e-25	1.47351e-22	Down
TEX101	1.59429	18.1334	6.03441	-2.86093	0.274887	-10.4077	2.28759e-25	2.08643e-22	Down
SCARF2	158.995	307.794	230.884	-0.949554	0.0912695	-10.4038	2.38119e-25	2.12459e-22	Down
UNC13A	56.8108	118.352	86.543	-1.05404	0.101667	-10.3675	3.48621e-25	3.04436e-22	Down
ADAM12	511.966	1197.2	843.02	-1.22511	0.11852	-10.3367	4.8059e-25	4.10934e-22	Down
SERPINE2	772.546	1720.09	1230.33	-1.15484	0.111748	-10.3344	4.92683e-25	4.12677e-22	Down
PTPRS	434.908	1019.62	717.396	-1.22911	0.119007	-10.3281	5.26145e-25	4.31891e-22	Down
SOX8	93.6689	257.125	172.639	-1.45618	0.141579	-10.2853	8.21136e-25	6.60821e-22	Down
MOV10L1	10.0715	27.4368	18.4611	-1.45536	0.14209	-10.2425	1.27942e-24	1.00983e-21	Down
SCARA3	349.734	802.104	568.286	-1.19717	0.117387	-10.1985	2.01396e-24	1.5596e-21	Down
MACIR	715.752	431.638	578.489	0.728507	0.0718848	10.1344	3.88902e-24	2.95587e-21	Up
TREML1	15.815	45.2743	30.0476	-1.52308	0.150726	-10.1049	5.2526e-24	3.91968e-21	Down
LINC02641	92.0069	24.559	29.7153	1.78617	0.176976	10.0927	5.94945e-24	4.36041e-21	Up
ADAMTSL2	167.925	361.763	261.573	-1.10588	0.109598	-10.0904	6.09289e-24	4.3872e-21	Down
AL356417.2	5.62975	14.165	9.75338	-1.31332	0.130186	-10.0881	6.23739e-24	4.41381e-21	Down
CLIP3	378.264	614.059	492.182	-0.697536	0.0692792	-10.0685	7.6148e-24	5.29719e-21	Down
ADGRL1	249.765	440.248	341.792	-0.817806	0.0813199	-10.0567	8.58635e-24	5.87349e-21	Down
CAVIN3	415.606	763.746	583.801	-0.877516	0.087296	-10.0522	8.98464e-24	6.04519e-21	Down
DPYSL3	1626.66	2841.35	2213.51	-0.804498	0.080139	-10.0388	1.0294e-23	6.81443e-21	Down
POLR3G	828.604	467.374	654.084	0.824914	0.0824712	10.0024	1.48677e-23	9.68598e-21	Up
PIWIL2	16.3384	30.0437	21.7551	-1.09674	0.109763	-9.99189	1.65398e-23	1.06069e-20	Down
SYTL4	162.901	412.631	283.552	-1.34196	0.134397	-9.98504	1.77235e-23	1.11912e-20	Down
RARRES2	2578.02	5420.34	3951.22	-1.0721	0.107525	-9.97071	2.04761e-23	1.27333e-20	Down
CD5L	641.428	181.043	419.004	1.82412	0.182985	9.96871	2.08922e-23	1.27982e-20	Up
PLXDC1	278.999	492.417	382.107	-0.81956	0.0826609	-9.91473	3.59227e-23	2.1682e-20	Down
CNTN2	11.2206	59.3723	20.2095	-1.40699	0.141985	-9.9094	3.78927e-23	2.25396e-20	Down
CYP46A1	16.5778	34.0452	25.0167	-1.0297	0.103986	-9.90235	4.06604e-23	2.38403e-20	Down
VSIG1	53.5219	87.8143	45.7257	-1.51287	0.153486	-9.8567	6.4123e-23	3.70676e-20	Down
PODNL1	60.7835	157.35	107.437	-1.37188	0.139301	-9.8483	6.97131e-23	3.97394e-20	Down
C19orf81	13.0197	45.0246	28.4821	-1.79571	0.182531	-9.83782	7.73714e-23	4.35008e-20	Down
C11orf53	80.9342	458.071	72.4022	-2.28536	0.232406	-9.83349	8.07721e-23	4.47991e-20	Down
ADRA2A	310.938	736.61	516.591	-1.24341	0.126622	-9.81982	9.25117e-23	5.06261e-20	Down
ZFPM2	69.1884	126.198	96.7313	-0.866779	0.0883806	-9.80734	1.04695e-22	5.65394e-20	Down
SSBP3P1	9.94394	23.1235	16.3113	-1.19599	0.122372	-9.77344	1.46401e-22	7.80356e-20	Down
SPINK7	5.70249	52.0175	3.27849	-3.52734	0.361263	-9.76392	1.60817e-22	8.46207e-20	Down
KIRREL3	25.198	55.1392	39.6634	-1.12195	0.115072	-9.75005	1.84385e-22	9.57938e-20	Down
FAM171A1	235.504	428.012	328.509	-0.860624	0.0886078	-9.71273	2.66109e-22	1.36524e-19	Down
PDLIM4	213.472	406.322	306.643	-0.927413	0.0955075	-9.71037	2.72347e-22	1.37999e-19	Down
TSPYL5	267.725	620.565	438.191	-1.21218	0.125286	-9.67529	3.84015e-22	1.92209e-19	Down
IGFBP7-AS1	3.80464	10.4559	7.01804	-1.38161	0.143038	-9.65904	4.5008e-22	2.22562e-19	Down
PPP1R1C	29.0501	87.0589	38.2616	-2.40393	0.248915	-9.65763	4.56279e-22	2.22941e-19	Down
CYP27C1	5.17225	13.9731	9.42418	-1.43414	0.148845	-9.6351	5.6837e-22	2.74443e-19	Down
C3	10523.3	20323.4	15258	-0.949525	0.0986127	-9.62882	6.04165e-22	2.88334e-19	Down
FCAMR	75.056	392.101	228.229	-2.38508	0.248504	-9.59775	8.17049e-22	3.8545e-19	Down
ARHGAP22	129.77	228.654	177.543	-0.81632	0.0851206	-9.59016	8.79451e-22	4.10174e-19	Down
PRKCG	2.6834	11.0835	6.74168	-2.01507	0.21063	-9.56687	1.10192e-21	5.08157e-19	Down
HIPK4	2.55608	7.32689	4.86098	-1.37347	0.143595	-9.56484	1.1237e-21	5.12446e-19	Down
MEGF6	238.658	456.476	343.892	-0.934502	0.0977284	-9.56224	1.15232e-21	5.19722e-19	Down
ZBTB8B	3.00988	8.91563	5.8631	-1.53699	0.160849	-9.55546	1.23036e-21	5.48889e-19	Down
DNM1	195.422	368.278	278.933	-0.912531	0.0955808	-9.54722	1.33222e-21	5.87938e-19	Down
BGN	6260.55	13421.5	9720.17	-1.10016	0.115293	-9.54228	1.39731e-21	6.07336e-19	Down
FZD8	85.3428	167.597	125.082	-0.970091	0.101669	-9.54165	1.40577e-21	6.07336e-19	Down
PGLYRP2	4.94803	12.5834	8.63689	-1.28205	0.134412	-9.5382	1.45327e-21	6.2132e-19	Down
IGLV3-21	903.396	7348.28	1230.54	-1.91954	0.201674	-9.51805	1.76454e-21	7.4662e-19	Down
NKILA	14.9704	28.9876	21.7425	-0.944839	0.0994448	-9.50115	2.07593e-21	8.69413e-19	Down
EPHA3	104.2	249.909	159.178	-1.06455	0.1121	-9.49642	2.17221e-21	9.00545e-19	Down
SRRM3	32.6731	63.0359	47.3422	-0.941838	0.0993007	-9.48471	2.43065e-21	9.93038e-19	Down
SEMA5A	320.034	572.427	441.971	-0.838345	0.0883943	-9.48415	2.4437e-21	9.93038e-19	Down
ANTXR1	964.435	1926.26	1429.12	-0.997859	0.105702	-9.44028	3.71801e-21	1.49606e-18	Down
TAFA3	5.73824	12.7837	9.14207	-1.13515	0.120465	-9.42305	4.38175e-21	1.74602e-18	Down
SLC29A4	36.1037	80.2246	57.4196	-1.13893	0.120881	-9.42187	4.43114e-21	1.74872e-18	Down
LINC00607	12.5517	23.376	17.7812	-0.897449	0.0953107	-9.41603	4.68444e-21	1.83108e-18	Down
LKAAEAR1	6.33286	19.2758	10.9474	-1.31499	0.139843	-9.40327	5.28908e-21	2.04792e-18	Down
RAB6C-AS1	10.1048	25.9332	9.53321	-1.95475	0.208039	-9.39607	5.66416e-21	2.17266e-18	Down
CNFN	44.1638	228.075	44.2315	-1.42631	0.151859	-9.39231	5.8698e-21	2.23069e-18	Down
RTN4R	65.205	134.521	98.6936	-1.04081	0.110855	-9.38888	6.06405e-21	2.28337e-18	Down
FTLP15	4.82392	13.5953	9.0616	-1.51757	0.16174	-9.38281	6.42404e-21	2.39692e-18	Down
ANKRD26P1	3.05429	11.8705	6.20946	-1.60937	0.171911	-9.36163	7.85144e-21	2.90312e-18	Down
IL12A	195.458	83.6105	141.422	1.22022	0.130561	9.34604	9.099e-21	3.33438e-18	Up
SDK1	299.154	564.486	427.343	-0.915928	0.0981709	-9.32994	1.05932e-20	3.8476e-18	Down
STRA6	219.269	467.073	338.99	-1.09045	0.116896	-9.32837	1.07507e-20	3.87054e-18	Down
CYP1A2	1.92112	6.29775	3.65728	-2.35737	0.253068	-9.31514	1.21788e-20	4.34581e-18	Down
TTC4P1	5.41707	16.7504	10.8925	-1.66126	0.178357	-9.31424	1.22826e-20	4.34581e-18	Down
XKR4	24.0322	60.4388	41.6212	-1.32875	0.142717	-9.31041	1.27343e-20	4.46714e-18	Down
SLC30A4	201.404	502.864	319.515	-1.14575	0.123331	-9.28999	1.5431e-20	5.36724e-18	Down
NDN	319.443	517.446	415.104	-0.695479	0.0749067	-9.2846	1.62312e-20	5.59813e-18	Down
SLC16A2	88.3158	165.081	125.403	-0.897289	0.0968833	-9.26155	2.0149e-20	6.89147e-18	Down
OLFM1	202.372	378.526	287.476	-0.902978	0.0975334	-9.25814	2.08019e-20	7.05597e-18	Down
VRTN	2.87085	10.8643	6.73271	-1.91667	0.207247	-9.24827	2.28163e-20	7.67582e-18	Down
CRIP2	992.151	1594.6	1283.21	-0.684261	0.074071	-9.23791	2.51363e-20	8.38754e-18	Down
TGFB1I1	333.394	552.549	439.274	-0.727688	0.0788528	-9.22843	2.74616e-20	9.08958e-18	Down
TPSD1	15.4491	59.3601	26.4304	-2.06354	0.223875	-9.21735	3.04524e-20	9.95508e-18	Down
PRRX2	108.359	207.181	156.102	-0.933831	0.101317	-9.21697	3.05616e-20	9.95508e-18	Down
PRND	22.8876	88.7494	45.9927	-1.62171	0.176101	-9.209	3.29177e-20	1.06381e-17	Down
SLC1A2	66.6063	179.411	121.105	-1.4297	0.155291	-9.20655	3.36769e-20	1.07984e-17	Down
NPHS1	48.4233	181.484	112.708	-1.90481	0.207378	-9.18521	4.10731e-20	1.30679e-17	Down
FBLN2	991.927	2116.25	1535.12	-1.09308	0.119052	-9.18148	4.25206e-20	1.34244e-17	Down
SSBP3	1026.21	1742.37	1372.2	-0.763531	0.0833853	-9.15667	5.35242e-20	1.67694e-17	Down
VWA1	895.996	1482.04	1179.13	-0.725679	0.0792672	-9.15485	5.44334e-20	1.69251e-17	Down
CACNA1C	107.628	173.243	139.328	-0.681752	0.0744858	-9.15278	5.54888e-20	1.71235e-17	Down
REEP1	44.2965	117.734	70.1959	-1.14158	0.124919	-9.13857	6.32857e-20	1.93838e-17	Down
ISLR	1063.82	2003.39	1517.75	-0.913044	0.100036	-9.12719	7.02983e-20	2.13722e-17	Down
SPATC1	50.029	105.151	76.6598	-1.07	0.117292	-9.12255	7.33789e-20	2.21448e-17	Down
SARDH	141.398	266.37	201.775	-0.912567	0.100112	-9.11544	7.83506e-20	2.34726e-17	Down
GIPC3	88.8269	144.056	115.509	-0.693809	0.0761274	-9.11379	7.95523e-20	2.36599e-17	Down
SHISA2	14.4548	33.6492	23.7281	-1.21724	0.133597	-9.11123	8.14497e-20	2.40499e-17	Down
TMEM119	2039.6	4382.83	3171.68	-1.10359	0.121244	-9.1023	8.84411e-20	2.59278e-17	Down
C1QTNF1	562.185	1031.48	788.913	-0.875212	0.0963101	-9.08744	1.01397e-19	2.95152e-17	Down
APLP1	66.889	155.378	96.1125	-0.927609	0.102114	-9.08405	1.04609e-19	3.02356e-17	Down
MGAT5B	7.44208	15.967	11.5607	-1.0544	0.116376	-9.06023	1.30181e-19	3.73639e-17	Down
COL12A1	1092.37	2748.77	1892.62	-1.3311	0.146977	-9.05651	1.34696e-19	3.83911e-17	Down
EHHADH	805.222	403.431	611.106	0.99634	0.110051	9.05344	1.38536e-19	3.92133e-17	Up
MYO16	10.8493	20.9244	15.7169	-0.961258	0.106354	-9.03825	1.59201e-19	4.47541e-17	Down
ZNF423	69.1527	125.379	96.317	-0.851491	0.0943658	-9.02331	1.82493e-19	5.09528e-17	Down
LRRC4B	45.4729	91.1179	67.5252	-0.998607	0.110714	-9.01972	1.88567e-19	5.2293e-17	Down
SPNS3	81.8616	166.094	122.556	-1.0221	0.113374	-9.01531	1.96306e-19	5.40739e-17	Down
COL16A1	677.267	1360.81	1007.5	-1.00636	0.111663	-9.01247	2.0147e-19	5.51263e-17	Down
MXRA8	829.406	1530.68	1168.21	-0.883613	0.0981401	-9.00359	2.18445e-19	5.93752e-17	Down
PSORS1C2	131.742	45.3556	51.8175	2.48479	0.276676	8.9809	2.68563e-19	7.25173e-17	Up
MFGE8	2101.51	3407.82	2732.62	-0.697351	0.0778316	-8.95974	3.25446e-19	8.73024e-17	Down
FAT3	8.20339	107.851	14.43	-1.76174	0.196693	-8.95681	3.34198e-19	8.90681e-17	Down
AC083964.1	5.19767	10.1992	7.61403	-0.965595	0.107846	-8.95349	3.44409e-19	9.11974e-17	Down
SERPINF1	5461.1	8558.33	6957.45	-0.64809	0.0724256	-8.94836	3.60809e-19	9.49276e-17	Down
MMP23B	20.9288	39.2056	29.7588	-0.888513	0.0993361	-8.94451	3.73607e-19	9.76684e-17	Down
WDR12	2110.33	1559.63	1844.27	0.435945	0.0488233	8.92904	4.29739e-19	1.11631e-16	No Significance
HAO2	11.8375	89.4198	14.5584	-1.45615	0.163111	-8.92736	4.36306e-19	1.12625e-16	Down
FASTKD1	1472.21	1127.07	1305.46	0.384356	0.0430883	8.92021	4.654e-19	1.19384e-16	No Significance
LAMB2	1489.01	2366.11	1912.76	-0.667858	0.0748775	-8.91934	4.69093e-19	1.19584e-16	Down
MTARC2	199.026	351.93	272.898	-0.821714	0.0922077	-8.91156	5.03208e-19	1.27489e-16	Down
PTPRT	22.6431	68.6204	34.6357	-1.52572	0.171584	-8.89195	6.0048e-19	1.512e-16	Down
UNC5B	428.567	755.624	586.577	-0.81724	0.091993	-8.88371	6.4665e-19	1.61832e-16	Down
REM1	91.3325	153.668	121.448	-0.750088	0.0844841	-8.87845	6.77974e-19	1.68643e-16	Down
PNP	5417.76	3779.91	4626.47	0.519215	0.058613	8.85837	8.11931e-19	2.00747e-16	No Significance
BTBD16	195.464	44.1969	47.2152	2.28064	0.257526	8.85598	8.29553e-19	2.03876e-16	Up
LRRC74B	0.821766	4.66016	2.29585	-2.10564	0.237888	-8.85138	8.64398e-19	2.11176e-16	Down
SYT3	4.69006	12.4641	8.44592	-1.38458	0.156564	-8.84355	9.27264e-19	2.25194e-16	Down
AEBP1	4290.77	8614	6379.44	-1.00539	0.113767	-8.83729	9.80667e-19	2.36762e-16	Down
FBXO22	1741.98	1333.41	1544.59	0.385387	0.0436245	8.83419	1.00822e-18	2.41991e-16	No Significance
CDH22	2.13564	7.16306	4.56452	-1.696	0.192044	-8.83131	1.03454e-18	2.46864e-16	Down
STK32B	59.4962	102.122	80.0898	-0.774957	0.088008	-8.80552	1.30243e-18	3.08991e-16	Down
SP7	4.69394	7.49663	3.52887	-1.75344	0.199322	-8.79706	1.40448e-18	3.31289e-16	Down
PGF	361.718	571.728	463.179	-0.660059	0.0751465	-8.78362	1.58292e-18	3.71244e-16	Down
TMEM204	350.582	547.617	445.775	-0.642923	0.0732737	-8.77426	1.72027e-18	4.01164e-16	Down
DNER	134.878	430.503	99.5762	-2.51267	0.286432	-8.77231	1.75035e-18	4.05874e-16	Down
AC105942.1	28.6058	46.3021	37.1554	-0.691866	0.0789653	-8.76164	1.92424e-18	4.43688e-16	Down
KLK13	6.80122	124.91	8.17183	-2.60235	0.298891	-8.70668	3.12906e-18	7.17465e-16	Down
TDRP	85.8155	144.607	114.219	-0.752422	0.0864331	-8.70525	3.16867e-18	7.22509e-16	Down
AC097375.1	54.5782	10.3535	21.1453	2.04982	0.235562	8.70181	3.26619e-18	7.40632e-16	Up
NOS1	14.7948	37.3681	24.2005	-1.64201	0.188847	-8.69493	3.4704e-18	7.82614e-16	Down
SLPI	2601.21	348.143	260.026	1.95464	0.224997	8.68737	3.70933e-18	8.31924e-16	Up
IL9R	28.323	55.7979	35.0075	-0.978234	0.112675	-8.68194	3.89059e-18	8.67834e-16	Down
CTH	302.134	143.765	225.622	1.07033	0.123444	8.67057	4.29964e-18	9.53893e-16	Up
PRELP	421.617	910.744	657.927	-1.11059	0.128239	-8.66033	4.70395e-18	1.03447e-15	Down
TUBB3P1	0.932893	4.2065	2.51446	-1.95992	0.226316	-8.66011	4.71326e-18	1.03447e-15	Down
PHF24	14.8189	32.3539	23.2905	-1.12535	0.130077	-8.65141	5.08662e-18	1.11048e-15	Down
ZFR2	6.72445	11.4514	8.23555	-1.12346	0.129969	-8.64406	5.42506e-18	1.1781e-15	Down
MCC	283.902	473.456	375.481	-0.736575	0.0852779	-8.63735	5.75302e-18	1.24274e-15	Down
FLRT2	199.755	351.153	272.9	-0.812766	0.0941892	-8.62907	6.18514e-18	1.32909e-15	Down
KCNG2	22.1759	52.9984	37.0671	-1.25516	0.145639	-8.61825	6.79854e-18	1.45329e-15	Down
HEPACAM	3.17662	9.85652	6.40385	-1.61389	0.187432	-8.61053	7.27244e-18	1.54654e-15	Down
PAPLN	909.213	1508	1198.5	-0.729751	0.0847646	-8.60914	7.36081e-18	1.55727e-15	Down
NR5A1	141.076	42.8073	87.859	2.18591	0.253941	8.60792	7.43982e-18	1.56591e-15	Up
GJC2	26.5	45.4195	35.6405	-0.768828	0.0893611	-8.60361	7.72455e-18	1.61755e-15	Down
CASC15	33.0479	60.5794	46.3491	-0.870842	0.101239	-8.60187	7.84307e-18	1.63403e-15	Down
RPL11P3	65.7922	115.436	85.8022	-0.978842	0.113927	-8.59185	8.55778e-18	1.76954e-15	Down
ISX	97.5284	24.798	32.3965	2.08097	0.242215	8.59139	8.59266e-18	1.76954e-15	Up
ITGA11	196.36	433.417	310.888	-1.14145	0.132866	-8.59098	8.62286e-18	1.76954e-15	Down
CPA6	33.4299	92.5048	56.8985	-1.96836	0.229337	-8.58282	9.25727e-18	1.89028e-15	Down
CDH11	948.309	1630.47	1277.88	-0.781512	0.0911202	-8.57672	9.76201e-18	1.98348e-15	Down
PCOLCE	1704.93	2896.73	2280.72	-0.764568	0.0891742	-8.57387	1.00064e-17	2.02311e-15	Down
HNRNPA1P21	49.9308	120.343	83.9489	-1.26652	0.147739	-8.57268	1.01102e-17	2.03408e-15	Down
SLC22A17	125.677	217.266	169.926	-0.788858	0.0920467	-8.57019	1.03312e-17	2.06841e-15	Down
HIP1R	1328.13	2494.65	1891.71	-0.909432	0.106285	-8.55655	1.163e-17	2.31713e-15	Down
COMP	664.584	2810.36	1507.19	-1.85764	0.217299	-8.54877	1.24402e-17	2.46659e-15	Down
CDC42EP4	500.142	831.849	660.399	-0.733721	0.0858462	-8.54693	1.26405e-17	2.49425e-15	Down
CILP	925.5	2793.2	1827.84	-1.59387	0.186537	-8.54453	1.29063e-17	2.53451e-15	Down
TPSAB1	111.251	309.603	207.08	-1.47499	0.172839	-8.53387	1.41532e-17	2.76615e-15	Down
AL031280.1	2.63593	7.54908	5.0096	-1.4566	0.170787	-8.52875	1.47937e-17	2.87762e-15	Down
SOX18	347.161	555.643	447.884	-0.67717	0.0794107	-8.52743	1.4963e-17	2.89682e-15	Down
SORCS2	76.2857	146.248	110.086	-0.936453	0.110007	-8.51263	1.70025e-17	3.27621e-15	Down
HMGN1P36	14.3033	26.8399	20.3601	-0.880636	0.103517	-8.50715	1.78266e-17	3.41896e-15	Down
CDH3	100.544	263.186	163.374	-1.19675	0.14069	-8.50632	1.79543e-17	3.42743e-15	Down
POU5F1	337.372	260.126	223.294	1.09906	0.129237	8.50418	1.82888e-17	3.47512e-15	Up
RTN2	259.844	470.866	361.794	-0.856483	0.100761	-8.50017	1.89306e-17	3.58049e-15	Down
AC092376.2	4.42763	8.89133	6.58416	-0.987553	0.116207	-8.49823	1.92503e-17	3.61343e-15	Down
AOC1	125.489	83.8816	41.2692	-1.26783	0.14919	-8.49805	1.92808e-17	3.61343e-15	Down
GLI3	108.589	186.143	146.058	-0.775312	0.091262	-8.49545	1.97164e-17	3.67827e-15	Down
HTRA1	1263.1	2273.46	1751.23	-0.84776	0.0998826	-8.48756	2.11016e-17	3.91888e-15	Down
ABHD17AP1	16.0813	29.3175	22.4761	-0.828613	0.0976996	-8.48123	2.22817e-17	4.1194e-15	Down
NACAD	33.4086	61.3126	46.8898	-0.868248	0.102524	-8.46875	2.4805e-17	4.56534e-15	Down
MYL7	0.384009	2.6746	1.49066	-2.71297	0.320572	-8.46289	2.60836e-17	4.77923e-15	Down
CPXM2	345.407	631.975	483.855	-0.870723	0.103154	-8.44103	3.14554e-17	5.73788e-15	Down
KRT24	0.394176	26.0047	1.77686	-3.51626	0.417024	-8.43177	3.40468e-17	6.1831e-15	Down
FOXN4	2.51064	8.75773	5.52877	-1.79009	0.212322	-8.43101	3.42707e-17	6.19635e-15	Down
CEROX1	133.731	283.069	205.88	-1.08119	0.128328	-8.42524	3.60019e-17	6.48081e-15	Down
FAM163A	6.36188	18.0776	12.0221	-1.50766	0.179064	-8.41963	3.77686e-17	6.76915e-15	Down
GABRG3	4.20251	18.7942	9.067	-1.77064	0.21051	-8.41118	4.05918e-17	7.24353e-15	Down
DPT	1044.2	2160.22	1583.38	-1.04891	0.124715	-8.41047	4.08382e-17	7.25594e-15	Down
RADIL	21.629	38.6565	29.8554	-0.807884	0.0961466	-8.40263	4.36576e-17	7.72345e-15	Down
ICA1	274.78	465.76	367.048	-0.76153	0.0906591	-8.39993	4.46753e-17	7.84874e-15	Down
PCDHGB6	44.0542	74.9644	58.9877	-0.757025	0.0901249	-8.39974	4.47483e-17	7.84874e-15	Down
MDFI	77.8094	166.231	120.528	-1.09341	0.130224	-8.3964	4.6039e-17	8.024e-15	Down
LTBP3	1910.46	2792.45	2336.57	-0.547409	0.0651976	-8.39614	4.61385e-17	8.024e-15	No Significance
MACROH2A2	230.392	375.42	300.459	-0.704405	0.0839821	-8.38755	4.96369e-17	8.59598e-15	Down
DZIP1	179.286	288.27	231.939	-0.684324	0.0816006	-8.38625	5.01875e-17	8.65481e-15	Down
GABRD	10.2687	26.3324	15.8282	-1.06786	0.127409	-8.38133	5.2334e-17	8.95191e-15	Down
CSRP2	241.306	393.83	314.994	-0.707338	0.0843948	-8.3813	5.23465e-17	8.95191e-15	Down
DNMT3L	0.861139	4.07023	2.41154	-2.30933	0.275998	-8.36719	5.90075e-17	1.00105e-14	Down
SLC12A5-AS1	117.62	238.984	176.254	-1.02139	0.122071	-8.36716	5.90242e-17	1.00105e-14	Down
ADGRG2	88.5093	189.698	137.396	-1.09957	0.131594	-8.35579	6.49978e-17	1.09782e-14	Down
SYN3	3.69349	9.24003	6.37317	-1.29511	0.155053	-8.35267	6.67354e-17	1.12255e-14	Down
SOD3	667.121	1159.45	904.978	-0.797283	0.0955642	-8.34291	7.24858e-17	1.2143e-14	Down
EPHA1	98.8477	181.073	138.573	-0.874226	0.104868	-8.33642	7.65715e-17	1.27753e-14	Down
FAM178B	6.61504	23.3951	9.02013	-1.14389	0.137355	-8.32802	8.22033e-17	1.36594e-14	Down
ACP7	1.17159	5.6147	3.20999	-2.60631	0.312994	-8.32703	8.28939e-17	1.37186e-14	Down
KIAA1755	163.457	274.248	216.983	-0.746753	0.0896905	-8.32588	8.37032e-17	1.37582e-14	Down
SEZ6	5.13913	12.2355	8.56759	-1.1775	0.141429	-8.32574	8.38034e-17	1.37582e-14	Down
SLC19A2	621.015	394.456	511.558	0.654165	0.078578	8.32504	8.43024e-17	1.3785e-14	Up
LINC01644	6.64844	26.8564	11.8192	-2.29256	0.275441	-8.32322	8.56063e-17	1.39426e-14	Down
ABLIM1	2870.68	5234.87	4012.88	-0.866604	0.104232	-8.31422	9.23567e-17	1.49826e-14	Down
LINC01973	2.15777	5.26915	3.66096	-1.12413	0.135449	-8.29932	1.04709e-16	1.69196e-14	Down
CNGB3	3.96494	14.3976	6.4843	-1.74214	0.209968	-8.29717	1.06623e-16	1.71613e-14	Down
NAA35	892.636	697.479	798.35	0.354589	0.042745	8.29544	1.0818e-16	1.73438e-14	No Significance
AP001574.1	1.75254	4.43238	1.64034	-2.99058	0.360559	-8.29429	1.09236e-16	1.74451e-14	Down
GPR1-AS	1.33299	6.16704	2.98225	-2.22852	0.268706	-8.29351	1.09952e-16	1.74913e-14	Down
CILP2	77.6638	161.351	105.439	-0.792969	0.0956343	-8.29167	1.11665e-16	1.76952e-14	Down
AEN	4826.05	3334.19	4105.29	0.533364	0.0643611	8.28706	1.16086e-16	1.8325e-14	No Significance
SNAP91	15.8497	49.7483	32.227	-1.64912	0.199057	-8.28469	1.18418e-16	1.86216e-14	Down
SULF1	2041.8	4676.14	3314.52	-1.19549	0.144322	-8.28351	1.196e-16	1.87356e-14	Down
MIR3150BHG	37.1594	110.847	72.76	-1.57754	0.19047	-8.28236	1.20761e-16	1.88456e-14	Down
FGD5	331.404	527.082	425.941	-0.668484	0.0807351	-8.27997	1.23204e-16	1.9154e-14	Down
CELF4	10.1504	22.9847	16.351	-1.15801	0.139894	-8.27774	1.25534e-16	1.94104e-14	Down
SERTAD4-AS1	12.9926	43.7849	23.2804	-1.39587	0.168634	-8.27749	1.25799e-16	1.94104e-14	Down
SMPD5	46.4938	91.9536	68.4566	-0.982671	0.118733	-8.27631	1.27055e-16	1.95308e-14	Down
NRXN2	63.8178	114.481	88.2945	-0.836568	0.101114	-8.27353	1.30053e-16	1.99171e-14	Down
IL22RA2	96.2421	230.919	147.438	-1.73472	0.209708	-8.2721	1.31618e-16	2.00817e-14	Down
HMCES	2520.74	5003.63	3720.29	-0.989123	0.119582	-8.27149	1.32295e-16	2.01103e-14	Down
PARD3B	107.571	169.889	137.679	-0.657571	0.0795385	-8.26733	1.36997e-16	2.07482e-14	Down
TDRD12	27.7006	14.473	10.0084	-0.895546	0.108346	-8.2656	1.38997e-16	2.09738e-14	Down
FER1L5	4.76711	9.79316	7.19532	-0.953628	0.115425	-8.26191	1.43363e-16	2.15533e-14	Down
NMNAT3	68.4184	117.696	92.2256	-0.78129	0.094703	-8.24989	1.58534e-16	2.37471e-14	Down
CRABP2	181.561	364.925	270.149	-1.00694	0.122169	-8.24213	1.69167e-16	2.52477e-14	Down
CLEC11A	273.564	478.184	372.421	-0.805301	0.0977993	-8.23422	1.80724e-16	2.68749e-14	Down
IGKV1D-33	33.0154	172.337	18.331	-2.19741	0.266914	-8.23264	1.83124e-16	2.71335e-14	Down
KLHL8	923.635	693.742	812.568	0.41161	0.0500161	8.22955	1.87922e-16	2.77441e-14	No Significance
FAM221B	3.16554	8.16482	5.58082	-1.28445	0.1561	-8.22836	1.89791e-16	2.79197e-14	Down
AC106782.1	6.14228	12.9922	9.45166	-1.0684	0.129931	-8.22281	1.98785e-16	2.91384e-14	Down
FAM163B	14.5681	33.0813	22.466	-1.39156	0.169241	-8.22233	1.99588e-16	2.91519e-14	Down
SRL	45.0055	129.023	45.5798	-1.11313	0.135417	-8.21998	2.03538e-16	2.96234e-14	Down
FSCN1	1989.34	3848.96	2887.77	-0.951998	0.115863	-8.21656	2.09427e-16	3.03729e-14	Down
IER2	2909.11	4130.97	3499.42	-0.505796	0.0615799	-8.21366	2.14551e-16	3.10064e-14	No Significance
TMEM150C	240.846	425.915	330.258	-0.823313	0.100272	-8.21082	2.19685e-16	3.1637e-14	Down
RCN3	780.834	1436.53	1097.62	-0.879247	0.107094	-8.21002	2.21157e-16	3.17376e-14	Down
GXYLT2	83.3162	153.837	117.387	-0.881719	0.107419	-8.20822	2.24501e-16	3.21052e-14	Down
SAMD14	75.1209	117.62	95.6532	-0.640817	0.0780745	-8.20776	2.25349e-16	3.21145e-14	Down
FAM222A	58.5249	101.79	79.4275	-0.794896	0.0969082	-8.20257	2.35301e-16	3.34168e-14	Down
BRWD1-AS2	14.2533	23.7507	18.8418	-0.714223	0.0871803	-8.19248	2.55905e-16	3.62177e-14	Down
RAMP1	288.102	388.195	285.363	-1.03707	0.126622	-8.19029	2.60589e-16	3.67537e-14	Down
SIAH3	1.49463	4.35122	2.87472	-1.55396	0.189908	-8.18274	2.77473e-16	3.9001e-14	Down
ZNF541	14.3544	19.5853	14.8627	-0.875962	0.107098	-8.17907	2.86049e-16	4.00693e-14	Down
MFAP2	168.591	382.411	271.893	-1.18154	0.144499	-8.17679	2.91494e-16	4.06931e-14	Down
SERTAD4	32.7782	64.2984	44.9603	-1.2545	0.153478	-8.17384	2.98717e-16	4.15602e-14	Down
COL26A1	26.2189	48.0631	36.7724	-0.867039	0.106098	-8.17209	3.03097e-16	4.20271e-14	Down
ROBO1	718.223	1183.8	943.157	-0.720537	0.0882071	-8.1687	3.11718e-16	4.30769e-14	Down
ESM1	75.9898	151.035	112.246	-0.990435	0.121262	-8.16775	3.14185e-16	4.32721e-14	Down
NLGN1	9.61466	30.4639	15.1743	-1.66588	0.204068	-8.16338	3.25784e-16	4.46521e-14	Down
ZNF890P	6.0661	15.572	10.6586	-1.3239	0.16218	-8.16316	3.2638e-16	4.46521e-14	Down
MMP13	41.0402	192.747	44.2355	-2.37692	0.291245	-8.16124	3.31616e-16	4.52177e-14	Down
C1QTNF4	13.5386	24.0922	18.6374	-0.820892	0.100621	-8.15823	3.39978e-16	4.62044e-14	Down
CALN1	2.21408	9.50088	4.48858	-1.62932	0.19977	-8.15597	3.46397e-16	4.69213e-14	Down
PRRX1	1298.38	2082.61	1677.26	-0.681618	0.0835995	-8.15337	3.53913e-16	4.77818e-14	Down
TMEM95	1.20996	3.34484	2.24138	-1.37362	0.168642	-8.14521	3.78628e-16	5.07853e-14	Down
AP000942.1	15.0388	28.2441	20.4543	-1.05932	0.130055	-8.14521	3.78635e-16	5.07853e-14	Down
HYDIN2	4.65419	8.02897	5.65451	-1.13695	0.139725	-8.13705	4.05021e-16	5.41475e-14	Down
IDH3A	1739.03	1199.68	1478.45	0.535277	0.065787	8.13652	4.06793e-16	5.42078e-14	No Significance
TMEM108	49.205	86.8666	67.4003	-0.818932	0.100684	-8.13365	4.1654e-16	5.5327e-14	Down
NOC3L	1886.65	1450.99	1676.17	0.378162	0.046533	8.12673	4.41019e-16	5.83894e-14	No Significance
OMD	49.5669	103.177	68.8321	-1.48953	0.183546	-8.11529	4.84645e-16	6.39591e-14	Down
MIR1915HG	28.5315	49.2424	38.5375	-0.777517	0.0959739	-8.10134	5.43581e-16	7.1507e-14	Down
BARX2	87.2003	196.505	74.2094	-1.30167	0.160703	-8.09985	5.50251e-16	7.21532e-14	Down
SLC7A10	8.57568	36.1325	17.5263	-1.88287	0.23266	-8.0928	5.83082e-16	7.62147e-14	Down
FSCN1P1	2.39958	7.12957	4.68476	-1.44196	0.178355	-8.08475	6.22937e-16	8.09707e-14	Down
FOXP3	330.738	724.677	521.06	-1.13104	0.139899	-8.08465	6.23413e-16	8.09707e-14	Down
ATCAY	2.64043	12.5607	5.33853	-1.59209	0.197029	-8.08048	6.45137e-16	8.35279e-14	Down
MYO1B	770.789	1221.63	988.603	-0.6639	0.0822015	-8.0765	6.66539e-16	8.60275e-14	Down
KLHL22	750.531	989.78	866.118	-0.398701	0.0494365	-8.06492	7.32854e-16	9.42901e-14	No Significance
MYT1L	1.6093	7.83854	3.5357	-1.78685	0.221882	-8.05317	8.06752e-16	1.03474e-13	Down
AL021392.1	8.58096	15.3516	11.852	-0.851929	0.105823	-8.05055	8.24259e-16	1.0539e-13	Down
ITIH5	640.059	1175.52	898.752	-0.876803	0.108931	-8.04917	8.3358e-16	1.06061e-13	Down
CHRNB4	9.01547	19.8289	14.2397	-1.1375	0.141322	-8.04901	8.34679e-16	1.06061e-13	Down
RAI2	169.757	296.083	230.789	-0.801673	0.0997021	-8.04068	8.93437e-16	1.13177e-13	Down
KCNA7	3.56193	6.56093	3.04005	-2.24335	0.279185	-8.03536	9.33075e-16	1.17834e-13	Down
JDP2	2091.86	1434.59	1774.32	0.544099	0.0677445	8.03163	9.61847e-16	1.21095e-13	No Significance
NME8	143.704	58.4965	76.9224	1.36664	0.170216	8.02884	9.83962e-16	1.23501e-13	Up
KCTD11	582.291	802.57	688.713	-0.462458	0.0576295	-8.02468	1.01792e-15	1.27373e-13	No Significance
KTN1-AS1	128.754	91.3684	110.692	0.493784	0.0615991	8.01609	1.09165e-15	1.36184e-13	No Significance
SAMD11	49.356	85.8983	67.0105	-0.796135	0.0993226	-8.01565	1.0956e-15	1.36263e-13	Down
MEIS3	116.142	195.438	154.452	-0.748152	0.0933449	-8.01492	1.10207e-15	1.36653e-13	Down
OBSL1	294.683	469.719	379.248	-0.671448	0.0837891	-8.01355	1.11443e-15	1.3777e-13	Down
SERPINA9	972.677	4183.26	2523.8	-2.10468	0.26266	-8.01291	1.12022e-15	1.38069e-13	Down
DBH-AS1	113.746	236.128	172.872	-1.05337	0.131524	-8.00892	1.15719e-15	1.422e-13	Down
COL18A1	2583.08	4047.02	3290.35	-0.647563	0.0809028	-8.00422	1.20231e-15	1.47303e-13	Down
TMSB10P1	32.9709	61.3249	44.7118	-1.06225	0.132747	-8.00206	1.22353e-15	1.49456e-13	Down
MPP3	26.477	45.3761	35.6076	-0.769667	0.0961905	-8.00149	1.22922e-15	1.49706e-13	Down
COL13A1	48.645	88.4722	67.8866	-0.857802	0.107237	-7.99911	1.25322e-15	1.52177e-13	Down
ZNF521	129.133	209.002	167.719	-0.690995	0.0863948	-7.9981	1.26349e-15	1.52972e-13	Down
MROH7	10.1925	20.7709	15.3032	-1.01233	0.126738	-7.98757	1.37629e-15	1.65424e-13	Down
P4HA3	58.7755	116.432	86.6308	-0.983406	0.123118	-7.98752	1.37676e-15	1.65424e-13	Down
AP001056.1	4.90993	13.9483	9.27661	-1.50254	0.188115	-7.98737	1.37843e-15	1.65424e-13	Down
AC017074.1	9.44949	17.0479	12.5727	-0.974307	0.122102	-7.97946	1.46971e-15	1.75863e-13	Down
ASAP3	246.255	406.686	323.763	-0.722643	0.0906005	-7.97615	1.50966e-15	1.80119e-13	Down
EPYC	21.2456	72.7552	46.1312	-1.7751	0.222623	-7.97357	1.54158e-15	1.83395e-13	Down
USP2	115.163	351.391	229.291	-1.6088	0.201869	-7.96953	1.59275e-15	1.88934e-13	Down
SEC14L2	125.34	187.662	155.45	-0.579309	0.0727158	-7.96676	1.62891e-15	1.92388e-13	No Significance
STING1	1577.24	2340.48	1945.98	-0.569313	0.0714627	-7.96658	1.63124e-15	1.92388e-13	No Significance
ZNF467	222.97	349.496	284.098	-0.647589	0.0813366	-7.96184	1.695e-15	1.99335e-13	Down
RPL26P37	27.1217	52.9466	37.482	-1.18856	0.149295	-7.96113	1.70472e-15	1.99906e-13	Down
ARSI	47.0008	96.7069	71.0151	-1.04022	0.130685	-7.95971	1.72447e-15	2.01645e-13	Down
NOVA1	47.2425	87.032	66.4659	-0.881555	0.11081	-7.95554	1.78354e-15	2.0796e-13	Down
DGKZP1	54.9828	91.8409	72.7899	-0.723815	0.0909897	-7.95491	1.79256e-15	2.08419e-13	Down
ADGRE1	520.995	210.801	330.348	1.06777	0.134261	7.95292	1.82171e-15	2.1121e-13	Up
EFEMP2	820.445	1239.99	1023.14	-0.595281	0.0748782	-7.94999	1.86533e-15	2.15659e-13	Down
LINC02251	1.17456	5.72658	3.37376	-2.29768	0.28905	-7.94908	1.87902e-15	2.16631e-13	Down
CCDC151	30.2938	57.1224	43.2554	-0.904982	0.113907	-7.94494	1.94288e-15	2.23366e-13	Down
MARCKSL1	8410.39	13998.2	11110	-0.734974	0.0925224	-7.94373	1.96186e-15	2.24918e-13	Down
XK	511.862	209.607	365.835	1.28778	0.162218	7.93861	2.04466e-15	2.33758e-13	Up
SMIM22	135.757	41.0538	90.0034	1.72423	0.217499	7.92755	2.23515e-15	2.54826e-13	Up
NPPC	22.1528	22.5952	14.3709	-1.77371	0.223807	-7.92519	2.27792e-15	2.58983e-13	Down
ASB13	1120.07	1988.54	1539.65	-0.828278	0.104524	-7.92431	2.29424e-15	2.60117e-13	Down
TTC9	621.934	1114.87	860.082	-0.84206	0.106295	-7.92188	2.33944e-15	2.64512e-13	Down
AC119396.2	11.3228	22.1516	15.0644	-1.39106	0.175674	-7.91844	2.40515e-15	2.71194e-13	Down
ACTN1	2546.85	3874.45	3188.25	-0.605136	0.0764306	-7.91745	2.42427e-15	2.72601e-13	Down
SLC35G3	1.21358	5.05985	3.07181	-2.01693	0.254816	-7.91523	2.46788e-15	2.76585e-13	Down
COX6A1P2	124.535	215.66	168.56	-0.785643	0.0992605	-7.91497	2.47317e-15	2.76585e-13	Down
GTF2H2C	386.337	272.403	331.293	0.502828	0.063539	7.91369	2.4987e-15	2.7868e-13	No Significance
ATP4A	63.9064	23.6469	15.3711	-1.6258	0.205465	-7.91279	2.51676e-15	2.79933e-13	Down
AC106806.1	8.44379	18.7065	12.7483	-1.35293	0.17106	-7.90912	2.59222e-15	2.87547e-13	Down
KCNK15	16.6229	33.2766	24.6687	-0.990024	0.125182	-7.90866	2.60167e-15	2.87817e-13	Down
ZBTB8A	73.617	129.75	100.736	-0.810947	0.102551	-7.90778	2.6203e-15	2.88608e-13	Down
RNF6P1	0.293395	2.81218	1.21397	-2.77112	0.350435	-7.90765	2.62288e-15	2.88608e-13	Down
RETREG1	241.795	426.571	314.421	-1.02498	0.129633	-7.90675	2.64192e-15	2.89294e-13	Down
ST6GALNAC5	49.5841	94.5737	71.3198	-0.934406	0.118179	-7.90669	2.64321e-15	2.89294e-13	Down
GNL3	6787.49	5192.74	6017.02	0.386231	0.0488554	7.9056	2.66651e-15	2.91068e-13	No Significance
PBX2P1	11.7943	22.5853	17.0077	-0.884468	0.112013	-7.89609	2.87797e-15	3.13317e-13	Down
SPINK2	109.428	436.08	230.744	-1.72221	0.218246	-7.89112	2.99481e-15	3.25175e-13	Down
SPTBN4	33.7234	55.5044	44.2464	-0.695848	0.0881896	-7.89037	3.013e-15	3.26287e-13	Down
ABHD17AP6	10.2312	21.8357	15.8377	-1.08687	0.137762	-7.88948	3.03437e-15	3.27736e-13	Down
ACTL6B	0.839413	5.75668	2.2304	-2.05234	0.260352	-7.88295	3.19748e-15	3.44447e-13	Down
ZNF843	17.6366	26.6902	22.0107	-0.558954	0.0709115	-7.88242	3.21113e-15	3.45012e-13	No Significance
GPR176	231.08	350.437	288.744	-0.599452	0.0760618	-7.88111	3.24488e-15	3.47728e-13	Down
ETFA	6139.72	4709.53	5448.76	0.382531	0.0485444	7.88003	3.27303e-15	3.49831e-13	No Significance
CCNJL	30.2787	50.3236	39.9629	-0.728425	0.0924508	-7.87905	3.29872e-15	3.51661e-13	Down
COL1A1	30000.1	71352.6	49978.5	-1.24999	0.158674	-7.87776	3.33299e-15	3.54393e-13	Down
IGFBP3	2680.12	4561.03	3588.84	-0.766984	0.0974066	-7.87404	3.43356e-15	3.64144e-13	Down
AC068189.1	7.34088	20.1002	13.5052	-1.44507	0.183686	-7.86706	3.63079e-15	3.84069e-13	Down
ANO1	200.892	305.774	234.933	-0.856669	0.109075	-7.85395	4.03135e-15	4.25344e-13	Down
ITPKB	2906.54	4377.4	3617.15	-0.590552	0.0751961	-7.85349	4.04619e-15	4.25815e-13	Down
OLFML1	258.68	378.935	316.778	-0.550127	0.0700741	-7.85064	4.13911e-15	4.3448e-13	No Significance
MAML3	213.746	421.206	313.976	-0.97824	0.124681	-7.84592	4.29794e-15	4.50001e-13	Down
GJA4	364.958	568.522	463.305	-0.639516	0.0815222	-7.84468	4.34047e-15	4.52569e-13	Down
SFRP4	753.22	1898.97	1247.32	-1.57293	0.200512	-7.84457	4.34452e-15	4.52569e-13	Down
AC002306.1	3.35123	9.31765	6.23376	-1.44344	0.184105	-7.84033	4.49375e-15	4.6693e-13	Down
LINC00996	171.268	342.257	253.878	-0.9996	0.127578	-7.83519	4.68143e-15	4.85202e-13	Down
TMEM130	35.8234	102.53	59.5788	-1.2479	0.159514	-7.82318	5.15037e-15	5.3246e-13	Down
NLGN2	364.276	547.582	452.836	-0.586825	0.0750795	-7.81605	5.45077e-15	5.621e-13	Down
TMPRSS11A	1.61266	66.8858	2.10314	-2.82766	0.361802	-7.81549	5.4751e-15	5.63194e-13	Down
APBA2	170.471	300.498	233.29	-0.817328	0.104634	-7.81127	5.66143e-15	5.80905e-13	Down
AC126773.4	6.77486	15.1585	10.8252	-1.13859	0.145922	-7.8027	6.05989e-15	6.20239e-13	Down
AC024588.1	4.94357	13.354	9.00685	-1.40834	0.180547	-7.80043	6.16986e-15	6.29924e-13	Down
SCT	10.4409	25.1698	17.5568	-1.27471	0.163447	-7.79891	6.24427e-15	6.35939e-13	Down
PDZRN4	24.1549	45.8707	25.439	-1.84936	0.237154	-7.79814	6.28277e-15	6.38276e-13	Down
RTN4RL2	22.7256	39.2157	30.6924	-0.763979	0.0979933	-7.79624	6.37811e-15	6.46362e-13	Down
MLC1	148.207	319.683	140.636	-1.5266	0.195926	-7.79168	6.61222e-15	6.68437e-13	Down
ERFL	61.5841	121.062	90.3195	-0.971425	0.124737	-7.78779	6.8193e-15	6.87677e-13	Down
LINC01088	46.8649	53.6907	14.3591	-1.43233	0.184005	-7.7842	7.01533e-15	7.05711e-13	Down
TECRP1	30.5399	52.0607	40.9372	-0.742215	0.0953883	-7.78098	7.19628e-15	7.22144e-13	Down
NPAS4	2.2066	6.05321	4.06499	-1.34018	0.172485	-7.7698	7.86076e-15	7.86901e-13	Down
SRCIN1	58.2761	105.75	81.2121	-0.855905	0.110211	-7.76606	8.09665e-15	8.08542e-13	Down
GRM7-AS1	3.61783	11.0045	2.46298	-2.80441	0.361229	-7.76353	8.26003e-15	8.21018e-13	Down
CRMP1	176.494	336	199.165	-0.545952	0.0703229	-7.7635	8.26159e-15	8.21018e-13	No Significance
SHISA8	262.321	663.684	456.23	-1.3388	0.172458	-7.76303	8.29239e-15	8.22088e-13	Down
C20orf203	5.68985	13.4363	9.43234	-1.19236	0.153621	-7.76171	8.3793e-15	8.28703e-13	Down
AP002008.3	8.96914	19.7101	14.1584	-1.11098	0.143153	-7.76074	8.44355e-15	8.3305e-13	Down
RNF150	142.801	234.782	187.239	-0.716663	0.0923519	-7.76013	8.48416e-15	8.35049e-13	Down
LINC00336	4.71604	9.83935	7.19124	-0.991229	0.127881	-7.75118	9.10439e-15	8.93951e-13	Down
IGDCC3	1.82023	5.28327	3.49332	-1.4637	0.188967	-7.74581	9.49745e-15	9.30319e-13	Down
ZFHX4	37.1298	67.8872	51.9895	-0.86836	0.112149	-7.74291	9.71706e-15	9.49565e-13	Down
ADORA1	40.1425	70.1815	54.6551	-0.803219	0.103773	-7.74018	9.92748e-15	9.67823e-13	Down
COPZ2	229.372	376.445	300.427	-0.714256	0.0923372	-7.7353	1.03156e-14	1.00328e-12	Down
AC113398.1	113.379	200.177	149.676	-0.960058	0.124139	-7.73373	1.0444e-14	1.01337e-12	Down
PKP1	122.502	452.674	75.6484	-1.35614	0.175562	-7.7246	1.12203e-14	1.08612e-12	Down
COA7	1267.58	983.932	1130.54	0.364657	0.0472112	7.72395	1.12777e-14	1.0891e-12	No Significance
SYDE1	223.37	331.493	275.607	-0.566813	0.0734409	-7.71794	1.18225e-14	1.1365e-12	No Significance
FNDC11	28.1329	54.6928	40.9647	-0.955236	0.123769	-7.71793	1.18238e-14	1.1365e-12	Down
BSPRY	789.101	394.219	598.323	1.00044	0.129684	7.71445	1.21507e-14	1.16519e-12	Up
RPL21P12	0.841687	3.68771	2.21667	-2.42761	0.31478	-7.71211	1.23756e-14	1.18399e-12	Down
LINC02393	0.934446	3.02461	1.82918	-1.98986	0.258152	-7.70808	1.27724e-14	1.21912e-12	Down
DLL4	281.027	430.149	353.072	-0.61344	0.0796288	-7.70375	1.32134e-14	1.25828e-12	Down
B4GALNT4	12.9004	29.8467	21.0876	-1.20389	0.156341	-7.70043	1.35606e-14	1.28835e-12	Down
AC126696.3	8.88663	28.035	15.1932	-1.31139	0.170341	-7.69862	1.37544e-14	1.30374e-12	Down
NRIP2	155.678	230.561	191.856	-0.56352	0.0732125	-7.69705	1.39244e-14	1.31681e-12	No Significance
COX4I2	76.7362	118.556	91.1585	-0.856127	0.111235	-7.69656	1.39776e-14	1.31881e-12	Down
KIAA1549L	101.261	329.219	211.393	-1.70134	0.221114	-7.69443	1.42124e-14	1.33422e-12	Down
C1QTNF6	577.089	889.644	728.093	-0.623634	0.081051	-7.69433	1.42234e-14	1.33422e-12	Down
SLITRK5	6.84993	22.3708	7.25559	-1.552	0.20171	-7.6942	1.42384e-14	1.33422e-12	Down
CADM3	283.744	517.796	396.821	-0.868003	0.112907	-7.6878	1.49687e-14	1.39945e-12	Down
KCNJ1	31.7552	88.1021	58.9778	-1.47656	0.192083	-7.6871	1.50506e-14	1.40391e-12	Down
AC098591.3	18.0013	34.0945	25.7763	-0.895634	0.116566	-7.68347	1.54832e-14	1.44099e-12	Down
CCDC68	94.6318	40.5743	68.5152	1.21542	0.158314	7.67727	1.62517e-14	1.50909e-12	Up
AL353997.2	0.414758	2.85144	1.59198	-2.67387	0.348343	-7.67596	1.64183e-14	1.52112e-12	Down
EFS	85.3911	137.548	110.589	-0.685745	0.0894971	-7.66221	1.82761e-14	1.68943e-12	Down
AC005077.4	17.0781	48.5366	14.6189	-1.56423	0.20435	-7.65466	1.93817e-14	1.7876e-12	Down
BOK	164.762	253.256	207.516	-0.618417	0.0808788	-7.64622	2.0698e-14	1.90473e-12	Down
CLIP2	865.548	1735.54	1285.87	-1.00337	0.131238	-7.6454	2.08294e-14	1.91253e-12	Down
PCDHGA4	9.84735	21.3733	15.4159	-1.10479	0.144578	-7.64149	2.14727e-14	1.96719e-12	Down
VSX2	4.88265	10.9089	7.30677	-1.42639	0.186726	-7.63896	2.18991e-14	2.00179e-12	Down
CALHM5	143.418	213.579	177.315	-0.573834	0.0751336	-7.63752	2.21439e-14	2.01967e-12	No Significance
SSC5D	187.879	308.583	246.194	-0.713556	0.0934775	-7.63346	2.28539e-14	2.07981e-12	Down
AC016168.3	16.3607	46.5173	30.9301	-1.51269	0.198193	-7.63237	2.30474e-14	2.09278e-12	Down
GUSBP6	0.766072	3.74758	2.20652	-2.19557	0.288005	-7.62338	2.47119e-14	2.23896e-12	Down
DBNDD1	166.927	316.191	156.395	-1.10788	0.145336	-7.6229	2.48037e-14	2.24233e-12	Down
KLK12	3.18659	30.4169	4.34804	-3.63763	0.47723	-7.62237	2.49055e-14	2.24659e-12	Down
MYOT	74.6522	216.972	46.2947	-1.13823	0.149472	-7.61505	2.63581e-14	2.3724e-12	Down
CELF5	5.05186	18.0228	8.14623	-1.11526	0.14646	-7.61473	2.64236e-14	2.3731e-12	Down
PCDHAC1	14.5693	40.9695	27.324	-1.48752	0.19537	-7.61386	2.6602e-14	2.3839e-12	Down
FKBP10	1100.53	1829.06	1452.5	-0.732666	0.09629	-7.60895	2.76323e-14	2.47084e-12	Down
WDR75	3030.14	2517.52	2782.48	0.266874	0.0350805	7.60747	2.79523e-14	2.49401e-12	No Significance
PLEKHA4	270.338	407.762	336.731	-0.591377	0.0777631	-7.60486	2.85216e-14	2.53929e-12	Down
KRT78	8.64178	150.91	13.3111	-2.50389	0.329334	-7.60289	2.89581e-14	2.57257e-12	Down
CLU	13818.9	29457.3	21374.2	-1.09198	0.143633	-7.60256	2.90319e-14	2.57355e-12	Down
ITGBL1	84.4609	225.74	152.717	-1.41821	0.186583	-7.60095	2.93967e-14	2.60028e-12	Down
NTM	61.7863	113.725	81.265	-1.1574	0.152292	-7.5999	2.96356e-14	2.61577e-12	Down
THBD	554.287	885.679	714.391	-0.676003	0.0889632	-7.59868	2.99164e-14	2.63489e-12	Down
BX322562.1	10.4929	17.2999	13.7816	-0.717589	0.0946008	-7.58544	3.31367e-14	2.91227e-12	Down
ARHGEF10	248.277	370.941	307.54	-0.578718	0.0763039	-7.58438	3.34071e-14	2.92976e-12	No Significance
SPDYC	2.74118	6.93229	4.76601	-1.27576	0.168312	-7.57977	3.4618e-14	3.02948e-12	Down
PIGF	601.716	469.083	537.638	0.357433	0.0471642	7.57849	3.49597e-14	3.05287e-12	No Significance
CLIC3	80.8182	166.629	122.275	-1.04428	0.137853	-7.57532	3.58255e-14	3.12184e-12	Down
RBPJL	4.53641	15.6229	7.49372	-1.18823	0.156912	-7.57256	3.65943e-14	3.18207e-12	Down
LINC01558	64.223	32.7665	45.9779	1.27164	0.168027	7.56802	3.78945e-14	3.28817e-12	Up
UMODL1	145.325	175.86	54.234	-1.48206	0.195885	-7.56596	3.85003e-14	3.33368e-12	Down
ALPK2	159.656	330	241.954	-1.04703	0.138399	-7.5653	3.86961e-14	3.34359e-12	Down
NXN	386.228	634.546	506.197	-0.71543	0.0945778	-7.56445	3.89504e-14	3.35849e-12	Down
TNRC6C	383.747	592.313	484.511	-0.626371	0.0828779	-7.55775	4.10101e-14	3.52868e-12	Down
CHN1	455.359	707.298	577.077	-0.635481	0.0840948	-7.55672	4.13349e-14	3.54918e-12	Down
CDC42EP1	624.2	942.17	777.82	-0.593301	0.0785804	-7.55024	4.3447e-14	3.72274e-12	Down
CADPS2	174.019	237.501	197.095	-0.575499	0.0762343	-7.54908	4.38342e-14	3.7481e-12	No Significance
ENOX1	64.678	96.677	80.1375	-0.579972	0.0768611	-7.54571	4.49815e-14	3.8382e-12	No Significance
RPS12P23	19.2336	33.0372	24.5951	-0.965617	0.128038	-7.54162	4.64162e-14	3.9524e-12	Down
DIO2	98.5651	264.163	178.57	-1.42174	0.188659	-7.53605	4.84415e-14	4.11549e-12	Down
AL157935.1	26.5851	51.6172	38.6787	-0.954681	0.126686	-7.53581	4.85319e-14	4.11549e-12	Down
RBPMS2	45.6269	79.5895	62.0351	-0.798229	0.10595	-7.53404	4.9194e-14	4.16303e-12	Down
TFRC	24711.4	15084.4	20060.4	0.712099	0.0945317	7.53292	4.96189e-14	4.19034e-12	Up
CNRIP1	233.168	338.999	284.298	-0.540086	0.0717236	-7.53011	5.06978e-14	4.27267e-12	No Significance
KRT86	5.68916	12.3435	8.90405	-1.09576	0.145559	-7.52797	5.15347e-14	4.32955e-12	Down
ME2	5195.76	3823.45	4532.76	0.442316	0.0587573	7.52785	5.15837e-14	4.32955e-12	No Significance
HSPH1	9664.23	7222.74	8484.68	0.42005	0.0558046	7.52715	5.18588e-14	4.33819e-12	No Significance
C1orf115	348.232	641.818	490.071	-0.881338	0.117089	-7.52705	5.18981e-14	4.33819e-12	Down
COL1A2	20637	42427	31164.3	-1.03974	0.138168	-7.52519	5.26447e-14	4.39166e-12	Down
LINC01607	4.07049	12.0944	7.94707	-1.56634	0.208184	-7.52381	5.32044e-14	4.42934e-12	Down
PAK1IP1	1606.72	1191.8	1406.26	0.430662	0.0572502	7.52245	5.37574e-14	4.46633e-12	No Significance
LINC01547	155.301	240.586	196.504	-0.630405	0.0838475	-7.51848	5.54186e-14	4.59504e-12	Down
MICAL2	644.54	1032.77	832.102	-0.67984	0.0904321	-7.51768	5.5755e-14	4.61361e-12	Down
AC079466.1	474.543	305.316	176.378	2.70537	0.360071	7.51342	5.7604e-14	4.75702e-12	Up
GAL3ST4	174.071	305.404	237.522	-0.809567	0.107786	-7.51084	5.87473e-14	4.8417e-12	Down
KLHL23	994.55	626.729	816.846	0.665851	0.088698	7.50694	6.05258e-14	4.97828e-12	Up
SHC1P2	0.930223	3.22043	2.03668	-1.64505	0.219154	-7.50637	6.07906e-14	4.99006e-12	Down
HGSNAT	1147.42	1584.37	1358.53	-0.465103	0.0619655	-7.50584	6.10351e-14	5.00013e-12	No Significance
ABHD8	584.891	801.784	689.678	-0.453797	0.0604634	-7.50531	6.12813e-14	5.0103e-12	No Significance
SV2A	105.21	164.066	133.645	-0.639371	0.085232	-7.50154	6.30741e-14	5.14662e-12	Down
HS3ST3A1	118.374	190.638	153.287	-0.685217	0.091357	-7.50044	6.36054e-14	5.17967e-12	Down
MOB3A	5826.34	8323.15	7032.61	-0.514476	0.0685996	-7.4997	6.39663e-14	5.19875e-12	No Significance
GOLGA7B	42.0022	76.4708	58.6549	-0.86512	0.115412	-7.49594	6.58266e-14	5.33937e-12	Down
AL606491.1	2.16411	4.86319	3.4681	-1.09211	0.14576	-7.49248	6.7585e-14	5.47118e-12	Down
ELOA	2696.5	2191.98	2452.76	0.298421	0.039843	7.48994	6.89061e-14	5.56715e-12	No Significance
MGARP	11.8254	39.3196	15.91	-1.19878	0.160096	-7.4879	6.99826e-14	5.64301e-12	Down
NBL1	719.051	1206.89	954.738	-0.746955	0.0997706	-7.48673	7.06122e-14	5.68262e-12	Down
RCC1	4895.04	3396.01	4170.82	0.527396	0.0704521	7.48589	7.10666e-14	5.708e-12	No Significance
TENM3	99.1114	173.923	135.255	-0.808029	0.107982	-7.48298	7.26582e-14	5.82443e-12	Down
EML1	162.466	254.055	206.715	-0.642567	0.0859063	-7.47986	7.44034e-14	5.95271e-12	Down
DHRS2	707.811	180.168	116.236	1.50758	0.201605	7.47789	7.55249e-14	6.03068e-12	Up
AL844908.1	62.5999	122.269	91.4274	-0.965186	0.129111	-7.47565	7.6821e-14	6.12226e-12	Down
FOXE1	4.84738	46.2478	7.57807	-2.36333	0.316217	-7.47376	7.7937e-14	6.19916e-12	Down
AC104066.3	21.2724	12.3069	16.941	0.784298	0.104968	7.4718	7.9104e-14	6.27937e-12	Up
LRFN5	15.68	29.3158	21.0658	-1.11383	0.149076	-7.47156	7.92513e-14	6.27937e-12	Down
SLC8A1-AS1	4.7901	9.74632	7.18458	-1.00905	0.135222	-7.46219	8.50952e-14	6.72941e-12	Down
PGPEP1L	1.93908	3.22134	2.03342	-1.72699	0.231531	-7.45901	8.71757e-14	6.87229e-12	Down
RAPGEF4	365.943	150.873	210.775	1.05293	0.141164	7.45892	8.72368e-14	6.87229e-12	Up
CHGB	31.8408	152.554	33.4414	-1.37906	0.184901	-7.45836	8.76051e-14	6.88807e-12	Down
HS3ST6	2.34042	8.7421	5.17514	-2.22046	0.298059	-7.44972	9.35416e-14	7.34078e-12	Down
MTHFD2	12341.3	8667.44	10566.4	0.509795	0.0684631	7.44628	9.60125e-14	7.52031e-12	No Significance
AFAP1	434.127	640.273	533.722	-0.559622	0.0752184	-7.43997	1.00709e-13	7.87317e-12	No Significance
THBS2	1594.07	3214.22	2376.81	-1.01173	0.136029	-7.4376	1.02531e-13	8.00031e-12	Down
NEUROD2	3.5481	9.20545	6.28131	-1.34308	0.180596	-7.43695	1.03038e-13	8.02463e-12	Down
SMAD7	567.429	816.353	687.69	-0.523994	0.0704806	-7.43459	1.04896e-13	8.15386e-12	No Significance
ABCE1	5168.86	3974.42	4591.79	0.378914	0.050973	7.43363	1.05657e-13	8.19752e-12	No Significance
ZNF578	9.23308	14.474	11.0716	-0.862477	0.116044	-7.4323	1.06725e-13	8.26472e-12	Down
ANKDD1B	83.4488	44.4492	64.6071	0.903596	0.121592	7.43141	1.0745e-13	8.30521e-12	Up
MS4A4A	2008.87	1138.84	1588.54	0.81868	0.110191	7.42968	1.08862e-13	8.39855e-12	Up
BX284668.2	4.25025	15.9867	7.77211	-1.85616	0.249877	-7.42828	1.10015e-13	8.47157e-12	Down
HTR3E	2.28381	8.83803	4.13004	-1.35248	0.182111	-7.42664	1.1139e-13	8.56135e-12	Down
CD1E	38.839	88.1294	62.6525	-1.18527	0.15964	-7.42461	1.13114e-13	8.66157e-12	Down
UMPS	2123.66	1712.55	1925.04	0.310115	0.0417685	7.42461	1.13116e-13	8.66157e-12	No Significance
VAX1	0.585116	2.78773	1.32833	-2.70555	0.3647	-7.41856	1.18401e-13	9.04939e-12	Down
PARPBP	1016.08	722.642	874.312	0.491372	0.0662949	7.41191	1.24494e-13	9.4974e-12	No Significance
HSD17B4	5000.94	4048.01	4540.55	0.304804	0.0411332	7.41018	1.26127e-13	9.60074e-12	No Significance
KPNA7	1.67101	3.543	2.30318	-1.51591	0.204577	-7.40998	1.26316e-13	9.60074e-12	Down
SUSD4	45.8098	90.4186	67.3615	-0.983208	0.132724	-7.40794	1.28279e-13	9.73189e-12	Down
ENPP1	113.849	181.682	146.621	-0.673733	0.0909595	-7.40696	1.29227e-13	9.78574e-12	Down
USP46	672.899	497.777	588.293	0.433477	0.058534	7.40555	1.30611e-13	9.8723e-12	No Significance
F8A3	17.4348	41.2538	28.9423	-1.24732	0.168436	-7.40529	1.30861e-13	9.87306e-12	Down
LIX1L	1639.03	1982.23	1804.84	-0.274156	0.0370296	-7.4037	1.3244e-13	9.9738e-12	No Significance
AL133492.1	0.854228	3.99067	2.36952	-2.09525	0.283083	-7.40154	1.34618e-13	1.01192e-11	Down
TAFA5	15.6021	36.043	25.4776	-1.20086	0.162291	-7.39941	1.36789e-13	1.02637e-11	Down
AC107294.2	8.95436	12.0652	9.21852	-0.863389	0.116705	-7.39805	1.38196e-13	1.03503e-11	Down
FOXO6	9.82945	20.6783	15.0708	-1.04637	0.141451	-7.39746	1.38819e-13	1.0378e-11	Down
SLC2A13	812.925	500.644	662.054	0.698608	0.0944675	7.39522	1.41176e-13	1.05351e-11	Up
BDKRB2	140.533	244.641	178.12	-1.07483	0.145353	-7.39462	1.41815e-13	1.05585e-11	Down
TNFRSF4	744.018	1303.17	1014.16	-0.808385	0.109323	-7.39444	1.42004e-13	1.05585e-11	Down
CLSTN2	57.0712	104.995	76.0871	-1.09722	0.148434	-7.39198	1.4466e-13	1.07365e-11	Down
AL022322.2	10.7042	18.1962	14.3238	-0.699119	0.094584	-7.39152	1.45162e-13	1.07543e-11	Down
REG4	297.06	76.1369	71.7007	1.73958	0.235433	7.38883	1.48125e-13	1.09541e-11	Up
TMSB15A	14.8692	31.7817	23.0401	-1.11435	0.150846	-7.38732	1.49816e-13	1.10592e-11	Down
CD207	9.73895	14.3627	9.9629	-1.30842	0.17714	-7.38634	1.50926e-13	1.11211e-11	Down
AC126696.1	11.5142	31.5018	21.1707	-1.46802	0.198785	-7.38497	1.52488e-13	1.12161e-11	Down
SLC18A1	15.801	33.1931	24.2036	-1.07023	0.145022	-7.37976	1.58576e-13	1.16352e-11	Down
AP000802.1	0.695093	5.74716	1.58947	-1.79233	0.242875	-7.37961	1.58753e-13	1.16352e-11	Down
PIGR	4582.8	818.437	1317.43	1.12388	0.152307	7.37903	1.59451e-13	1.16655e-11	Up
AL669983.1	43.2593	87.0816	64.431	-1.00316	0.135969	-7.37789	1.60814e-13	1.17443e-11	Down
IER5L	304.176	455.364	377.219	-0.580466	0.0787492	-7.37107	1.6927e-13	1.23398e-11	No Significance
BNC2	102.235	163.065	131.623	-0.671861	0.0911588	-7.37023	1.70334e-13	1.23954e-11	Down
IGDCC4	116.484	188.248	151.155	-0.690139	0.0936844	-7.36664	1.74982e-13	1.27111e-11	Down
FAM216B	18.8241	48.9525	33.38	-1.38236	0.187668	-7.36597	1.75868e-13	1.27529e-11	Down
BICC1	208.4	331.76	267.998	-0.670185	0.0910028	-7.36445	1.77882e-13	1.28762e-11	Down
H2AZ2P1	18.4254	31.1204	24.5587	-0.684451	0.0929701	-7.36205	1.81108e-13	1.30867e-11	Down
AC091078.1	1.94489	5.09814	3.46831	-1.3991	0.190057	-7.36148	1.81881e-13	1.31194e-11	Down
CD9	1387.18	2545.48	1946.78	-0.875735	0.119041	-7.35657	1.88697e-13	1.35872e-11	Down
POLK	1108	832.728	975.01	0.411473	0.0559419	7.35537	1.90403e-13	1.3686e-11	No Significance
POLR1C	2197.67	1645.12	1930.72	0.417651	0.0567913	7.35414	1.92154e-13	1.37877e-11	No Significance
GPRACR	1.32841	2.88783	1.91773	-1.40205	0.190655	-7.35388	1.92528e-13	1.37905e-11	Down
WDR43	3424.63	2708.19	3078.5	0.338411	0.0460307	7.35185	1.95482e-13	1.39776e-11	No Significance
AC009220.1	5.91251	12.1052	8.90434	-0.969121	0.131827	-7.35145	1.96067e-13	1.39951e-11	Down
AC006042.1	15.8074	30.204	22.7627	-0.936115	0.12741	-7.34727	2.02291e-13	1.44143e-11	Down
FGF18	9.90885	17.8214	13.7316	-0.790226	0.107574	-7.34588	2.04403e-13	1.45396e-11	Down
PAK1	3169.03	2257.15	2728.48	0.489335	0.0666168	7.34551	2.04969e-13	1.45546e-11	No Significance
EEF1DP5	4.73427	12.0344	8.26118	-1.32124	0.179889	-7.34475	2.06146e-13	1.46128e-11	Down
LINC01232	338.055	243.548	292.396	0.470931	0.0641417	7.34204	2.10357e-13	1.48856e-11	No Significance
PRODH2	1.92623	7.80122	4.76459	-1.9833	0.270158	-7.34126	2.11589e-13	1.49413e-11	Down
NANOS2	0.994625	4.42951	1.95619	-2.68203	0.365345	-7.34108	2.11871e-13	1.49413e-11	Down
WIPF3	61.4065	107.717	83.7802	-0.807341	0.110028	-7.33758	2.17495e-13	1.53116e-11	Down
MAP1A	231.055	395.63	310.565	-0.774718	0.105589	-7.33711	2.18263e-13	1.53394e-11	Down
OLR1	71.6825	201.1	134.207	-1.48869	0.202915	-7.33651	2.19234e-13	1.53813e-11	Down
SBSN	111.239	437.59	53.8452	-1.88966	0.257666	-7.33376	2.2379e-13	1.56741e-11	Down
EEPD1	480.866	934.214	699.89	-0.958213	0.130688	-7.33206	2.26645e-13	1.5847e-11	Down
AC013643.3	1.3637	3.8271	2.55383	-1.41646	0.193225	-7.33062	2.29084e-13	1.59903e-11	Down
NEK6	2547.11	3992.68	3245.5	-0.648377	0.0884605	-7.32957	2.30897e-13	1.60895e-11	Down
CERCAM	775.577	1316.81	1037.06	-0.76349	0.104205	-7.32683	2.35652e-13	1.6393e-11	Down
AL022323.2	0.620258	3.79334	1.71984	-2.22129	0.303236	-7.3253	2.38365e-13	1.65537e-11	Down
SPTB	36.7357	114.991	25.5948	-1.13063	0.154392	-7.32309	2.4232e-13	1.67999e-11	Down
PITX2	11.8004	28.5079	18.4411	-1.65555	0.226084	-7.32273	2.42984e-13	1.68175e-11	Down
APEX1	11515.6	9178.2	10386.3	0.327302	0.0447114	7.32032	2.47389e-13	1.70936e-11	No Significance
PITX3	1.96955	5.81449	3.82714	-1.46553	0.200226	-7.31939	2.49103e-13	1.71831e-11	Down
FAM110A	663.215	882.581	769.197	-0.411766	0.0562823	-7.31608	2.55316e-13	1.75821e-11	No Significance
HSPD1	25283	19621.3	22547.7	0.365737	0.0500211	7.31167	2.63851e-13	1.81394e-11	No Significance
FCGR3B	143.059	42.1296	64.0887	1.24945	0.171046	7.30479	2.77702e-13	1.90597e-11	Up
AC007743.1	16.1346	41.9758	12.7877	-0.951763	0.130409	-7.29831	2.91398e-13	1.99664e-11	Down
TAMALIN	247.036	364.559	303.814	-0.560447	0.0768213	-7.29546	2.97636e-13	2.03598e-11	No Significance
PPP1R3F	168.534	242.507	204.272	-0.523208	0.071747	-7.2924	3.04475e-13	2.0793e-11	No Significance
LILRA1	272.36	147.488	212.031	0.883888	0.121389	7.28146	3.30227e-13	2.24874e-11	Up
NOX4	67.8512	131.534	98.6178	-0.95525	0.131191	-7.28137	3.30439e-13	2.24874e-11	Down
ATP10A	185.445	320.844	250.86	-0.790714	0.108597	-7.28117	3.30931e-13	2.24874e-11	Down
EXOSC2	2155.41	1740.81	1955.11	0.307804	0.0422893	7.27852	3.37496e-13	2.28956e-11	No Significance
SMOC2	382.508	637.217	505.565	-0.735854	0.101107	-7.27797	3.38885e-13	2.29519e-11	Down
ADGRA2	545.121	865.284	699.8	-0.665774	0.0914871	-7.27724	3.40706e-13	2.30373e-11	Down
PPP2R2C	16.1905	52.7892	22.9984	-1.23245	0.169484	-7.27177	3.54813e-13	2.39388e-11	Down
LINC00658	0.698624	3.19312	1.68666	-1.79377	0.246687	-7.27143	3.55699e-13	2.39388e-11	Down
PBXIP1	4436.48	6022.67	5202.81	-0.441017	0.0606509	-7.2714	3.55789e-13	2.39388e-11	No Significance
SSR4P1	38.5532	58.6741	48.2741	-0.596585	0.0820605	-7.27006	3.59325e-13	2.41371e-11	Down
NOG	9.61866	24.316	16.7193	-1.33908	0.184301	-7.26572	3.71063e-13	2.48848e-11	Down
SLC25A30	932.002	660.477	800.821	0.495463	0.0682069	7.26412	3.75488e-13	2.51406e-11	No Significance
LINC01281	26.2166	59.3331	42.2161	-1.18505	0.163173	-7.26251	3.79962e-13	2.53987e-11	Down
ACTBP7	32.3479	50.0805	40.9149	-0.597424	0.0822752	-7.2613	3.83399e-13	2.55867e-11	Down
LTB	7364.3	13091.9	10131.4	-0.830053	0.114323	-7.26059	3.85406e-13	2.56789e-11	Down
ATRNL1	41.9503	91.9316	66.0975	-1.12897	0.155519	-7.25934	3.88996e-13	2.58761e-11	Down
AIRE	8.66288	27.3389	14.2312	-1.21865	0.16791	-7.25779	3.93475e-13	2.61317e-11	Down
LRP3	174.06	266.774	218.853	-0.61295	0.0844581	-7.25744	3.94485e-13	2.61564e-11	Down
ZSWIM4	451.209	617.616	531.605	-0.451558	0.0622318	-7.25607	3.98496e-13	2.63798e-11	No Significance
CIP2A	1608.22	1150.76	1387.21	0.482389	0.0665257	7.25116	4.13216e-13	2.73102e-11	No Significance
FBXL7	145.548	216.753	179.949	-0.572896	0.0790597	-7.24638	4.28071e-13	2.82465e-11	No Significance
PDE9A	233.604	474.591	350.031	-1.02193	0.141031	-7.24613	4.28834e-13	2.82514e-11	Down
MFAP4	894.137	1598.76	1234.56	-0.838266	0.115691	-7.24571	4.30185e-13	2.8295e-11	Down
DBH	25.7049	51.4079	38.1227	-0.996339	0.137644	-7.23852	4.53609e-13	2.9788e-11	Down
AC025048.4	56.5756	28.2143	42.8735	0.99729	0.137865	7.2338	4.69672e-13	3.07935e-11	Up
ESRRG	13.6357	31.5691	18.1761	-1.45294	0.200871	-7.23321	4.71692e-13	3.08767e-11	Down
NOTCH3	1088.18	1730.6	1398.55	-0.668932	0.0925108	-7.23085	4.79986e-13	3.13696e-11	Down
RNF122	377.51	533.099	452.679	-0.496575	0.0686833	-7.22993	4.83248e-13	3.15325e-11	No Significance
SPSB1	525.811	825.566	670.63	-0.650547	0.0899991	-7.22837	4.8883e-13	3.18461e-11	Down
VEGFC	236.972	323.39	278.723	-0.448637	0.062148	-7.21885	5.24281e-13	3.41015e-11	No Significance
CDHR3	886.083	379.592	641.384	1.22261	0.169379	7.21822	5.26712e-13	3.42054e-11	Up
RPS7P11	282.77	444.627	342.13	-0.850632	0.117858	-7.21742	5.2983e-13	3.43536e-11	Down
PCOLCE-AS1	5.30527	10.417	7.77487	-0.882632	0.122305	-7.21666	5.32798e-13	3.44915e-11	Down
AL034374.1	3.20171	5.65586	4.38738	-0.746115	0.103458	-7.21175	5.52361e-13	3.56433e-11	Down
COL6A2	12090.8	19478.9	15660.2	-0.687982	0.0953974	-7.21174	5.52403e-13	3.56433e-11	Down
AC005237.1	0.46951	2.21679	1.31366	-1.97028	0.273211	-7.21155	5.53196e-13	3.56433e-11	Down
LYN	12721.7	9723.73	11273.3	0.38767	0.0537962	7.20626	5.75083e-13	3.69955e-11	No Significance
MYH16	4.97298	14.2528	7.68281	-0.988043	0.137124	-7.20545	5.78546e-13	3.716e-11	Down
SELENOM	1402.35	2295.15	1833.69	-0.710787	0.0986829	-7.20274	5.90146e-13	3.78459e-11	Down
PPID	1701.6	1392.81	1552.42	0.288182	0.0400333	7.19856	6.08527e-13	3.89638e-11	No Significance
PCDHGA9	18.9653	34.5162	26.4783	-0.849369	0.117997	-7.19821	6.10065e-13	3.90014e-11	Down
EDAR	7.56609	18.5966	12.8952	-1.30514	0.18152	-7.19005	6.4766e-13	4.13405e-11	Down
LINC02593	18.3753	36.2822	27.0266	-0.972799	0.135308	-7.1895	6.50277e-13	4.13911e-11	Down
L1CAM	373.449	672.793	518.07	-0.849317	0.118134	-7.18946	6.5047e-13	4.13911e-11	Down
AC007225.1	3.9039	7.61869	5.69861	-0.934106	0.129949	-7.18827	6.56154e-13	4.16881e-11	Down
RBFOX2	524.83	762.217	639.518	-0.538039	0.0748662	-7.18668	6.6387e-13	4.21131e-11	No Significance
MCCC2	4118.12	3283.73	3715	0.326457	0.0454277	7.18631	6.65656e-13	4.21613e-11	No Significance
RASIP1	251.324	376.644	311.87	-0.582865	0.0811216	-7.18508	6.717e-13	4.24786e-11	No Significance
AC009686.2	10.9825	19.826	15.255	-0.861856	0.119958	-7.18462	6.73948e-13	4.25552e-11	Down
TMEM240	13.2893	20.898	16.9652	-0.615749	0.0857788	-7.17833	7.05672e-13	4.44899e-11	Down
ENPP7P8	1.58788	5.9411	3.69103	-1.90037	0.264834	-7.17571	7.1931e-13	4.52801e-11	Down
CALB1	9.88484	20.4557	14.9919	-1.03482	0.144231	-7.17477	7.243e-13	4.5457e-11	Down
RUNDC3A	44.6262	90.5909	61.7844	-0.827917	0.115393	-7.17476	7.24335e-13	4.5457e-11	Down
FBN1	2026.84	3227.26	2606.79	-0.670938	0.0935678	-7.17061	7.46635e-13	4.67849e-11	Down
LINC01415	55.8366	27.1913	41.9973	1.02862	0.14357	7.16459	7.80178e-13	4.88123e-11	Up
CMBL	292.121	170.489	233.357	0.778881	0.108764	7.16117	7.99906e-13	4.99704e-11	Up
CMC4	0.552548	2.48367	1.48553	-2.6719	0.373298	-7.15754	8.21385e-13	5.12342e-11	Down
IL10	1759.69	866.089	1327.97	1.02263	0.142924	7.15502	8.36609e-13	5.21046e-11	Up
OTUD6B	911.9	709.768	814.245	0.360132	0.050347	7.15299	8.49073e-13	5.28008e-11	No Significance
ZNF662	41.318	62.5317	51.5669	-0.598159	0.0836392	-7.15166	8.57343e-13	5.32344e-11	Down
ZNF614	860.523	618.4	743.547	0.476176	0.0665985	7.14995	8.68064e-13	5.38187e-11	No Significance
AC089998.4	1.01554	3.01755	1.98276	-1.8809	0.263166	-7.14721	8.8557e-13	5.48212e-11	Down
UPP2	3.92786	7.35381	5.58303	-0.915436	0.128092	-7.14672	8.88739e-13	5.49345e-11	Down
WDR36	2636.77	2151.91	2402.52	0.292691	0.0409596	7.14583	8.94517e-13	5.52085e-11	No Significance
FP236383.3	69.1657	11.2311	8.83986	1.79255	0.250892	7.14471	9.01845e-13	5.55772e-11	Up
SMNDC1	2352.83	1963.86	2164.91	0.26014	0.0364123	7.1443	9.04564e-13	5.56612e-11	No Significance
PPIC	343.393	537.287	437.068	-0.645566	0.0903646	-7.14402	9.06432e-13	5.56926e-11	Down
PODN	209.162	408.425	305.431	-0.964318	0.135051	-7.1404	9.30627e-13	5.70937e-11	Down
TCF7	1259.23	2260.8	1743.11	-0.844212	0.118248	-7.13932	9.37941e-13	5.74566e-11	Down
PCCA-DT	258.763	175.357	218.467	0.56038	0.0785123	7.13748	9.50564e-13	5.81431e-11	No Significance
RARB	156.673	226.884	190.594	-0.534884	0.0749433	-7.13719	9.52581e-13	5.81797e-11	No Significance
POU6F2	3.81525	16.8354	4.73516	-1.75781	0.24648	-7.13167	9.91608e-13	6.04734e-11	Down
RBFOX3	7.51529	17.6739	11.3715	-1.00299	0.140657	-7.13076	9.98139e-13	6.07814e-11	Down
NEIL1	829.711	1443.31	1126.16	-0.798558	0.112026	-7.1283	1.01614e-12	6.17856e-11	Down
IQCD	88.0341	156.053	120.896	-0.827089	0.116042	-7.1275	1.02206e-12	6.2054e-11	Down
AC016396.2	2.42214	5.03874	3.68628	-0.999837	0.140314	-7.1257	1.03553e-12	6.2779e-11	Down
CFLAR	14895	10919.3	12974.2	0.447875	0.0628569	7.12531	1.03848e-12	6.2865e-11	No Significance
AC008556.1	18.3759	21.8771	16.3207	-0.974211	0.136789	-7.12202	1.06354e-12	6.42869e-11	Down
MAMSTR	39.2135	61.3625	49.9143	-0.629665	0.0884602	-7.11806	1.09453e-12	6.60628e-11	Down
METAP1	2916.84	2343.06	2639.63	0.315763	0.0443649	7.1174	1.09981e-12	6.6284e-11	No Significance
ARMH4	32.3134	51.9074	41.7798	-0.679811	0.0955488	-7.11481	1.12071e-12	6.74447e-11	Down
IL34	228.914	336.42	280.853	-0.554361	0.0779261	-7.11393	1.12781e-12	6.77726e-11	No Significance
HNRNPC	42268.5	34182.9	38362.1	0.306287	0.043062	7.1127	1.13798e-12	6.82837e-11	No Significance
CRTC1	503.424	676.549	587.066	-0.425611	0.0598489	-7.11143	1.14847e-12	6.87731e-11	No Significance
CD40LG	91.5314	202.443	145.116	-1.14542	0.161071	-7.11131	1.14949e-12	6.87731e-11	Down
FAIM2	79.6589	142.825	110.176	-0.84275	0.118529	-7.11011	1.15953e-12	6.92732e-11	Down
NPAS3	13.8069	23.5607	18.5192	-0.751551	0.105757	-7.10637	1.19133e-12	7.10696e-11	Down
CHSY3	37.9337	63.4941	50.2826	-0.738598	0.10395	-7.10535	1.20022e-12	7.1496e-11	Down
ACTBP11	19.9544	34.9803	27.2138	-0.7786	0.109594	-7.10442	1.20832e-12	7.1874e-11	Down
LINC00862	20.8711	48.3886	34.1656	-1.21003	0.170339	-7.10367	1.21483e-12	7.21565e-11	Down
RASL11A	840.111	1920.26	1361.96	-1.19289	0.167973	-7.1017	1.23234e-12	7.30907e-11	Down
PI16	131.233	253.876	178.303	-1.23684	0.174219	-7.0993	1.2539e-12	7.42626e-11	Down
KLHL34	10.023	17.786	10.9693	-1.05201	0.148213	-7.09796	1.26615e-12	7.48801e-11	Down
RPS15P4	616.01	1057.41	829.261	-0.77848	0.10971	-7.09582	1.28587e-12	7.59365e-11	Down
COL6A1	8717.22	13775	11160.7	-0.660063	0.0930343	-7.09484	1.29504e-12	7.63682e-11	Down
AC016582.1	1.28269	3.1695	2.0779	-1.48305	0.209072	-7.09351	1.30752e-12	7.69934e-11	Down
PCCA	528.038	420.919	476.286	0.326095	0.0459846	7.0914	1.32763e-12	7.80655e-11	No Significance
ETF1	6672.09	5629.39	6168.33	0.24509	0.0345725	7.08918	1.34909e-12	7.91865e-11	No Significance
TMPRSS15	44.7556	47.7898	12.433	-2.15945	0.304623	-7.08892	1.3516e-12	7.91865e-11	Down
CMSS1	2076.13	1532.81	1813.64	0.437555	0.0617249	7.0888	1.35278e-12	7.91865e-11	No Significance
TMPRSS11E	13.4011	55.7834	7.19653	-2.75023	0.387979	-7.0886	1.35478e-12	7.91865e-11	Down
AL391121.1	96.4972	138.071	116.583	-0.507678	0.0716206	-7.08844	1.35634e-12	7.91865e-11	No Significance
AC138932.3	18.8127	29.6203	24.0341	-0.620624	0.0875702	-7.08717	1.36884e-12	7.9803e-11	Down
AC012618.1	30.3746	53.821	41.7022	-0.806514	0.113852	-7.08387	1.40181e-12	8.16094e-11	Down
TMEM52B	18.0415	46.6852	31.88	-1.37206	0.193702	-7.08336	1.40698e-12	8.17943e-11	Down
HMGN2P46	45.8649	83.0458	63.828	-0.853734	0.120536	-7.0828	1.41265e-12	8.20079e-11	Down
NANOG	0.997735	3.40993	2.16313	-1.69609	0.2396	-7.07884	1.45365e-12	8.42685e-11	Down
MIR497HG	34.3316	48.5857	41.2182	-0.497464	0.0702805	-7.07826	1.45973e-12	8.45015e-11	No Significance
RPS2P4	16.5007	29.5732	22.8164	-0.815986	0.115344	-7.07439	1.5011e-12	8.67742e-11	Down
AL009178.2	126.511	71.8128	92.0325	1.19626	0.169146	7.07236	1.52319e-12	8.79273e-11	Up
P2RY8	3112.79	4845.21	3949.77	-0.638309	0.0902922	-7.06937	1.55641e-12	8.97186e-11	Down
SPHK1	754.272	1182.57	961.194	-0.648713	0.0918214	-7.06494	1.60689e-12	9.24985e-11	Down
ECM1	370.863	668.827	514.817	-0.850344	0.120366	-7.06468	1.60985e-12	9.25391e-11	Down
CASP5	135.958	65.6523	101.992	1.04748	0.148352	7.06073	1.65626e-12	9.50738e-11	Up
TMEM233	14.5671	32.829	21.0016	-0.920026	0.13031	-7.06028	1.66166e-12	9.52297e-11	Down
P2RX2	23.4194	48.7655	35.6648	-1.05504	0.149436	-7.06012	1.66361e-12	9.52297e-11	Down
PNMA8B	30.7195	46.5953	38.3895	-0.590906	0.0837003	-7.05978	1.66767e-12	9.5329e-11	Down
PGBD5	109.035	225.32	148.737	-0.808768	0.114599	-7.05737	1.69679e-12	9.68588e-11	Down
ZFP36L1	10462.4	14108.7	12224	-0.431312	0.0611532	-7.05297	1.75133e-12	9.98329e-11	No Significance
COL5A2	2964.76	5614.3	4244.82	-0.921168	0.130611	-7.05276	1.75409e-12	9.98517e-11	Down
SLC6A1	11.0142	21.9439	16.2946	-0.990429	0.140438	-7.05245	1.75794e-12	9.99198e-11	Down
TMEM132E	8.87267	13.8893	10.3049	-0.985922	0.139802	-7.05228	1.76015e-12	9.99198e-11	Down
AL359853.1	1.06441	3.29604	2.14257	-1.61139	0.228542	-7.05073	1.77976e-12	1.00893e-10	Down
MMP2	5085.61	10231.5	7571.73	-1.00851	0.143074	-7.04891	1.80326e-12	1.02085e-10	Down
ELN	369.394	679.804	519.361	-0.879595	0.124863	-7.04449	1.86146e-12	1.05234e-10	Down
CERS4	1281.51	1956.04	1607.39	-0.609942	0.086591	-7.04395	1.86871e-12	1.05498e-10	Down
GCLC	2017.25	1532.81	1783.21	0.395602	0.0561982	7.03941	1.93058e-12	1.08842e-10	No Significance
HAS1	27.654	66.4054	46.3758	-1.27015	0.180535	-7.03549	1.9856e-12	1.1179e-10	Down
TMC1	2.34245	5.00475	3.62867	-1.09073	0.15504	-7.03518	1.99009e-12	1.11889e-10	Down
AC016168.2	48.0472	128.723	87.024	-1.424	0.202615	-7.0281	2.09361e-12	1.17549e-10	Down
DNAI1	2.79051	12.5064	5.34952	-1.48783	0.211708	-7.02775	2.09888e-12	1.17683e-10	Down
XKR3	12.7727	9.09598	4.28498	-1.49756	0.213108	-7.02723	2.10678e-12	1.17965e-10	Down
CBLN1	14.9523	34.7676	24.5256	-1.21118	0.1725	-7.02134	2.19754e-12	1.2288e-10	Down
FMN2	5.98564	42.323	11.8738	-1.90022	0.270783	-7.01752	2.25841e-12	1.26112e-10	Down
C1orf198	721.221	955.268	834.295	-0.404388	0.0576325	-7.01666	2.27241e-12	1.26721e-10	No Significance
AP001057.1	1.20964	4.55224	2.82454	-2.03938	0.290836	-7.01212	2.34737e-12	1.30723e-10	Down
H1-10	3237.7	4752.78	3969.68	-0.553638	0.0789575	-7.01184	2.35196e-12	1.30802e-10	No Significance
EFNB3	15.8988	28.1949	21.8393	-0.8116	0.115764	-7.01081	2.36943e-12	1.31595e-10	Down
IGKV1D-16	50.8895	219.986	34.7498	-1.57568	0.224829	-7.00834	2.41157e-12	1.33754e-10	Down
AC007750.1	8.81034	16.7722	12.6569	-0.910871	0.129984	-7.00758	2.42469e-12	1.34278e-10	Down
HNRNPA1P10	128.141	212.972	169.125	-0.727175	0.103772	-7.00742	2.42757e-12	1.34278e-10	Down
MROH2A	12.9491	49.0272	18.3898	-1.39636	0.199338	-7.00497	2.47031e-12	1.36459e-10	Down
CACNA1G	18.8986	35.985	27.1535	-0.916618	0.130865	-7.00432	2.48185e-12	1.36912e-10	Down
GART	5501.51	4408.93	4973.66	0.319407	0.0456049	7.00379	2.49133e-12	1.37251e-10	No Significance
ST6GAL2	19.482	37.8281	28.3455	-0.952527	0.136026	-7.00252	2.51402e-12	1.38315e-10	Down
RBPMS	536.316	733.902	631.775	-0.452208	0.0646286	-6.99702	2.61473e-12	1.43663e-10	No Significance
AC008677.2	11.4731	21.5191	16.3266	-0.874165	0.124985	-6.99418	2.66813e-12	1.46401e-10	Down
PACSIN1	194.31	366.083	277.298	-0.912976	0.130542	-6.99376	2.67623e-12	1.46649e-10	Down
AC010677.1	18.3582	33.1625	25.5105	-0.821865	0.117541	-6.99217	2.70657e-12	1.48115e-10	Down
ARL5C	0.803163	3.28403	1.76749	-1.70552	0.243945	-6.9914	2.72161e-12	1.48596e-10	Down
SORCS1	30.6027	64.5143	46.9863	-1.07704	0.154054	-6.99135	2.7226e-12	1.48596e-10	Down
MYBL1	588.025	1114.23	842.247	-0.922186	0.131923	-6.99032	2.74254e-12	1.49485e-10	Down
METRN	254.873	364.914	308.037	-0.51717	0.0739884	-6.98988	2.75119e-12	1.49758e-10	No Significance
SNHG18	45.1974	74.0821	59.1524	-0.711923	0.101905	-6.98616	2.82513e-12	1.53578e-10	Down
KIF23	1777.24	1370.54	1580.75	0.374529	0.0536246	6.98428	2.86322e-12	1.55443e-10	No Significance
CCL21	4341.04	11062.6	7588.39	-1.34959	0.193337	-6.9805	2.9413e-12	1.59471e-10	Down
WWC2-AS2	5.88074	10.4776	8.10161	-0.725233	0.103909	-6.97953	2.96179e-12	1.6037e-10	Down
CA1	216.622	15.5158	13.6806	2.10556	0.301743	6.97797	2.99469e-12	1.61938e-10	Up
RFTN1	9969.17	14570.9	12192.4	-0.547502	0.0785397	-6.97102	3.14645e-12	1.69921e-10	No Significance
KIF26A	75.3217	116.952	95.4346	-0.625828	0.0898613	-6.96437	3.29866e-12	1.77907e-10	Down
ABCC3	660.936	1049.61	848.714	-0.667072	0.0957908	-6.96384	3.31122e-12	1.7835e-10	Down
IFITM3P6	62.5834	93.5192	77.5293	-0.579908	0.0832991	-6.96176	3.36057e-12	1.80771e-10	No Significance
GLO1	6172.18	4752.17	5486.14	0.377164	0.0541824	6.96101	3.37845e-12	1.81495e-10	No Significance
CLSTN3	2642.96	3479.15	3046.95	-0.396423	0.0569625	-6.95936	3.41824e-12	1.83392e-10	No Significance
CRB3	233.74	115.482	176.607	1.01754	0.146256	6.95724	3.4701e-12	1.85931e-10	Up
TPTEP1	68.9497	117.22	92.2703	-0.764813	0.109943	-6.95643	3.49013e-12	1.86761e-10	Down
IREB2	2908.19	2402.61	2663.93	0.275066	0.0395452	6.95573	3.50753e-12	1.87447e-10	No Significance
RARRES2P1	0.42749	2.40665	1.38368	-2.19132	0.315177	-6.95267	3.58428e-12	1.913e-10	Down
PNPT1	1983.28	1545.36	1771.71	0.359531	0.0517169	6.95191	3.60375e-12	1.92089e-10	No Significance
AC005840.3	4.05289	7.06461	5.25983	-0.944584	0.135937	-6.94868	3.68708e-12	1.96276e-10	Down
PARP4	4118.72	3147.29	3649.39	0.387937	0.0558383	6.94751	3.71784e-12	1.97657e-10	No Significance
ODAPH	7.24449	14.3735	10.6887	-0.983887	0.141621	-6.9473	3.72332e-12	1.97692e-10	Down
ARHGAP23	403.118	598.419	497.473	-0.568788	0.0818922	-6.94557	3.76943e-12	1.99882e-10	No Significance
SMOX	175.632	262.778	217.735	-0.579597	0.0834932	-6.94184	3.87019e-12	2.0496e-10	No Significance
COL8A1	232.516	533.876	378.111	-1.19876	0.172714	-6.94071	3.90127e-12	2.06218e-10	Down
S1PR3	598.031	923.84	755.438	-0.627445	0.0904019	-6.94061	3.90399e-12	2.06218e-10	Down
NOTUM	7.69253	15.1898	11.3147	-0.96858	0.139582	-6.93914	3.9449e-12	2.08111e-10	Down
SUCLA2	1727.06	1354.47	1547.05	0.35015	0.0504677	6.9381	3.97413e-12	2.09312e-10	No Significance
PALD1	1098.34	1868.51	1470.43	-0.766481	0.110478	-6.93786	3.98077e-12	2.09312e-10	Down
SYCE1L	84.9822	130.157	106.807	-0.612792	0.0883268	-6.93778	3.98297e-12	2.09312e-10	Down
PRMT5	2989.96	2269.71	2641.99	0.397667	0.0573386	6.93542	4.05002e-12	2.12564e-10	No Significance
TPSB2	112.002	331.099	184.097	-1.21944	0.175931	-6.93134	4.16868e-12	2.18513e-10	Down
EMILIN1	2576.85	4067.81	3297.17	-0.658529	0.0950108	-6.9311	4.17581e-12	2.18607e-10	Down
EIF3CL	70.2698	120.811	94.6878	-0.772994	0.111552	-6.92942	4.22556e-12	2.2093e-10	Down
CR382285.1	3.33279	6.94388	5.0774	-0.985759	0.142264	-6.92906	4.23646e-12	2.21217e-10	Down
GAS1	431.47	753.595	587.097	-0.804455	0.116131	-6.92716	4.29386e-12	2.2393e-10	Down
GCK	7.29112	13.3704	10.2282	-0.870208	0.125637	-6.9264	4.31697e-12	2.24849e-10	Down
HACD1	259.242	122.177	193.023	1.08362	0.156484	6.92479	4.36637e-12	2.27134e-10	Up
CTRC	4.83127	13.8153	7.56954	-1.07971	0.155929	-6.92435	4.37996e-12	2.27553e-10	Down
PI4K2B	1783.38	1403.98	1600.08	0.344468	0.0497517	6.92374	4.39869e-12	2.28237e-10	No Significance
UBL5P2	17.9899	32.5111	25.0055	-0.808104	0.116767	-6.92065	4.49572e-12	2.32977e-10	Down
TNFRSF9	1155.52	1778.33	1456.41	-0.622014	0.0899133	-6.91793	4.583e-12	2.372e-10	Down
ARRDC4	508.744	736.535	618.796	-0.534698	0.0772945	-6.91767	4.59124e-12	2.37328e-10	No Significance
AP002414.4	11.2142	19.2654	15.1039	-0.745786	0.107841	-6.91563	4.65792e-12	2.40472e-10	Down
AC006262.1	2.23444	6.40586	4.24976	-1.51559	0.219202	-6.91413	4.70743e-12	2.42722e-10	Down
RPL13AP2	16.404	29.4426	22.7033	-0.810667	0.117259	-6.91351	4.72818e-12	2.43487e-10	Down
ZNF98	1.69455	4.58786	2.65154	-1.45752	0.21085	-6.91262	4.75775e-12	2.44443e-10	Down
KIF25	21.6828	38.3776	29.7485	-0.816095	0.118059	-6.9126	4.75866e-12	2.44443e-10	Down
GAPDHP51	0.520371	2.5357	1.49403	-2.15936	0.312481	-6.91039	4.83311e-12	2.47956e-10	Down
PARVA	527.591	758.574	639.185	-0.523157	0.0757124	-6.90979	4.85373e-12	2.48704e-10	No Significance
AP001626.1	1.73748	4.22917	2.67855	-1.72434	0.249589	-6.9087	4.89122e-12	2.50182e-10	Down
LINC01638	3.8017	10.1905	6.88828	-1.41608	0.204974	-6.9086	4.89477e-12	2.50182e-10	Down
GPR1	26.7842	49.943	37.9728	-0.900289	0.130358	-6.9063	4.9747e-12	2.53951e-10	Down
IGFL2-AS1	1.13238	2.3367	1.39989	-2.09614	0.303548	-6.90546	5.00417e-12	2.55138e-10	Down
CXCL14	1031.14	2170.05	1581.38	-1.07341	0.155502	-6.90291	5.09495e-12	2.59444e-10	Down
PLAC9	123.126	203.931	162.165	-0.727185	0.105377	-6.90076	5.17253e-12	2.63068e-10	Down
LCK	3681.5	5702.64	4657.97	-0.63137	0.091508	-6.89962	5.21425e-12	2.64862e-10	Down
SMYD2	2210.37	1721.17	1974.03	0.361005	0.0523374	6.89766	5.28664e-12	2.68207e-10	No Significance
MN1	57.8031	100.198	78.2851	-0.790109	0.114585	-6.89538	5.37229e-12	2.72216e-10	Down
RPL18AP3	1661.26	2820.36	2221.25	-0.763214	0.110718	-6.8933	5.45121e-12	2.75874e-10	Down
CD248	750.901	1258.12	995.952	-0.744179	0.108045	-6.88766	5.6718e-12	2.86684e-10	Down
AC099789.1	9.74144	20.9523	14.2192	-1.40228	0.2036	-6.88743	5.68078e-12	2.86785e-10	Down
KLF7	387.73	570.788	476.17	-0.556896	0.0808775	-6.88567	5.75145e-12	2.89996e-10	No Significance
TMCC1-AS1	265.338	176.57	222.452	0.584227	0.0848845	6.88261	5.87659e-12	2.95942e-10	No Significance
MRPL3	5330.04	4143.44	4756.76	0.363264	0.0527904	6.88125	5.93302e-12	2.98418e-10	No Significance
LINC02201	3.43404	11.4682	4.69251	-1.34064	0.194859	-6.88003	5.98395e-12	3.00611e-10	Down
CHST6	34.5516	65.0393	49.281	-0.907714	0.131966	-6.87838	6.05369e-12	3.03743e-10	Down
FGFR1	1712.37	2515.3	2100.29	-0.55437	0.0806072	-6.87743	6.09438e-12	3.05357e-10	No Significance
LAMA4	1165.88	1766.65	1456.13	-0.599358	0.0871505	-6.87728	6.10074e-12	3.05357e-10	Down
AC092756.1	3.10931	6.60619	4.79874	-1.06391	0.154708	-6.87692	6.11605e-12	3.0575e-10	Down
RPS19P7	12.2839	24.521	18.196	-0.98832	0.143784	-6.87364	6.2583e-12	3.12481e-10	Down
NPAS2	137.223	204.615	169.782	-0.57297	0.0833766	-6.87208	6.32736e-12	3.15545e-10	No Significance
HSPB1P1	37.0351	64.3453	50.2294	-0.791764	0.115238	-6.87067	6.39004e-12	3.18284e-10	Down
AL022323.3	1.98479	4.50614	3.20292	-1.09726	0.159761	-6.8681	6.50604e-12	3.23669e-10	Down
IGHV3-71	6.95555	19.2617	12.901	-1.4795	0.215447	-6.86712	6.55097e-12	3.2551e-10	Down
ABCA3	280.959	457.697	366.346	-0.703205	0.10245	-6.86388	6.70166e-12	3.32595e-10	Down
GLI2	46.4126	75.1206	60.2822	-0.687344	0.100175	-6.86143	6.81759e-12	3.37601e-10	Down
AC016168.1	16.7893	48.769	32.2396	-1.53578	0.223829	-6.8614	6.81897e-12	3.37601e-10	Down
MSRA	489.155	652.274	567.962	-0.41382	0.0603194	-6.86048	6.86285e-12	3.39285e-10	No Significance
FBP2	12.3047	71.4205	17.7373	-1.619	0.235994	-6.86034	6.86952e-12	3.39285e-10	Down
RGPD3	6.72601	9.59425	7.56798	-0.724921	0.105673	-6.86005	6.88365e-12	3.39574e-10	Down
P3H4	247.173	374.708	308.789	-0.598551	0.0872575	-6.85959	6.90591e-12	3.40263e-10	Down
FAP	352.106	653.379	497.659	-0.891731	0.130013	-6.85876	6.94585e-12	3.41821e-10	Down
FZD10	19.4672	34.3404	26.6529	-0.813622	0.118689	-6.85507	7.12772e-12	3.50351e-10	Down
NUDT4	2860.15	2135.82	2510.21	0.421181	0.0614566	6.85331	7.21612e-12	3.54213e-10	No Significance
FO393411.1	164.166	274.438	217.441	-0.737873	0.107669	-6.85316	7.22355e-12	3.54213e-10	Down
PPIAP68	0.453698	2.10149	1.24979	-2.05481	0.299937	-6.85081	7.34337e-12	3.59659e-10	Down
PCDHGB8P	8.43607	16.6239	12.3918	-0.952577	0.139082	-6.84901	7.43603e-12	3.63763e-10	Down
TTC23	196.621	256.811	225.7	-0.38564	0.0563081	-6.84875	7.44975e-12	3.64e-10	No Significance
LINC00885	295.151	118.17	209.647	1.31903	0.19263	6.84747	7.5167e-12	3.66835e-10	Up
ZNF22	2158.35	1718.14	1945.67	0.328779	0.0480203	6.84667	7.55893e-12	3.68457e-10	No Significance
CBLIF	1.91808	2.6922	1.02904	-2.25492	0.329362	-6.84633	7.57709e-12	3.68905e-10	Down
SH3GL3	3.15166	11.1096	6.04683	-1.54467	0.225653	-6.84533	7.63015e-12	3.71047e-10	Down
PRR29-AS1	2.26916	5.21955	3.69457	-1.07111	0.156511	-6.84367	7.71897e-12	3.74923e-10	Down
RHBDD2	1475.36	1847.96	1655.37	-0.324471	0.0474183	-6.84275	7.76873e-12	3.76893e-10	No Significance
EXOC3L4	202.989	374.894	286.041	-0.885256	0.129387	-6.84194	7.81277e-12	3.78583e-10	Down
TSPAN11	308.984	558.26	429.416	-0.852425	0.124618	-6.8403	7.90266e-12	3.82487e-10	Down
SIM1	21.7552	40.4204	8.69036	-1.61856	0.23667	-6.83887	7.98228e-12	3.85886e-10	Down
C5orf60	1.06264	4.0662	2.19462	-1.55083	0.226814	-6.83744	8.06185e-12	3.89274e-10	Down
CDON	90.2904	135.691	112.224	-0.584847	0.0855619	-6.83536	8.1798e-12	3.94425e-10	No Significance
BEAN1	28.669	58.6652	38.4586	-0.770576	0.112736	-6.83522	8.18775e-12	3.94425e-10	Down
ADPGK	5010.51	4209.9	4623.72	0.25069	0.0366819	6.83415	8.24916e-12	3.96917e-10	No Significance
PIM2	29960.6	19978.1	25137.8	0.58462	0.0855821	6.83111	8.42624e-12	4.04963e-10	No Significance
IGHV3-11	186.671	393.237	260.57	-1.52489	0.223263	-6.83003	8.48986e-12	4.07247e-10	Down
PNLIPRP1	0.421821	3.20716	1.76749	-3.01424	0.441326	-6.82996	8.49361e-12	4.07247e-10	Down
SORD	821.838	582.746	706.327	0.495635	0.0726088	6.82611	8.72488e-12	4.17847e-10	No Significance
MARS2	833.772	617.294	729.186	0.433518	0.0635111	6.82586	8.73999e-12	4.17879e-10	No Significance
OLFM4	587.745	67.9853	26.0883	1.91555	0.280636	6.82576	8.7459e-12	4.17879e-10	Up
DOK6	27.3678	41.6396	34.2629	-0.602029	0.0882033	-6.82547	8.76404e-12	4.18259e-10	Down
INHBA	321.249	696.987	502.778	-1.11744	0.163735	-6.8247	8.81092e-12	4.20008e-10	Down
BFSP2-AS1	26.0738	51.7116	38.4601	-0.987864	0.144796	-6.82246	8.94961e-12	4.26124e-10	Down
ACTBP1	5.83711	10.582	8.12948	-0.762325	0.111751	-6.82161	9.00238e-12	4.2814e-10	Down
C8orf37-AS1	27.019	29.8544	23.0108	-0.848705	0.124436	-6.82042	9.07769e-12	4.31222e-10	Down
NOBOX	0.380615	2.52687	1.41753	-2.73969	0.40187	-6.81735	9.27348e-12	4.40013e-10	Down
PACS1	4286.36	5750.96	4993.95	-0.423918	0.0621948	-6.81597	9.36276e-12	4.43736e-10	No Significance
PTGFRN	391.257	618.459	501.024	-0.659752	0.0968587	-6.81149	9.65939e-12	4.57267e-10	Down
TMEM177	458.05	372.876	416.9	0.297499	0.0436908	6.8092	9.81433e-12	4.64066e-10	No Significance
FAM180B	7.33049	13.5019	10.312	-0.849674	0.124801	-6.80825	9.87954e-12	4.66544e-10	Down
MT-TS1	6.83595	23.2419	12.3037	-1.41329	0.20759	-6.8081	9.88946e-12	4.66544e-10	Down
RHBDF1	219.382	306.077	261.267	-0.478839	0.0703418	-6.80733	9.94285e-12	4.68524e-10	No Significance
INSRR	9.35761	18.1419	13.6016	-0.91599	0.134574	-6.80661	9.9923e-12	4.70314e-10	Down
VASH2	538.49	283.776	415.431	0.923212	0.135712	6.80273	1.02654e-11	4.82613e-10	Up
HEG1	1492.15	2151.6	1810.75	-0.527871	0.0776028	-6.80221	1.03026e-11	4.8336e-10	No Significance
AP001024.1	34.009	55.8587	44.5652	-0.693954	0.102019	-6.80218	1.03048e-11	4.8336e-10	Down
ARHGAP26-AS1	0.918281	3.12055	1.98225	-1.79096	0.263518	-6.79636	1.07299e-11	5.02726e-10	Down
TLR8-AS1	24.2249	21.8171	8.8556	-1.48224	0.218155	-6.79444	1.08737e-11	5.08881e-10	Down
Z95114.1	1.64767	5.46571	3.1075	-1.36624	0.201113	-6.79341	1.09512e-11	5.11925e-10	Down
ZNF750	15.5043	59.7269	12.36	-1.08822	0.160214	-6.79225	1.10399e-11	5.15486e-10	Down
LMF1	360.381	487.483	421.787	-0.435682	0.0641581	-6.79077	1.11539e-11	5.20217e-10	No Significance
KCNJ6-AS1	0.273016	2.95897	1.07748	-2.71623	0.400156	-6.78794	1.13749e-11	5.29919e-10	Down
FOXC1	685.518	390.41	542.943	0.81208	0.119654	6.78692	1.14551e-11	5.33051e-10	Up
NDUFB4P11	8.44544	15.9567	12.0743	-0.923126	0.136042	-6.78561	1.15598e-11	5.37313e-10	Down
ZNF205	99.8516	140.12	119.306	-0.485726	0.0716127	-6.78268	1.17963e-11	5.47641e-10	No Significance
RGS8	64.3414	91.4076	49.6215	-1.62369	0.239392	-6.78253	1.18086e-11	5.47641e-10	Down
AC099786.2	0.357143	3.8636	1.01531	-2.83628	0.418289	-6.78066	1.1963e-11	5.54174e-10	Down
SNCB	10.9808	23.2561	16.9113	-1.08235	0.159666	-6.77883	1.21156e-11	5.60608e-10	Down
COL5A1	3750.8	7415.7	5521.41	-0.983346	0.145066	-6.77862	1.2133e-11	5.60783e-10	Down
HEATR6	781.357	577.026	682.639	0.436511	0.0644082	6.77726	1.22481e-11	5.65463e-10	No Significance
LINGO1	55.0698	88.4117	71.1782	-0.674432	0.0995279	-6.7763	1.23289e-11	5.68554e-10	Down
MIPEP	721.933	578.011	652.401	0.320912	0.0473595	6.77609	1.23476e-11	5.68778e-10	No Significance
DNAH2	19.8008	39.7346	29.4313	-0.985999	0.145524	-6.77552	1.23963e-11	5.70384e-10	Down
PLRG1	2880.02	2471.18	2682.5	0.220561	0.0325553	6.77497	1.24434e-11	5.71907e-10	No Significance
CCIN	3.67944	7.04031	5.30317	-0.906841	0.133892	-6.77292	1.26209e-11	5.79418e-10	Down
CYB5R2	2753.07	1550.58	2172.11	0.828082	0.122273	6.7724	1.26659e-11	5.80236e-10	Up
AC007336.3	0.740875	2.24136	1.4658	-1.54784	0.228551	-6.77239	1.2667e-11	5.80236e-10	Down
AC112196.1	5.20439	12.2773	8.62148	-1.22827	0.181402	-6.771	1.27893e-11	5.85187e-10	Down
SORCS3	5.67371	32.8713	9.92818	-2.08726	0.308278	-6.7707	1.28159e-11	5.85751e-10	Down
FAM102A	4940.39	6745.67	5812.57	-0.449273	0.0663767	-6.76853	1.30094e-11	5.93931e-10	No Significance
MYMX	13.6235	22.6454	17.9822	-0.713903	0.105495	-6.76717	1.31328e-11	5.98901e-10	Down
TNRC18P3	1.97119	5.10713	3.48625	-1.29643	0.191648	-6.76461	1.33667e-11	6.08891e-10	Down
ZWILCH	1510.96	1202.62	1361.99	0.328986	0.0486354	6.76434	1.33921e-11	6.09369e-10	No Significance
ADARB1	710.788	1102.89	900.223	-0.633435	0.0936518	-6.76373	1.34486e-11	6.11263e-10	Down
TPBG	222.069	328.811	273.639	-0.564894	0.0835287	-6.76287	1.3528e-11	6.14193e-10	No Significance
PSAT1	1834	1080.41	1469.92	0.763459	0.112903	6.76207	1.36037e-11	6.16945e-10	Up
ELL2	4864.42	3154.44	4038.28	0.62474	0.0924088	6.76061	1.37408e-11	6.21834e-10	Up
SHISAL1	74.5237	122.96	97.9247	-0.71984	0.106476	-6.7606	1.37418e-11	6.21834e-10	Down
NEFL	4.98716	10.8539	7.45776	-1.34551	0.199088	-6.75836	1.39558e-11	6.30823e-10	Down
FP565260.3	70.2787	137.887	102.942	-0.971813	0.143818	-6.75726	1.40628e-11	6.33721e-10	Down
AL132708.1	2.90578	12.5928	7.58582	-2.10397	0.311364	-6.75726	1.4063e-11	6.33721e-10	Down
TGIF1	2992.73	2079.04	2551.3	0.525382	0.0777511	6.75722	1.40662e-11	6.33721e-10	No Significance
C18orf54	739.137	543.598	644.667	0.442445	0.0655043	6.75444	1.43387e-11	6.45289e-10	No Significance
PCDHB11	5.8256	10.9353	8.29421	-0.871824	0.12911	-6.75255	1.45273e-11	6.53059e-10	Down
PLAU	2233.17	3457.01	2824.44	-0.630312	0.0933503	-6.75212	1.45703e-11	6.54275e-10	Down
AC131649.2	9.55535	21.8977	15.5183	-1.16764	0.172945	-6.75149	1.4633e-11	6.56256e-10	Down
FAM43B	9.7826	21.3361	15.3644	-1.11785	0.165574	-6.75136	1.46464e-11	6.56256e-10	Down
VPS36	2400.16	1965.66	2190.24	0.287459	0.0425798	6.75108	1.46751e-11	6.56825e-10	No Significance
ARHGEF37	115.727	213.513	162.97	-0.88451	0.131097	-6.74696	1.5097e-11	6.74973e-10	Down
NOL11	3464.36	2896.29	3189.91	0.258181	0.0382707	6.74617	1.51797e-11	6.77932e-10	No Significance
NFXL1	443.148	352.767	399.483	0.326774	0.0484412	6.7458	1.52185e-11	6.78926e-10	No Significance
SRPK1	4253.94	3446.32	3863.76	0.303582	0.0450206	6.74318	1.54953e-11	6.90524e-10	No Significance
AQP4-AS1	1.63101	8.6216	2.96072	-1.7421	0.258461	-6.74029	1.58074e-11	7.03668e-10	Down
WBP1P1	6.02555	12.3024	9.05804	-0.986238	0.146335	-6.7396	1.58818e-11	7.06216e-10	Down
GFRA1	122.574	250.808	184.527	-1.03241	0.153202	-6.7389	1.59588e-11	7.08873e-10	Down
MYL9	2429.08	3734.4	3059.72	-0.620405	0.0920968	-6.73644	1.62316e-11	7.20207e-10	Down
CLINT1	7012.08	5331.67	6200.23	0.395168	0.058725	6.72912	1.7069e-11	7.56548e-10	No Significance
MXRA5	1834.97	3308.36	2546.81	-0.850278	0.12643	-6.72528	1.75259e-11	7.75962e-10	Down
LTK	287.216	178.357	185.633	0.983241	0.146215	6.72462	1.76048e-11	7.78616e-10	Up
ADM2	233.285	378.312	303.351	-0.696883	0.103691	-6.7208	1.80733e-11	7.98203e-10	Down
AC092127.1	1.59424	4.28438	2.89392	-1.34214	0.199702	-6.72069	1.80866e-11	7.98203e-10	Down
ELOVL7	558.504	285.838	426.772	0.965363	0.143669	6.71936	1.82528e-11	8.04673e-10	Up
POU6F1	251.524	373.866	310.63	-0.571714	0.0851445	-6.71463	1.88545e-11	8.30307e-10	No Significance
TYRO3	89.0374	145.883	116.501	-0.710999	0.105908	-6.71334	1.90219e-11	8.36779e-10	Down
AP3B2	19.7588	33.474	21.6795	-0.85308	0.127085	-6.71269	1.9107e-11	8.39362e-10	Down
FKBP9	738.566	1020.82	874.929	-0.466248	0.0694593	-6.71254	1.91264e-11	8.39362e-10	No Significance
MARVELD1	580.023	833.468	702.468	-0.522375	0.0778222	-6.71242	1.91419e-11	8.39362e-10	No Significance
EGFLAM	227.413	324.668	274.399	-0.514263	0.0766259	-6.71135	1.92834e-11	8.44661e-10	No Significance
FAM131B	28.1282	44.8598	36.2116	-0.677124	0.1009	-6.71084	1.93504e-11	8.46693e-10	Down
CACNG5	2.38365	7.84297	5.02119	-1.67946	0.250285	-6.71021	1.94345e-11	8.49467e-10	Down
CHADL	28.3826	42.01	34.9664	-0.559406	0.083389	-6.70839	1.96785e-11	8.59217e-10	No Significance
ICE2	2014.11	1669.89	1847.81	0.269894	0.0402336	6.70818	1.9707e-11	8.5955e-10	No Significance
ADGRB2	78.6533	133.965	105.376	-0.767395	0.114462	-6.70436	2.02293e-11	8.81393e-10	Down
PDPN	1067.95	1863.04	1452.08	-0.802807	0.119771	-6.70284	2.04401e-11	8.89634e-10	Down
ASPN	169.165	355.27	196.024	-1.21945	0.181984	-6.7009	2.07136e-11	9.00042e-10	Down
NIPA2	2903.82	2203.38	2565.42	0.397937	0.0593862	6.70084	2.07231e-11	9.00042e-10	No Significance
CUX2	106.361	191.305	115.863	-1.34977	0.201505	-6.69846	2.10629e-11	9.13833e-10	Down
P4HA2	482.93	825.352	648.363	-0.772405	0.115315	-6.69823	2.10962e-11	9.1431e-10	Down
DPP3P2	0.449393	1.86905	1.13527	-1.77687	0.265333	-6.69673	2.13133e-11	9.22746e-10	Down
SLC22A3	245.054	429.013	333.929	-0.808221	0.120692	-6.69654	2.13407e-11	9.22958e-10	Down
TGM6	0.253761	3.36077	1.36833	-3.20927	0.479273	-6.69612	2.14025e-11	9.23727e-10	Down
FBN3	4.0725	18.7326	7.15496	-1.32988	0.198605	-6.69611	2.14035e-11	9.23727e-10	Down
SDK1-AS1	2.69214	5.13567	3.87267	-0.865921	0.129323	-6.69582	2.14464e-11	9.24604e-10	Down
CYP2T1P	19.3631	28.782	23.9136	-0.554465	0.0828542	-6.69206	2.20055e-11	9.47716e-10	No Significance
VANGL2	326.659	512.385	416.388	-0.649015	0.0970121	-6.69004	2.23105e-11	9.59843e-10	Down
CABYR	24.7549	40.9278	32.5685	-0.713737	0.106737	-6.68687	2.27999e-11	9.79871e-10	Down
PPP1R13L	235.658	325.851	279.232	-0.466089	0.069707	-6.6864	2.2872e-11	9.81939e-10	No Significance
TSR1	2303.58	1825.2	2072.46	0.335582	0.0501917	6.686	2.29347e-11	9.83605e-10	No Significance
CDC123	5381.55	4290.46	4854.42	0.326891	0.0488984	6.6851	2.30769e-11	9.88668e-10	No Significance
KCTD16	6.08415	13.1932	8.57593	-0.878807	0.131486	-6.68368	2.33022e-11	9.97282e-10	Down
NOL4L	424.14	606.515	512.25	-0.515659	0.0771556	-6.68336	2.33519e-11	9.98366e-10	No Significance
IGLV3-12	7.15233	44.9452	6.64607	-1.53305	0.229406	-6.68268	2.34609e-11	1.00198e-09	Down
GAPDHP76	1.42423	3.44683	2.4014	-1.20842	0.18084	-6.68223	2.35328e-11	1.00401e-09	Down
PRELID1P5	21.0188	35.6178	28.0719	-0.742427	0.111128	-6.68084	2.37576e-11	1.01255e-09	Down
LINC02731	8.35993	14.7551	11.4496	-0.810974	0.121436	-6.67818	2.41935e-11	1.03006e-09	Down
GRIA3	19.293	35.0859	26.923	-0.864667	0.129483	-6.67785	2.42477e-11	1.03048e-09	Down
PALB2	923.437	777.649	853.003	0.246968	0.0369833	6.67781	2.42536e-11	1.03048e-09	No Significance
AC129492.4	1.82648	4.07211	2.9114	-1.0001	0.149783	-6.67696	2.43943e-11	1.03538e-09	Down
ADAMTS3	36.316	61.7488	45.0247	-0.584436	0.0875517	-6.67533	2.46683e-11	1.04593e-09	No Significance
NPNT	219.466	405.8	287.908	-0.71763	0.107537	-6.67336	2.50015e-11	1.05896e-09	Down
UTP4	3148.7	2455.19	2813.65	0.358872	0.0537821	6.6727	2.51142e-11	1.06264e-09	No Significance
SNUPN	1036.08	847.513	944.978	0.290095	0.0434816	6.67168	2.529e-11	1.06898e-09	No Significance
PIANP	30.435	53.5723	38.2829	-0.604697	0.090689	-6.6678	2.5966e-11	1.09642e-09	Down
COL5A3	612.384	1034.42	816.279	-0.756015	0.113402	-6.6667	2.61612e-11	1.10353e-09	Down
PAK2	8445.58	6739.69	7621.42	0.325395	0.0488204	6.66516	2.64382e-11	1.11407e-09	No Significance
OIP5	501.681	359.745	433.108	0.479766	0.0719921	6.66415	2.66205e-11	1.12045e-09	No Significance
B3GNT9	196.991	269.975	232.251	-0.451862	0.0678062	-6.66402	2.66443e-11	1.12045e-09	No Significance
AC010931.1	3.6628	7.93916	5.72882	-1.0455	0.157077	-6.65595	2.81479e-11	1.18247e-09	Down
CYP2E1	50.628	74.0209	57.4478	-0.818554	0.122986	-6.65564	2.8207e-11	1.18374e-09	Down
SHISA9	2.00413	6.90709	3.62574	-1.62828	0.24466	-6.65528	2.82752e-11	1.18539e-09	Down
PRR29	87.4419	121.309	103.804	-0.473243	0.0711345	-6.65278	2.87603e-11	1.2045e-09	No Significance
SLC22A11	1.96534	5.67406	3.75712	-1.46941	0.220887	-6.65231	2.88521e-11	1.20711e-09	Down
PMS1	1107.93	926.344	1020.2	0.257224	0.038674	6.65108	2.90948e-11	1.21603e-09	No Significance
AP003555.1	2.62744	5.88251	4.20005	-1.09213	0.164211	-6.65078	2.91537e-11	1.21725e-09	Down
AC022146.2	4.79466	9.68006	7.15492	-1.01167	0.152145	-6.64935	2.94393e-11	1.22793e-09	Down
PTGES3	18340.6	14899.1	16677.9	0.299767	0.0450956	6.64736	2.98387e-11	1.24332e-09	No Significance
RAP1GDS1	2946.39	2370.87	2668.34	0.313261	0.0471381	6.64561	3.01967e-11	1.25696e-09	No Significance
EBF4	133.464	191.368	161.439	-0.519596	0.0782076	-6.64381	3.05684e-11	1.27061e-09	No Significance
IL5RA	44.1914	100.189	31.9367	-1.18766	0.178765	-6.64372	3.05865e-11	1.27061e-09	Down
LINC00670	15.1615	4.51703	10.0189	1.75417	0.264042	6.64351	3.06292e-11	1.2711e-09	Up
POTEKP	8.42238	16.6979	12.4205	-0.962067	0.144892	-6.63988	3.13938e-11	1.30151e-09	Down
CLPX	2333.41	2013.92	2179.06	0.212283	0.0319756	6.63892	3.15995e-11	1.30872e-09	No Significance
ALG2	2286.59	1832.66	2067.29	0.31885	0.0480288	6.63873	3.16399e-11	1.30907e-09	No Significance
AL033543.1	4.39537	9.72826	6.97183	-1.11474	0.167934	-6.63795	3.18067e-11	1.31465e-09	Down
AC111182.1	5.50497	10.1157	7.73252	-0.910569	0.137186	-6.63749	3.19078e-11	1.3175e-09	Down
EEF1DP1	69.3744	111.098	89.5321	-0.669768	0.100934	-6.63569	3.22988e-11	1.3323e-09	Down
FNDC10	107.36	161.024	133.287	-0.584788	0.0881385	-6.63487	3.24782e-11	1.33835e-09	No Significance
AC073320.1	1.86548	4.41065	3.09512	-1.12505	0.169578	-6.63439	3.2584e-11	1.34082e-09	Down
CCDC8	62.2092	106.772	83.7387	-0.775107	0.116833	-6.63431	3.26034e-11	1.34082e-09	Down
RTL8B	116.805	166.035	140.589	-0.506143	0.0763105	-6.63268	3.29651e-11	1.35434e-09	No Significance
BATF	9473.69	6289.05	7935.11	0.59105	0.0891254	6.63166	3.31928e-11	1.36161e-09	Up
PDE10A	82.6448	114.731	98.1466	-0.4739	0.0714609	-6.63159	3.32085e-11	1.36161e-09	No Significance
AC010168.1	46.2148	23.0622	35.0291	0.99658	0.150283	6.63136	3.32606e-11	1.36239e-09	Up
SBK2	1.43273	4.45107	2.89097	-1.4926	0.225151	-6.62934	3.37193e-11	1.37908e-09	Down
ALOX15	48.4442	98.3286	72.5447	-1.01908	0.153724	-6.62927	3.37353e-11	1.37908e-09	Down
AC008083.2	126.6	192.636	62.5121	-1.51022	0.227817	-6.6291	3.37744e-11	1.3793e-09	Down
GNAL	183.421	261.22	221.008	-0.510652	0.0770651	-6.62623	3.44357e-11	1.40492e-09	No Significance
LINC01675	12.7804	7.18185	10.0756	0.79285	0.11967	6.62532	3.46498e-11	1.41224e-09	Up
NPM1	69349.1	53734.4	61805.2	0.368029	0.0555572	6.62432	3.48855e-11	1.42044e-09	No Significance
RPL23AP75	5.61457	11.5348	8.47479	-1.00008	0.150985	-6.6237	3.50324e-11	1.42501e-09	Down
POU5F2	3.50753	7.37971	5.37828	-1.02207	0.154328	-6.62271	3.52681e-11	1.43318e-09	Down
SPOCD1	56.6955	117.588	86.1144	-1.05113	0.158768	-6.62054	3.57886e-11	1.45289e-09	Down
TMEM114	0.338377	2.27351	1.27329	-2.6052	0.393554	-6.61968	3.59968e-11	1.4599e-09	Down
HMCN1	140.792	261.279	199.002	-0.890199	0.134488	-6.61918	3.61197e-11	1.46343e-09	Down
PACC1	1295.56	1026.67	1165.65	0.335673	0.0507155	6.61875	3.62244e-11	1.46623e-09	No Significance
AC097065.1	1.36429	4.19394	2.73137	-1.53799	0.232397	-6.61795	3.64222e-11	1.47279e-09	Down
AC133552.2	165.913	106.791	137.349	0.632504	0.095603	6.61594	3.69193e-11	1.49141e-09	Up
SFRP2	683.635	2104.68	1203.71	-1.36424	0.206297	-6.613	3.76604e-11	1.51986e-09	Down
ZNF99	2.19625	5.98382	3.69519	-1.23469	0.186755	-6.61127	3.81038e-11	1.53624e-09	Down
VASH1	817.926	1151.54	979.104	-0.493203	0.0746137	-6.61008	3.84111e-11	1.54711e-09	No Significance
ATP6V1E2	395.593	292.286	345.682	0.435851	0.0659512	6.60869	3.87735e-11	1.56018e-09	No Significance
AC011005.1	21.7317	33.9	27.6105	-0.589193	0.0891571	-6.60848	3.88281e-11	1.56084e-09	Down
AC018695.1	15.9925	28.4726	22.022	-0.807206	0.122155	-6.60807	3.89364e-11	1.56367e-09	Down
MYO15A	41.9983	64.2155	52.732	-0.602996	0.0912774	-6.60619	3.94349e-11	1.58214e-09	Down
ELOVL2-AS1	0.447763	1.98189	1.18894	-2.10725	0.319142	-6.60287	4.03276e-11	1.61637e-09	Down
PCDHGA3	4.63945	9.289	6.88577	-0.926901	0.140423	-6.6008	4.08945e-11	1.6375e-09	Down
CR2	3053.24	6387.88	4664.29	-1.06501	0.161358	-6.60028	4.10375e-11	1.64162e-09	Down
KEL	299.233	522.28	406.993	-0.803816	0.121789	-6.60008	4.10931e-11	1.64224e-09	Down
GHRL	137.051	211.269	172.908	-0.623996	0.0945747	-6.59791	4.16991e-11	1.66484e-09	Down
PRAMEF20	0.166322	1.70199	0.908242	-2.46195	0.373203	-6.5968	4.20128e-11	1.67574e-09	Down
TMEM235	3.45329	9.80846	6.52364	-1.45475	0.220545	-6.59616	4.21933e-11	1.6813e-09	Down
CYB5R3	5345.55	6591.3	5947.4	-0.30201	0.0457907	-6.59544	4.23992e-11	1.68787e-09	No Significance
TEAD1	333.313	536.576	431.515	-0.686099	0.104106	-6.59036	4.38753e-11	1.74493e-09	Down
CLCA1	174.402	21.5182	10.4795	3.66293	0.555881	6.58942	4.41549e-11	1.75436e-09	Up
PPP1R14D	36.2639	12.1188	19.4576	1.1191	0.169858	6.58846	4.44418e-11	1.76405e-09	Up
ADAMTS20	11.0231	18.0518	10.7647	-2.19663	0.333441	-6.58775	4.4653e-11	1.77072e-09	Down
MAP1LC3C	30.8039	47.8437	36.1639	-0.930854	0.14132	-6.58684	4.49285e-11	1.77992e-09	Down
PRPH2	13.7155	30.6417	18.3824	-0.744153	0.113005	-6.58516	4.544e-11	1.79845e-09	Down
FDCSP	2374.91	6239.03	4241.77	-1.3935	0.211689	-6.58275	4.61812e-11	1.82603e-09	Down
AL023802.1	1.85608	3.85428	2.82146	-1.0647	0.161751	-6.58235	4.63073e-11	1.82925e-09	Down
AC096631.2	2.16496	5.21971	3.64079	-1.20186	0.182604	-6.58179	4.6483e-11	1.83443e-09	Down
AL662789.1	6.27581	26.6271	7.65552	-1.95926	0.297724	-6.5808	4.67932e-11	1.84489e-09	Down
AL121757.1	2.19399	5.61498	3.84676	-1.32222	0.200926	-6.58065	4.68396e-11	1.84495e-09	Down
POLR1B	1866.5	1498.32	1688.62	0.316829	0.0482106	6.57177	4.97203e-11	1.95654e-09	No Significance
HMGN1P38	48.5964	76.22	61.9421	-0.631383	0.0960946	-6.57043	5.01699e-11	1.97234e-09	Down
ENAH	494.972	783.425	634.331	-0.662009	0.100759	-6.57025	5.02301e-11	1.97282e-09	Down
RBP5	901.644	1385.31	1135.32	-0.619681	0.0943433	-6.56836	5.08716e-11	1.9961e-09	Down
P3H3	290.035	464.322	374.237	-0.678041	0.103243	-6.5674	5.12019e-11	2.00715e-09	Down
AC091979.1	3.08118	8.41769	3.50502	-2.05374	0.312733	-6.56707	5.13159e-11	2.00969e-09	Down
EMX2	13.8	22.7443	16.7123	-1.0316	0.157131	-6.56525	5.19461e-11	2.03244e-09	Down
INSYN1	13.34	22.9901	18.0022	-0.770861	0.117431	-6.56436	5.22578e-11	2.04268e-09	Down
HS6ST1P1	2.10545	5.35738	3.67654	-1.2329	0.187917	-6.56086	5.34981e-11	2.08917e-09	Down
ESPNL	120.677	245.527	180.995	-1.02433	0.156145	-6.56014	5.37585e-11	2.09735e-09	Down
C2orf49	1198.27	994.293	1099.72	0.268454	0.0409254	6.55958	5.39605e-11	2.10323e-09	No Significance
AC138028.1	1.89881	4.72535	3.26438	-1.18869	0.181229	-6.55904	5.41551e-11	2.10881e-09	Down
HOXA-AS2	47.7548	71.5717	59.2613	-0.582522	0.0888207	-6.5584	5.43872e-11	2.11538e-09	No Significance
L1TD1	344.248	119.276	235.558	1.52801	0.232988	6.55829	5.44269e-11	2.11538e-09	Up
ADGRL3	18.8014	36.3044	23.4219	-0.966306	0.147352	-6.55781	5.46055e-11	2.11887e-09	Down
NTNG2	172.167	255.855	212.599	-0.572351	0.0872783	-6.55777	5.46198e-11	2.11887e-09	No Significance
FGG	78.5045	23.3101	3.53414	3.07689	0.469228	6.55736	5.47702e-11	2.12269e-09	Up
TMA16	1967.07	1543.41	1762.39	0.349701	0.0533424	6.55579	5.53487e-11	2.14309e-09	No Significance
DPYSL5	3.31243	13.0128	5.15852	-1.46123	0.222903	-6.55543	5.54815e-11	2.1449e-09	Down
AC069218.1	67.015	111.476	88.4953	-0.723043	0.110298	-6.55538	5.55e-11	2.1449e-09	Down
ACTN1-AS1	2.15785	4.35518	3.21943	-1.00508	0.153338	-6.5547	5.57521e-11	2.15262e-09	Down
ADCY5	100.284	158.559	128.438	-0.658614	0.100565	-6.54913	5.78717e-11	2.2307e-09	Down
MYOCD	832.22	324.664	587.007	1.35755	0.207287	6.5491	5.78831e-11	2.2307e-09	Up
AC226118.1	2.57197	6.97551	4.69943	-1.39595	0.213314	-6.54414	5.98397e-11	2.30394e-09	Down
ZPBP2	48.0715	98.5812	72.474	-1.03481	0.158147	-6.54333	6.01643e-11	2.31427e-09	Down
JCAD	509.64	715.982	609.329	-0.490001	0.0749528	-6.53747	6.25687e-11	2.4045e-09	No Significance
CAVIN4	40.9484	78.7715	22.6758	-0.879668	0.134573	-6.53673	6.28797e-11	2.41419e-09	Down
EMP2	523.279	790.056	652.166	-0.59379	0.0908464	-6.5362	6.3101e-11	2.42043e-09	Down
TBX1	76.5685	134.06	104.344	-0.807526	0.123555	-6.53575	6.32899e-11	2.4254e-09	Down
XG	28.8721	61.7353	44.7492	-1.09767	0.167963	-6.53519	6.353e-11	2.43233e-09	Down
SETP9	7.32395	13.0658	10.098	-0.821765	0.12575	-6.53489	6.36573e-11	2.43493e-09	Down
AL136164.3	0.881894	3.18332	1.7063	-1.49105	0.228185	-6.5344	6.38656e-11	2.44063e-09	Down
AL022328.4	39.2334	61.2126	49.8521	-0.634303	0.0970884	-6.53326	6.43539e-11	2.457e-09	Down
LINC00487	54.906	220.691	98.1512	-1.39819	0.214104	-6.53043	6.55823e-11	2.50157e-09	Down
ZNF586	922.376	710.072	819.806	0.376938	0.057731	6.52921	6.6118e-11	2.51967e-09	No Significance
SRFBP1	654.62	516.625	587.951	0.341458	0.0523006	6.52876	6.63164e-11	2.52488e-09	No Significance
ADD3-AS1	16.713	25.6938	21.0519	-0.63777	0.0977782	-6.52262	6.90899e-11	2.62804e-09	Down
ONECUT3	4.68561	11.8954	6.3869	-1.28738	0.197391	-6.522	6.9376e-11	2.63648e-09	Down
BAIAP2-DT	153.69	208.264	180.056	-0.43748	0.0670843	-6.52134	6.9681e-11	2.64562e-09	No Significance
CTHRC1	932.293	1700.7	1303.53	-0.867255	0.133017	-6.51986	7.03723e-11	2.6694e-09	Down
TRIM67	5.50283	9.90609	7.63016	-0.731657	0.112261	-6.51746	7.1506e-11	2.7099e-09	Down
AC016629.2	3.4172	1.3693	2.42781	1.39228	0.213632	6.51719	7.16384e-11	2.71241e-09	Up
PTX3	148.536	67.1842	78.8455	0.878537	0.134831	6.51586	7.22758e-11	2.73195e-09	Up
CCDC50	6253.54	4453.82	5384.05	0.489492	0.0751235	6.51583	7.22875e-11	2.73195e-09	No Significance
CGNL1	159.755	268.071	212.085	-0.746088	0.114511	-6.51541	7.24902e-11	2.73475e-09	Down
KRT72	15.3205	30.191	20.3256	-1.43908	0.220874	-6.5154	7.2495e-11	2.73475e-09	Down
NOVA2	69.2308	99.5055	83.8573	-0.514023	0.078904	-6.51454	7.29145e-11	2.74805e-09	No Significance
C4orf46	1061.42	808.898	939.422	0.391257	0.0600658	6.51381	7.32678e-11	2.75883e-09	No Significance
TRAV2	35.7293	70.7157	52.6321	-0.983969	0.151116	-6.51135	7.44807e-11	2.80193e-09	Down
COL14A1	509.592	850.236	674.166	-0.738001	0.113345	-6.51111	7.45973e-11	2.80375e-09	Down
CST1	78.7176	130.056	63.9707	-2.06937	0.317921	-6.50906	7.56203e-11	2.8396e-09	Down
CARD14	29.6483	45.3028	37.2114	-0.604647	0.092923	-6.50697	7.6684e-11	2.87691e-09	Down
SMYD3	304.292	466.788	382.798	-0.617182	0.0948869	-6.50439	7.80068e-11	2.92387e-09	Down
SPATA21	115.869	52.7682	85.3836	1.13506	0.174511	6.50422	7.80956e-11	2.92452e-09	Up
ZNF536	2.69152	11.2545	5.31884	-1.5777	0.242588	-6.50361	7.84165e-11	2.93386e-09	Down
SDCBPP1	0.967429	2.813	1.85907	-1.37579	0.211585	-6.50228	7.91104e-11	2.95461e-09	Down
LINC01137	157.477	250.239	202.293	-0.665941	0.102417	-6.50227	7.91149e-11	2.95461e-09	Down
ZCCHC4	512.603	421.269	468.477	0.281321	0.0432834	6.4995	8.05849e-11	3.00677e-09	No Significance
KCNG4	0.457755	2.07633	1.23973	-2.0219	0.31113	-6.49857	8.10849e-11	3.02047e-09	Down
AC010624.2	0.612611	2.19285	1.37607	-1.78537	0.274734	-6.49855	8.10992e-11	3.02047e-09	Down
AC010533.1	0.847286	2.19901	1.50034	-1.20482	0.185491	-6.49529	8.28751e-11	3.08381e-09	Down
RHBDL3	12.1493	20.5055	16.1864	-0.735876	0.113303	-6.49473	8.31812e-11	3.0924e-09	Down
FSTL1	4473.04	6654.89	5527.15	-0.573108	0.0882617	-6.49328	8.39899e-11	3.11964e-09	No Significance
C20orf197	6.71788	12.2064	9.36954	-0.857673	0.132092	-6.49302	8.41343e-11	3.12217e-09	Down
FBXO40	12.4285	19.3552	8.81083	-0.868827	0.133847	-6.4912	8.51575e-11	3.15729e-09	Down
AC005336.2	1.04495	2.8286	1.90668	-1.18674	0.182836	-6.49074	8.54142e-11	3.16395e-09	Down
PDLIM7	1631.39	2153.05	1883.41	-0.400034	0.0616561	-6.48816	8.68908e-11	3.21391e-09	No Significance
GLIS1	5.8261	10.6002	8.1326	-0.830445	0.127995	-6.48811	8.69196e-11	3.21391e-09	Down
RAMP3	763.562	1118.84	935.204	-0.551546	0.0850301	-6.48648	8.78636e-11	3.24589e-09	No Significance
SAXO1	1.40374	3.05799	2.20295	-1.04411	0.161048	-6.48323	8.97771e-11	3.3136e-09	Down
RNF180	52.6529	93.6391	72.4544	-0.826788	0.127534	-6.48287	8.99927e-11	3.31857e-09	Down
ABHD10	2454.96	1918.94	2195.99	0.355095	0.0547857	6.48153	9.07955e-11	3.34517e-09	No Significance
AC034102.1	17.2369	27.5054	22.1979	-0.634913	0.0979631	-6.48115	9.10262e-11	3.35066e-09	Down
ADARB2	15.0674	33.6328	24.0369	-1.15714	0.178556	-6.48052	9.14041e-11	3.36156e-09	Down
OXT	3.33743	6.62813	4.92725	-0.959658	0.148123	-6.47878	9.24693e-11	3.39606e-09	Down
STK40	2791.82	3509.96	3138.77	-0.329997	0.0509356	-6.47871	9.25079e-11	3.39606e-09	No Significance
CASC1	25.4764	43.5651	34.2155	-0.780681	0.120573	-6.47476	9.49652e-11	3.48316e-09	Down
SPARC	26165.4	41011.4	33337.9	-0.648356	0.100147	-6.47407	9.53983e-11	3.49592e-09	Down
NID2	210.009	367.597	286.144	-0.806109	0.124554	-6.47194	9.6751e-11	3.54233e-09	Down
CSNK1G2	2929.39	3586.96	3247.08	-0.291952	0.0451161	-6.47112	9.72791e-11	3.55849e-09	No Significance
OPRD1	24.9143	38.4036	31.4313	-0.60815	0.0940168	-6.46853	9.89623e-11	3.61684e-09	Down
MAT2A	9509.42	7298	8441.03	0.381755	0.0590231	6.4679	9.93774e-11	3.62878e-09	No Significance
AC067930.5	134.935	199.293	166.028	-0.556235	0.0860146	-6.46675	1.00131e-10	3.65306e-09	No Significance
SPIC	248.246	100.295	158.688	1.08731	0.168151	6.4663	1.00434e-10	3.66086e-09	Up
PID1	189.924	298.618	232.836	-0.801038	0.123899	-6.46524	1.01136e-10	3.68318e-09	Down
GSC	14.6884	24.5753	19.465	-0.735235	0.113803	-6.46062	1.04278e-10	3.79421e-09	Down
LGI1	14.5821	8.15939	4.33174	-1.42304	0.220392	-6.45688	1.06881e-10	3.88487e-09	Down
KANK4	7.23605	14.5504	8.66882	-1.05865	0.163959	-6.45677	1.06959e-10	3.88487e-09	Down
SPON1	238.828	460.584	345.964	-0.946325	0.146608	-6.45478	1.08377e-10	3.9329e-09	Down
AL031058.1	3.69243	7.54232	5.55242	-1.06538	0.165064	-6.45438	1.08664e-10	3.93655e-09	Down
GLYATL1P4	8.14314	17.5309	12.6786	-1.08411	0.167965	-6.45437	1.08669e-10	3.93655e-09	Down
EPHA8	6.60475	3.40488	5.05881	0.999465	0.154856	6.45415	1.08827e-10	3.93877e-09	Up
LHX3	14.1396	32.9711	17.6092	-1.39321	0.215876	-6.45376	1.09106e-10	3.9454e-09	Down
TPGS1	308.631	438.252	371.254	-0.50408	0.0781149	-6.45305	1.0962e-10	3.96049e-09	No Significance
ATP5F1B	36022.6	29057.6	32657.6	0.310001	0.0480429	6.45258	1.09958e-10	3.96924e-09	No Significance
AC011824.2	2.00429	5.56601	3.72505	-1.46176	0.226583	-6.45131	1.10885e-10	3.99917e-09	Down
TBXT	9.15415	10.655	4.57073	-1.74437	0.2704	-6.45105	1.11077e-10	4.00257e-09	Down
SLC24A3	64.3209	109.165	85.9862	-0.764226	0.118553	-6.44628	1.14631e-10	4.12703e-09	Down
IFITM3P5	1.70115	4.31614	2.96452	-1.26946	0.196961	-6.44524	1.15419e-10	4.15174e-09	Down
SEMA5B	44.9444	69.0795	56.6047	-0.616752	0.0957548	-6.44095	1.18729e-10	4.26708e-09	Down
SLC6A17	5.64922	11.0263	8.24705	-0.943181	0.146462	-6.43975	1.19669e-10	4.29708e-09	Down
PHLDB1	604.838	856.276	726.314	-0.500764	0.077765	-6.43945	1.19906e-10	4.30183e-09	No Significance
ACKR2	29.7386	47.0441	38.0993	-0.65409	0.101585	-6.43884	1.20387e-10	4.31533e-09	Down
CCN2	1830.31	3397.33	2587.38	-0.892299	0.138608	-6.43756	1.21408e-10	4.34811e-09	Down
DDX31	1056.46	884.687	973.471	0.255596	0.0397069	6.43707	1.21802e-10	4.35844e-09	No Significance
LINC00189	28.3239	15.3629	22.0621	0.874642	0.135907	6.4356	1.22989e-10	4.39706e-09	Up
MAGEL2	4.6313	10.7595	7.59201	-1.20751	0.187677	-6.43399	1.24299e-10	4.44003e-09	Down
AC092324.2	3.27014	11.4057	6.18186	-1.52643	0.237291	-6.43271	1.25352e-10	4.47376e-09	Down
TLK1	4007.89	3280.8	3656.62	0.288466	0.0448498	6.43182	1.26084e-10	4.49596e-09	No Significance
GFM2	1538.15	1253.29	1400.52	0.295432	0.0459364	6.43132	1.26501e-10	4.50693e-09	No Significance
GRIN1	10.5271	19.8203	15.0169	-0.884805	0.137623	-6.42918	1.28296e-10	4.56692e-09	Down
LIPC	24.5119	39.1574	31.5875	-0.671139	0.104406	-6.42814	1.29172e-10	4.59413e-09	Down
TPM1	1848.95	3014.66	2412.13	-0.705261	0.109771	-6.42486	1.31994e-10	4.69042e-09	Down
AF001548.3	0.643339	2.32033	1.45354	-1.9937	0.310379	-6.42343	1.3324e-10	4.73061e-09	Down
RAB29	7161.83	4737.01	5990.34	0.596248	0.0928266	6.42324	1.334e-10	4.7322e-09	Up
AC023796.2	177.204	79.3749	118.686	1.65771	0.258163	6.42116	1.35238e-10	4.7903e-09	Up
TWNK	1274.49	979.779	1132.11	0.378733	0.0589824	6.42112	1.35272e-10	4.7903e-09	No Significance
HNF1B	271.875	129.748	186.251	1.52132	0.236956	6.42027	1.36036e-10	4.81319e-09	Up
EFNB2	342.892	489.326	413.638	-0.512876	0.0798882	-6.41993	1.36338e-10	4.81678e-09	No Significance
GAS2L1	295.09	412.438	351.784	-0.481866	0.0750587	-6.41985	1.36412e-10	4.81678e-09	No Significance
TFAM	3862.75	3064.04	3476.87	0.334078	0.052039	6.41976	1.36489e-10	4.81678e-09	No Significance
TRNT1	1523.45	1243.66	1388.28	0.292345	0.0455424	6.41919	1.36997e-10	4.83056e-09	No Significance
CCL26	14.0286	23.5081	16.9131	-1.11727	0.174056	-6.419	1.3717e-10	4.8325e-09	Down
AC111152.3	14.4749	25.3395	19.7239	-0.77058	0.120071	-6.4177	1.38348e-10	4.86981e-09	Down
DAO	1.55054	3.34823	2.16407	-1.50765	0.234936	-6.41729	1.38725e-10	4.8789e-09	Down
PMP22	961.155	1398.68	1172.53	-0.541139	0.0843372	-6.41637	1.3956e-10	4.90406e-09	No Significance
TMEM86B	219.86	319.676	268.084	-0.541017	0.0843234	-6.41598	1.39923e-10	4.91262e-09	No Significance
ACTBP2	129.441	205.324	166.102	-0.65838	0.102648	-6.41394	1.41801e-10	4.97432e-09	Down
OLFM2	124.951	199.011	160.731	-0.671281	0.104663	-6.41376	1.41972e-10	4.97606e-09	Down
NUFIP1	639.592	530.716	586.991	0.268535	0.0418812	6.41183	1.43784e-10	5.03239e-09	No Significance
LTBP1	998.37	1579.02	1278.9	-0.661314	0.10314	-6.41179	1.43825e-10	5.03239e-09	Down
EXOSC8	2527.32	2015.62	2280.11	0.32613	0.050878	6.41004	1.45483e-10	5.08608e-09	No Significance
KRT17	325.704	1796.82	157.918	-1.29557	0.202163	-6.40856	1.46902e-10	5.1273e-09	Down
TCP1	10190.4	8181.48	9219.85	0.316736	0.0494241	6.40855	1.46912e-10	5.1273e-09	No Significance
AC106865.1	90.0483	50.5963	70.988	0.828953	0.129376	6.4073	1.48114e-10	5.16487e-09	Up
CCDC92	858.572	1134.36	991.811	-0.401614	0.0626977	-6.40556	1.49818e-10	5.21984e-09	No Significance
BCL2L14	198.343	108.856	155.109	0.863819	0.134871	6.40479	1.50581e-10	5.24198e-09	Up
RPL23AP65	102.482	172.314	136.22	-0.74446	0.116268	-6.40294	1.52413e-10	5.30127e-09	Down
AC126178.1	12.7142	34.7286	20.5985	-1.18742	0.185514	-6.40068	1.54682e-10	5.3745e-09	Down
ZRANB2	5772.88	4808.92	5307.16	0.263318	0.0411396	6.40059	1.54781e-10	5.3745e-09	No Significance
YRDC	1209.85	938.32	1078.67	0.366267	0.0572265	6.4003	1.55073e-10	5.38012e-09	No Significance
DNAJA3	3291.04	2717.79	3014.09	0.275957	0.0431237	6.39921	1.56182e-10	5.41399e-09	No Significance
AC139768.1	33.5144	45.5646	39.3362	-0.441851	0.0690605	-6.39803	1.57399e-10	5.45158e-09	No Significance
CHRNA1	107.996	217.095	135.992	-0.998117	0.156113	-6.39357	1.62054e-10	5.60809e-09	Down
RNASEH1	1411.07	1156.69	1288.17	0.286592	0.0448357	6.39205	1.63681e-10	5.65963e-09	No Significance
APLNR	627.584	1016.25	815.358	-0.695169	0.108845	-6.38677	1.69429e-10	5.85342e-09	Down
PRMT3	1260.6	967.775	1119.13	0.381049	0.0596642	6.38656	1.69657e-10	5.85638e-09	No Significance
AC068860.1	1.17291	2.88766	2.00135	-1.27595	0.199805	-6.386	1.70286e-10	5.87316e-09	Down
MS4A12	27.1832	29.8106	7.5223	-1.80459	0.282592	-6.38586	1.70434e-10	5.87332e-09	Down
SLC2A10	103.172	157.737	129.534	-0.609617	0.0955434	-6.38052	1.76488e-10	6.07683e-09	Down
AC087499.4	2.07844	4.85836	3.42149	-1.14662	0.179732	-6.37962	1.77528e-10	6.10754e-09	Down
JAG2	254.948	371.364	311.191	-0.542787	0.0850958	-6.37854	1.78782e-10	6.14553e-09	No Significance
SPRR3	39.5187	1043.54	44.7545	-5.26763	0.826071	-6.37673	1.80906e-10	6.21334e-09	Down
LRRC8E	2.13666	6.67132	3.89293	-1.3533	0.212247	-6.37608	1.81676e-10	6.23456e-09	Down
AP005264.7	0.578384	2.42324	1.46968	-1.83305	0.287502	-6.37579	1.82023e-10	6.24123e-09	Down
ADAMTS14	240.913	364.181	300.467	-0.596291	0.0935361	-6.37498	1.82992e-10	6.26924e-09	Down
IZUMO1R	2.77127	5.92964	4.29716	-1.06578	0.167186	-6.37481	1.83193e-10	6.27088e-09	Down
PCDHA5	0.962168	2.68659	1.79528	-1.3271	0.208201	-6.37411	1.84026e-10	6.29414e-09	Down
HSPB8	377.399	732.454	454.82	-0.767426	0.120441	-6.37177	1.86854e-10	6.38554e-09	Down
SH2B2	1812.87	2812.69	2295.91	-0.633423	0.0994214	-6.37109	1.87688e-10	6.40871e-09	Down
HCFC1R1	1159.17	1486.69	1317.41	-0.358755	0.0563123	-6.37081	1.88029e-10	6.41503e-09	No Significance
AC008481.2	4.77469	8.00821	6.33689	-0.681238	0.106941	-6.37023	1.88748e-10	6.43422e-09	Down
ELAVL2	5.25846	10.2432	5.08638	-1.4341	0.22515	-6.36951	1.89635e-10	6.45906e-09	Down
GPR37L1	3.04175	8.99311	4.79836	-1.06146	0.16667	-6.36862	1.90734e-10	6.48475e-09	Down
SERPINB9P1	114.026	176.829	144.368	-0.632653	0.0993405	-6.36854	1.90839e-10	6.48475e-09	Down
CLEC4F	6.12955	12.4351	9.17591	-1.03104	0.161896	-6.36852	1.90863e-10	6.48475e-09	Down
TRIT1	1061.38	882.252	974.837	0.265786	0.0417404	6.36759	1.92018e-10	6.51862e-09	No Significance
PWP1	3647.62	3073.8	3370.39	0.246868	0.038771	6.36733	1.92346e-10	6.52435e-09	No Significance
WNT9A	251.027	139.041	196.923	0.850915	0.133659	6.3663	1.9364e-10	6.56281e-09	Up
GDPD5	896.572	1646.01	1258.64	-0.876416	0.137671	-6.36599	1.94031e-10	6.57062e-09	Down
CELA3A	0.848742	3.09534	1.74021	-2.60299	0.408992	-6.3644	1.96052e-10	6.6336e-09	Down
KCNH2	75.4142	115.333	89.0011	-0.84098	0.132143	-6.36417	1.96348e-10	6.63815e-09	Down
GNG8	91.1426	242.861	148.837	-1.20768	0.189768	-6.36401	1.96557e-10	6.63975e-09	Down
BMP1	653.532	962.814	802.954	-0.55862	0.0877956	-6.36273	1.98196e-10	6.68961e-09	No Significance
AC023232.1	13.5206	24.1454	17.8365	-1.00564	0.158098	-6.36089	2.00587e-10	6.76475e-09	Down
IGKV1-16	135.882	365.368	246.753	-1.42683	0.224407	-6.3582	2.04129e-10	6.87856e-09	Down
ANGPTL2	784.89	1280.23	1024.2	-0.705601	0.110992	-6.35724	2.05409e-10	6.91599e-09	Down
TRIM16	375.006	511.101	440.757	-0.446481	0.0702397	-6.35653	2.0636e-10	6.94232e-09	No Significance
ACTG1P14	39.3613	56.0851	47.441	-0.483282	0.0760514	-6.35468	2.08864e-10	7.02082e-09	No Significance
IFRD2	2441.09	1953.71	2205.62	0.321102	0.0505379	6.35368	2.10225e-10	7.06079e-09	No Significance
PPEF1	13.9438	21.6701	17.6766	-0.636674	0.100222	-6.35261	2.11695e-10	7.10434e-09	Down
CITED4	116.169	188.712	151.216	-0.698551	0.109983	-6.35146	2.13278e-10	7.15162e-09	Down
RPL37AP1	91.718	156.731	123.128	-0.769621	0.121179	-6.35112	2.1376e-10	7.16191e-09	Down
CYP39A1	41.4733	74.3534	54.1486	-1.08118	0.170262	-6.35011	2.1516e-10	7.20294e-09	Down
RAD51AP1	1331.43	1000.98	1171.78	0.411251	0.0647724	6.34917	2.1648e-10	7.24124e-09	No Significance
SAMD11P1	0.361569	1.46467	0.894504	-1.61561	0.254515	-6.34781	2.18404e-10	7.29963e-09	Down
OPRL1	201.137	296.17	247.05	-0.557096	0.0877665	-6.34747	2.18881e-10	7.30692e-09	No Significance
GSN	8710.26	12056.3	10326.8	-0.468977	0.0738848	-6.3474	2.18978e-10	7.30692e-09	No Significance
PRSS33	1.18409	4.31565	2.69703	-1.75555	0.276656	-6.34561	2.21547e-10	7.38665e-09	Down
LSM12	885.972	748.781	819.691	0.24121	0.0380151	6.3451	2.22275e-10	7.40489e-09	No Significance
Z97200.1	8.60894	16.9353	12.6316	-0.974839	0.153662	-6.34406	2.23784e-10	7.44834e-09	Down
CATIP-AS2	6.26009	11.0314	8.56525	-0.790235	0.124565	-6.34395	2.23942e-10	7.44834e-09	Down
TRPC5	18.61	9.01732	9.08478	1.84993	0.291631	6.34338	2.2478e-10	7.47015e-09	Up
GTF3C3	1815.21	1515.06	1670.2	0.260679	0.0410968	6.34304	2.25272e-10	7.48044e-09	No Significance
AC078925.3	0.683514	1.77599	1.09584	-2.04704	0.322742	-6.34265	2.25843e-10	7.49335e-09	Down
GTF2IRD2B	148.739	199.197	173.117	-0.417427	0.0658178	-6.34215	2.26576e-10	7.5116e-09	No Significance
EBNA1BP2	4070.48	3274.38	3685.87	0.31388	0.0494989	6.34116	2.28042e-10	7.55408e-09	No Significance
CAMK1	223.682	346.677	283.104	-0.630027	0.0993715	-6.34011	2.29594e-10	7.59938e-09	Down
AC080075.1	0.324653	1.62264	0.951744	-1.92706	0.304	-6.33902	2.31231e-10	7.64739e-09	Down
AL022324.1	10.6228	17.6688	12.3671	-1.22629	0.193468	-6.33847	2.32062e-10	7.66869e-09	Down
DBIL5P2	2.11321	4.52071	3.27634	-0.990357	0.156257	-6.338	2.32769e-10	7.68587e-09	Down
ARF1P2	1.09619	2.63486	1.83956	-1.03659	0.163563	-6.3376	2.33372e-10	7.69958e-09	Down
CYP24A1	12.6707	33.09	22.5358	-1.3848	0.218517	-6.33729	2.33836e-10	7.7087e-09	Down
VTN	49.2053	54.6195	38.5366	-0.747717	0.118004	-6.33639	2.35208e-10	7.74769e-09	Down
Z95327.2	5.56175	12.6997	9.01029	-1.1509	0.18172	-6.33337	2.39866e-10	7.8948e-09	Down
AP000851.1	86.2696	260.898	68.5364	-1.95462	0.30873	-6.33118	2.43294e-10	7.9949e-09	Down
MEOX2	108.02	173.79	139.795	-0.686632	0.108452	-6.33118	2.43297e-10	7.9949e-09	Down
PRPF4	2619.49	2217.94	2425.49	0.24007	0.037924	6.33029	2.44695e-10	8.03442e-09	No Significance
MAEL	15.7236	64.9304	26.5283	-1.27662	0.201681	-6.32989	2.45333e-10	8.04891e-09	Down
NPY	2.09029	13.6202	3.78201	-2.54754	0.402592	-6.32785	2.48594e-10	8.14938e-09	Down
DCBLD2	353.841	488.383	418.842	-0.464215	0.073373	-6.32678	2.50328e-10	8.19969e-09	No Significance
IGKV1-33	20.3071	132.259	17.3262	-1.59978	0.252882	-6.3262	2.51277e-10	8.22422e-09	Down
RRN3P4	28.2291	85.1457	55.727	-1.59201	0.251713	-6.3247	2.5373e-10	8.29787e-09	Down
CDHR4	3.36666	7.77818	5.49798	-1.1168	0.176584	-6.32444	2.5416e-10	8.30533e-09	Down
NCS1	284.307	430.643	355.006	-0.597918	0.0945452	-6.32415	2.54625e-10	8.3139e-09	Down
PRMT1	13981.6	10812.3	12450.4	0.370893	0.0586484	6.324	2.54874e-10	8.31541e-09	No Significance
VSNL1	187.693	68.0611	105.84	1.3351	0.211143	6.32322	2.56173e-10	8.35116e-09	Up
INTS14	2260.17	1927.42	2099.41	0.229693	0.0363311	6.32222	2.57824e-10	8.39831e-09	No Significance
UAP1	1755.84	1506.55	1580.38	0.334241	0.0528815	6.32056	2.60611e-10	8.48236e-09	No Significance
PTPN14	180.239	260.354	218.944	-0.528949	0.0836952	-6.31994	2.61658e-10	8.50969e-09	No Significance
RCAN3	1053.1	1425.96	1233.24	-0.437118	0.0691741	-6.3191	2.63089e-10	8.54484e-09	No Significance
COL22A1	62.5004	107.766	84.3694	-0.784044	0.124078	-6.31898	2.63288e-10	8.54484e-09	Down
FLVCR1	909.284	710.703	813.345	0.35497	0.0561764	6.31886	2.63507e-10	8.54484e-09	No Significance
CCN5	173.761	437.875	301.361	-1.33269	0.210911	-6.31873	2.63729e-10	8.54484e-09	Down
CDRT1	7.61536	13.4975	10.4572	-0.802743	0.127043	-6.3187	2.6378e-10	8.54484e-09	Down
TRIM8	2713.27	3255.15	2975.06	-0.262444	0.0415437	-6.31731	2.66149e-10	8.6148e-09	No Significance
CPLX2	1.19622	5.6932	2.27308	-1.42779	0.22618	-6.31262	2.74357e-10	8.87335e-09	Down
DSCAM	1.72731	4.33309	2.98623	-1.30381	0.206544	-6.3125	2.74569e-10	8.87335e-09	Down
GTF2IRD2P1	5.03558	8.96434	6.93367	-0.795225	0.126022	-6.3102	2.7868e-10	8.9991e-09	Down
LILRA5	375.52	205.896	293.571	0.868147	0.1376	6.30918	2.8051e-10	9.05108e-09	Up
AC055764.2	6.22956	10.4506	8.26887	-0.740206	0.117459	-6.30182	2.94167e-10	9.48428e-09	Down
RANBP20P	12.3301	6.06258	6.77498	1.25537	0.199244	6.30066	2.9638e-10	9.54815e-09	Up
MRC2	2140.1	3126.35	2616.58	-0.546543	0.0867566	-6.29973	2.98174e-10	9.5984e-09	No Significance
LZTS1	145.154	225.846	184.138	-0.634628	0.100746	-6.29927	2.99051e-10	9.61908e-09	Down
NFKBIZ	3871.56	2570.52	3242.99	0.590684	0.0937807	6.29857	3.00402e-10	9.65496e-09	Up
TIMM21	1416.73	1147.54	1286.68	0.303464	0.0481829	6.29818	3.01163e-10	9.67187e-09	No Significance
NHS	75.9209	108.706	91.7603	-0.518991	0.0824441	-6.29506	3.07275e-10	9.86043e-09	No Significance
PCDHAC2	22.2899	51.6255	36.4627	-1.20768	0.191866	-6.29443	3.0854e-10	9.88741e-09	Down
NANOS3	7.75135	13.1146	10.3425	-0.739703	0.117518	-6.2944	3.08598e-10	9.88741e-09	Down
PEG3	49.2256	69.638	48.4477	-0.627962	0.0997825	-6.2933	3.1078e-10	9.94956e-09	Down
IZUMO4	536.284	896.536	710.331	-0.741257	0.117798	-6.29259	3.1222e-10	9.98788e-09	Down
DNAI2	3.76419	9.1475	5.83463	-0.987658	0.157006	-6.29059	3.16269e-10	1.01095e-08	Down
LINC02105	35.5458	11.3457	21.4864	1.44673	0.230015	6.28972	3.18045e-10	1.01584e-08	Up
SPRR2G	10.0373	34.9134	3.31214	-3.34088	0.531237	-6.28887	3.19787e-10	1.02061e-08	Down
L2HGDH	562.063	439.579	502.888	0.354141	0.0563166	6.2884	3.20759e-10	1.02291e-08	No Significance
PCOLCE2	93.4286	158.598	124.914	-0.763249	0.121382	-6.288	3.21583e-10	1.02475e-08	Down
TBC1D4	1325.17	2136.91	1717.34	-0.689269	0.109654	-6.28583	3.26102e-10	1.03834e-08	Down
ZCCHC14	334.822	465.826	398.113	-0.475967	0.0757414	-6.2841	3.29766e-10	1.04919e-08	No Significance
CCT2	12621.2	9956.77	11334	0.342118	0.0544466	6.28354	3.30944e-10	1.05212e-08	No Significance
PKN3	1266.07	760.588	1021.86	0.734961	0.116975	6.28307	3.3195e-10	1.05451e-08	Up
AL157832.2	2.72281	2.63081	1.23969	-1.69848	0.270446	-6.28032	3.37877e-10	1.0725e-08	Down
TUBBP9	96.8183	27.2812	25.834	1.81266	0.288717	6.27834	3.42202e-10	1.08539e-08	Up
AC015818.3	0.364126	3.10106	1.10869	-2.69784	0.429729	-6.278	3.42959e-10	1.08695e-08	Down
GALNTL5	0.777001	2.3278	1.39217	-2.17967	0.34733	-6.2755	3.48502e-10	1.10367e-08	Down
LIMD1	3564.7	2608.3	3102.64	0.450313	0.0717632	6.27499	3.49659e-10	1.10648e-08	No Significance
CCDC27	0.924116	2.90166	1.87952	-1.45489	0.231889	-6.27408	3.517e-10	1.11208e-08	Down
DENND2B	392.366	542.949	465.117	-0.467749	0.0745693	-6.27267	3.54912e-10	1.12137e-08	No Significance
AL049775.1	3.14655	5.20368	4.1404	-0.708661	0.112979	-6.27248	3.55334e-10	1.12184e-08	Down
ZCCHC24	538.809	720.794	626.731	-0.419338	0.0668634	-6.27156	3.5744e-10	1.12763e-08	No Significance
AC011632.1	5.20382	20.587	3.54711	-2.09104	0.333518	-6.26963	3.61899e-10	1.14081e-08	Down
VCL	1805.55	2583.72	2181.51	-0.516793	0.0824327	-6.26928	3.62722e-10	1.14253e-08	No Significance
NLN	1701.89	1327.92	1521.22	0.35766	0.0570557	6.26861	3.64283e-10	1.14657e-08	No Significance
DHX15	7251.22	6162.14	6725.06	0.234683	0.0374442	6.26753	3.6682e-10	1.15367e-08	No Significance
AC083843.2	667.636	388.71	532.88	0.779828	0.124436	6.2669	3.68303e-10	1.15745e-08	Up
NOX5	6.39392	8.64504	6.35181	-0.986435	0.157423	-6.26613	3.70142e-10	1.16234e-08	Down
C1QTNF2	15.5165	26.5367	20.8406	-0.755933	0.120644	-6.26583	3.70849e-10	1.16297e-08	Down
ODF3L2	2.46245	5.62494	3.99033	-1.05057	0.167667	-6.2658	3.70911e-10	1.16297e-08	Down
ENPP3	65.4938	138.704	100.863	-1.0823	0.172754	-6.26496	3.72921e-10	1.16838e-08	Down
SMCR5	2.04799	5.02819	3.48781	-1.19671	0.19102	-6.26484	3.73218e-10	1.16842e-08	Down
HSPE1	7633.15	5918.4	6804.71	0.367038	0.0585973	6.26374	3.75846e-10	1.17575e-08	No Significance
HSPB1P2	14.2792	21.5047	17.77	-0.520677	0.0831287	-6.26351	3.76405e-10	1.1766e-08	No Significance
CD163	11191.7	5925.73	8647.55	0.91733	0.14646	6.26335	3.76783e-10	1.17689e-08	Up
LPAR1	637.858	925.305	776.731	-0.536941	0.0857447	-6.26209	3.79851e-10	1.18551e-08	No Significance
AK6P1	0.57324	1.95282	1.23975	-1.7554	0.280327	-6.26198	3.80121e-10	1.18551e-08	Down
SLC38A3	6.78098	8.32756	5.87713	-1.18555	0.189347	-6.26126	3.8187e-10	1.19006e-08	Down
XYLB	172.36	128.076	150.965	0.425695	0.0679967	6.26053	3.8368e-10	1.19479e-08	No Significance
UCK2	2234.64	1715.43	1983.8	0.381264	0.0609072	6.25975	3.85589e-10	1.19906e-08	No Significance
DRD4	18.572	29.978	24.0825	-0.672483	0.10743	-6.25973	3.85634e-10	1.19906e-08	Down
RSPH6A	2.36974	8.55939	4.56613	-1.49948	0.239574	-6.25893	3.87632e-10	1.2038e-08	Down
NUDT5	4179.76	3439.35	3822.05	0.281234	0.0449336	6.25888	3.87745e-10	1.2038e-08	No Significance
MTX2	1660.37	1400.71	1534.92	0.244979	0.0391427	6.2586	3.88443e-10	1.20505e-08	No Significance
ZNF683	23.7464	41.3218	32.2375	-0.794076	0.126897	-6.25764	3.90837e-10	1.21156e-08	Down
TAGLN	3435.97	5070.19	4225.5	-0.561344	0.0897363	-6.25548	3.96284e-10	1.22752e-08	No Significance
ESD	5273.61	4219.25	4764.22	0.321828	0.051489	6.25042	4.09342e-10	1.26702e-08	No Significance
CDK18	346.719	484.791	413.425	-0.482947	0.0773005	-6.24766	4.16644e-10	1.28865e-08	No Significance
LSAMP	450.575	940.406	687.225	-1.06122	0.169892	-6.24648	4.19817e-10	1.29748e-08	Down
SPRED2	884.352	1333.52	1101.36	-0.59202	0.0948184	-6.24372	4.27278e-10	1.31955e-08	Down
LUM	7103.18	12762.7	9837.46	-0.845399	0.135403	-6.24357	4.27686e-10	1.31981e-08	Down
TTYH1	24.3005	52.2997	32.0493	-0.711512	0.113989	-6.24194	4.3218e-10	1.33268e-08	Down
DCAF17	1327.85	1049.94	1193.58	0.337849	0.0541433	6.23991	4.37831e-10	1.34847e-08	No Significance
ARHGAP23P1	0.322149	1.67934	0.977842	-2.08436	0.33404	-6.23986	4.37957e-10	1.34847e-08	Down
PLVAP	1994.98	2938.33	2450.74	-0.558525	0.0895186	-6.23921	4.39778e-10	1.35306e-08	No Significance
CDR2L	134.191	196.364	164.229	-0.545365	0.0874423	-6.23685	4.46467e-10	1.37261e-08	No Significance
AL513190.1	38.1164	73.7534	55.3336	-0.951489	0.15257	-6.23643	4.47676e-10	1.37498e-08	Down
CFAP74	7.79629	21.8234	11.3428	-0.926995	0.148645	-6.23631	4.48025e-10	1.37498e-08	Down
NRARP	98.1008	143.092	119.837	-0.539734	0.0865482	-6.23623	4.48244e-10	1.37498e-08	No Significance
IGHG1	29879.2	56978.2	42971.4	-0.931267	0.149356	-6.23522	4.51132e-10	1.38281e-08	Down
AC133961.1	38.5292	89.2171	63.0179	-1.21042	0.194217	-6.23232	4.5959e-10	1.40768e-08	Down
AC073610.1	14.0595	22.7287	18.2478	-0.639591	0.102641	-6.23135	4.62427e-10	1.41532e-08	Down
RGMA	97.7043	157.518	126.602	-0.688073	0.110452	-6.22959	4.67667e-10	1.43029e-08	Down
NR0B1	0.5464	3.93083	1.46503	-2.01394	0.323343	-6.2285	4.70924e-10	1.43918e-08	Down
AC023906.1	46.3781	75.1802	57.7819	-0.845164	0.135756	-6.22563	4.79629e-10	1.46469e-08	Down
KNOP1	774.686	655.188	716.953	0.240709	0.0386832	6.22257	4.89063e-10	1.49239e-08	No Significance
AC020629.1	0.920182	2.83667	1.84609	-1.40026	0.22505	-6.22201	4.90825e-10	1.49665e-08	Down
AQP4	43.2947	106.179	27.7874	-1.63938	0.263503	-6.2215	4.92433e-10	1.49979e-08	Down
PDE6A	8.43574	12.1897	9.7904	-0.64274	0.103313	-6.2213	4.9304e-10	1.49979e-08	Down
DMBT1	1352.2	110.848	95.4122	2.19399	0.352659	6.22127	4.93155e-10	1.49979e-08	Up
AC020983.1	3.3828	7.32549	5.28762	-1.05784	0.170038	-6.22122	4.93317e-10	1.49979e-08	Down
CHST4	18.0783	33.7694	25.6591	-0.914425	0.146988	-6.22109	4.93707e-10	1.49987e-08	Down
MS4A6E	19.4105	8.89812	14.3317	1.1306	0.181833	6.21778	5.04226e-10	1.53069e-08	Up
IGKV1OR2-118	5.0563	7.31484	1.30278	-2.43916	0.392333	-6.21706	5.06569e-10	1.53667e-08	Down
PPIAP16	9.09751	17.8861	13.3435	-0.929491	0.14959	-6.21361	5.17813e-10	1.56962e-08	Down
SUSD1	829.732	604.55	720.941	0.456696	0.0735247	6.21147	5.24911e-10	1.58996e-08	No Significance
CES5A	24.3305	146.002	21.213	-1.84991	0.297857	-6.21074	5.27369e-10	1.59623e-08	Down
ADAMTS12	175.58	294.765	233.161	-0.746141	0.120158	-6.20964	5.31057e-10	1.6062e-08	Down
ZNF358	518.286	758.38	634.282	-0.548871	0.0884081	-6.20837	5.35354e-10	1.61801e-08	No Significance
OCEL1	549.718	678.577	611.973	-0.302617	0.0487443	-6.20826	5.35753e-10	1.61802e-08	No Significance
PTPN21	113.556	158.736	135.384	-0.480149	0.0773451	-6.20788	5.37046e-10	1.62073e-08	No Significance
SHROOM2	52.7661	95.6982	73.5077	-0.857363	0.138116	-6.20755	5.38167e-10	1.62292e-08	Down
C2CD4B	38.5408	81.2216	52.6663	-0.810061	0.130566	-6.20423	5.49664e-10	1.65638e-08	Down
CCDC144CP	4.94754	9.23068	7.01683	-0.842235	0.135794	-6.20231	5.56389e-10	1.67541e-08	Down
ATP1B3	6638.75	5434.73	6057.06	0.288575	0.0465298	6.20194	5.57702e-10	1.67806e-08	No Significance
PABPC1P4	74.0585	111.073	91.9412	-0.575819	0.0928466	-6.20183	5.58086e-10	1.67806e-08	No Significance
CCDC83	0.698748	2.86262	1.58289	-1.59028	0.25644	-6.20137	5.59752e-10	1.68184e-08	Down
EVI5L	424.846	536.415	478.748	-0.335165	0.0540652	-6.19927	5.67244e-10	1.7031e-08	No Significance
CD276	775.413	1119.07	941.443	-0.528929	0.0853255	-6.19895	5.68397e-10	1.70531e-08	No Significance
SKOR2	5.95261	15.3037	5.30852	-2.46405	0.397513	-6.19866	5.69461e-10	1.70726e-08	Down
DACT2	12.8414	27.1592	19.7587	-1.07459	0.173369	-6.1983	5.70748e-10	1.70987e-08	Down
TIMP3	214.328	389.036	298.734	-0.859065	0.138619	-6.19731	5.74379e-10	1.71949e-08	Down
LINC01346	0.387098	1.64094	0.992864	-2.07512	0.334895	-6.19632	5.77986e-10	1.72903e-08	Down
AF279873.2	8.48658	16.5215	12.3685	-0.936658	0.151182	-6.19559	5.80685e-10	1.73532e-08	Down
ZC3H6	336.462	439.867	386.42	-0.386258	0.0623447	-6.19552	5.80935e-10	1.73532e-08	No Significance
IL7	733.538	478.954	610.542	0.614295	0.0991944	6.19284	5.90896e-10	1.76379e-08	Up
PRSS27	32.8105	97.4662	42.4579	-0.676015	0.109164	-6.19266	5.91574e-10	1.76453e-08	Down
RGS4	89.8115	157.421	122.475	-0.809741	0.13079	-6.19116	5.97234e-10	1.78012e-08	Down
CGB7	3.92011	6.32468	4.67688	-0.869114	0.140408	-6.18991	6.01994e-10	1.79301e-08	Down
PRSS23	1243.39	1885.69	1553.7	-0.600755	0.0970586	-6.18961	6.0314e-10	1.79467e-08	Down
Z82217.1	0.935838	2.34936	1.61875	-1.2812	0.206994	-6.18953	6.03426e-10	1.79467e-08	Down
RPL31P2	19.7559	37.333	28.2478	-0.903312	0.145962	-6.18869	6.06677e-10	1.80303e-08	Down
SDC1	384.435	1236.57	565.135	-0.979958	0.158384	-6.18721	6.12374e-10	1.81864e-08	Down
AC079776.1	0.719766	1.98943	1.33317	-1.26607	0.204665	-6.18603	6.1697e-10	1.83097e-08	Down
AGPAT5	2064.16	1614.55	1846.94	0.354067	0.0572397	6.1857	6.18293e-10	1.83357e-08	No Significance
GPR142	2.36256	5.2588	3.76181	-1.15068	0.186047	-6.18489	6.21453e-10	1.84161e-08	Down
LTV1	1513.28	1265.36	1393.5	0.257173	0.0415835	6.1845	6.22995e-10	1.84418e-08	No Significance
RRAS2P1	3.58844	7.39037	5.42525	-0.974572	0.157584	-6.18444	6.23219e-10	1.84418e-08	Down
MAP2	148.126	242.916	182.064	-0.954169	0.154288	-6.18432	6.23703e-10	1.84428e-08	Down
DCTD	3336.46	2778.13	3066.71	0.263669	0.042636	6.1842	6.24199e-10	1.84442e-08	No Significance
AC078817.1	81.3579	121.607	95.4055	-0.775836	0.125461	-6.1839	6.25375e-10	1.84657e-08	Down
CCDC102A	450.712	639.045	541.701	-0.503212	0.0813853	-6.18309	6.28592e-10	1.85473e-08	No Significance
CEP112	94.13	130.485	111.694	-0.468843	0.0758367	-6.18228	6.31831e-10	1.86295e-08	No Significance
H3P16	67.7567	109.099	87.7304	-0.677301	0.109577	-6.18104	6.36789e-10	1.87619e-08	Down
MRPS11	2010.82	1562.34	1794.14	0.36403	0.0588957	6.18093	6.37237e-10	1.87619e-08	No Significance
CNTNAP5	0.409258	1.81606	1.08892	-1.91039	0.309091	-6.18067	6.38288e-10	1.87794e-08	Down
PEBP1	13397.7	10824.9	12154.7	0.307598	0.0497808	6.17906	6.44859e-10	1.89591e-08	No Significance
SPOCK1	124.078	239.101	179.649	-0.946214	0.153207	-6.17606	6.5722e-10	1.93087e-08	Down
SNHG4	640.222	404.252	526.219	0.662716	0.107329	6.17464	6.63146e-10	1.94689e-08	Up
RASL10A	73.9837	125.049	98.6545	-0.756437	0.122518	-6.17409	6.65454e-10	1.95227e-08	Down
AC073115.1	3.41829	7.03668	5.16643	-1.05119	0.170265	-6.17385	6.66449e-10	1.95379e-08	Down
ZNF704	127.767	201.528	163.403	-0.654735	0.106098	-6.17104	6.78429e-10	1.98749e-08	Down
PLBD1	2333.14	1646.71	2001.51	0.502514	0.0814378	6.17053	6.80636e-10	1.99253e-08	No Significance
SAMD7	238.505	97.0422	170.16	1.29657	0.21013	6.17034	6.81412e-10	1.99338e-08	Up
PTPN13	209.749	353.675	279.283	-0.753986	0.122209	-6.16964	6.84467e-10	2.0009e-08	Down
C16orf92	0.313928	1.44103	0.858461	-1.79666	0.291247	-6.16887	6.87815e-10	2.00925e-08	Down
SLC4A5	185.452	108.183	148.122	0.777073	0.125978	6.16833	6.90131e-10	2.01458e-08	Up
EPHB6	298.151	461.988	377.305	-0.631885	0.102448	-6.16786	6.92211e-10	2.01922e-08	Down
FBLN7	184.515	281.74	231.487	-0.610459	0.0989834	-6.16728	6.94737e-10	2.02515e-08	Down
CXorf21	1025.46	701.16	868.781	0.548202	0.088906	6.16609	7.00009e-10	2.03907e-08	No Significance
SLC39A13	1209.46	1464.88	1332.86	-0.275809	0.0447352	-6.16538	7.03125e-10	2.04669e-08	No Significance
KLHL10	7.47862	12.9226	10.1088	-0.759352	0.123176	-6.16477	7.05872e-10	2.05323e-08	Down
TUBB8B	6.01053	14.9994	9.84529	-1.56614	0.254186	-6.16141	7.20993e-10	2.09573e-08	Down
DNAJC6	345.932	183.804	267.604	0.912298	0.148097	6.16016	7.26727e-10	2.1103e-08	Up
CFAP97	2512.97	2015.37	2272.56	0.318027	0.051627	6.16009	7.27032e-10	2.1103e-08	No Significance
AC092171.2	326.105	441.211	381.716	-0.435147	0.0706788	-6.15669	7.42815e-10	2.15458e-08	No Significance
AL356489.2	3.93977	9.7898	5.02608	-1.23971	0.201386	-6.15586	7.46715e-10	2.16437e-08	Down
IGSF22	67.7284	100.144	83.3891	-0.554253	0.0900503	-6.15493	7.51089e-10	2.17551e-08	No Significance
FGF19	0.234527	3.64026	1.38767	-3.10875	0.50515	-6.15412	7.54935e-10	2.18431e-08	Down
ACTA2	2727.12	4071.98	3376.86	-0.578352	0.0939787	-6.15407	7.55193e-10	2.18431e-08	No Significance
FKBP4	6514.43	5099.66	5830.92	0.353208	0.0574433	6.1488	7.80704e-10	2.25651e-08	No Significance
BAIAP2	201.093	288.149	243.152	-0.51876	0.0843876	-6.14734	7.87929e-10	2.27579e-08	No Significance
AP005230.1	1.89394	8.35667	3.04611	-1.56718	0.254956	-6.14689	7.90188e-10	2.28071e-08	Down
GPR143	19.7715	43.6621	31.3137	-1.141	0.185671	-6.14528	7.98213e-10	2.30225e-08	Down
Z97634.1	24.4158	35.4037	29.7243	-0.518811	0.0844319	-6.14472	8.01036e-10	2.30877e-08	No Significance
AL359091.1	0.493055	2.25293	1.12309	-1.66408	0.270819	-6.14461	8.016e-10	2.30878e-08	Down
TM2D3	2088.52	1783.59	1941.2	0.227064	0.0369607	6.14339	8.07778e-10	2.3241e-08	No Significance
AC005920.1	2.53869	5.18369	3.81656	-0.980802	0.159653	-6.14334	8.08052e-10	2.3241e-08	Down
MAD2L1	3613.54	2628.76	3137.76	0.458963	0.0747532	6.13971	8.26719e-10	2.37612e-08	No Significance
BID	4948.42	3610.61	4302.09	0.454796	0.0740783	6.1394	8.28347e-10	2.37878e-08	No Significance
CCDC77	738.188	633.303	687.515	0.219609	0.0357709	6.13931	8.28802e-10	2.37878e-08	No Significance
ROR2	305.298	510.158	404.271	-0.740234	0.120583	-6.13879	8.31548e-10	2.38499e-08	Down
COL3A1	33475.3	64767.5	48593.4	-0.95217	0.155152	-6.13702	8.40827e-10	2.40992e-08	Down
ABHD17AP3	4.65897	8.04347	6.29411	-0.673738	0.109786	-6.13686	8.4171e-10	2.41077e-08	Down
LINC01170	4.38175	16.9863	6.07445	-1.29917	0.21174	-6.13569	8.47904e-10	2.42584e-08	Down
AC016397.2	3.03984	4.72816	3.85551	-0.667391	0.108773	-6.13564	8.48153e-10	2.42584e-08	Down
TRBV11-3	7.03826	14.4662	10.6269	-1.04986	0.171117	-6.13532	8.49904e-10	2.42852e-08	Down
AC245884.11	7.06419	3.71635	5.44676	0.905373	0.147571	6.13516	8.5076e-10	2.42852e-08	Up
CA14	14.0114	20.2009	17.0017	-0.507844	0.0827763	-6.13514	8.50867e-10	2.42852e-08	No Significance
PPAT	1513.91	1196.71	1360.67	0.338606	0.0551975	6.13445	8.54522e-10	2.43726e-08	No Significance
GJB3	17.2702	61.7044	28.6728	-1.24255	0.20256	-6.13421	8.55825e-10	2.43812e-08	Down
HEY1	118.486	171.782	144.235	-0.536	0.0873792	-6.13418	8.56014e-10	2.43812e-08	No Significance
TRAJ18	4.08055	7.83329	5.8936	-0.927703	0.151255	-6.13339	8.60249e-10	2.44849e-08	Down
FP671120.4	78.4732	41.8099	57.1436	0.771077	0.12572	6.13328	8.60863e-10	2.44854e-08	Up
MILR1	681.976	949.401	811.176	-0.477192	0.0778078	-6.13296	8.62587e-10	2.45174e-08	No Significance
PANX2	26.6125	35.5303	29.0824	-0.619405	0.101031	-6.13085	8.74126e-10	2.48282e-08	Down
MYCNOS	1.09875	3.77026	1.83955	-1.20436	0.196456	-6.13042	8.76481e-10	2.48779e-08	Down
POLE2	680.614	521.625	603.802	0.383159	0.0625033	6.13021	8.77609e-10	2.48927e-08	No Significance
AKIRIN1	4207.13	3440.01	3836.51	0.29022	0.0473472	6.1296	8.80988e-10	2.49713e-08	No Significance
ZNF321P	113.066	83.2602	98.6662	0.438423	0.0715358	6.12871	8.8592e-10	2.50937e-08	No Significance
NECAB2	2.67887	6.9693	4.21666	-1.03456	0.168816	-6.1283	8.88224e-10	2.51416e-08	Down
TPPP3	122.089	209.126	164.139	-0.776333	0.126689	-6.12785	8.90733e-10	2.51953e-08	Down
AC009159.4	0.349894	1.45397	0.883301	-1.72651	0.281765	-6.12747	8.92849e-10	2.52377e-08	Down
AC046168.2	11.5763	4.11258	6.48472	1.10207	0.179898	6.12608	9.00725e-10	2.54429e-08	Up
NXF3	25.408	46.9926	14.6834	-0.924354	0.150933	-6.12427	9.11e-10	2.57154e-08	Down
NR1I2	127.565	79.8861	104.53	0.673356	0.109963	6.12346	9.15631e-10	2.58284e-08	Up
KCNE1	74.6953	40.0832	57.9733	0.893173	0.145868	6.12315	9.1741e-10	2.58608e-08	Up
FAM182B	4.0747	7.17725	5.57362	-0.743058	0.121372	-6.12215	9.23238e-10	2.60072e-08	Down
ZCCHC12	15.3895	24.3979	17.6016	-1.11758	0.182596	-6.12051	9.32752e-10	2.62572e-08	Down
CCKBR	0.975613	3.2524	1.66152	-1.79178	0.292814	-6.1192	9.4047e-10	2.64563e-08	Down
EIF3J	3927.31	3248.31	3599.26	0.273599	0.044716	6.11859	9.44076e-10	2.65395e-08	No Significance
SPDYE22P	0.700446	2.65625	1.64535	-1.66079	0.271527	-6.11649	9.56618e-10	2.68737e-08	Down
TJP1	447.073	614.055	527.746	-0.457551	0.0748394	-6.11377	9.73065e-10	2.7317e-08	No Significance
MYL6P5	14.0103	23.2106	18.4552	-0.669231	0.109468	-6.11346	9.74925e-10	2.7334e-08	Down
MTHFD2L	525.614	409.615	469.572	0.357872	0.0585391	6.11339	9.75385e-10	2.7334e-08	No Significance
MYADM	1427.56	2016.28	1711.99	-0.498008	0.0814634	-6.11327	9.76074e-10	2.7334e-08	No Significance
SLC30A8	3.18233	12.1545	5.30012	-1.24989	0.204457	-6.11323	9.76334e-10	2.7334e-08	Down
APH1B	1477.58	1201.3	1344.1	0.298813	0.0488836	6.11274	9.79347e-10	2.73997e-08	No Significance
PDCD4	7494	5306.99	6437.4	0.497764	0.0814709	6.10971	9.98133e-10	2.79062e-08	No Significance
PLS3	513.75	780.103	642.432	-0.602345	0.0985946	-6.10931	1.00065e-09	2.79577e-08	Down
MAPK6	2129.71	1622.88	1884.85	0.39169	0.0641221	6.1085	1.00572e-09	2.80801e-08	No Significance
PVALEF	0.588624	2.63462	1.5771	-1.88366	0.308422	-6.10741	1.01261e-09	2.82534e-08	Down
EN1	39.28	71.195	54.699	-0.856675	0.140276	-6.10705	1.01488e-09	2.82973e-08	Down
TOMM70	4127.91	3519.86	3834.15	0.229685	0.0376119	6.10671	1.01707e-09	2.83393e-08	No Significance
ANKRD29	274.034	417.228	343.214	-0.607948	0.0995584	-6.10644	1.01877e-09	2.83674e-08	Down
AC116050.1	0.355192	3.82333	1.18202	-2.64217	0.432892	-6.10355	1.03741e-09	2.88666e-08	Down
SLC25A42	630.307	827.301	725.48	-0.391809	0.0642153	-6.1015	1.05078e-09	2.92188e-08	No Significance
CPNE5	2806.91	4351.63	3553.21	-0.632538	0.103695	-6.1	1.06069e-09	2.94747e-08	Down
PAX1	4.37062	63.0528	7.77749	-2.13145	0.349442	-6.09958	1.06345e-09	2.95306e-08	Down
RPS2P1	3.02341	6.18972	4.55314	-0.945458	0.155006	-6.09948	1.06415e-09	2.95306e-08	Down
CFAP221	45.7191	17.3017	22.798	1.28329	0.210446	6.09795	1.07437e-09	2.97942e-08	Up
AL355472.1	89.2245	158.672	114.502	-0.656939	0.107775	-6.09546	1.09121e-09	3.02409e-08	Down
C8orf89	9.41036	19.3651	13.5081	-1.27471	0.209157	-6.09453	1.09763e-09	3.03807e-08	Down
EPHB2	343.886	494.261	416.536	-0.522779	0.0857787	-6.09451	1.09774e-09	3.03807e-08	No Significance
LDB3	87.6889	191.444	45.5763	-0.873053	0.14327	-6.09376	1.10286e-09	3.05018e-08	Down
LINGO4	2.66107	5.87561	4.2141	-1.11219	0.182542	-6.09282	1.1094e-09	3.06619e-08	Down
WSCD1	90.6849	107.765	90.2698	-0.543444	0.0891967	-6.09265	1.1106e-09	3.06745e-08	No Significance
HOXC9	55.5924	81.9929	68.3472	-0.562061	0.0922873	-6.09034	1.12674e-09	3.10995e-08	No Significance
LILRA2	241.184	141.943	193.238	0.765576	0.125708	6.09012	1.12824e-09	3.11199e-08	Up
GNA14	94.8489	134.668	114.086	-0.504375	0.0829292	-6.08199	1.18697e-09	3.26967e-08	No Significance
TTC5	1031.47	809.853	924.4	0.349036	0.0573885	6.08199	1.187e-09	3.26967e-08	No Significance
SRGAP3	151.365	205.422	177.482	-0.4395	0.0722656	-6.08173	1.18894e-09	3.27282e-08	No Significance
PCDHB12	8.42031	13.1403	10.7006	-0.615302	0.101195	-6.08035	1.19918e-09	3.2988e-08	Down
AC121338.2	2.87618	5.26168	4.02867	-0.829371	0.136412	-6.07991	1.20253e-09	3.30578e-08	Down
AC108676.1	22.906	13.3908	18.309	0.778301	0.128015	6.07976	1.20365e-09	3.30666e-08	Up
HNRNPA1P35	24.4587	39.1976	31.5795	-0.64475	0.106053	-6.07953	1.20534e-09	3.30909e-08	Down
RAD50	2997.04	2531.61	2772.18	0.243255	0.0400182	6.0786	1.2124e-09	3.32624e-08	No Significance
GFAP	14.8907	206.721	16.7403	-1.11894	0.184114	-6.07742	1.22131e-09	3.34844e-08	Down
LINC01267	2.36342	5.36852	3.81526	-1.17868	0.193957	-6.07704	1.22423e-09	3.3542e-08	Down
RPL30P4	25.7837	44.6275	34.8876	-0.779019	0.1282	-6.07661	1.22749e-09	3.3609e-08	Down
GABRB3	8.50936	15.5841	11.9274	-0.855717	0.140826	-6.07639	1.22916e-09	3.36321e-08	Down
TPST1	259.483	373.168	314.407	-0.523712	0.0861905	-6.07621	1.23053e-09	3.36472e-08	No Significance
LARP4	2999.43	2474.76	2745.95	0.277206	0.0456274	6.07544	1.23646e-09	3.37869e-08	No Significance
TPH2	0.644585	3.79681	1.25525	-1.4562	0.239761	-6.07353	1.2513e-09	3.41697e-08	Down
CDC42EP5	180.459	262.685	220.185	-0.540749	0.0890429	-6.0729	1.25621e-09	3.42809e-08	No Significance
WDR87	6.10343	16.3703	6.35088	-0.892653	0.146999	-6.0725	1.25933e-09	3.43434e-08	Down
SLC25A32	2145.59	1768.24	1963.28	0.278635	0.0458855	6.07239	1.26018e-09	3.43437e-08	No Significance
ACHE	543.622	846.471	689.936	-0.638457	0.105155	-6.07157	1.26666e-09	3.44974e-08	Down
ELOBP2	5.01806	9.04708	6.96458	-0.739002	0.121739	-6.07038	1.2761e-09	3.47315e-08	Down
PCDHGC5	7.5893	15.0916	11.2139	-0.960102	0.158176	-6.06982	1.28057e-09	3.48194e-08	Down
CPLX1	87.9046	136.786	111.521	-0.635009	0.104619	-6.06976	1.28103e-09	3.48194e-08	Down
LARP1B	716.179	582.121	651.412	0.296952	0.0489342	6.06839	1.29201e-09	3.50947e-08	No Significance
ISLR2	27.4325	48.5787	37.6488	-0.813937	0.134159	-6.06697	1.30347e-09	3.53824e-08	Down
TGDS	1019.37	802.661	914.67	0.344405	0.0567931	6.06421	1.32607e-09	3.59723e-08	No Significance
SNX29P2	2.53708	5.77104	4.09949	-1.1339	0.186988	-6.06402	1.32759e-09	3.59896e-08	Down
CALCR	2.53969	4.98251	3.71988	-0.965175	0.159186	-6.0632	1.3344e-09	3.61504e-08	Down
DNASE1	1000.5	1375.96	1181.9	-0.459447	0.0757822	-6.06273	1.33827e-09	3.62312e-08	No Significance
SCN11A	19.261	45.7216	25.6504	-0.735845	0.121395	-6.06155	1.34815e-09	3.64748e-08	Down
CLDN9	2.90033	6.76778	4.7688	-1.2121	0.199993	-6.06073	1.35505e-09	3.66004e-08	Down
CACNG7	0.615731	4.21565	1.68522	-2.19815	0.362688	-6.06071	1.35522e-09	3.66004e-08	Down
MRGPRF	126.633	186.782	155.693	-0.559865	0.0923767	-6.06068	1.35547e-09	3.66004e-08	No Significance
CLECL1	2638.07	1679.08	2174.76	0.651557	0.107517	6.06003	1.36097e-09	3.67095e-08	Up
RPL21P75	95.5662	159.058	126.241	-0.73195	0.120784	-6.05999	1.3613e-09	3.67095e-08	Down
TPT1P5	17.4798	35.6608	23.7665	-0.781459	0.128997	-6.05795	1.3787e-09	3.71544e-08	Down
MAST2	1517.29	1986.18	1743.82	-0.387912	0.0640492	-6.05646	1.39147e-09	3.74739e-08	No Significance
SERPINI2	2.82679	6.12937	4.42235	-1.08035	0.178391	-6.05606	1.39497e-09	3.75435e-08	Down
CLDN16	32.1001	77.4554	46.9645	-1.28758	0.212689	-6.0538	1.41471e-09	3.80498e-08	Down
CYB5B	5630.52	4614.44	5139.63	0.287019	0.0474197	6.05274	1.42405e-09	3.82759e-08	No Significance
MMP2-AS1	208.039	381.225	291.71	-0.873724	0.144453	-6.0485	1.46203e-09	3.92711e-08	Down
FGD1	210.138	265.799	237.029	-0.334325	0.0552869	-6.04708	1.47495e-09	3.95881e-08	No Significance
TCAP	299.77	611.637	106.898	-0.882586	0.145955	-6.04699	1.47576e-09	3.95881e-08	Down
CLMP	476.48	662.305	566.257	-0.47489	0.0785418	-6.04634	1.48173e-09	3.97088e-08	No Significance
PTCHD3	1.1132	2.98078	2.01548	-1.31646	0.21773	-6.04629	1.4822e-09	3.97088e-08	Down
AC005625.1	0.812553	4.28046	1.50781	-1.27288	0.210533	-6.04599	1.48495e-09	3.97565e-08	Down
SIGLEC11	63.3649	34.6672	49.5003	0.872483	0.14432	6.04548	1.48962e-09	3.98556e-08	Up
AC022613.2	2.69916	4.70716	3.66928	-0.708488	0.117215	-6.04432	1.50041e-09	4.01182e-08	Down
NARS2	1264.18	1017.14	1144.83	0.313373	0.051861	6.04255	1.51702e-09	4.05357e-08	No Significance
EPHX3	17.8464	45.5331	22.6361	-0.627999	0.103971	-6.04015	1.53974e-09	4.11161e-08	Down
RRP9	2299.76	1824.76	2070.27	0.333639	0.0552441	6.03935	1.54737e-09	4.12717e-08	No Significance
SRSF7	11118.4	9468.12	10321.1	0.231716	0.0383678	6.03933	1.54758e-09	4.12717e-08	No Significance
AC010609.1	1.34403	4.95069	1.93655	-1.77621	0.294121	-6.03905	1.55024e-09	4.1316e-08	Down
RHEX	4404.48	2704.15	3583.01	0.703653	0.116527	6.03852	1.55532e-09	4.14243e-08	Up
MKRN9P	4.87358	7.52402	5.01217	-0.874751	0.144869	-6.03824	1.55806e-09	4.14705e-08	Down
MIDN	3159.21	3796.99	3467.34	-0.265025	0.0439262	-6.03341	1.60531e-09	4.27005e-08	No Significance
KRT76	0.206277	26.8935	1.87192	-3.69942	0.613268	-6.03231	1.61631e-09	4.29652e-08	Down
AC011462.3	0.99917	3.00894	1.97014	-1.41401	0.234432	-6.03164	1.623e-09	4.31152e-08	Down
PLPPR2	279.995	364.746	320.941	-0.379353	0.0629041	-6.03065	1.63302e-09	4.33533e-08	No Significance
CEACAM16	1.06865	3.05037	2.02607	-1.34218	0.22262	-6.029	1.6498e-09	4.37704e-08	Down
GLS	9185.24	7444.45	8344.22	0.303062	0.0502686	6.02886	1.65117e-09	4.37785e-08	No Significance
CEBPA	1006.95	1466.29	1228.87	-0.5419	0.0899144	-6.02684	1.67193e-09	4.43003e-08	No Significance
SLC35G1	222.908	177.344	200.895	0.328815	0.0545663	6.02597	1.681e-09	4.45119e-08	No Significance
POSTN	3093.26	6422.03	4701.47	-1.0539	0.1749	-6.02573	1.68344e-09	4.45477e-08	Down
CCDC80	2303.66	3681.69	2969.42	-0.67638	0.112253	-6.02551	1.68581e-09	4.45817e-08	Down
PRSS36	75.987	108.317	91.6065	-0.508013	0.0843206	-6.02478	1.69335e-09	4.47522e-08	No Significance
GSTCD	616.605	473.518	547.476	0.380991	0.0632599	6.02263	1.71603e-09	4.53225e-08	No Significance
EIF1P3	16.9037	27.6267	22.0843	-0.66523	0.11046	-6.02238	1.71872e-09	4.53642e-08	Down
RAN	32956.6	25972.2	29582.2	0.343606	0.057062	6.02162	1.72684e-09	4.55493e-08	No Significance
CYTH3	351.095	517.103	431.298	-0.557295	0.0925519	-6.02143	1.72882e-09	4.55544e-08	No Significance
OR10AC1	0.516727	1.56585	1.02359	-1.43328	0.238031	-6.02139	1.72925e-09	4.55544e-08	Down
DNA2	1127.02	831.597	984.294	0.437992	0.0727408	6.02127	1.73058e-09	4.556e-08	No Significance
HNRNPA1P39	11.5103	19.2663	15.2574	-0.659347	0.10954	-6.01922	1.7526e-09	4.60997e-08	Down
IGLV3-25	515.118	778.256	533.492	-1.35278	0.224746	-6.01915	1.75332e-09	4.60997e-08	Down
TSPAN15	412.825	590.179	498.509	-0.514741	0.0855248	-6.01861	1.75917e-09	4.6224e-08	No Significance
TENM1	31.3185	67.8778	44.0609	-0.87529	0.145436	-6.01838	1.76169e-09	4.62603e-08	Down
VSIG4	4527.25	2161.47	3384.28	1.06659	0.177228	6.01817	1.76396e-09	4.62903e-08	Up
TRMT10C	1969.26	1554.12	1768.7	0.341465	0.0567442	6.01762	1.76997e-09	4.64184e-08	No Significance
BBOX1-AS1	128.314	55.7269	93.2455	1.20267	0.199874	6.01711	1.77556e-09	4.65353e-08	Up
SHANK2	33.3686	89.8877	40.4085	-1.34277	0.223226	-6.01527	1.79587e-09	4.70253e-08	Down
GRAPL	11.075	19.8496	15.3142	-0.823664	0.136931	-6.01516	1.79707e-09	4.70253e-08	Down
RPL37P2	201.092	335.058	265.815	-0.734837	0.122165	-6.01511	1.79769e-09	4.70253e-08	Down
ITGAV	2007.9	2795.88	2388.59	-0.47758	0.0794064	-6.01437	1.80585e-09	4.72086e-08	No Significance
TSPAN18	287.565	442.941	362.631	-0.622113	0.10344	-6.01426	1.80706e-09	4.72101e-08	Down
DGKB	2.41441	10.3727	4.47929	-1.4729	0.244923	-6.01372	1.8131e-09	4.73377e-08	Down
MID1	94.436	131.97	112.57	-0.480169	0.079871	-6.0118	1.83472e-09	4.78685e-08	No Significance
GRM6	2.39901	5.16137	3.73358	-0.953141	0.158547	-6.01171	1.83576e-09	4.78685e-08	Down
ZNF414	494.673	602.783	546.904	-0.282877	0.0470721	-6.00944	1.86164e-09	4.84994e-08	No Significance
SLC38A8	0.404533	1.80525	1.08126	-1.80664	0.300639	-6.00931	1.86312e-09	4.84994e-08	Down
SRRM4	1.03396	2.58297	1.78233	-1.23042	0.204754	-6.00928	1.8635e-09	4.84994e-08	Down
GGN	11.0592	16.2747	13.579	-0.52056	0.0866374	-6.00849	1.87255e-09	4.8704e-08	No Significance
DDX52	1743.78	1502.71	1627.31	0.214032	0.0356293	6.00719	1.88762e-09	4.90651e-08	No Significance
DAND5	3.65382	7.42064	5.47367	-0.943321	0.157059	-6.00616	1.8997e-09	4.93476e-08	Down
GUCA2A	75.929	5.64129	2.87589	3.46775	0.577421	6.00559	1.90639e-09	4.94811e-08	Up
LINC00639	10.7305	17.6394	14.0684	-0.665128	0.110753	-6.00552	1.90725e-09	4.94811e-08	Down
BNIP3P1	8.30352	17.7738	12.8789	-1.10553	0.184124	-6.00427	1.92193e-09	4.98306e-08	Down
CDK8	810.605	679.284	747.16	0.253924	0.0423028	6.00254	1.94257e-09	5.03338e-08	No Significance
AL121820.1	18.4937	35.5403	26.7294	-0.93527	0.15584	-6.00147	1.95541e-09	5.06346e-08	Down
ACKR3	461.248	659.035	556.804	-0.513305	0.0855422	-6.00061	1.96581e-09	5.08719e-08	No Significance
MUC21	6.53742	65.7932	3.58768	-3.22394	0.537559	-5.99736	2.00548e-09	5.18355e-08	Down
NAP1L3	68.7058	112.881	90.0478	-0.715605	0.11932	-5.99736	2.00557e-09	5.18355e-08	Down
EPGN	2.84648	6.70808	3.07986	-1.56537	0.261128	-5.99465	2.03921e-09	5.26716e-08	Down
AC100803.4	17.7418	34.8873	20.2533	-0.868512	0.144894	-5.99411	2.04602e-09	5.28143e-08	Down
TNFRSF13C	5117.81	7687.85	6359.47	-0.587004	0.0979631	-5.99209	2.07158e-09	5.34406e-08	Down
HIGD2AP2	2.89455	6.19721	4.49015	-1.00054	0.167026	-5.99035	2.09393e-09	5.39833e-08	Down
AL161909.1	69.4323	101.586	80.8631	-0.715017	0.119371	-5.98986	2.10028e-09	5.41129e-08	Down
SUN3	6.08195	9.88445	7.91904	-0.690581	0.115345	-5.9871	2.13614e-09	5.50022e-08	Down
TPTE2P1	2.4347	4.82265	3.58838	-0.963661	0.161028	-5.98445	2.17126e-09	5.58716e-08	Down
CHCHD4	891.204	736.871	816.642	0.274586	0.045887	5.98397	2.17765e-09	5.60008e-08	No Significance
IGHV2-70	61.1179	106.17	77.6428	-1.05771	0.176835	-5.98135	2.21296e-09	5.68732e-08	Down
AC096533.1	8.35196	13.0149	10.6048	-0.529817	0.0886369	-5.97739	2.26745e-09	5.82372e-08	No Significance
LHFPL6	674.336	901.193	783.937	-0.418233	0.0699726	-5.97709	2.27157e-09	5.83064e-08	No Significance
GGT5	1157.58	1656.31	1398.53	-0.516886	0.0864833	-5.97672	2.2768e-09	5.84042e-08	No Significance
OR51E2	28.2368	12.3103	18.3893	1.24208	0.207854	5.97574	2.29042e-09	5.87168e-08	Up
SLC22A9	0.860478	6.94434	1.75005	-1.65158	0.276416	-5.97498	2.30125e-09	5.89577e-08	Down
BUB1B	2703.46	2032.39	2379.25	0.411537	0.0688998	5.97298	2.32965e-09	5.9648e-08	No Significance
ENPP4	1239.64	936.617	1093.24	0.404272	0.0676904	5.97237	2.33829e-09	5.98318e-08	No Significance
AC012370.2	0.613361	1.93306	1.25094	-1.46311	0.245021	-5.97136	2.35281e-09	6.01661e-08	Down
ZNF710-AS1	194.518	274.469	233.144	-0.49681	0.0832114	-5.97046	2.36588e-09	6.04609e-08	No Significance
NAV2	166.048	246.868	205.094	-0.571887	0.0957876	-5.97036	2.36729e-09	6.04609e-08	No Significance
HCRT	2.37056	4.82559	3.55665	-0.873804	0.146363	-5.97012	2.37075e-09	6.05116e-08	Down
HAVCR1	64.2183	29.7566	47.569	1.10634	0.18533	5.96957	2.37882e-09	6.06799e-08	Up
TMEM121	94.1222	146.953	119.646	-0.641243	0.107456	-5.96747	2.40967e-09	6.14287e-08	Down
INPP5A	263.005	346.318	303.255	-0.396373	0.0664506	-5.96493	2.44741e-09	6.2352e-08	No Significance
RPS19P3	43.0132	64.8528	53.5645	-0.567461	0.0951448	-5.96419	2.45849e-09	6.25955e-08	No Significance
AC015922.3	38.7084	54.6124	46.392	-0.496798	0.0833228	-5.96233	2.48663e-09	6.32726e-08	No Significance
MIR4322	1.07927	3.31639	2.16008	-1.5317	0.25695	-5.96108	2.5058e-09	6.3721e-08	Down
PRC1	2788.43	2137.38	2473.89	0.383395	0.0643375	5.95912	2.53599e-09	6.44487e-08	No Significance
TRIML1	0.235429	2.3961	1.27931	-3.13684	0.526413	-5.95889	2.53953e-09	6.44988e-08	Down
ISM2	3.44769	11.9286	4.85714	-1.1087	0.186102	-5.95751	2.56115e-09	6.50076e-08	Down
RPL10P16	674.902	1042.06	852.285	-0.625829	0.105146	-5.95203	2.64843e-09	6.71814e-08	Down
ST18	17.7347	29.2336	23.2901	-0.71804	0.120654	-5.95121	2.66163e-09	6.74746e-08	Down
CCR8	22.8205	47.3767	34.6843	-1.05163	0.176748	-5.94984	2.684e-09	6.79997e-08	Down
STAG3	2438.91	4607.02	3486.38	-0.917631	0.154242	-5.94928	2.69317e-09	6.81899e-08	Down
ZNF318	1476.68	1954.4	1707.48	-0.404189	0.0679424	-5.949	2.69791e-09	6.82678e-08	No Significance
PSTPIP2	1747.71	1062.17	1416.51	0.718237	0.120736	5.94883	2.70068e-09	6.82958e-08	Up
MGAT4FP	0.266527	1.66383	0.941601	-2.40872	0.404945	-5.94827	2.70992e-09	6.84805e-08	Down
PCED1B-AS1	3288.13	4627.42	3935.18	-0.492881	0.0828624	-5.94818	2.71132e-09	6.84805e-08	No Significance
ENG	3072.35	4160.03	3597.84	-0.43712	0.0734953	-5.94759	2.72127e-09	6.86895e-08	No Significance
DDX4	2.51641	10.0641	3.82891	-1.09426	0.183989	-5.94742	2.72406e-09	6.87177e-08	Down
AC007537.1	2.01588	4.64843	3.28773	-1.09636	0.184351	-5.94714	2.72869e-09	6.87922e-08	Down
SH3RF3	182.885	279.695	229.656	-0.612488	0.103	-5.94649	2.73957e-09	6.89971e-08	Down
AC005481.1	2.39623	3.78786	2.85511	-0.923041	0.155226	-5.94645	2.74018e-09	6.89971e-08	Down
SELENOV	1.25695	4.64987	2.89616	-1.91054	0.321315	-5.946	2.74767e-09	6.91432e-08	Down
IGHV1-2	718.25	771.004	203.745	-1.33981	0.225358	-5.94523	2.76077e-09	6.94214e-08	Down
POPDC2	330.184	449.678	387.915	-0.445872	0.0749976	-5.94515	2.76211e-09	6.94214e-08	No Significance
RNF212B	2.24566	3.95166	3.06987	-0.724908	0.121937	-5.94495	2.76544e-09	6.94626e-08	Down
ERP29	13028.7	11007.1	12052	0.243168	0.0409075	5.94434	2.77571e-09	6.96779e-08	No Significance
C1QL1	10.9725	19.9425	11.4986	-0.856096	0.144025	-5.94407	2.78029e-09	6.97504e-08	Down
MAP3K21	353.453	211.392	284.82	0.741392	0.124736	5.94367	2.78706e-09	6.98583e-08	Up
CSRNP3	30.4373	68.7408	38.0114	-0.931725	0.156761	-5.94362	2.788e-09	6.98583e-08	Down
AC090589.1	52.3784	77.131	61.3921	-0.709804	0.119453	-5.94209	2.81409e-09	7.04689e-08	Down
LRRC63	25.4214	16.8109	21.2615	0.573008	0.096458	5.94049	2.84173e-09	7.11178e-08	No Significance
EYA4	16.2545	53.9314	24.5579	-1.20736	0.203267	-5.93975	2.85454e-09	7.13947e-08	Down
ZAN	8.39404	30.5179	13.353	-1.13646	0.191384	-5.93811	2.88318e-09	7.20672e-08	Down
KLHL41	121.784	384.77	19.505	-0.97956	0.164975	-5.93764	2.89148e-09	7.22133e-08	Down
LAD1	220.037	423.277	318.228	-0.943755	0.158948	-5.93753	2.89353e-09	7.22133e-08	Down
MTREX	3368.42	2878.93	3131.94	0.226508	0.0381487	5.93748	2.8943e-09	7.22133e-08	No Significance
EPOR	214.534	273.998	243.263	-0.350573	0.0590563	-5.93625	2.91607e-09	7.27123e-08	No Significance
AC002075.2	38.7845	67.9132	52.8573	-0.803127	0.135297	-5.93604	2.91982e-09	7.27615e-08	Down
ZNF511	1305.98	999.985	1158.15	0.385337	0.0649425	5.93351	2.9652e-09	7.38475e-08	No Significance
NUGGC	587.341	1101.37	835.682	-0.907152	0.152902	-5.93292	2.97601e-09	7.40717e-08	Down
PPDPF	3141.08	4209.47	3657.24	-0.422213	0.0711659	-5.9328	2.97813e-09	7.40797e-08	No Significance
CYGB	324.189	453.327	386.579	-0.482259	0.0813086	-5.93122	3.00694e-09	7.47509e-08	No Significance
C1QBP	10639.8	8049.29	9388.26	0.402567	0.0678762	5.9309	3.01271e-09	7.4849e-08	No Significance
CHST7	350.605	254.698	304.269	0.459813	0.0775488	5.92934	3.04162e-09	7.55217e-08	No Significance
ELAPOR1	349.563	329.053	263.748	-0.697907	0.117711	-5.92896	3.04858e-09	7.55705e-08	Down
FASTKD2	1744.05	1449.9	1601.94	0.266428	0.0449368	5.92895	3.04871e-09	7.55705e-08	No Significance
FAM207BP	10.6983	17.2232	13.8507	-0.606861	0.102356	-5.92893	3.04911e-09	7.55705e-08	Down
RN7SL827P	0.456316	1.38239	0.903727	-1.34517	0.226959	-5.92695	3.08619e-09	7.64298e-08	Down
SSBP3-AS1	9.12789	14.5668	11.7556	-0.674373	0.113782	-5.92688	3.08751e-09	7.64298e-08	Down
DGAT2L7P	3.20749	11.0043	5.05695	-1.03671	0.174922	-5.92669	3.09109e-09	7.64723e-08	Down
ZNF207	10165.2	9013.69	9608.87	0.173426	0.0292672	5.92561	3.11144e-09	7.69295e-08	No Significance
CASP7	1729.13	1393.23	1566.85	0.311088	0.0525103	5.92433	3.13582e-09	7.74856e-08	No Significance
RPL12P38	23.6323	36.8678	30.0268	-0.612402	0.103374	-5.92415	3.13926e-09	7.75237e-08	Down
CTPS1	3026.88	2464.57	2755.21	0.296264	0.0500149	5.92351	3.15147e-09	7.77787e-08	No Significance
NCAN	4.23258	13.8173	6.2542	-0.92396	0.155986	-5.92334	3.15469e-09	7.78112e-08	Down
C5orf22	1192.41	1033.73	1115.75	0.204997	0.0346128	5.92258	3.16925e-09	7.81234e-08	No Significance
SIX2	32.1495	53.7059	39.5667	-1.01803	0.171918	-5.92163	3.18773e-09	7.85319e-08	Down
AC026410.1	10.0117	15.0932	12.4667	-0.506263	0.0854956	-5.9215	3.19014e-09	7.85441e-08	No Significance
MIER2	548.185	739.203	640.471	-0.431003	0.072802	-5.92021	3.21539e-09	7.91183e-08	No Significance
RGS9	165.759	305.755	233.394	-0.882734	0.149108	-5.92009	3.2176e-09	7.91253e-08	Down
COMMD4P1	1.96619	3.95833	2.92865	-0.871003	0.147132	-5.91989	3.22161e-09	7.91764e-08	Down
ANP32A	12068.9	10047.1	11092.1	0.264475	0.044686	5.91852	3.2485e-09	7.97312e-08	No Significance
PARD6G-AS1	86.0682	50.6967	68.9793	0.755031	0.127572	5.91848	3.24922e-09	7.97312e-08	Up
PPFIA4	76.8592	140.378	107.547	-0.865198	0.146187	-5.91844	3.25001e-09	7.97312e-08	Down
USP30	408.231	483.666	444.676	-0.241985	0.0408918	-5.9177	3.26477e-09	8.00453e-08	No Significance
CEP44	993.313	817.765	908.501	0.279751	0.0472851	5.91625	3.29361e-09	8.07043e-08	No Significance
KLF12	1086.67	1399.64	1237.87	-0.36498	0.0616938	-5.91599	3.29876e-09	8.07821e-08	No Significance
ZNF385B	100.554	149.369	97.2812	-1.15056	0.194535	-5.91442	3.33051e-09	8.14716e-08	Down
CEP76	498.06	399.422	450.406	0.31721	0.0536335	5.9144	3.33088e-09	8.14716e-08	No Significance
AC008760.2	20.1188	35.0736	27.3439	-0.789164	0.133435	-5.91424	3.3341e-09	8.15018e-08	Down
PSG4	0.576726	2.7356	1.45039	-1.94392	0.32879	-5.91236	3.37231e-09	8.23867e-08	Down
LINC02280	12.4269	25.2096	18.6026	-1.01639	0.171947	-5.91107	3.39895e-09	8.29883e-08	Down
BUB3	9538.71	8007.7	8799.04	0.252408	0.0427056	5.91042	3.41243e-09	8.32677e-08	No Significance
ADSS2	3125.81	2588.11	2866.03	0.272182	0.0460607	5.9092	3.43776e-09	8.3836e-08	No Significance
FAM189A1	17.1492	41.7061	17.3263	-1.0047	0.170039	-5.90863	3.44962e-09	8.40752e-08	Down
CCL8	1019.16	596.367	775.118	0.986991	0.167057	5.90812	3.46036e-09	8.42869e-08	Up
EHD2	971.03	1378.51	1167.89	-0.505025	0.0854857	-5.90771	3.46897e-09	8.44465e-08	No Significance
ALK	15.9492	25.5888	9.81823	-0.732503	0.124	-5.90726	3.47835e-09	8.46248e-08	Down
SMC6	3610.95	2838.25	3237.64	0.347141	0.0587698	5.90679	3.48835e-09	8.48177e-08	No Significance
LINC02090	46.783	19.953	33.8207	1.22207	0.206898	5.90662	3.49201e-09	8.48565e-08	Up
INKA1	187.344	306.629	244.974	-0.710724	0.120335	-5.9062	3.50097e-09	8.50238e-08	Down
TCTN3	2206.89	1813.58	2016.87	0.282777	0.047886	5.90521	3.52207e-09	8.54856e-08	No Significance
MAG	29.4353	77.5127	37.8661	-0.960109	0.162594	-5.90494	3.52782e-09	8.55746e-08	Down
ZNF837	97.9584	129.238	113.071	-0.396533	0.0671544	-5.9048	3.53074e-09	8.55949e-08	No Significance
GPR68	566.691	813.326	685.847	-0.521452	0.0883186	-5.90422	3.54327e-09	8.5848e-08	No Significance
SET	28017.6	23668.9	25916.6	0.243305	0.0412182	5.90286	3.57262e-09	8.6506e-08	No Significance
SBF1P1	1.56384	3.3314	2.41779	-0.94302	0.159759	-5.90276	3.57464e-09	8.6506e-08	Down
SYNGR3	343.169	510.331	423.93	-0.572101	0.0969346	-5.90193	3.59274e-09	8.68927e-08	No Significance
HES5	4.45255	7.50623	5.92786	-0.722784	0.122475	-5.90146	3.603e-09	8.70802e-08	Down
ZNF469	180.506	265.598	221.616	-0.554871	0.0940239	-5.90138	3.60474e-09	8.70802e-08	No Significance
FRMD6	384.516	571.259	474.736	-0.57052	0.0966858	-5.90076	3.61829e-09	8.73562e-08	No Significance
NELL2	410.729	688.837	545.09	-0.745938	0.126481	-5.89761	3.68808e-09	8.89888e-08	Down
AK5	24.0003	38.0678	28.6576	-0.935813	0.158722	-5.89591	3.72624e-09	8.98567e-08	Down
FZD10-AS1	30.5853	47.5373	38.7753	-0.630442	0.106939	-5.89532	3.73957e-09	9.01253e-08	Down
TAF1L	3.6059	7.10462	5.29622	-0.877528	0.148892	-5.89373	3.77566e-09	9.09416e-08	Down
MRPL42	2912.46	2356.2	2643.72	0.305618	0.0518584	5.89331	3.78541e-09	9.11228e-08	No Significance
AC109361.2	0.389266	1.55587	0.952883	-1.81801	0.308572	-5.89168	3.82299e-09	9.19736e-08	Down
PKDCC	262.352	404.85	331.197	-0.625034	0.106095	-5.89124	3.83303e-09	9.2113e-08	Down
AC009053.2	6.41562	9.75038	8.02673	-0.519082	0.088111	-5.89123	3.83327e-09	9.2113e-08	No Significance
IHO1	11.2472	16.0148	13.5505	-0.495357	0.0840863	-5.89105	3.83749e-09	9.21604e-08	No Significance
MYADML	2.19306	8.03729	4.48463	-1.59713	0.27118	-5.88956	3.8723e-09	9.29419e-08	Down
C3orf20	23.1877	41.0215	31.8037	-0.805037	0.136739	-5.88738	3.92369e-09	9.41204e-08	Down
PCDHA4	3.44189	6.0464	4.7002	-0.771268	0.131019	-5.88669	3.94016e-09	9.44603e-08	Down
PCDHB1	0.637618	2.055	1.32239	-1.61979	0.275185	-5.88618	3.95217e-09	9.46928e-08	Down
AC009041.1	2.35539	4.91503	3.59202	-1.07142	0.182036	-5.88578	3.96178e-09	9.48678e-08	Down
METTL8	1340.27	1048.48	1199.3	0.353637	0.0600847	5.88564	3.96516e-09	9.48933e-08	No Significance
SLC16A11	25.5876	39.354	32.2385	-0.623869	0.106004	-5.88534	3.97241e-09	9.50113e-08	Down
MAPK8IP1	55.4474	83.269	64.9585	-0.433441	0.0736641	-5.88402	4.00423e-09	9.57166e-08	No Significance
SERPINH1	3325.03	4725.17	4001.47	-0.506877	0.0861653	-5.88262	4.03834e-09	9.64759e-08	No Significance
CHEK2P2	0.951019	3.16598	1.75128	-1.38973	0.236255	-5.8823	4.04595e-09	9.65612e-08	Down
LINC02599	1.94108	3.64384	2.76373	-0.819484	0.139314	-5.88228	4.04661e-09	9.65612e-08	Down
LYPD3	116.818	394.468	115.339	-0.719808	0.122412	-5.88018	4.09812e-09	9.76979e-08	Down
SPEM2	0.265999	2.14094	0.857019	-1.85918	0.316179	-5.88015	4.09901e-09	9.76979e-08	Down
PKNOX2	60.0388	94.2255	76.5553	-0.64799	0.110209	-5.87964	4.11161e-09	9.79076e-08	Down
RPL21P8	2.43814	4.72681	3.54386	-0.951844	0.161889	-5.8796	4.11258e-09	9.79076e-08	Down
COL8A2	632.965	912.9	768.209	-0.527417	0.0897056	-5.87942	4.11699e-09	9.79558e-08	No Significance
RPL37P6	74.5463	123.326	98.1129	-0.720685	0.122588	-5.87893	4.12924e-09	9.81903e-08	Down
MT1G	3027.63	1807.54	1810.51	1.17672	0.200187	5.87809	4.15019e-09	9.86314e-08	Up
VDR	912.126	1260.76	1080.56	-0.466814	0.0794437	-5.87603	4.20212e-09	9.97629e-08	No Significance
IGKV1D-39	59.5948	173.669	87.7878	-1.60124	0.272505	-5.87601	4.20267e-09	9.97629e-08	Down
OR7E47P	31.0903	54.6614	42.4782	-0.806721	0.137315	-5.87497	4.22907e-09	1.00332e-07	Down
TNFRSF18	557.039	897.159	721.36	-0.68754	0.117067	-5.87306	4.27824e-09	1.0144e-07	Down
SNHG3	3828.66	2832.13	3347.21	0.434784	0.0740495	5.87153	4.31801e-09	1.02323e-07	No Significance
AP006287.2	2.94248	5.23639	4.05073	-0.78055	0.132963	-5.87045	4.34603e-09	1.02928e-07	Down
LMO2	3215.77	5536.19	4336.82	-0.783694	0.133525	-5.86926	4.37756e-09	1.03615e-07	Down
MEIS1-AS2	0.670907	2.01046	1.31808	-1.31713	0.224441	-5.86848	4.39799e-09	1.04038e-07	Down
AC063944.1	8.92424	18.3956	9.73979	-1.11462	0.18996	-5.86769	4.41898e-09	1.0447e-07	Down
SHB	108.928	151.894	129.686	-0.476007	0.0811246	-5.86761	4.42134e-09	1.0447e-07	No Significance
TRPC6	53.3072	92.3459	72.1678	-0.792102	0.135023	-5.86644	4.45248e-09	1.05146e-07	Down
MAK16	1511.63	1233.92	1377.46	0.292577	0.0498773	5.86592	4.4664e-09	1.05414e-07	No Significance
AC022167.3	18.0848	31.8196	24.7204	-0.813631	0.138733	-5.86472	4.49901e-09	1.06104e-07	Down
AL158151.3	0.71848	1.93755	1.30744	-1.38593	0.23632	-5.86465	4.50081e-09	1.06104e-07	Down
EIF4E	2437.32	2029.65	2240.36	0.26371	0.0449762	5.86333	4.53674e-09	1.06889e-07	No Significance
RPL10P19	13.0972	22.3221	17.554	-0.773679	0.131995	-5.86142	4.58923e-09	1.08064e-07	Down
RPLP0P2	38.3595	60.1053	48.8655	-0.63894	0.109012	-5.86119	4.5957e-09	1.08154e-07	Down
FGFR2	78.8232	121.135	92.1477	-0.898296	0.153303	-5.85961	4.63963e-09	1.09126e-07	Down
TULP4	830.794	1027.27	925.718	-0.306447	0.0523086	-5.85845	4.67213e-09	1.09827e-07	No Significance
RPL34P31	22.5227	37.7655	29.8869	-0.729106	0.124464	-5.85797	4.68566e-09	1.10082e-07	Down
IGLV1-40	1268.52	1644.32	1025.14	-1.24328	0.212258	-5.8574	4.70182e-09	1.10399e-07	Down
C17orf80	1342.28	1153.57	1251.11	0.218099	0.0372361	5.85718	4.70788e-09	1.10478e-07	No Significance
TRIM29	99.394	389.059	35.7807	-1.43538	0.245072	-5.85697	4.71386e-09	1.10555e-07	Down
AC025465.2	2.70074	8.65807	5.57888	-1.67452	0.28591	-5.8568	4.71882e-09	1.10608e-07	Down
CD177	45.3925	94.8387	20.0117	-1.36514	0.233095	-5.85658	4.725e-09	1.1069e-07	Down
MIR4767	1.37868	3.41691	2.3634	-1.23261	0.210539	-5.85454	4.78322e-09	1.1199e-07	Down
PDCD6IPP2	20.8185	31.1436	25.8068	-0.557332	0.0952058	-5.85397	4.79973e-09	1.12312e-07	No Significance
AL122058.1	7.31135	10.8086	4.68289	-2.20304	0.376344	-5.85379	4.80509e-09	1.12373e-07	Down
AMER3	0.470824	1.64135	0.981623	-1.87041	0.319543	-5.85338	4.81676e-09	1.12582e-07	Down
LINC02712	0.966904	12.0816	3.15845	-4.37377	0.747277	-5.85294	4.82963e-09	1.12819e-07	Down
HSPA12A	63.5132	89.8549	76.2396	-0.496141	0.0847746	-5.85248	4.84307e-09	1.13068e-07	No Significance
ACTG1P22	70.5358	36.4369	50.7637	1.24858	0.213348	5.85232	4.84762e-09	1.1311e-07	Up
AC104978.1	1.15303	3.49529	2.28464	-1.75339	0.299678	-5.85091	4.88903e-09	1.14012e-07	Down
LINC00472	4.81292	8.37049	6.53167	-0.764408	0.130664	-5.85016	4.91086e-09	1.14456e-07	Down
C1R	6909.95	9364.24	8095.68	-0.438467	0.0749554	-5.84971	4.92444e-09	1.14707e-07	No Significance
DDX55	1563.32	1317.21	1444.42	0.24647	0.042135	5.84954	4.92945e-09	1.14759e-07	No Significance
CTDSP1	4071.8	4781.39	4414.62	-0.231684	0.0396176	-5.84801	4.97476e-09	1.15711e-07	No Significance
KLK8	4.62166	27.5423	4.72479	-3.23832	0.553752	-5.84796	4.97633e-09	1.15711e-07	Down
UNC5D	1.9105	11.9488	3.23292	-1.58053	0.270273	-5.84788	4.97881e-09	1.15711e-07	Down
LINC00563	9.98033	5.80046	7.96093	0.778335	0.133107	5.84742	4.99255e-09	1.15965e-07	Up
ABHD12	2592.19	3242.45	2906.34	-0.322698	0.0551901	-5.84702	5.00445e-09	1.16175e-07	No Significance
TCHH	12.3414	16.6489	13.4858	-0.641012	0.109654	-5.84578	5.04194e-09	1.16979e-07	Down
LINC00567	1.70355	3.25575	2.45346	-0.855307	0.146362	-5.84377	5.10338e-09	1.18338e-07	Down
AC010547.2	1.39546	3.04209	2.19099	-1.15811	0.198245	-5.84184	5.16275e-09	1.19647e-07	Down
DPEP3	59.991	59.248	29.8807	-0.894348	0.15311	-5.84121	5.18226e-09	1.20031e-07	Down
RPL12P17	10.2829	17.7683	13.8993	-0.7495	0.128325	-5.84064	5.19993e-09	1.20373e-07	Down
AC121247.1	4.24731	6.71723	5.44059	-0.632291	0.108262	-5.84038	5.20816e-09	1.20495e-07	Down
NKAPD1	2176.64	1844.96	2016.4	0.238263	0.0407983	5.84001	5.21962e-09	1.20692e-07	No Significance
CRX	1.77865	7.5062	3.18348	-1.29412	0.221632	-5.83904	5.2502e-09	1.21285e-07	Down
DLGAP4	1601.02	1959.57	1774.25	-0.291079	0.0498508	-5.83901	5.25117e-09	1.21285e-07	No Significance
PIEZO2	419.286	186.732	271.29	0.907416	0.155417	5.83858	5.26484e-09	1.21533e-07	Up
HMHB1	19.7382	42.133	26.7865	-1.09522	0.187587	-5.83843	5.26942e-09	1.2157e-07	Down
P2RY14	935.422	521.971	735.673	0.841554	0.144155	5.83784	5.28834e-09	1.21938e-07	Up
AL035409.1	0.75782	1.68437	1.20546	-1.04728	0.179406	-5.83748	5.29951e-09	1.22127e-07	Down
PECR	471.897	332.96	404.773	0.501995	0.0859982	5.83727	5.30629e-09	1.22214e-07	No Significance
AC020904.1	1.10479	2.98847	2.01484	-1.32077	0.226327	-5.83565	5.358e-09	1.23336e-07	Down
AC011294.1	0.722986	2.10158	1.38902	-1.60181	0.274501	-5.83536	5.36736e-09	1.23482e-07	Down
AC106820.1	41.8597	67.031	54.0206	-0.667614	0.114415	-5.83503	5.37823e-09	1.23663e-07	Down
GPR4	114.688	164.343	138.678	-0.513858	0.0880672	-5.83484	5.38415e-09	1.2373e-07	No Significance
CHRNA5	107.486	72.3602	90.516	0.573113	0.0982328	5.83423	5.40394e-09	1.24115e-07	No Significance
NATD1	429.495	570.035	497.394	-0.407825	0.0699063	-5.83388	5.41535e-09	1.24242e-07	No Significance
IGHV4-4	29.9513	57.2205	39.789	-1.2814	0.219649	-5.83383	5.41705e-09	1.24242e-07	Down
GPR137	1108.68	1340.84	1220.84	-0.273842	0.0469407	-5.83378	5.41854e-09	1.24242e-07	No Significance
SLC9A3P3	0.596675	2.0887	1.31751	-1.54999	0.265717	-5.83324	5.4362e-09	1.24577e-07	Down
EFCAB8	10.4148	17.4674	13.8221	-0.701449	0.120256	-5.83297	5.44483e-09	1.24705e-07	Down
AMZ2P1	409.298	541.186	473.017	-0.402902	0.0690745	-5.83287	5.44821e-09	1.24713e-07	No Significance
AC022296.2	18.1489	33.9541	25.7848	-0.90647	0.155416	-5.83255	5.45871e-09	1.24884e-07	Down
AC113189.4	1.77783	3.96237	2.83324	-0.953826	0.163565	-5.83147	5.49398e-09	1.25621e-07	Down
ATP6V0A4	13.9721	9.48735	4.37335	-1.30937	0.224576	-5.83041	5.52906e-09	1.26353e-07	Down
NLRP12	9.27772	15.9483	12.5004	-0.725828	0.124505	-5.82972	5.55193e-09	1.26772e-07	Down
HES4	103.718	158.633	130.249	-0.611025	0.104813	-5.82967	5.5536e-09	1.26772e-07	Down
AC093895.1	1.10897	6.98959	1.54834	-2.15438	0.36956	-5.82958	5.55684e-09	1.26776e-07	Down
PDSS1	601.792	490.513	548.03	0.294056	0.0504487	5.82882	5.582e-09	1.27279e-07	No Significance
FAM83A-AS1	1.2897	3.79791	1.94904	-1.84983	0.317486	-5.82648	5.66081e-09	1.29004e-07	Down
C3orf80	70.6735	117.91	93.4946	-0.736202	0.126362	-5.82612	5.67313e-09	1.29213e-07	Down
AC083973.1	2.74024	5.00007	3.83202	-0.814729	0.139877	-5.82463	5.72403e-09	1.303e-07	Down
HPS5	2609.83	2169.29	2396.99	0.266391	0.0457469	5.82315	5.77483e-09	1.31384e-07	No Significance
LINC01887	29.415	57.5351	30.2	-1.45566	0.249995	-5.82278	5.78768e-09	1.31603e-07	Down
LINC02181	0.652016	1.92096	1.26507	-1.75941	0.302214	-5.82172	5.82447e-09	1.32366e-07	Down
GPC1	330.168	507.654	415.916	-0.619893	0.106481	-5.82161	5.82831e-09	1.3238e-07	Down
LINC00963	806.92	1080.14	938.921	-0.420645	0.0722699	-5.82048	5.86793e-09	1.33207e-07	No Significance
HNRNPA3P3	12.6563	20.0265	16.217	-0.599165	0.102947	-5.82012	5.88066e-09	1.33422e-07	Down
FIGNL2-DT	0.896163	2.06054	1.4587	-1.10046	0.189089	-5.81983	5.89082e-09	1.33531e-07	Down
IGFL2	24.4811	39.6377	28.4692	-1.14926	0.197475	-5.81979	5.89199e-09	1.33531e-07	Down
NCR3	207.133	356.251	279.176	-0.782417	0.134445	-5.81962	5.89816e-09	1.33597e-07	Down
ANKRD65	173.689	262.212	216.457	-0.59429	0.102126	-5.8192	5.91297e-09	1.33859e-07	Down
OCM	5.508	9.88177	7.62108	-0.828988	0.142486	-5.81803	5.95469e-09	1.34656e-07	Down
NAE1	2401.35	1960.45	2188.34	0.2924	0.0502575	5.81802	5.95477e-09	1.34656e-07	No Significance
PURG	5.72168	9.80859	7.69617	-0.755906	0.129941	-5.8173	5.98067e-09	1.35168e-07	Down
WDR3	2299.58	1852.04	2083.36	0.312076	0.0536531	5.81655	6.00741e-09	1.35697e-07	No Significance
AC093663.2	1.56077	3.70675	2.59755	-1.18164	0.203157	-5.81639	6.01306e-09	1.3575e-07	Down
CLCF1	188.452	289.767	237.4	-0.620607	0.106738	-5.8143	6.08884e-09	1.37385e-07	Down
LINC00892	55.2737	69.9632	52.1265	-0.994153	0.171049	-5.81209	6.1696e-09	1.39131e-07	Down
STK32A	13.7702	17.6661	10.5609	-1.10435	0.19002	-5.81176	6.18184e-09	1.39331e-07	Down
RIOX2	1568.74	1246.07	1412.85	0.331901	0.0571118	5.81143	6.19419e-09	1.39533e-07	No Significance
AC022483.3	0.223592	1.35282	0.769154	-2.09957	0.361413	-5.80933	6.27228e-09	1.41214e-07	Down
GRM7	2.2299	8.6509	4.02152	-1.40764	0.242336	-5.80866	6.29757e-09	1.41706e-07	Down
SSPOP	26.4745	41.8168	33.8868	-0.656655	0.113056	-5.80825	6.31293e-09	1.41973e-07	Down
AC008742.1	1.77683	3.71075	2.71116	-0.976016	0.168043	-5.80813	6.31743e-09	1.41997e-07	Down
UCHL5	2940.53	2367.54	2663.7	0.312682	0.0538599	5.80547	6.41841e-09	1.44188e-07	No Significance
AJ011932.1	1.73101	3.19506	2.43833	-0.890553	0.153402	-5.80536	6.42277e-09	1.44207e-07	Down
AL357556.1	0.543313	2.16089	1.32481	-1.55375	0.267651	-5.80511	6.43235e-09	1.44343e-07	Down
IGKV1-8	247.417	543.66	142.093	-1.2346	0.212692	-5.80462	6.45116e-09	1.44686e-07	Down
HNRNPA1P40	1.26122	2.82392	2.0162	-0.925702	0.159499	-5.8038	6.48269e-09	1.45314e-07	Down
DDX21	8726.55	6733.33	7763.58	0.374036	0.0644521	5.80331	6.50196e-09	1.45666e-07	No Significance
RPAP2	1008.89	860.576	937.233	0.227985	0.0392936	5.80211	6.54867e-09	1.46632e-07	No Significance
GABRR1	0.473161	1.99257	1.02896	-1.57454	0.271414	-5.80124	6.58277e-09	1.47316e-07	Down
EEF1A2	371.104	995.513	265.658	-1.24709	0.214997	-5.8005	6.61177e-09	1.47884e-07	Down
RPS4XP14	25.1294	40.5659	32.5872	-0.663491	0.114401	-5.79971	6.64279e-09	1.48497e-07	Down
ANKRD35	80.3902	115.015	97.1181	-0.51742	0.0892215	-5.79928	6.66005e-09	1.48802e-07	No Significance
RPL21P136	1.57547	4.09583	2.52447	-1.0413	0.179639	-5.79664	6.7657e-09	1.5108e-07	Down
AC021074.1	112.116	167.219	138.738	-0.569031	0.0981736	-5.79617	6.78457e-09	1.51419e-07	No Significance
EEF1A1P33	8.00868	14.8796	11.3282	-0.841994	0.145273	-5.79594	6.79409e-09	1.51549e-07	Down
AC022113.1	0.976019	2.68468	1.80152	-1.34668	0.23241	-5.79443	6.85553e-09	1.52757e-07	Down
EDIL3	99.2964	194.778	145.426	-0.971225	0.167614	-5.79442	6.85572e-09	1.52757e-07	Down
MAT1A	31.1719	14.0515	20.7696	0.944848	0.16309	5.79341	6.89723e-09	1.53576e-07	Up
AL445524.1	200.157	145.529	173.765	0.458799	0.0791942	5.79334	6.89994e-09	1.53576e-07	No Significance
PDGFRB	2305.83	3128.63	2703.34	-0.440057	0.0759701	-5.79251	6.93437e-09	1.54259e-07	No Significance
ZDHHC6	2307.99	1997.7	2158.08	0.20769	0.0358639	5.79105	6.99458e-09	1.55514e-07	No Significance
ZSCAN2	476.975	367.954	424.304	0.372812	0.0644021	5.78882	7.08823e-09	1.57511e-07	No Significance
LY9	986.731	1508.07	1238.6	-0.611944	0.105716	-5.78856	7.09912e-09	1.57667e-07	Down
LHPP	908.265	1283.64	1089.62	-0.499006	0.0862232	-5.78738	7.1494e-09	1.58698e-07	No Significance
SMPD1	965.996	1176.52	1067.71	-0.283975	0.0490725	-5.78686	7.17158e-09	1.59105e-07	No Significance
ACSM3	266.186	176.235	222.728	0.592403	0.102377	5.7865	7.1869e-09	1.59358e-07	Up
UBA3	4008.08	3315.5	3673.47	0.273525	0.0472763	5.78567	7.22219e-09	1.60054e-07	No Significance
MPHOSPH6	1376.95	1123	1254.26	0.293505	0.0507327	5.78533	7.23709e-09	1.60298e-07	No Significance
RNF144A	202.604	298.897	249.126	-0.560255	0.096862	-5.78406	7.29201e-09	1.61427e-07	No Significance
AL117335.1	26.5887	45.4261	35.6895	-0.765257	0.132309	-5.78386	7.30076e-09	1.61534e-07	Down
AP001267.2	3.12289	6.246	4.63175	-0.877798	0.151773	-5.78363	7.31047e-09	1.61662e-07	Down
JAM3	467.024	631.416	546.446	-0.434782	0.0751843	-5.78288	7.34315e-09	1.62259e-07	No Significance
LYPD6B	67.7657	186.324	125.045	-1.45925	0.252342	-5.78283	7.34542e-09	1.62259e-07	Down
GLT8D2	136.404	208.516	171.243	-0.61088	0.10564	-5.78267	7.35257e-09	1.6233e-07	Down
RPL12P47	2.16391	4.6021	3.34187	-1.04115	0.180074	-5.78177	7.39194e-09	1.63111e-07	Down
PKLR	2.99166	8.24455	4.92518	-1.11926	0.193626	-5.78052	7.44714e-09	1.64241e-07	Down
SPSB4	6.75542	12.1357	9.35479	-0.803368	0.138989	-5.78006	7.46718e-09	1.64595e-07	Down
FGD5P1	1.64465	3.16798	2.38061	-0.905142	0.156611	-5.77954	7.49036e-09	1.65017e-07	Down
LINC01142	0.901522	1.89535	1.38166	-1.17306	0.202999	-5.77864	7.53073e-09	1.65818e-07	Down
STS	720.642	981.666	846.75	-0.44537	0.0770741	-5.77846	7.53865e-09	1.65903e-07	No Significance
KRTAP29-1	2.42414	4.18371	3.04217	-1.14155	0.197586	-5.77749	7.58219e-09	1.66772e-07	Down
BAG2	1297.18	977.172	1142.57	0.40871	0.0707545	5.77645	7.62944e-09	1.67721e-07	No Significance
ATP5F1A	32359.6	26703.2	29626.8	0.277185	0.0479862	5.77634	7.63445e-09	1.67741e-07	No Significance
FOSL1P1	1.20724	3.48585	2.3081	-1.36756	0.236757	-5.77623	7.6394e-09	1.6776e-07	Down
AC008050.1	3.1323	5.84717	4.44393	-0.858829	0.148687	-5.77607	7.64652e-09	1.67827e-07	Down
BEX1	16.6783	37.9156	11.178	-1.15873	0.200613	-5.77597	7.65096e-09	1.67834e-07	Down
PIWIL3	0.899667	4.20369	1.51398	-1.64815	0.28541	-5.77467	7.71053e-09	1.69051e-07	Down
ADH5	5699.12	4649.54	5192.04	0.293645	0.050855	5.77416	7.73381e-09	1.69471e-07	No Significance
AC245884.12	27.3769	11.98	19.9383	1.2032	0.208381	5.77407	7.73811e-09	1.69474e-07	Up
AC007671.1	5.53545	10.1924	5.56898	-1.2761	0.221068	-5.77245	7.81261e-09	1.71015e-07	Down
LHFPL1	17.489	9.99616	13.869	0.815126	0.141223	5.77189	7.83882e-09	1.71497e-07	Up
IGHV2-5	22.4003	58.3816	38.5112	-1.54908	0.268393	-5.77169	7.84799e-09	1.71606e-07	Down
ZFAND4	376.31	538.255	454.55	-0.51648	0.0895108	-5.77003	7.92577e-09	1.73215e-07	No Significance
PTRH2	1479.88	1216.84	1352.8	0.282187	0.0489087	5.76966	7.94334e-09	1.73506e-07	No Significance
SLC9A3R2	656.136	860.924	755.075	-0.391441	0.0678522	-5.76902	7.97324e-09	1.74067e-07	No Significance
BGLAP	48.9517	63.8159	53.0278	-0.57105	0.0990068	-5.76779	8.03199e-09	1.75256e-07	No Significance
MRPS35	3396.9	2800.88	3108.95	0.278369	0.0482656	5.76745	8.04785e-09	1.75509e-07	No Significance
FDPSP4	1.24413	2.95042	2.06848	-0.942678	0.163499	-5.76566	8.13383e-09	1.7729e-07	Down
SLC2A1-AS1	18.9931	27.3022	23.0074	-0.521047	0.0903864	-5.76467	8.18199e-09	1.78245e-07	No Significance
CHAC2	733.764	538.553	639.453	0.445419	0.077271	5.76438	8.19579e-09	1.78451e-07	No Significance
BCAR1	553.433	757.042	651.802	-0.450848	0.0782158	-5.76416	8.20661e-09	1.78592e-07	No Significance
LINC01770	9.38845	14.7032	11.9561	-0.661722	0.114834	-5.7624	8.29259e-09	1.80344e-07	Down
HSPA9	13767.8	11810.7	12822.3	0.221172	0.0383824	5.76233	8.29592e-09	1.80344e-07	No Significance
PRODH	17.1194	30.6655	23.6639	-0.842612	0.146242	-5.76177	8.32353e-09	1.80848e-07	Down
HIC1	489.377	661.211	572.395	-0.432657	0.0751021	-5.76091	8.36597e-09	1.81674e-07	No Significance
HYDIN	5.64226	9.52083	7.22287	-0.849452	0.147463	-5.76045	8.38911e-09	1.82081e-07	Down
MPRIPP1	10.4505	16.5526	13.3986	-0.586695	0.101853	-5.76024	8.39951e-09	1.8221e-07	Down
AF067845.1	0.384303	0.957288	0.661127	-1.46505	0.254359	-5.75976	8.42328e-09	1.82629e-07	Down
SCN10A	0.593602	1.7717	1.16277	-1.56221	0.271291	-5.75841	8.49122e-09	1.84005e-07	Down
MYEOV	146.245	315.197	227.87	-1.10868	0.192536	-5.75828	8.49752e-09	1.84044e-07	Down
UBL7-AS1	264.016	203.491	234.775	0.375407	0.065199	5.75787	8.51826e-09	1.84396e-07	No Significance
TNRC18P2	1.22672	7.91535	2.14459	-1.22488	0.212742	-5.75758	8.53303e-09	1.84618e-07	Down
LINC00939	1.36209	3.32927	2.31248	-1.24859	0.21688	-5.75703	8.5607e-09	1.8512e-07	Down
C8orf58	231.608	282.916	256.396	-0.288335	0.0500898	-5.75636	8.59468e-09	1.85652e-07	No Significance
NUAK1	213.177	308.222	259.096	-0.531098	0.092263	-5.75635	8.59515e-09	1.85652e-07	No Significance
MSI1	4.82769	9.72824	7.19527	-0.967199	0.168025	-5.75628	8.59892e-09	1.85652e-07	Down
AL133520.1	28.4761	36.9794	32.5842	-0.375722	0.0652772	-5.75578	8.62407e-09	1.86098e-07	No Significance
BZW2	5523.77	4332.32	4948.15	0.350529	0.060927	5.75327	8.75317e-09	1.88784e-07	No Significance
LINC01686	22.3549	31.2402	26.6476	-0.468555	0.081446	-5.75295	8.76974e-09	1.88957e-07	No Significance
PCDHGA5	20.6389	34.2909	27.2345	-0.717334	0.12469	-5.75294	8.77047e-09	1.88957e-07	Down
CDC23	1994.46	1707.22	1855.69	0.224071	0.0389496	5.75285	8.77498e-09	1.88957e-07	No Significance
PTPRM	659.518	934.239	792.243	-0.502421	0.0873508	-5.75177	8.83156e-09	1.90075e-07	No Significance
TTLL8	5.12847	14.0307	8.58923	-1.23172	0.214226	-5.74962	8.94422e-09	1.92399e-07	Down
DPF3	118.5	190.754	153.408	-0.685227	0.11925	-5.74615	9.12977e-09	1.96228e-07	Down
RECK	356.139	472.295	412.257	-0.406577	0.0707568	-5.74611	9.13178e-09	1.96228e-07	No Significance
DNAAF3	4.53809	10.4289	6.4784	-0.802313	0.139641	-5.74555	9.16245e-09	1.96784e-07	Down
DAAM1	2267.54	2827.47	2404.34	-0.492988	0.0858326	-5.7436	9.26826e-09	1.98953e-07	No Significance
LINC01447	5.39364	11.0989	8.15001	-1.03219	0.17972	-5.74329	9.28548e-09	1.99218e-07	Down
CNTNAP2	56.8822	55.5251	41.0619	-1.01028	0.17592	-5.74281	9.31159e-09	1.99674e-07	Down
CRHBP	65.6272	106.392	85.3215	-0.69607	0.121287	-5.73903	9.52209e-09	2.04013e-07	Down
CAPN11	36.0092	51.4758	43.4815	-0.506543	0.0882649	-5.7389	9.52921e-09	2.04013e-07	No Significance
FEM1B	2788.28	2400.07	2600.72	0.215987	0.0376362	5.73882	9.53383e-09	2.04013e-07	No Significance
AC008555.1	19.7379	31.0933	25.224	-0.662218	0.115393	-5.73882	9.53385e-09	2.04013e-07	Down
LRRK2	2862.22	1882.09	2388.7	0.604616	0.105369	5.73811	9.57404e-09	2.04766e-07	Up
NXF4	0.408989	1.51672	0.944161	-1.55139	0.27037	-5.73802	9.57898e-09	2.04766e-07	Down
CKAP2	2964.3	2380.1	2682.06	0.316539	0.0551676	5.73776	9.59379e-09	2.04975e-07	No Significance
LINC01480	1794.67	957.44	1390.18	0.906288	0.157955	5.73762	9.6015e-09	2.05033e-07	Up
LINC00973	1.22248	2.58792	1.88216	-1.0269	0.178994	-5.73708	9.63246e-09	2.05588e-07	Down
TBX2	215.217	298.498	255.452	-0.46936	0.0818137	-5.73693	9.64057e-09	2.05654e-07	No Significance
VSX1	0.669422	2.10162	1.36135	-1.51017	0.263252	-5.73657	9.66124e-09	2.05988e-07	Down
LINC02613	3.47096	3.84723	2.75932	-1.12073	0.195388	-5.73591	9.69928e-09	2.06691e-07	Down
RUNX2	373.743	528.275	448.401	-0.499015	0.0870464	-5.73275	9.88167e-09	2.10469e-07	No Significance
GRIP2	41.1391	64.3003	52.3288	-0.642354	0.112061	-5.73221	9.91314e-09	2.1103e-07	Down
AC012085.1	72.0644	116.105	93.3416	-0.679395	0.118527	-5.73199	9.92575e-09	2.11188e-07	Down
DLG5-AS1	2.20247	4.03132	3.08603	-0.832666	0.145294	-5.7309	9.98971e-09	2.12439e-07	Down
DRAXIN	20.5296	31.4217	25.7919	-0.602427	0.105123	-5.73071	1.00012e-08	2.12574e-07	Down
OR1K1	0.565167	1.75611	1.14054	-1.54122	0.268962	-5.73026	1.00275e-08	2.13022e-07	Down
MTFMT	565.583	486.124	527.194	0.218145	0.0380731	5.72963	1.00647e-08	2.13681e-07	No Significance
DDR2	740.458	1015.95	873.555	-0.456401	0.0796573	-5.72956	1.00689e-08	2.13681e-07	No Significance
AGR2	543.216	101.564	54.9899	2.24041	0.391129	5.72805	1.0159e-08	2.15481e-07	Up
SLAMF1	1256.69	2128.42	1677.84	-0.760128	0.132707	-5.72788	1.01695e-08	2.15593e-07	Down
SLC27A1	644.73	829.076	733.792	-0.362561	0.0633012	-5.72756	1.01885e-08	2.15883e-07	No Significance
NHEJ1	47.6068	36.7949	42.3833	0.377094	0.0658627	5.72545	1.0316e-08	2.18473e-07	No Significance
AC008771.1	22.0844	30.1571	25.9846	-0.460881	0.0805029	-5.72502	1.03419e-08	2.18908e-07	No Significance
UPK3B	15.7915	26.8884	17.4788	-0.814168	0.142241	-5.72384	1.0414e-08	2.20321e-07	Down
NTSR1	6.11752	12.5557	9.22796	-1.01224	0.176851	-5.72371	1.0422e-08	2.20375e-07	Down
CATSPERD	1.97859	7.40485	3.58379	-1.35038	0.235979	-5.72245	1.04997e-08	2.21905e-07	Down
AC099336.2	132.732	199.064	164.779	-0.579517	0.101275	-5.72224	1.05131e-08	2.22073e-07	No Significance
DKFZP434A062	1.96675	4.56236	3.22075	-1.11735	0.195273	-5.722	1.05278e-08	2.22271e-07	Down
UBE3A	3289.36	2847.07	3075.67	0.208144	0.0363819	5.72108	1.05851e-08	2.23366e-07	No Significance
ATG4C	1006.2	828.415	920.305	0.279681	0.0488877	5.7209	1.05963e-08	2.23486e-07	No Significance
AC090948.1	20.4941	27.5651	23.9103	-0.428943	0.0749927	-5.71979	1.06655e-08	2.2483e-07	No Significance
FMNL3	3987.87	4999.13	4476.44	-0.325951	0.0569907	-5.71938	1.06916e-08	2.25265e-07	No Significance
HTR3C	0.420144	2.22298	1.29114	-2.11316	0.369493	-5.71909	1.07094e-08	2.25523e-07	Down
ITGA5	1672.32	2437.87	2042.18	-0.543664	0.0950689	-5.71863	1.07386e-08	2.26023e-07	No Significance
H1-10-AS1	59.7281	90.1963	74.4481	-0.593432	0.10379	-5.71763	1.08021e-08	2.27243e-07	Down
AC010536.3	4.62693	8.087	6.29858	-0.802771	0.140421	-5.71687	1.08503e-08	2.2814e-07	Down
CSN3	1.93631	1.65995	1.14336	-1.34079	0.23455	-5.71645	1.08774e-08	2.28592e-07	Down
HSPB2	17.7827	30.2962	23.8283	-0.764617	0.133777	-5.71562	1.09302e-08	2.29585e-07	Down
EBF3	116.436	172.419	143.483	-0.566429	0.0991196	-5.7146	1.09962e-08	2.30852e-07	No Significance
LDOC1	132.233	187.84	159.098	-0.504485	0.0882882	-5.71407	1.10307e-08	2.31458e-07	No Significance
AL137786.1	24.4545	43.1098	33.4674	-0.815315	0.142691	-5.71384	1.10458e-08	2.3158e-07	Down
OMA1	1361.53	1160.25	1264.29	0.229972	0.0402484	5.7138	1.10478e-08	2.3158e-07	No Significance
CRISPLD1	71.095	92.8463	76.6473	-0.593181	0.103833	-5.71286	1.11096e-08	2.32738e-07	Down
LINC01983	0.236823	1.35121	0.775213	-1.91807	0.335755	-5.7127	1.11195e-08	2.32738e-07	Down
AC107956.2	2.58766	5.32531	3.91029	-0.931357	0.163033	-5.7127	1.112e-08	2.32738e-07	Down
CNN2P9	10.6161	15.85	13.1447	-0.52675	0.0922289	-5.71134	1.12092e-08	2.34485e-07	No Significance
HIGD1B	27.1353	39.3002	33.0125	-0.528724	0.0925823	-5.71086	1.12409e-08	2.35028e-07	No Significance
LINC02723	2.20495	4.30339	3.21876	-0.860754	0.15073	-5.71058	1.12593e-08	2.35293e-07	Down
DMRTC2	1.09134	8.91987	3.23922	-2.51213	0.440067	-5.70853	1.13958e-08	2.38025e-07	Down
AC087269.1	4.09074	7.95619	5.95824	-0.938298	0.164381	-5.70806	1.14272e-08	2.38558e-07	Down
TUBA3C	1.42929	24.5657	3.35542	-2.50989	0.439818	-5.70667	1.15207e-08	2.40388e-07	Down
POLD4	2552.97	3342.12	2934.23	-0.3885	0.0680862	-5.70599	1.15666e-08	2.41224e-07	No Significance
GRPEL1	2097.79	1792.48	1950.29	0.226696	0.0397347	5.70524	1.1618e-08	2.42173e-07	No Significance
RPL38P2	8.46184	14.9759	11.6089	-0.78221	0.137121	-5.70453	1.16662e-08	2.43053e-07	Down
FCHO1	1486.96	1914.09	1693.31	-0.36394	0.0638058	-5.70387	1.17121e-08	2.43886e-07	No Significance
PRDM6	13.7687	22.5179	17.9957	-0.701918	0.123078	-5.70304	1.17692e-08	2.4495e-07	Down
PCDHA13	1.24829	2.93296	2.0622	-1.17842	0.206651	-5.70248	1.18078e-08	2.45575e-07	Down
CLTB	2335.81	2908.67	2612.57	-0.316271	0.0554627	-5.7024	1.18129e-08	2.45575e-07	No Significance
PPIB	11291.2	9097.43	10231.3	0.311631	0.0546496	5.70234	1.18171e-08	2.45575e-07	No Significance
CASP6	654.185	528.877	593.645	0.30647	0.053755	5.70124	1.18938e-08	2.47042e-07	No Significance
RGL3	60.3605	113.162	69.3064	-0.746281	0.130901	-5.7011	1.19033e-08	2.47116e-07	Down
LINC02458	3.77203	5.95736	4.82782	-0.725382	0.127239	-5.70092	1.1916e-08	2.47254e-07	Down
SPOCK2	4605.87	6702.36	5618.74	-0.54119	0.0949318	-5.70083	1.19225e-08	2.47265e-07	No Significance
NIT2	3156.6	2559.11	2867.94	0.302677	0.053095	5.70067	1.1934e-08	2.47377e-07	No Significance
BRWD1	2125.78	2627.99	2368.41	-0.306121	0.0537133	-5.69916	1.204e-08	2.49448e-07	No Significance
ACAA2	4492.15	3625.74	4073.56	0.309081	0.0542361	5.69881	1.20649e-08	2.49839e-07	No Significance
GJB6	29.7851	93.2688	15.8316	-1.15672	0.203006	-5.69798	1.21235e-08	2.50925e-07	Down
PCDHGB7	39.2195	57.8981	48.2436	-0.548421	0.0962637	-5.69707	1.21887e-08	2.52148e-07	No Significance
LINC02246	7.57645	16.4557	10.1341	-0.720769	0.126518	-5.69697	1.21958e-08	2.52168e-07	Down
GLTP	1651.55	2002.62	1821.16	-0.278332	0.048859	-5.69664	1.22189e-08	2.52518e-07	No Significance
PLK4	1158.37	919.835	1043.13	0.331894	0.0582743	5.69538	1.23097e-08	2.54267e-07	No Significance
EFNA5	110.283	187.477	147.578	-0.764167	0.13418	-5.6951	1.23296e-08	2.54549e-07	Down
ACTG1P19	4.69032	9.26381	6.89989	-0.881196	0.154768	-5.69365	1.24355e-08	2.56607e-07	Down
ECM2	150.595	236.728	192.208	-0.651361	0.114429	-5.69229	1.25348e-08	2.58525e-07	Down
AC022509.1	3.06534	4.38816	3.31065	-0.963465	0.169266	-5.69202	1.25546e-08	2.58805e-07	Down
LEMD1-DT	0.881551	1.96168	1.40339	-1.02228	0.179603	-5.69187	1.25652e-08	2.58855e-07	Down
AC004951.2	29.4191	38.785	33.944	-0.383763	0.0674237	-5.69181	1.25697e-08	2.58855e-07	No Significance
CTSF	531.381	738.542	631.466	-0.474907	0.083456	-5.69051	1.26658e-08	2.60703e-07	No Significance
SBF1P2	1.43068	3.05446	2.21517	-0.860537	0.151267	-5.68886	1.27892e-08	2.63111e-07	Down
WASIR2	17.9918	33.1692	25.3244	-0.873668	0.153583	-5.68857	1.28109e-08	2.63427e-07	Down
RFC5	1536.11	1223.17	1384.92	0.328471	0.0577472	5.68809	1.28467e-08	2.64029e-07	No Significance
MBOAT2	268.367	377.076	320.887	-0.491588	0.08643	-5.68769	1.28767e-08	2.64514e-07	No Significance
AP002982.1	6.41519	12.2181	9.21871	-0.891585	0.156774	-5.68707	1.29234e-08	2.65341e-07	Down
[truncated: 51,488 more rows]

## Sheet: GSEA_GOBP_Risk.High.vs.Low
ID	Description	setSize	enrichmentScore	NES	pvalue	p.adjust	qvalues	rank	leading_edge	core_enrichment
GOBP_ACTIVATION_OF_INNATE_IMMUNE_RESPONSE	GOBP_ACTIVATION_OF_INNATE_IMMUNE_RESPONSE	145	0.431542	2.75752	1e-10	9.6902e-09	7.44685e-09	7608	tags=58%, list=21%, signal=46%	MUC7/MUC2/MUC13/LILRA2/FFAR2/CLEC4C/PAK1/MUC5AC/HCK/CD209/CLEC10A/MUC5B/LYN/MNDA/PSMA6/CLEC4E/PAK2/MATR3/NLRC4/CARD11/MUC1/FCER1G/HSP90AA1/PSMC1/PSMA4/PSMB5/PSMA5/TRIM5/MUC15/TOMM70/PSMA3/PSMD14/CLEC6A/NRAS/PSMC6/KLRD1/PSMD5/NFKB1/PSMD8/MUCL1/PSMA1/PSMB8/PSMD10/PSMB10/PSMB7/PSME3/CUL1/PSMD12/PSME1/IFI16/PSMC2/PSMD7/PSMA7/PQBP1/XRCC5/PRKDC/PSPC1/CLEC4A/PSMD6/PSMD13/ZCCHC3/PSMD2/CHUK/PSME2/KRAS/TYR…
GOBP_AMINO_ACID_ACTIVATION	GOBP_AMINO_ACID_ACTIVATION	49	0.736359	3.37017	1e-10	9.6902e-09	7.44685e-09	8432	tags=80%, list=23%, signal=61%	MARS2/NARS2/PPA2/WARS1/IARS1/EEF1E1/DARS2/PPA1/FARSB/AIMP2/NARS1/TARS1/WARS2/YARS2/GATB/RARS1/DARS1/AIMP1/MARS1/LARS2/EPRS1/EARS2/GATC/FARSA/KARS1/LARS1/AARS2/AASDH/FARS2/YARS1/AARS1/CARS1/PARS2/GARS1/SARS1/AARSD1/DALRD3/VARS2/SARS2
GOBP_ATTACHMENT_OF_SPINDLE_MICROTUBULES_TO_KINETOCHORE	GOBP_ATTACHMENT_OF_SPINDLE_MICROTUBULES_TO_KINETOCHORE	35	0.744874	3.28335	1e-10	9.6902e-09	7.44685e-09	6064	tags=69%, list=17%, signal=57%	RB1/CCNB1/KNSTRN/ECT2/BUB3/CHAMP1/ABRAXAS1/CENPE/NDC80/SEH1L/CDC42/SGO1/ABRAXAS2/RACGAP1/ZNF207/NUF2/SPAG5/NEK2/MIS12/BOD1/KNL1/EML4/AURKB/KIF2C
GOBP_CELL_CYCLE_DNA_REPLICATION	GOBP_CELL_CYCLE_DNA_REPLICATION	64	0.587028	2.85151	1e-10	9.6902e-09	7.44685e-09	7956	tags=72%, list=22%, signal=56%	AICDA/DNA2/POLE2/RFC5/TIPIN/RFC3/FBXO5/PRIM1/GMNN/GINS1/MCM2/CDC45/POLD1/POLD3/BRCA2/RFC4/GINS3/ZMPSTE24/RAD51/POLE3/PCNA/DBF4/ZPR1/E2F7/CDC7/PRIM2/MCM4/RPA1/DBF4B/POLE4/RPA2/MCM3/CHEK2/SENP2/FEN1/ORC3/MCM6/DONSON/MCM5/RPA3/E2F8/LIG1/POLA1/POLD2/POLA2/POLE
GOBP_CENTROMERE_COMPLEX_ASSEMBLY	GOBP_CENTROMERE_COMPLEX_ASSEMBLY	56	0.680077	3.53158	1e-10	9.6902e-09	7.44685e-09	5914	tags=68%, list=16%, signal=57%	OIP5/H4C9/RB1/NPM1/CENPK/H4C8/DLGAP5/HELLS/CENPN/RUVBL1/CENPW/H4C3/H4-16/CENPA/CENPQ/CENPE/CENPI/CENPS/SMARCA5/H4C4/ITGB3BP/CENPL/CENPU/MIS12/CENPO/MIS18BP1/KNL1/CENPP/H3-3A/H4C14/HJURP/H4C5/NASP/CENPX/H4C6/CENPF/MIS18A/H4C2
GOBP_CHROMATIN_REMODELING_AT_CENTROMERE	GOBP_CHROMATIN_REMODELING_AT_CENTROMERE	47	0.68031	3.1345	1e-10	9.6902e-09	7.44685e-09	5914	tags=70%, list=16%, signal=59%	OIP5/H4C9/NPM1/CENPK/H4C8/HELLS/CENPN/RUVBL1/CENPW/H4C3/H4-16/CENPA/CENPQ/CENPI/CENPS/SMARCA5/H4C4/ITGB3BP/CENPL/CENPU/CENPO/MIS18BP1/KNL1/CENPP/H3-3A/H4C14/HJURP/H4C5/NASP/CENPX/H4C6/MIS18A/H4C2
GOBP_CORNIFICATION	GOBP_CORNIFICATION	112	-0.73753	-2.22058	1e-10	9.6902e-09	7.44685e-09	3987	tags=52%, list=11%, signal=46%	TCHH/KRT83/DSG1/CERS3/DSC1/KRT3/KRT2/KRT79/KRT34/KRT85/KRT33A/KRT81/IVL/KRT84/KRT35/KRT82/KRT33B/DSC3/SPINK6/SPINK5/LIPK/KRT80/KRT86/CASP14/KRT38/CELA2A/KRT74/KRT17/KRT16/PKP1/KRT72/KLK5/RPTN/KRT9/KRT31/SPRR2B/SPRR2D/KRT75/DSG3/SPRR2F/SPRR1B/KRT14/KRT6B/KRT78/KRT6A/LCE3D/KLK13/SPRR2A/SPRR2E/SPRR2G/KRT24/KLK12/KRT76/KRT6C/SPRR1A/KRT4/KRT13/SPRR3
GOBP_COTRANSLATIONAL_PROTEIN_TARGETING_TO_MEMBRANE	GOBP_COTRANSLATIONAL_PROTEIN_TARGETING_TO_MEMBRANE	104	0.624384	3.21502	1e-10	9.6902e-09	7.44685e-09	8176	tags=77%, list=23%, signal=60%	TRAM2/RPL39/RPL17/SEC61B/RPS3A/RPLP0/RPL9/RPL24/RPL27/RPS5/RPS3/RPL4/RPS18/RPL13A/RPS6/RPL35/RPL22/RPL7A/RPS17/RPS27A/RPSA/RPL38/RPL41/RPS24/SRP14/RPL5/RPS10/RPL10A/RPS21/RPS7/SSR3/RPS23/SRP72/RPS15A/RPS9/RPL15/RPS11/RPL12/RPL31/RPS13/RPLP1/RPL37A/RPS4X/SEC61A2/ARL6IP1/RPS16/RPL35A/BHLHE40-AS1/RPL29/RPS8/SRP19/RPL14/RPS14/SRP54/SEC62/RPL36A/RPL32/RPL19/RPS29/RPL18/RPL7/TRAM1/SSR1/RPS12/RPL3/RPL37…
GOBP_CYTOPLASMIC_TRANSLATION	GOBP_CYTOPLASMIC_TRANSLATION	101	0.500939	2.49675	1e-10	9.6902e-09	7.44685e-09	8212	tags=72%, list=23%, signal=56%	RPL22L1/DPH6/RPL39/RPL17/RPLP0/DNAJC24/EIF3J/RPL9/RPL24/YBX3/EIF4A2/RPL13A/ETF1/DPH5/ZC3H15/RPL22/CNBP/DPH2/RPSA/CPEB1/METTL3/EIF5/EIF3E/EIF2B3/DHX36/RPL38/RPL41/RPL10A/DPH3/TMA7/EIF2S2/RPS21/EIF2D/RPS23/EIF3M/DRG1/RPL15/RPL31/RPLP1/GSPT1/FTSJ1/RPL35A/EIF4G1/RPL29/EIF3A/PKM/DHX9/RPL36A/RPL32/YTHDF2/RPL19/RPS29/DHX29/RPL18/MCTS1/EIF3L/RBM4/NCK1/RPL6/RPL18A/EIF3I/EIF4A1/DENR/GSPT2/EIF2S3/RPL30/EIF4…
GOBP_DNA_GEOMETRIC_CHANGE	GOBP_DNA_GEOMETRIC_CHANGE	113	0.568197	3.24052	1e-10	9.6902e-09	7.44685e-09	7959	tags=68%, list=22%, signal=53%	DQX1/DNA2/SMARCA1/TWNK/RFC5/BLM/GTF2H2/RFC3/DSCC1/RUVBL1/SMARCAD1/RAD54B/RAD54L/TOP2A/MCM2/POLQ/RFC4/RAD50/HMGB2/RAD51/GTF2H3/ERCC8/PIF1/CHD1/RPS27A/RUVBL2/FANCM/MCM8/DHX36/G3BP1/DDX1/FBH1/GTF2F2/DDX12P/SMARCAL1/SSBP1/ZRANB3/NBN/UBB/ERCC6L/CHD1L/MCM4/GTF2H1/RPA1/RECQL/CHD9/POT1/XRCC5/CUL4A/GTF2H5/WRN/SUPV3L1/DHX9/RECQL4/ERCC2/MCM3/RBX1/MRE11/CHD2/ERCC3/XRCC6/DDX11/DDX3X/MCM6/HMGB1/MCM5/GTF2H4/HEL…
GOBP_DNA_INTEGRITY_CHECKPOINT	GOBP_DNA_INTEGRITY_CHECKPOINT	154	0.544087	3.6866	1e-10	9.6902e-09	7.44685e-09	7808	tags=56%, list=22%, signal=45%	SFN/DNA2/PLAGL1/ARID3A/STK33/PRMT1/RPS27L/CDKN1A/EIF2AK4/TIPIN/CCNB1/TICRR/BLM/NAE1/TRIAP1/ORC1/MUC1/CDC45/CDC6/AURKA/ABRAXAS1/RAD1/CHEK1/MAP3K20/DTL/SETMAR/FEM1B/CLSPN/HMGA2/INTS7/BRCA1/PCNA/EME1/TFDP1/THOC1/FBXO6/CNOT1/PLK3/CDK1/RFWD3/E2F7/CLOCK/CNOT10/RINT1/ATR/NBN/MRNIP/WDR76/TP53BP1/RPA4/CDC5L/TOPBP1/BAX/MSH2/BRCC3/PRKDC/CUL4A/PLK1/TFDP2/ATF2/GADD45A/FBXO4/MDM2/CNOT7/RPA2/TIMELESS/CHEK2/CDC2…
GOBP_DNA_REPLICATION_INDEPENDENT_NUCLEOSOME_ORGANIZATION	GOBP_DNA_REPLICATION_INDEPENDENT_NUCLEOSOME_ORGANIZATION	54	0.642547	3.2199	1e-10	9.6902e-09	7.44685e-09	6126	tags=63%, list=17%, signal=52%	OIP5/H4C9/NPM1/CENPK/H4C8/CENPN/RUVBL1/CENPW/H4C3/H4-16/CENPA/CENPQ/CENPI/CENPS/SMARCA5/H4C4/ITGB3BP/CENPL/CENPU/CENPO/MIS18BP1/KNL1/CENPP/H3-3A/H4C14/HJURP/H4C5/NASP/CENPX/H4C6/MIS18A/H4C2/SUPT16H/IPO4
GOBP_DNA_TEMPLATED_TRANSCRIPTION_ELONGATION	GOBP_DNA_TEMPLATED_TRANSCRIPTION_ELONGATION	114	0.550613	3.16102	1e-10	9.6902e-09	7.44685e-09	7527	tags=55%, list=21%, signal=44%	SHH/ELL2/POLR1C/WDR43/POLR1B/ELOA/POLR2H/GTF2H2/TEFM/WDR61/CD3EAP/PCID2/TAF1B/GTF2H3/NCBP2/EAF1/POLR1E/LEO1/ELP4/THOC1/CDC73/TAF1D/GTF2F2/TSFM/TBP/TCERG1/ELOC/EZH2/POLR2C/TAF1A/GTF2H1/CCNT1/ELP2/CTR9/GTF2H5/ZNF326/CDK12/NCBP1/CCNT2/LARP7/ENY2/POLR2D/SUPT16H/POLR2B/MLLT3/ERCC2/THOC5/POLR2K/CCNH/ZNRD1/SSRP1/ERCC3/CDK7/TWISTNB/TCEA1/POLR1A/POLR2G/EAPP/GTF2H4/SUPT4H1/IWS1/HEXIM1/ELL
GOBP_DNA_TEMPLATED_TRANSCRIPTION_TERMINATION	GOBP_DNA_TEMPLATED_TRANSCRIPTION_TERMINATION	75	0.651255	3.26155	1e-10	9.6902e-09	7.44685e-09	7940	tags=69%, list=22%, signal=54%	POLR1C/PRMT5/SNRPG/TTF2/POLR1B/POLR2H/GTF2H2/CD3EAP/SNRPE/POLR3K/ZMPSTE24/TAF1B/GTF2H3/NCBP2/LSM11/POLR1E/XRN2/MTERF2/ZNF473/TAF1D/SMN1/NUDT21/CSTF3/TBP/SLBP/PCF11/CLP1/SMN2/TAF1A/GTF2H1/SNRPB/SNRPF/GTF2H5/FIP1L1/CPSF2/NCBP1/DHX9/ERCC2/POLR2K/CCNH/ZNRD1/ERCC3/CDK7/TWISTNB/CSTF1/POLR1A/GTF2H4/CPSF3/TTF1/MED18/MNAT1/SNRPD3
GOBP_EPIDERMAL_CELL_DIFFERENTIATION	GOBP_EPIDERMAL_CELL_DIFFERENTIATION	358	-0.549526	-1.73837	1e-10	9.6902e-09	7.44685e-09	5373	tags=31%, list=15%, signal=27%	KRTAP12-3/KRTAP5-1/JAG2/CSTA/KRTAP26-1/KLF7/KRTAP1-1/PKP2/KRT26/JUP/KRT32/CD109/KRT73/KRTAP10-3/KRTAP10-6/GRXCR2/DSP/SULT2B1/CLRN1/BCL11B/TCHH/USH2A/KRT83/DSG1/CERS3/KRTAP4-1/DSC1/KRT3/KRT2/MACROH2A2/HES5/KRT79/KRTAP10-10/GDF3/KRT34/KRT85/KRTAP5-11/ACER1/KRT33A/KRTAP16-1/CTSV/KRT81/IVL/KRT84/KRT35/KRTAP11-1/KRT82/KRT33B/DSC3/SPINK6/SPINK5/LIPK/KRTAP17-1/TMEM132E/KRT80/KRTAP10-11/TMC1/KRT86/CASP14…
GOBP_EPIDERMIS_DEVELOPMENT	GOBP_EPIDERMIS_DEVELOPMENT	460	-0.527525	-1.67719	1e-10	9.6902e-09	7.44685e-09	5373	tags=29%, list=15%, signal=25%	KRTAP12-3/KRTAP5-1/JAG2/CSTA/KRTAP26-1/LAMC2/KLF7/KRTAP1-1/PKP2/KRT26/JUP/KRT32/CD109/KRT73/KRTAP10-3/KRTAP10-6/GRXCR2/DSP/EMP1/SULT2B1/CLRN1/BCL11B/BNC1/TCHH/USH2A/GAL/KRT83/DSG1/CERS3/KRTAP4-1/DSC1/SOX18/DKK4/GLI2/KRT3/SOX9/KRT2/MACROH2A2/HES5/KRT79/KRTAP10-10/GDF3/KRT34/ALX4/KRT85/GRHL3/KRTAP5-11/ACER1/KRT33A/KRTAP16-1/HOXC13/CTSV/KRT81/IVL/KRT84/CCN2/KRT35/FGFR2/KRTAP11-1/KRT82/KRT33B/DSC3/CS…
GOBP_ESTABLISHMENT_OF_PROTEIN_LOCALIZATION_TO_ENDOPLASMIC_RETICULUM	GOBP_ESTABLISHMENT_OF_PROTEIN_LOCALIZATION_TO_ENDOPLASMIC_RETICULUM	118	0.577771	2.90741	1e-10	9.6902e-09	7.44685e-09	8176	tags=75%, list=23%, signal=59%	MAN1A1/TRAM2/RPL39/RPL17/SGTB/SEC61B/RPS3A/RPLP0/RPL9/RPL24/RPL27/RPS5/RPS3/RPL4/RPS18/RPL13A/RPS6/RPL35/RPL22/RPL7A/RPS17/SRPRB/RPS27A/RPSA/RPL38/SPCS3/RPL41/RPS24/SRP14/RPL5/RPS10/RPL10A/RPS21/RPS7/SSR3/RPS23/SRP72/RPS15A/SPCS2/RPS9/RPL15/RPS11/RPL12/RPL31/RPS13/RPLP1/HSPA5/RPL37A/RPS4X/SEC61A2/RPS16/RPL35A/BHLHE40-AS1/RPL29/RPS8/SRP19/RPL14/RPS14/SRP54/SEC61G/SEC62/RPL36A/RPL32/SPCS1/GET3/RAB1…
GOBP_ESTABLISHMENT_OF_PROTEIN_LOCALIZATION_TO_MITOCHONDRIAL_MEMBRANE	GOBP_ESTABLISHMENT_OF_PROTEIN_LOCALIZATION_TO_MITOCHONDRIAL_MEMBRANE	53	0.649718	3.1349	1e-10	9.6902e-09	7.44685e-09	6201	tags=55%, list=17%, signal=45%	SFN/PMAIP1/BMF/GZMB/BID/TIMM8B/BCL2/AP3B1/PDCD5/TP73/HSP90AA1/YWHAE/TOMM70/BCS1L/MAIP1/TOMM22/YWHAG/TFDP1/BCL2L11/YWHAQ/TIMM10/BAX/TFDP2/AGK/TIMM10B/HSPA4/MAPK8/TIMM9/BBC3
GOBP_KERATINIZATION	GOBP_KERATINIZATION	223	-0.622019	-1.93409	1e-10	9.6902e-09	7.44685e-09	5373	tags=40%, list=15%, signal=35%	KRTAP12-3/KRTAP5-1/CSTA/KRTAP26-1/KRTAP1-1/PKP2/KRT26/JUP/KRT32/KRT73/KRTAP10-3/KRTAP10-6/DSP/TCHH/KRT83/DSG1/CERS3/KRTAP4-1/DSC1/KRT3/KRT2/KRT79/KRTAP10-10/KRT34/KRT85/KRTAP5-11/KRT33A/KRTAP16-1/KRT81/IVL/KRT84/KRT35/KRTAP11-1/KRT82/KRT33B/DSC3/SPINK6/SPINK5/LIPK/KRTAP17-1/KRT80/KRTAP10-11/KRT86/CASP14/KRTAP10-12/KRTAP29-1/KRT38/KRTAP5-3/CDH3/KRTAP5-2/TGM3/CELA2A/LCE3A/KRTAP4-11/KRT74/KRT17/KRTA…
GOBP_KERATINOCYTE_DIFFERENTIATION	GOBP_KERATINOCYTE_DIFFERENTIATION	300	-0.571211	-1.79881	1e-10	9.6902e-09	7.44685e-09	5373	tags=33%, list=15%, signal=28%	KRTAP12-3/KRTAP5-1/CSTA/KRTAP26-1/KRTAP1-1/PKP2/KRT26/JUP/KRT32/CD109/KRT73/KRTAP10-3/KRTAP10-6/DSP/BCL11B/TCHH/KRT83/DSG1/CERS3/KRTAP4-1/DSC1/KRT3/KRT2/MACROH2A2/KRT79/KRTAP10-10/KRT34/KRT85/KRTAP5-11/ACER1/KRT33A/KRTAP16-1/CTSV/KRT81/IVL/KRT84/KRT35/KRTAP11-1/KRT82/KRT33B/DSC3/SPINK6/SPINK5/LIPK/KRTAP17-1/KRT80/KRTAP10-11/KRT86/CASP14/KRTAP10-12/KRTAP29-1/KRT38/KRTAP5-3/CDH3/KRTAP5-2/TGM3/CELA2…
GOBP_MATURATION_OF_SSU_RRNA	GOBP_MATURATION_OF_SSU_RRNA	49	0.713527	3.26567	1e-10	9.6902e-09	7.44685e-09	8740	tags=84%, list=24%, signal=64%	MRPS11/UTP4/RPP40/SRFBP1/TSR1/WDR3/UTP20/NOL11/RIOK1/LSM6/DDX52/DCAF13/RIOK2/BYSL/NOB1/UTP25/RPS21/RCL1/NGDN/NOP14/NOL10/HEATR1/RPS16/ABT1/UTP6/GTF2H5/RPS8/RPS14/UTP23/DHX37/FAM207A/ERCC2/RRS1/HELB/NAT10/NOP9/UTP3/BMS1/WDR46/RPS19/KRI1
GOBP_MATURATION_OF_SSU_RRNA_FROM_TRICISTRONIC_RRNA_TRANSCRIPT_SSU_RRNA_5_8S_RRNA_LSU_RRNA	GOBP_MATURATION_OF_SSU_RRNA_FROM_TRICISTRONIC_RRNA_TRANSCRIPT_SSU_RRNA_5_8S_RRNA_LSU_RRNA	36	0.743467	3.26076	1e-10	9.6902e-09	7.44685e-09	8740	tags=89%, list=24%, signal=68%	MRPS11/UTP4/RPP40/TSR1/UTP20/DCAF13/BYSL/UTP25/RPS21/RCL1/NGDN/NOP14/NOL10/HEATR1/RPS16/ABT1/UTP6/GTF2H5/RPS8/RPS14/UTP23/DHX37/FAM207A/ERCC2/RRS1/HELB/NOP9/UTP3/BMS1/WDR46/RPS19/KRI1
GOBP_MITOCHONDRIAL_MEMBRANE_ORGANIZATION	GOBP_MITOCHONDRIAL_MEMBRANE_ORGANIZATION	137	0.44129	2.71133	1e-10	9.6902e-09	7.44685e-09	7672	tags=54%, list=21%, signal=43%	SFN/PMAIP1/BMF/GZMB/BID/HK2/ATP5F1B/ACAA2/TIMM8B/BCL2/AP3B1/PDCD5/ATP5F1A/ATP5MC3/TP73/HSP90AA1/CHCHD6/DYNLT1/DNAJC11/YWHAE/MTX2/OMA1/TOMM70/BCS1L/ATP5MC1/MFN1/HSPA9/TIMM50/BAK1/APOO/RHOT1/ATP5F1C/SLC25A5/MAIP1/TOMM22/YWHAG/TFDP1/BCL2L11/HEBP2/OPA1/THEM4/VDAC2/ATP5PB/GHITM/YWHAQ/TIMM10/BAX/TFDP2/ATP5MG/PPIF/ATF2/AGK/TIMM10B/LETM1/AFG3L2/HSPA4/MAPK8/ATP5MF/APOOL/TIMM9/BBC3/TMEM14A/ATP5PF/ATP5PD/DM…
GOBP_MITOCHONDRIAL_RESPIRATORY_CHAIN_COMPLEX_ASSEMBLY	GOBP_MITOCHONDRIAL_RESPIRATORY_CHAIN_COMPLEX_ASSEMBLY	94	0.611368	2.95082	1e-10	9.6902e-09	7.44685e-09	7663	tags=59%, list=21%, signal=46%	IMMP2L/SDHAF3/NDUFAF2/TFAM/SDHAF4/TIMM21/COA4/TMEM126B/CHCHD4/NDUFV2/NDUFB6/NDUFAB1/FASTKD3/TMEM126A/NDUFB4/UQCRFS1/NUBPL/SLC25A33/OMA1/BCS1L/LYRM7/NDUFB5/C12orf73/NDUFAF5/NDUFA9/NDUFAF4/SCO1/NDUFS4/NDUFAF1/NDUFB9/NDUFS1/DMAC2/AIFM1/FOXRED1/UQCC1/DMAC1/NDUFB3/TACO1/NDUFA8/NDUFA12/TIMMDC1/NDUFS3/NDUFA1/NDUFAF7/NDUFC2/COX14/PET117/NDUFC1/NDUFS5/COA5/OXA1L/COX18/NDUFA2/ACAD9/COX17
GOBP_MITOCHONDRIAL_RNA_METABOLIC_PROCESS	GOBP_MITOCHONDRIAL_RNA_METABOLIC_PROCESS	47	0.709879	3.27073	1e-10	9.6902e-09	7.44685e-09	7476	tags=77%, list=21%, signal=61%	FASTKD1/TWNK/PNPT1/TRMT10C/TFAM/TRNT1/TEFM/TFB2M/TRIT1/DARS2/SLC25A33/PRORP/TRMT5/LRPPRC/WARS2/YARS2/FASTKD5/MTERF2/PPARGC1B/TBRG4/EARS2/GRSF1/PUS1/METTL4/TFB1M/TRMT61B/TRMT10A/AARS2/SUPV3L1/SLIRP/ELAC2/PRKAA1/PDE12/MRPL12/CDK5RAP1/GARS1
GOBP_MITOCHONDRIAL_TRANSLATION	GOBP_MITOCHONDRIAL_TRANSLATION	134	0.706626	4.22478	1e-10	9.6902e-09	7.44685e-09	8274	tags=78%, list=23%, signal=60%	C1QBP/MRPS11/MRPL3/TRMT10C/MRPL46/MRPL1/MRPL42/GFM2/MRPL44/MRPS35/MRPL39/MRPL13/MRPL33/FASTKD2/MRPS23/MRPL11/DARS2/TRUB2/MRPL21/MRPL17/FASTKD3/MRPS28/MRPS7/MRPS18A/MRPL15/MRPL19/MRPS12/NSUN3/MRPS18B/MRPL49/MRPS22/MRPL14/LRPPRC/MRPL16/MRPL50/WARS2/YARS2/GATB/GFM1/MRRF/MRPL36/MRPS9/MRPL22/PTCD3/MRPS15/MRPL35/MRPL47/MRPL32/MRPL45/TSFM/MRPS30/ALKBH1/MTRF1/MRPL58/LARS2/MRPS25/EARS2/GATC/MTIF2/MRPS27/M…
GOBP_MITOCHONDRIAL_TRANSLATIONAL_TERMINATION	GOBP_MITOCHONDRIAL_TRANSLATIONAL_TERMINATION	89	0.717497	3.48849	1e-10	9.6902e-09	7.44685e-09	8274	tags=84%, list=23%, signal=65%	MRPS11/MRPL3/MRPL46/MRPL1/MRPL42/GFM2/MRPL44/MRPS35/MRPL39/MRPL13/MRPL33/MRPS23/MRPL11/MRPL21/MRPL17/MRPS28/MRPS7/MRPS18A/MRPL15/MRPL19/MRPS12/MRPS18B/MRPL49/MRPS22/MRPL14/MRPL16/MRPL50/MRRF/MRPL36/MRPS9/MRPL22/PTCD3/MRPS15/MRPL35/MRPL47/MRPL32/MRPL45/MRPS30/MTRF1/MRPL58/MRPS25/MRPS27/MRPS36/MRPS16/MRPL57/MRPL18/MRPS17/MRPS10/MRPL43/MRPL52/MTRF1L/MRPS31/MRPS18C/CHCHD1/MRPL40/MRPL20/MRPL37/MRPL27/…
GOBP_MITOTIC_DNA_INTEGRITY_CHECKPOINT	GOBP_MITOTIC_DNA_INTEGRITY_CHECKPOINT	105	0.541685	2.83989	1e-10	9.6902e-09	7.44685e-09	6888	tags=50%, list=19%, signal=40%	SFN/PLAGL1/ARID3A/STK33/PRMT1/RPS27L/CDKN1A/TIPIN/CCNB1/TICRR/BLM/NAE1/TRIAP1/ORC1/MUC1/CDC6/AURKA/MAP3K20/SETMAR/CLSPN/HMGA2/PCNA/EME1/TFDP1/CNOT1/PLK3/CDK1/RFWD3/E2F7/CNOT10/RINT1/NBN/MRNIP/TOPBP1/BAX/MSH2/PRKDC/TFDP2/ATF2/GADD45A/MDM2/CNOT7/RPA2/CHEK2/CDC25C/MRE11/CDK2/CNOT8/CNOT9/CNOT3/GTSE1/DONSON
GOBP_MRNA_3_END_PROCESSING	GOBP_MRNA_3_END_PROCESSING	99	0.507703	2.50415	1e-10	9.6902e-09	7.44685e-09	9239	tags=65%, list=25%, signal=48%	PNPT1/CCNB1/MAGOHB/SRSF7/NCBP2/LSM11/RPRD1A/CPEB1/U2AF2/DHX36/LEO1/EIF4A3/THOC1/CDC73/ZNF473/THOC7/SRSF3/NUDT21/CSTF3/SLBP/PCF11/CLP1/GRSF1/CCNT1/SRSF6/TENT2/THOC3/MTPAP/CTR9/SRSF2/FIP1L1/ZC3H14/CPSF2/NCBP1/CPSF6/SRSF11/SRSF1/POLR2D/TENT4B/THOC5/MAGOH/BARD1/CSTF1/THOC2/CPSF3/ZC3H11A/PABPC1L/SRSF9/AHCYL1/SRSF4/CDC40/PAPOLA/SRRM1/U2AF1/CHTOP/RBM8A/RNF40/CPSF7/ALYREF/VIRMA/RNPS1/SYMPK/SNRPA/DDX39B
GOBP_NEGATIVE_REGULATION_OF_CELL_CYCLE_G2_M_PHASE_TRANSITION	GOBP_NEGATIVE_REGULATION_OF_CELL_CYCLE_G2_M_PHASE_TRANSITION	108	0.494145	2.51338	1e-10	9.6902e-09	7.44685e-09	8051	tags=64%, list=22%, signal=50%	CHMP4C/ATF5/PSMA6/CDKN1A/TICRR/BLM/NAE1/ORC1/CDC6/PSMC1/PSMA4/PSMB5/PSMA5/AURKA/ABRAXAS1/CHEK1/AVEN/DTL/CLSPN/PSMA3/PSMD14/HMGA2/NABP1/PSMC6/BRCA1/PSMD5/PSMD8/PINX1/CDK1/PSMA1/PSMB8/PSMD10/PSMB10/RINT1/PSMB7/NBN/MRNIP/PSME3/CUL1/PSMD12/PSME1/PSMC2/TOPBP1/PSMD7/PSMA7/BRCC3/PLK1/PSMD6/PSMD13/AURKB/PSMD2/PSME2/UIMC1/PSMD3/RBX1/MRE11/PSMB1/SKP1/DONSON/PSME4/PSMD11/RAD21/PSMC4/INTS3/NABP2/TAOK3/PSMB3/…
GOBP_NEGATIVE_REGULATION_OF_CHROMOSOME_ORGANIZATION	GOBP_NEGATIVE_REGULATION_OF_CHROMOSOME_ORGANIZATION	91	0.517718	2.48135	1e-10	9.6902e-09	7.44685e-09	6833	tags=48%, list=19%, signal=39%	AICDA/MAD2L1/BUB1B/USP44/CCNB1/TTK/TRIP13/HNRNPC/FBXO5/TOP2A/MCM2/ZWINT/BUB3/PCID2/GEN1/RAD50/KNTC1/SPDL1/NDC80/SETMAR/PIF1/MAD2L1BP/APOBEC1/PINX1/ZNF207/NBN/XRN1/BUB1/ZW10/HNRNPA1/CDC20/POT1/DYNC1LI1/H3-3A/PLK1/GNL3L/EXOSC10/CENPF/AURKB/TNKS2/TENT4B/ESPL1/DCP2/ERCC4
GOBP_NON_RECOMBINATIONAL_REPAIR	GOBP_NON_RECOMBINATIONAL_REPAIR	106	0.474402	2.55049	1e-10	9.6902e-09	7.44685e-09	6948	tags=53%, list=19%, signal=43%	H4C9/NHEJ1/SHLD3/RBBP8/UBE2N/RNF138/H4C8/AUNIP/POLB/H4C3/PARP3/H4-16/POLQ/DCLRE1A/RAD50/ABRAXAS1/PARP9/HMGB2/SHLD2/LIG3/ERCC8/SETMAR/RIF1/PSMD14/MLH1/HMGA2/BRCA1/H4C4/SMCHD1/PAXIP1/DCLRE1B/SMARCAL1/DTX3L/NBN/MRNIP/TP53BP1/POT1/BRCC3/XRCC5/PRKDC/H4C14/H4C5/SUMO1/H4C6/LIG4/H4C2/UIMC1/MRE11/BARD1/XRCC6/WRAP53/SHLD1/ERCC4/UBE2V2/PRPF19/HMGB1
GOBP_NUCLEAR_TRANSCRIBED_MRNA_CATABOLIC_PROCESS_NONSENSE_MEDIATED_DECAY	GOBP_NUCLEAR_TRANSCRIBED_MRNA_CATABOLIC_PROCESS_NONSENSE_MEDIATED_DECAY	120	0.646609	3.24375	1e-10	9.6902e-09	7.44685e-09	8673	tags=74%, list=24%, signal=57%	RPL39/RPL17/RPS3A/RPLP0/SMG8/RPL9/RPL24/RPL27/RPS5/MAGOHB/RPS3/RPL4/RPS18/RPL13A/RPS6/ETF1/PNLDC1/RPL35/RPL22/RPL7A/RPS17/NCBP2/RPS27A/RPSA/EIF3E/RPL38/RPL41/RPS24/EIF4A3/RPL5/RPS10/RPL10A/RPS21/RPS7/RPS23/RPS15A/RPS9/RPL15/RPS11/RPL12/RPL31/RPS13/RPLP1/GSPT1/RPL37A/RPS4X/RPS16/RPL35A/EIF4G1/RPL29/RPS8/NCBP1/PYM1/RPL14/RPS14/EXOSC10/PPP2R2A/RPL36A/RPL32/MAGOH/RPL19/RPS29/PNRC2/RPL18/SMG1/RPL7/DCP…
GOBP_POSITIVE_REGULATION_OF_TYPE_I_INTERFERON_PRODUCTION	GOBP_POSITIVE_REGULATION_OF_TYPE_I_INTERFERON_PRODUCTION	77	0.555309	2.72894	1e-10	9.6902e-09	7.44685e-09	8349	tags=65%, list=23%, signal=50%	POLR3G/TRIM15/TLR8/POLR1C/HSPD1/POLR2H/DHX33/TLR2/HSP90AA1/PTPN22/POLR3K/HMGB2/TOMM70/DHX36/POLR3D/NFKB1/IFI16/POLR3E/PQBP1/XRCC5/PRKDC/DHX9/MMP12/ZCCHC3/CHUK/STAT1/IRF5/POLR3B/POLR3F/POLR2K/MYD88/TBK1/MRE11/TLR4/XRCC6/POLR3C/DDX3X/CD14/HMGB1/PTPN11/POLR3A/CGAS/IFIH1/PLCG2/SYK/IRAK1/STAT6/CTNNB1/DDX58/FLOT1
GOBP_PROTEIN_LOCALIZATION_TO_CHROMOSOME	GOBP_PROTEIN_LOCALIZATION_TO_CHROMOSOME	91	0.543281	2.60387	1e-10	9.6902e-09	7.44685e-09	6028	tags=54%, list=17%, signal=45%	HASPIN/BUB1B/RB1/GNL3/ESCO2/CCT2/ZWILCH/TCP1/TTK/CCT5/DKC1/PARP3/BUB3/CHAMP1/CENPA/BRCA2/CENPQ/CCT4/SPDL1/NDC80/MTBP/RUVBL2/CCT3/CCT7/MCM8/CCT8/CCT6A/PINX1/CDK1/PPHLN1/ATR/MRNIP/EZH2/MIS12/CDCA5/RPA1/ZW10/BOD1/MSH2/POT1/XRCC5/KNL1/PLK1/SPIDR/SLF1/GNL3L/RPA2/AURKB/TNKS2
GOBP_PROTEIN_LOCALIZATION_TO_ENDOPLASMIC_RETICULUM	GOBP_PROTEIN_LOCALIZATION_TO_ENDOPLASMIC_RETICULUM	146	0.517647	3.32161	1e-10	9.6902e-09	7.44685e-09	7665	tags=64%, list=21%, signal=51%	PDIA2/LRRK2/MAN1A1/TRAM2/SEC16B/RPL39/RPL17/SGTB/SEC61B/RPS3A/RPLP0/RPL9/RPL24/RPL27/RPS5/INSIG1/RPS3/RPL4/RPS18/RPL13A/RPS6/RPL35/CRYZL2P-SEC16B/RPL22/RPL7A/RPS17/SRPRB/RPS27A/RPSA/RPL38/SPCS3/RPL41/RPS24/SRP14/RPL5/RPS10/RPL10A/RPS21/RPS7/SSR3/RPS23/SRP72/RPS15A/INSIG2/SPCS2/RPS9/RPL15/RPS11/RPL12/RPL31/RPS13/RPLP1/HSPA5/RPL37A/RPS4X/SEC61A2/RPS16/RPL35A/BHLHE40-AS1/RPL29/VAPA/RPS8/SRP19/RPL14/…
GOBP_PROTEIN_LOCALIZATION_TO_MITOCHONDRION	GOBP_PROTEIN_LOCALIZATION_TO_MITOCHONDRION	146	0.448065	2.87512	1e-10	9.6902e-09	7.44685e-09	7830	tags=58%, list=22%, signal=46%	SFN/LRRK2/PMAIP1/BMF/GZMB/BID/FZD5/IMMP2L/HSPD1/UBL4B/MIPEP/HK2/TIMM8B/TOMM5/TIMM21/BCL2/AP3B1/PDCD5/CHCHD4/TP73/HSP90AA1/YWHAE/DNAJA1/DNAJC19/LMAN1/TOMM70/BCS1L/GRPEL1/GRPEL2/TIMM50/SAE1/BAG4/MAIP1/TOMM22/YWHAG/TFDP1/BCL2L11/TOMM20L/UBE2D3/FBXW7/GDAP1/TOMM40/TIMM44/TIMM17A/YWHAQ/TIMM10/BAX/AIFM1/MARCHF5/HAX1/RHOU/PMPCB/MTCH2/PAM16/TFDP2/TIMM23/AGK/TIMM10B/HSPA4/MAPK8/TIMM17B/TIMM9/BBC3/TIMM23B/P…
GOBP_RECOMBINATIONAL_REPAIR	GOBP_RECOMBINATIONAL_REPAIR	139	0.509329	3.01847	1e-10	9.6902e-09	7.44685e-09	7434	tags=58%, list=20%, signal=46%	PARPBP/RAD51AP1/SMC6/SHLD3/RBBP8/UBE2N/RNF138/AUNIP/BLM/RAD51AP2/GINS4/RMI1/XRCC2/RAD54B/FANCB/RAD54L/MCM2/CDC45/FAN1/PALB2/POLQ/GEN1/BRCA2/RAD50/CHEK1/SHLD2/MORF4L1/RAD51/LIG3/RAD51C/FIGNL1/RIF1/FANCM/PSMD14/MCM8/NABP1/BRCA1/FBH1/MMS22L/SMCHD1/OOEP/RFWD3/CDC7/SFR1/NBN/MRNIP/NSMCE2/TP53BP1/MCM4/RPA4/RPA1/RECQL/ZFYVE26/SPIDR/PPP4R2/WRN/GINS2/RECQL4/RPA2/MCM3/TIMELESS/FEN1/MRE11/MMS19/RAD51D/TONSL/…
GOBP_RIBOSOMAL_LARGE_SUBUNIT_BIOGENESIS	GOBP_RIBOSOMAL_LARGE_SUBUNIT_BIOGENESIS	72	0.650114	3.07833	1e-10	9.6902e-09	7.44685e-09	8510	tags=83%, list=23%, signal=64%	WDR12/PAK1IP1/RSL24D1/NPM1/MRTO4/EBNA1BP2/MRPL1/RPLP0/MAK16/FASTKD2/RPL24/RSL1D1/NHP2/NLE1/GTF3A/BRIX1/NOP16/GTPBP4/NIFK/NIP7/SDAD1/RPL35/RPL7A/RPL7L1/ZNHIT6/NOP2/RPL38/DDX28/RPL5/NOC2L/RPL10A/RRP15/RPF2/DDX18/WDR74/HEATR3/RPF1/RPL35A/URB1/RPL14/MDN1/MRPL20/NSA2/ZNHIT3/RPL7/PES1/ZNF622/RRS1/RPL3/RPL6/RPL10/RPL23A/RPL10L/RPL26L1/RPL26/NVL/MALSU1/FTSJ3/LAS1L/DHX30
GOBP_RIBOSOMAL_SMALL_SUBUNIT_BIOGENESIS	GOBP_RIBOSOMAL_SMALL_SUBUNIT_BIOGENESIS	74	0.706875	3.47944	1e-10	9.6902e-09	7.44685e-09	8387	tags=80%, list=23%, signal=61%	NPM1/MRPS11/UTP4/RPP40/SRFBP1/TSR1/RPS27L/WDR3/UTP20/NOL11/LTV1/RPS5/RPS6/RIOK1/LSM6/MRPS7/RPS17/RPSA/DDX52/DCAF13/RRP7BP/RPL38/RPS24/RIOK2/BYSL/RPS10/NOB1/UTP25/RPS21/RCL1/RPS7/NGDN/NOP14/METTL17/NOL10/HEATR1/RPS16/ABT1/XRCC5/PRKDC/NOM1/UTP6/GTF2H5/RPS8/RPS14/UTP23/DHX37/FAM207A/ERCC2/EMG1/RRS1/RPS25/HELB/ERAL1/NAT10/NOP9/UTP3/BMS1/WDR46
GOBP_RNA_3_END_PROCESSING	GOBP_RNA_3_END_PROCESSING	152	0.448748	2.97919	1e-10	9.6902e-09	7.44685e-09	6244	tags=46%, list=17%, signal=38%	CT45A1/CT45A10/CT45A3/PNPT1/TRMT10C/EXOSC8/CCNB1/EXOSC2/TRNT1/EXOSC5/DKC1/TUT4/MAGOHB/POLR3K/SRSF7/INTS14/EXOSC3/NCBP2/LSM11/RPRD1A/CPEB1/U2AF2/SSB/INTS7/DHX36/LEO1/EIF4A3/INTS12/THOC1/CDC73/ZNF473/THOC7/INTS2/SRSF3/RPS21/NUDT21/CSTF3/SLBP/PCF11/CLP1/GRSF1/CCNT1/TOE1/ERI2/EXOSC9/SRSF6/TUT7/ELAC1/TENT2/EXOSC7/THOC3/MTPAP/CTR9/INTS6/SRSF2/FIP1L1/ZC3H14/CPSF2/NCBP1/SUPV3L1/CPSF6/LARP7/SRSF11/SRSF1/E…
GOBP_RNA_METHYLATION	GOBP_RNA_METHYLATION	84	0.627887	3.11234	1e-10	9.6902e-09	7.44685e-09	8493	tags=70%, list=23%, signal=54%	METTL8/TRMT10C/TFB2M/ZCCHC4/TYW3/PRORP/TGS1/HENMT1/NSUN3/NSUN4/METTL5/CMTR2/MRM1/MRM3/TRMT5/DIMT1/RAMAC/METTL6/METTL3/NOP2/METTL2A/FDXACB1/TRMT13/TRMT6/METTL1/THUMPD2/TRMT44/TRMT112/METTL4/THUMPD3/FTSJ1/NSUN2/TFB1M/WDR4/TRMT61B/TRMT11/TRMT10A/LARP7/TRDMT1/NSUN6/TRMT1L/ZC3H13/METTL2B/METTL15/EMG1/ALKBH8/METTL14/TARBP1/TRMT2A/RNMT/MRM2/RBM15/TRMT61A/FTSJ3/BMT2/FBL/TRMT12/WTAP/HSD17B10
GOBP_SIGNAL_TRANSDUCTION_IN_RESPONSE_TO_DNA_DAMAGE	GOBP_SIGNAL_TRANSDUCTION_IN_RESPONSE_TO_DNA_DAMAGE	129	0.443409	2.7383	1e-10	9.6902e-09	7.44685e-09	8216	tags=57%, list=23%, signal=45%	SFN/BATF/PMAIP1/BID/ANKRD1/PLAGL1/ARID3A/STK33/PRMT1/SMYD2/RPS27L/CDKN1A/CCNB1/TRIAP1/MUC1/EEF1E1/DYRK3/BRCA2/AURKA/ABRAXAS1/ZMPSTE24/CHEK1/ACER2/DTL/BRCA1/PCNA/TFDP1/PAXIP1/CNOT1/TFAP4/CD44/PLK3/SP100/CDK1/E2F7/PSMD10/CNOT10/RINT1/ATR/NBN/CDC5L/BAX/BRCC3/PRKDC/PLK1/TFDP2/GADD45A/PPM1D/MDM2/USP10/CNOT7/ABL1/CHEK2/CDC25C/UIMC1/HIPK2/CDK2/CNOT8/CNOT9/CNOT3/GTSE1/PRPF19/MARCHF7/KDM1A/E2F8/E2F4/KMT5A…
GOBP_SKIN_DEVELOPMENT	GOBP_SKIN_DEVELOPMENT	413	-0.549503	-1.74463	1e-10	9.6902e-09	7.44685e-09	5195	tags=30%, list=14%, signal=26%	CSTA/KRTAP26-1/KRTAP1-1/PKP2/KRT26/JUP/KRT32/CD109/KRT73/KRTAP10-3/KRTAP10-6/SLC2A10/DSP/ALOXE3/BCL11B/TCHH/GAL/KRT83/TCF15/DSG1/CERS3/KRTAP4-1/DSC1/SOX18/DKK4/GLI2/KRT3/SOX9/KRT2/MACROH2A2/CLDN1/KRT79/KRTAP10-10/KRT34/COL5A3/ALX4/KRT85/GRHL3/KRTAP5-11/ACER1/KRT33A/LTB/KRTAP16-1/HOXC13/CTSV/KRT81/IVL/KRT84/KRT35/FGFR2/KRTAP11-1/KRT82/KRT33B/COL5A2/DSC3/COL3A1/SPINK6/SPINK5/LIPK/KRTAP17-1/COL5A1/K…
GOBP_TOLL_LIKE_RECEPTOR_SIGNALING_PATHWAY	GOBP_TOLL_LIKE_RECEPTOR_SIGNALING_PATHWAY	154	0.475688	3.22315	1e-10	9.6902e-09	7.44685e-09	7047	tags=44%, list=19%, signal=36%	FGG/FGA/ACOD1/APOB/LILRA4/BPIFB1/FGB/LILRA2/TLR8/TNIP3/S100A9/CXorf21/SFTPA2/CD36/SMPDL3B/CD300A/IRF4/LYN/S100A8/HSPD1/LGR4/MIR181B1/TICAM2/HSP90B1/NMI/CTSL/AP3B1/TLR2/MIR708/PTPN22/LGMN/CTSS/RPS27A/IRAK3/TANK/REG3G/CTSB/UBE2D3/BTK/CAV1/OTUD4/LY96/UBB/PIK3C3/UNC93B1/UBE2D1/MAPKAPK3/TREML4/WDFY1/MAP3K1/PIK3AP1/CHUK/TLR10/EPG5/MYD88/MAPKAPK2/TBK1/CNPY3/TLR4/ARRB2/NR1H4/DDX3X/CD14/HMGB1/LRRC19/TLR1/…
GOBP_TRANSCRIPTION_COUPLED_NUCLEOTIDE_EXCISION_REPAIR	GOBP_TRANSCRIPTION_COUPLED_NUCLEOTIDE_EXCISION_REPAIR	73	0.577114	2.85314	1e-10	9.6902e-09	7.44685e-09	7898	tags=60%, list=22%, signal=47%	POLK/RFC5/POLR2H/GTF2H2/RFC3/POLD1/POLD3/RFC4/COPS2/GTF2H3/LIG3/ERCC8/RPS27A/PCNA/AQR/COPS3/UBB/POLR2C/GTF2H1/RPA1/CUL4A/GTF2H5/COPS5/POLR2D/COPS4/RPA2/POLR2B/ERCC2/POLR2K/CCNH/RBX1/ERCC3/CDK7/TCEA1/ERCC4/POLR2G/PRPF19/PPIE/GTF2H4/RPA3/LIG1/POLD2/MNAT1/DDB1
GOBP_TRANSCRIPTION_ELONGATION_FROM_RNA_POLYMERASE_II_PROMOTER	GOBP_TRANSCRIPTION_ELONGATION_FROM_RNA_POLYMERASE_II_PROMOTER	85	0.564243	2.78325	1e-10	9.6902e-09	7.44685e-09	7726	tags=56%, list=21%, signal=45%	SHH/ELL2/WDR43/ELOA/POLR2H/GTF2H2/WDR61/PCID2/GTF2H3/NCBP2/EAF1/LEO1/ELP4/CDC73/GTF2F2/TCERG1/ELOC/EZH2/POLR2C/GTF2H1/CCNT1/ELP2/CTR9/GTF2H5/CDK12/NCBP1/CCNT2/LARP7/ENY2/POLR2D/SUPT16H/POLR2B/MLLT3/ERCC2/POLR2K/CCNH/SSRP1/ERCC3/CDK7/TCEA1/POLR2G/EAPP/GTF2H4/SUPT4H1/IWS1/HEXIM1/ELL/MNAT1
GOBP_TRANSLATIONAL_ELONGATION	GOBP_TRANSLATIONAL_ELONGATION	133	0.531146	3.34415	1e-10	9.6902e-09	7.44685e-09	7997	tags=73%, list=22%, signal=57%	EEF1B2/MRPS11/MRPL3/DPH6/MRPL46/MRPL1/MRPL42/MRPL44/DNAJC24/MRPS35/MRPL39/MRPL13/MRPL33/MRPS23/MRPL11/MRPL21/MRPL17/MRPS28/MRPS7/MRPS18A/DPH5/MRPL15/MRPL19/MRPS12/MRPS18B/MRPL49/EEF1A1/MRPS22/MRPL14/DPH2/MRPL16/SELENOT/MRPL50/EIF5A/GFM1/EIF4A3/MRPL36/MRPS9/DPH3/MRPL22/PTCD3/MRPS15/MRPL35/MRPL47/MRPL32/MRPL45/EFL1/TSFM/MRPS30/ALKBH1/MRPL58/MRPS25/RPLP1/MRPS27/MRPS36/EEF2K/MRPS16/MRPL57/MRPL18/MRPS…
GOBP_TRANSLATIONAL_TERMINATION	GOBP_TRANSLATIONAL_TERMINATION	105	0.704757	3.69482	1e-10	9.6902e-09	7.44685e-09	8274	tags=82%, list=23%, signal=63%	ABCE1/MRPS11/MRPL3/MRPL46/MRPL1/MRPL42/GFM2/MRPL44/MRPS35/MRPL39/MRPL13/MRPL33/MRPS23/MRPL11/MRPL21/MRPL17/ETF1/MRPS28/MRPS7/MRPS18A/MRPL15/MRPL19/MRPS12/MRPS18B/MRPL49/MRPS22/MRPL14/MRPL16/MRPL50/EIF5A/MRRF/MRPL36/MRPS9/MRPL22/PTCD3/MRPS15/MRPL35/MRPL47/MRPL32/MRPL45/MRPS30/MTRF1/OGFOD1/MRPL58/MRPS25/GSPT1/MRPS27/TRMT112/MRPS36/MRPS16/MRPL57/MRPL18/MRPS17/MRPS10/MRPL43/MRPL52/MTRF1L/MRPS31/MRPS1…
GOBP_TRNA_MODIFICATION	GOBP_TRNA_MODIFICATION	88	0.638849	3.22283	1e-10	9.6902e-09	7.44685e-09	8493	tags=74%, list=23%, signal=57%	METTL8/TRMT10C/DTWD2/PUS7/QTRT2/TRIT1/TRUB1/CTU2/TYW3/PRORP/NSUN3/MTFMT/TRMT5/METTL6/SSB/METTL2A/ELP4/TRMT13/KTI12/DPH3/TRMT6/ALKBH1/METTL1/TYW5/THUMPD2/ADAT2/C9orf64/TRMT44/OSGEPL1/TRMT112/PUS1/THUMPD3/FTSJ1/ELP2/NSUN2/DTWD1/WDR4/ELP6/TRMT61B/TRMT11/TRMT10A/AARS2/DUS4L/TRDMT1/NSUN6/TRMT1L/AARS1/OSGEP/PUS3/TPRKB/ELP5/METTL2B/THG1L/ELP1/ALKBH8/TARBP1/THUMPD1/CDK5RAP1/PUSL1/NAT10/TRMT61A/ELP3/TRMT1…
GOBP_TRNA_PROCESSING	GOBP_TRNA_PROCESSING	128	0.624308	3.80981	1e-10	9.6902e-09	7.44685e-09	8502	tags=73%, list=23%, signal=56%	METTL8/RPP40/TRMT10C/DTWD2/TRNT1/PUS7/TSEN15/QTRT2/C2orf49/TRIT1/TRUB1/TSEN2/RPP25L/POLR3K/LSM6/CTU2/TYW3/PRORP/NSUN3/MTFMT/TRMT5/METTL6/SSB/METTL2A/DDX1/ELP4/TRMT13/KTI12/DPH3/RTCB/TRMT6/ALKBH1/METTL1/TYW5/FAM98B/THUMPD2/ADAT2/CLP1/C9orf64/TRMT44/GRSF1/OSGEPL1/POP1/RPP30/TRMT112/KARS1/PUS1/THUMPD3/FTSJ1/ELP2/ELAC1/NSUN2/DTWD1/WDR4/ELP6/TRMT61B/TRMT11/TRMT10A/AARS2/DUS4L/TRDMT1/NSUN6/FARS2/TRMT1L…
GOBP_CELL_CELL_ADHESION_VIA_PLASMA_MEMBRANE_ADHESION_MOLECULES	GOBP_CELL_CELL_ADHESION_VIA_PLASMA_MEMBRANE_ADHESION_MOLECULES	272	-0.534475	-1.67789	1.07849e-10	1.02498e-08	7.87691e-09	6604	tags=49%, list=18%, signal=41%	PCDHB13/CNTN4/PCDHB10/ITGAM/DCHS1/TENM4/PCDHB2/IGSF11/MILR1/PCDHB3/PCDHB7/PTPRF/PCDH8/MYADM/PCDHGB2/GRID2/CNTN6/PTPRM/PCDHA7/PCDHGC4/CDH4/DSG4/NTNG1/PCDHGA10/LRRC4C/CD6/PCDHGB4/PCDHA10/ITGA5/CLDN5/PCDHGB7/NTNG2/PCDHB5/PCDHGA6/CDH6/PCDHGB1/PCDH7/IGSF21/SDK2/PCDHGA11/CRB2/PCDHA3/PCDHA2/CRB1/PCDHGB3/PCDHB12/CDH2/PCDHGA7/MYPN/UMOD/DAB1/CDH20/GPC4/PCDHB6/PCDHGC3/DSG1/PCDHGB5/PCDHGA8/DSC1/OBSL1/ROBO2/P…
GOBP_SIGNAL_TRANSDUCTION_INVOLVED_IN_CELL_CYCLE_CHECKPOINT	GOBP_SIGNAL_TRANSDUCTION_INVOLVED_IN_CELL_CYCLE_CHECKPOINT	74	0.555213	2.73292	1.16661e-10	1.0878e-08	8.35971e-09	6891	tags=55%, list=19%, signal=45%	SFN/PLAGL1/ARID3A/PRMT1/ZWILCH/CDKN1A/CCNB1/TRIAP1/MUC1/AURKA/ABRAXAS1/CHEK1/DTL/BRCA1/PCNA/TFDP1/CNOT1/PLK3/CDK1/E2F7/CNOT10/RINT1/CDC5L/BAX/ZW10/BRCC3/PRKDC/PLK1/TFDP2/GADD45A/MDM2/CNOT7/CHEK2/CDC25C/UIMC1/CDK2/CNOT8/CNOT9/CNOT3/GTSE1/PRPF19
GOBP_DNA_REPLICATION_INITIATION	GOBP_DNA_REPLICATION_INITIATION	40	0.720911	3.20886	1.22046e-10	1.11695e-08	8.58366e-09	8375	tags=78%, list=23%, signal=60%	POLE2/NOC3L/MCM10/CCNE1/TICRR/ORC6/ORC1/PRIM1/MCM2/CDC45/CDC6/GINS3/POLE3/NBN/PRIM2/MCM4/ORC4/RPA4/TOPBP1/ORC2/POLE4/MCM3/ORC3/MCM6/MCM5/POLA1/CCNE2/POLA2/POLE/ORC5/PURA
GOBP_MATURATION_OF_5_8S_RRNA	GOBP_MATURATION_OF_5_8S_RRNA	35	0.719634	3.17209	1.49924e-10	1.34713e-08	1.03526e-08	6719	tags=71%, list=19%, signal=58%	WDR12/RPP40/EXOSC8/EXOSC2/UTP20/MPHOSPH6/MAK16/C1D/MTREX/EXOSC3/RRP15/RPS21/RCL1/NOP14/ERI2/EXOSC9/RPF1/ABT1/EXOSC7/PRKDC/URB1/EXOSC10/NSA2/PES1/RRS1
GOBP_POSTREPLICATION_REPAIR	GOBP_POSTREPLICATION_REPAIR	52	0.627166	3.02275	1.55974e-10	1.37647e-08	1.05781e-08	9150	tags=79%, list=25%, signal=59%	POLK/PCLAF/POLE2/RFC5/UBE2N/UBE2L6/RFC3/POLD1/POLD3/RFC4/DTL/RPS27A/POLI/BRCA1/PCNA/UBE2V1/RAD18/RCHY1/TRIM25/UBB/RPA1/MSH2/UBE2B/USP10/RPA2/PRIMPOL/REV1/ZBTB1/UBE2V2/POLDIP2/RPA3/POLD2/UFD1/VCP/POLH/ISG15/REV3L/UBE2A/NSMCE1/MAD2L2/UBC
GOBP_INTERSTRAND_CROSS_LINK_REPAIR	GOBP_INTERSTRAND_CROSS_LINK_REPAIR	57	0.60385	3.1461	1.769e-10	1.53375e-08	1.17868e-08	8319	tags=68%, list=23%, signal=53%	ERCC6L2/RAD51AP1/UBE2T/RAD51AP2/FANCB/FAN1/DCLRE1A/RAD51/FANCI/RPS27A/CENPS/FANCM/NEIL3/MCM8/FAAP24/EME1/FANCG/DCLRE1B/RFWD3/ATR/UBB/RPA1/USP1/FANCF/FANCE/FANCL/CENPX/FANCC/RPA2/RAD51D/ERCC4/FANCD2/RPA3/MCM9/NUCKS1/VCP/HROB/DCLRE1C/RNF168
GOBP_EXTERNAL_ENCAPSULATING_STRUCTURE_ORGANIZATION	GOBP_EXTERNAL_ENCAPSULATING_STRUCTURE_ORGANIZATION	394	-0.49626	-1.57295	1.96897e-10	1.6777e-08	1.2893e-08	8364	tags=46%, list=23%, signal=36%	LOXL4/ITGA6/TGFBI/PDGFRA/ADAMTS13/FOXF2/VCAM1/COLQ/THSD4/FBLN5/RECK/OTOL1/PLG/ADAMTSL1/COL4A3/LRP1/OPTC/GAS6/ANGPTL7/TNF/CTSK/JAM3/ENG/ITGB4/ADAMTS8/EGFL6/FMOD/COL17A1/ITGAM/DDR2/COL23A1/COL4A1/GREM1/LAMA1/ITGAV/TIE1/MMP15/MIA/CAPNS2/HAPLN2/COL7A1/HSPG2/PHLDB1/FOXF1/SERPINH1/CMA1/ADAMTS18/ITGAX/EGFLAM/MMP8/MMP14/NTNG1/TIMP1/SERPINB5/COL8A2/LOXL2/COL4A2/SPOCK2/ITGA5/LTBP3/LAMC2/BMP1/CHADL/COL4A4/C…
GOBP_TRNA_TRANSPORT	GOBP_TRNA_TRANSPORT	37	0.709678	3.10172	2.38318e-10	1.99622e-08	1.53408e-08	8787	tags=78%, list=24%, signal=59%	RAN/NUP37/NUP35/XPOT/NUP58/NUP160/SEH1L/NOL6/NUP42/SSB/NUP54/TOMM20L/NUP107/YBX1/NUP205/NDC1/NUP62/SEC13/NUP153/NUP85/NUP88/NUP155/NUP50/NUP210/NUP188/NUP43/TPR/RAE1/NUP98
GOBP_SNRNA_TRANSCRIPTION	GOBP_SNRNA_TRANSCRIPTION	75	0.536283	2.68577	2.74127e-10	2.25789e-08	1.73518e-08	7927	tags=61%, list=22%, signal=48%	ELL2/POLR2H/GTF2A2/ICE2/SNAPC3/INTS13/INTS14/RPAP2/NCBP2/RPRD1A/GTF2E1/INTS7/NABP1/TAF9/GTF2B/INTS12/POU2F2/INTS2/GTF2F2/TBP/TAF11/POLR2C/CCNT1/SNAPC5/INTS6/NCBP1/INTS10/CCNT2/SNAPC4/LARP7/POLR2D/ZC3H8/POLR2B/GTF2E2/GTF2A1/ICE1/POLR2K/TAF5/CDK7/POLR2G/INTS8/TAF13/ELL/INTS3/SNAPC1/NABP2
GOBP_NCRNA_EXPORT_FROM_NUCLEUS	GOBP_NCRNA_EXPORT_FROM_NUCLEUS	38	0.697137	3.07158	2.88461e-10	2.33701e-08	1.79598e-08	8787	tags=76%, list=24%, signal=58%	NPM1/RAN/NUP37/NUP35/XPOT/NUP58/NUP160/SEH1L/NCBP2/NOL6/NUP42/SSB/NUP54/NUP107/NUP205/NDC1/NUP62/SEC13/NUP153/NUP85/NUP88/NUP155/NUP50/NUP210/NUP188/NUP43/TPR/RAE1/NUP98
GOBP_RNA_PHOSPHODIESTER_BOND_HYDROLYSIS_EXONUCLEOLYTIC	GOBP_RNA_PHOSPHODIESTER_BOND_HYDROLYSIS_EXONUCLEOLYTIC	43	0.672376	2.98713	3.74873e-10	2.9881e-08	2.29634e-08	7909	tags=67%, list=22%, signal=53%	PNPT1/EXOSC8/EXOSC2/EXOSC5/PNLDC1/EXOSC3/DIS3/XRN2/DIS3L/CNOT1/XRN1/REXO2/TOE1/ERI2/EXOSC9/EXOSC7/ISG20/EXOSC10/CNOT7/ISG20L2/EXOSC1/CNOT8/PDE12/ANGEL2/DCP2/NOCT/PAN2/ZC3H12A/PAN3
GOBP_DIGESTION	GOBP_DIGESTION	138	0.405401	2.50104	4.18592e-10	3.28362e-08	2.52344e-08	1260	tags=23%, list=3%, signal=22%	GUCA2A/FABP1/STATH/FABP2/AQP5/SLC5A1/MUC2/ABCG5/TFF1/GUCA2B/MUC13/ABCG8/APOA4/CLPSL2/GKN1/SI/LEP/OXTR/PGA5/TFF2/TAC1/PLS1/SLC9A4/UCN3/PGC/CHIA/GUCY2C/PGA3/CD36/RBP4/SNX10/MGAM
GOBP_NUCLEOTIDE_EXCISION_REPAIR	GOBP_NUCLEOTIDE_EXCISION_REPAIR	107	0.462115	2.33924	4.3039e-10	3.32342e-08	2.55402e-08	7956	tags=55%, list=22%, signal=43%	GTF2H2C/POLK/RFC5/USP45/POLR2H/GTF2H2/RFC3/FAN1/POLD1/POLD3/BRCA2/RFC4/COPS2/GTF2H3/LIG3/ERCC8/RPS27A/PCNA/AQR/COPS3/UBB/CHD1L/POLR2C/GTF2H1/RPA4/RPA1/CUL4A/GTF2H5/COPS5/FANCC/POLR2D/LIG4/COPS4/RPA2/POLR2B/ERCC2/POLR2K/CCNH/RNF111/RBX1/MMS19/ERCC3/CDK7/TCEA1/SLC30A9/ERCC4/POLR2G/PRPF19/HMGB1/PPIE/GTF2H4/RPA3/LIG1/POLD2/MNAT1/RAD23B/DDB1/SIRT1/POLE
GOBP_NADH_DEHYDROGENASE_COMPLEX_ASSEMBLY	GOBP_NADH_DEHYDROGENASE_COMPLEX_ASSEMBLY	59	0.582335	2.90057	4.69143e-10	3.56693e-08	2.74117e-08	7611	tags=58%, list=21%, signal=46%	NDUFAF2/TIMM21/TMEM126B/NDUFV2/NDUFB6/NDUFAB1/TMEM126A/NDUFB4/NUBPL/BCS1L/NDUFB5/NDUFAF5/NDUFA9/NDUFAF4/NDUFS4/NDUFAF1/NDUFB9/NDUFS1/DMAC2/FOXRED1/DMAC1/NDUFB3/NDUFA8/NDUFA12/TIMMDC1/NDUFS3/NDUFA1/NDUFAF7/NDUFC2/NDUFC1/NDUFS5/OXA1L/NDUFA2/ACAD9
GOBP_MICROTUBULE_CYTOSKELETON_ORGANIZATION_INVOLVED_IN_MITOSIS	GOBP_MICROTUBULE_CYTOSKELETON_ORGANIZATION_INVOLVED_IN_MITOSIS	142	0.407488	2.52384	6.54576e-10	4.90139e-08	3.76669e-08	7056	tags=44%, list=19%, signal=35%	MISP/RCC1/MAD2L1/CHMP4C/PRC1/KIF23/RAN/CCNB1/TTK/BORA/MZT1/MAP9/DLGAP5/CHMP5/PARP3/SPICE1/DYNLT1/CENPA/AURKA/ABRAXAS1/INTS13/CENPE/SPDL1/NDC80/NUSAP1/CEP97/STIL/BCCIP/SPC25/ABRAXAS2/RACGAP1/SAPCD2/KIF2A/ZNF207/WRAP73/RAB11A/STMN1/NUF2/NEK2/DRG1/DCTN6/ZW10/CLASP2/CDC20/KIF11/PLK1/PIBF1/SMC3/AURKB/NUP62/CHEK2/STAG1/KPNB1/ESPL1/TUBG1/FBXW11/SMC1A/EFHC1/SPAST/CKAP5/MYBL2/TPX2
GOBP_NCRNA_TRANSCRIPTION	GOBP_NCRNA_TRANSCRIPTION	109	0.456656	2.3403	8.44344e-10	6.22798e-08	4.78616e-08	8159	tags=62%, list=22%, signal=49%	ELL2/NPM3/POLR1B/POLR2H/GTF2A2/ICE2/GTF3C3/NOL11/SNAPC3/CD3EAP/PWP1/GTF3A/INTS13/TAF1B/NIFK/INTS14/RPAP2/NCBP2/RPRD1A/GTF2E1/POLR1E/INTS7/NABP1/TAF9/GTF2B/INTS12/POU2F2/INTS2/GTF2F2/TBP/ANG/TAF11/MARS1/POLR2C/NCL/CCNT1/SNAPC5/INTS6/GTF3C4/NCBP1/INTS10/CCNT2/SNAPC4/LARP7/POLR2D/ZC3H8/POLR2B/GTF2E2/GTF2A1/ICE1/POLR2K/GTF3C6/TCOF1/TAF5/CDK7/PIH1D1/DDX11/POLR2G/IPPK/INTS8/TAF13/ELL/INTS3/SNAPC1/SPIN1…
GOBP_RESPIRATORY_ELECTRON_TRANSPORT_CHAIN	GOBP_RESPIRATORY_ELECTRON_TRANSPORT_CHAIN	104	0.448266	2.30817	9.05313e-10	6.57949e-08	5.0563e-08	8300	tags=60%, list=23%, signal=46%	BID/ETFA/UQCRH/IMMP2L/UQCRHL/COX5A/CCNB1/NDUFV2/NDUFB6/NDUFAB1/CYC1/NDUFB4/CYCS/SDHB/GPD2/UQCRFS1/NDUFB5/UQCRC2/ETFDH/NDUFA9/COA6/CDK1/ETFRF1/SLC25A12/SDHD/NDUFS4/NDUFAF1/UQCRQ/MYBBP1A/GHITM/SDHC/PARK7/COX7B/NDUFB9/CHCHD2/NDUFS1/COX7A2L/COX6A1/NDUFA4/NDUFB3/NDUFA8/NDUFA12/COQ9/NDUFS3/POLG2/NDUFA1/COX7C/DLD/COX6B1/NDUFC2/NDUFC1/DNAJC15/NDUFS5/COX4I1/COX10/NDUFA2/SLC25A13/UQCRC1/SDHA/NDUFB1/NDUFA5/…
GOBP_REGULATION_OF_DNA_DEPENDENT_DNA_REPLICATION	GOBP_REGULATION_OF_DNA_DEPENDENT_DNA_REPLICATION	47	0.61816	2.84815	1.21247e-09	8.68411e-08	6.67368e-08	6312	tags=64%, list=17%, signal=53%	AICDA/RFC5/STOML2/TIPIN/TICRR/BLM/RFC3/DSCC1/FBXO5/GMNN/BRCA2/RFC4/ZMPSTE24/LIG3/PCNA/DBF4/FBH1/SMARCAL1/E2F7/ZRANB3/CDC7/NBN/METTL4/MSH3/DBF4B/SLFN11/TIMELESS/CHEK2/SENP2/POLG2
GOBP_ANAPHASE_PROMOTING_COMPLEX_DEPENDENT_CATABOLIC_PROCESS	GOBP_ANAPHASE_PROMOTING_COMPLEX_DEPENDENT_CATABOLIC_PROCESS	83	0.487857	2.38202	1.32957e-09	9.38674e-08	7.21365e-08	8662	tags=72%, list=24%, signal=55%	MAD2L1/BUB1B/PSMA6/CCNB1/FBXO5/BUB3/PSMC1/PSMA4/PSMB5/PSMA5/AURKA/ANAPC1/CDC23/RPS27A/PSMA3/PSMD14/PSMC6/UBE2S/ANAPC10/PSMD5/PSMD8/CDK1/PSMA1/PSMB8/PSMD10/PSMB10/PSMB7/UBB/PSME3/PSMD12/PSME1/PSMC2/CDC20/PSMD7/PSMA7/UBE2E1/UBE2D1/PLK1/PSMD6/PSMD13/AURKB/PSMD2/PSME2/PSMD3/CDC27/CDK2/PSMB1/PSME4/PSMD11/PSMC4/CDC16/ANAPC5/UBE2C/ANAPC4/PSMB3/CDC26/PSMC3/PSMD9/PSMB2/ANAPC15
GOBP_REGULATION_OF_POSTSYNAPTIC_MEMBRANE_POTENTIAL	GOBP_REGULATION_OF_POSTSYNAPTIC_MEMBRANE_POTENTIAL	135	-0.59301	-1.80169	1.61437e-09	1.1237e-07	8.63553e-08	6135	tags=44%, list=17%, signal=37%	GRID2/RGS7BP/RELN/GRID1/P2RX6/ADRB1/CHRNA2/GABRA2/KCND2/NLGN4X/GRIK3/ADCYAP1/CHRNA4/GABRG1/NLGN2/GLRA3/CHRNA3/GHRL/CHRNA9/CHRNA6/DRD4/CHRND/NETO1/INSYN1/ADORA1/CHRNB3/RGS4/FGF14/TMEM108/GLRB/GABRA3/GRIA3/HCRT/GRIN1/CHRM1/SLC8A3/GRM5/GABRB1/CHRNA1/NTSR1/P2RX2/GABRG2/S1PR2/WNT7A/CHRNB4/GABRA4/OPRM1/CELF4/SEZ6/CBLN1/NPAS4/SHANK2/CUX2/P2RX3/SHANK1/GABRR1/GABRA1/NLGN1/GABRG3/GABRA5
GOBP_RNA_EXPORT_FROM_NUCLEUS	GOBP_RNA_EXPORT_FROM_NUCLEUS	142	0.400157	2.47844	1.64748e-09	1.13081e-07	8.6902e-08	8815	tags=60%, list=24%, signal=46%	ABCE1/NPM1/RAN/NUP37/NUP35/XPOT/NUP58/EIF4E/LTV1/MAGOHB/PCID2/NMD3/NUP160/SRSF7/SDAD1/SEH1L/NCBP2/NOL6/NUP42/U2AF2/SSB/EIF5A/NUP54/EIF4A3/RIOK2/THOC1/XPO5/THOC7/LSG1/SRSF3/NUP107/SLBP/SRSF6/NUP205/HNRNPA1/NSUN2/NXT1/THOC3/SRSF2/FIP1L1/CPSF2/NCBP1/CPSF6/SRSF11/ENY2/DHX9/NDC1/SRSF1/POLR2D/XPO1/NUP62/SEC13/THOC5/MAGOH/DDX19A/SMG1/NUP153/RRS1/NUP85/UPF2/NUP88/THOC2/CPSF3/IWS1/ZC3H11A/NUP155/SRSF9/NUP…
GOBP_RNA_DEPENDENT_DNA_BIOSYNTHETIC_PROCESS	GOBP_RNA_DEPENDENT_DNA_BIOSYNTHETIC_PROCESS	70	0.541565	2.63324	1.67188e-09	1.13184e-07	8.69809e-08	6701	tags=59%, list=18%, signal=48%	TERC/CCT2/NOP10/MAPK15/TCP1/HNRNPC/PTGES3/CCT5/NAF1/DKC1/HSP90AA1/HSP90AB1/NHP2/RAD50/CCT4/PIF1/CCT3/CCT7/CCT8/NEK7/CCT6A/PPIA/PINX1/ATR/NEK2/XRN1/RPA1/HNRNPA1/POT1/XRCC5/FBXO4/GNL3L/GAR1/EXOSC10/AURKB/TNKS2/TENT4B/TEP1/MRE11/DCP2/WRAP53
GOBP_SPINDLE_ASSEMBLY	GOBP_SPINDLE_ASSEMBLY	113	0.440723	2.51352	1.74153e-09	1.16306e-07	8.93801e-08	8896	tags=60%, list=24%, signal=46%	MISP/RCC1/CHMP4C/PRC1/KIF23/MAPK15/MZT1/MAP9/FBXO5/CHMP5/HAUS6/HAUS4/CCNB2/RPS3/SPICE1/AURKA/ABRAXAS1/CEP97/MLH1/BCCIP/NEK7/HAUS2/ABRAXAS2/RACGAP1/TUBGCP5/HAUS1/KIF2A/ZNF207/WRAP73/RAB11A/SPAG5/NEK2/DRG1/HDAC3/CLASP2/CDC20/TUBGCP4/KIF11/PLK1/PIBF1/SMC3/AURKB/CHEK2/STAG1/MAPRE1/KPNB1/INCENP/SMC1A/TUBB/MYBL2/TPX2/HAUS3/CEP192/TUBB1/STAG2/GOLGA8A/CHMP2B/KIF4A/VPS4B/GOLGA8B/TUBGCP3/CEP63/CHMP1B/TPR/S…
GOBP_MITOTIC_METAPHASE_PLATE_CONGRESSION	GOBP_MITOTIC_METAPHASE_PLATE_CONGRESSION	50	0.602151	2.76609	2.23611e-09	1.47345e-07	1.13234e-07	8896	tags=66%, list=24%, signal=50%	CHMP4C/CCNB1/KIF14/KIF18A/CHMP5/CHAMP1/CENPE/SPDL1/NDC80/SEH1L/CDC23/CDCA8/PINX1/RAB11A/NUF2/MIS12/CDCA5/ZW10/BOD1/PIBF1/EML4/AURKB/NUP62/KIF2C/KPNB1/RRS1/CHMP2B/VPS4B/NUDC/CHMP1B/CENPC/HNRNPU/KIFC1
GOBP_MITOTIC_SPINDLE_ORGANIZATION	GOBP_MITOTIC_SPINDLE_ORGANIZATION	117	0.434854	2.43808	2.69326e-09	1.73867e-07	1.33615e-07	7056	tags=45%, list=19%, signal=37%	MISP/RCC1/CHMP4C/PRC1/KIF23/RAN/CCNB1/TTK/BORA/MZT1/MAP9/DLGAP5/CHMP5/PARP3/SPICE1/AURKA/ABRAXAS1/INTS13/CENPE/NDC80/CEP97/STIL/BCCIP/SPC25/ABRAXAS2/RACGAP1/KIF2A/ZNF207/WRAP73/RAB11A/STMN1/NUF2/NEK2/DRG1/DCTN6/CLASP2/CDC20/KIF11/PLK1/PIBF1/SMC3/AURKB/NUP62/CHEK2/STAG1/KPNB1/TUBG1/SMC1A/EFHC1/SPAST/CKAP5/MYBL2/TPX2
GOBP_MITOCHONDRIAL_TRANSMEMBRANE_TRANSPORT	GOBP_MITOCHONDRIAL_TRANSMEMBRANE_TRANSPORT	107	0.445132	2.25326	2.70897e-09	1.73867e-07	1.33615e-07	7876	tags=64%, list=22%, signal=51%	HSPD1/PNPT1/STOML2/ATP5F1B/TIMM21/SLC25A15/SLC25A32/ATP5F1A/ATP5MC3/CHCHD4/SFXN2/DNAJC19/SLC25A33/TOMM70/GRPEL1/ATP5MC1/GRPEL2/TIMM50/SLC25A41/SLC25A51/CPT1A/ATP5F1C/SFXN4/SLC25A5/MAIP1/SLC39A8/SLC25A36/VDAC1/TOMM20L/OPA1/SLC25A12/TOMM40/TIMM44/TIMM17A/ATP5PB/MRS2/SFXN1/ATPSCKMT/AIFM1/MRPL18/MICU2/PAM16/ATP5MG/TIMM23/LETM1/AFG3L2/ATP5MF/TIMM17B/SLC25A4/SLC25A20/ATP5PF/TIMM23B/PRKAA2/SLC25A37/ATP5…
GOBP_INNER_MITOCHONDRIAL_MEMBRANE_ORGANIZATION	GOBP_INNER_MITOCHONDRIAL_MEMBRANE_ORGANIZATION	53	0.576834	2.78323	2.81965e-09	1.7865e-07	1.37291e-07	8237	tags=66%, list=23%, signal=51%	ATP5F1B/TIMM8B/ATP5F1A/ATP5MC3/CHCHD6/DNAJC11/MTX2/OMA1/TOMM70/ATP5MC1/HSPA9/APOO/ATP5F1C/MAIP1/OPA1/ATP5PB/GHITM/TIMM10/ATP5MG/AGK/TIMM10B/LETM1/AFG3L2/ATP5MF/APOOL/TIMM9/ATP5PF/ATP5PD/DMAC2L/CHCHD3/ATP5MC2/ATP5ME/TIMM13/MTX1/TIMM22
GOBP_NUCLEOSIDE_METABOLIC_PROCESS	GOBP_NUCLEOSIDE_METABOLIC_PROCESS	103	0.447329	2.36927	3.02127e-09	1.89001e-07	1.45246e-07	6752	tags=49%, list=19%, signal=40%	AICDA/MACROD2/LRRK2/NT5C1A/PNP/ENPP4/UCK2/NME1/RAN/PPAT/ADK/UMPS/ERH/AMD1/CARD11/NME2/AHCY/APOBEC3B/RHOQ/HPRT1/MFN1/DTYMK/ADA/GMPS/NT5C2/DHFR2/CAD/APOBEC1/OPA1/DERA/ATIC/EFL1/APOBEC3H/IMPDH2/APOBEC3A/NME5/DPYS/AK3/MACROD1/PRPS1/ENTPD7/CDADC1/DLG1/MAGI3/DCK/DHODH/NME4/NME6/AK4/PRPS2
GOBP_MODULATION_OF_PROCESS_OF_OTHER_ORGANISM	GOBP_MODULATION_OF_PROCESS_OF_OTHER_ORGANISM	122	0.418654	2.12539	3.09478e-09	1.9118e-07	1.46921e-07	4530	tags=32%, list=12%, signal=28%	REG3A/SLPI/DEFA6/DEFA5/DEFA3/CCL8/REG1A/PTX3/MIR222/CRP/S100A9/CXCL6/CCL3/CD209/MPEG1/MIR221/EIF2AK4/PPIB/TYMS/HSPA8/PHB/HPN/STOM/ULK2/KPNA3/IFI27/IFNG/KPNA2/SUGT1/CHD1/HMGA2/ZNF639/BCL2L11/REG3G/TFAP4/ARG1/TAF11/ATG5/IGF2R
GOBP_RRNA_MODIFICATION	GOBP_RRNA_MODIFICATION	40	0.683208	3.04104	3.35644e-09	2.04784e-07	1.57375e-07	8425	tags=72%, list=23%, signal=56%	NOP10/TFB2M/ZCCHC4/NAF1/DKC1/NHP2/NSUN3/NSUN4/METTL5/MRM1/MRM3/DIMT1/NOP2/FDXACB1/RPUSD2/TRMT112/TFB1M/TRMT61B/GAR1/RPUSD3/RPUSD4/METTL15/EMG1/THUMPD1/MRM2/NAT10/FTSJ3/BMT2/FBL
GOBP_HOMOPHILIC_CELL_ADHESION_VIA_PLASMA_MEMBRANE_ADHESION_MOLECULES	GOBP_HOMOPHILIC_CELL_ADHESION_VIA_PLASMA_MEMBRANE_ADHESION_MOLECULES	167	-0.564817	-1.73165	3.7687e-09	2.27133e-07	1.7455e-07	7474	tags=56%, list=21%, signal=45%	PCDHB13/CNTN4/PCDHB10/DCHS1/PCDHB2/IGSF11/PCDHB3/PCDHB7/PCDH8/PCDHGB2/CNTN6/PTPRM/PCDHA7/PCDHGC4/CDH4/DSG4/PCDHGA10/PCDHGB4/PCDHA10/PCDHGB7/PCDHB5/PCDHGA6/CDH6/PCDHGB1/PCDH7/IGSF21/SDK2/PCDHGA11/PCDHA3/PCDHA2/PCDHGB3/PCDHB12/CDH2/PCDHGA7/MYPN/CDH20/PCDHB6/PCDHGC3/DSG1/PCDHGB5/PCDHGA8/DSC1/OBSL1/ROBO2/PCDHGA12/PCDHGA5/ROBO1/PCDHA12/PCDHA1/PCDHA8/PCDHA6/PCDHGB6/PCDHA4/PCDH19/CDH11/PCDHA9/PCDHB8/CDH…
GOBP_RNA_PHOSPHODIESTER_BOND_HYDROLYSIS	GOBP_RNA_PHOSPHODIESTER_BOND_HYDROLYSIS	154	0.376266	2.54949	4.15007e-09	2.47104e-07	1.89898e-07	7064	tags=51%, list=19%, signal=41%	AZGP1/RMRP/PNPT1/EXO1/RPP40/TSR1/APEX1/EXOSC8/RNASE6/EXOSC2/UTP20/RIDA/RNASEH1/MRPL44/LACTB2/EXOSC5/TSEN2/NHP2/POLR3K/PNLDC1/PRORP/DBR1/EXOSC3/NCBP2/PPP1R8/DIS3/RNASE2/XRN2/DIS3L/CNOT1/NOB1/RPS21/RCL1/NUDT21/CSTF3/ANG/DICER1/NOP14/XRN1/PCF11/POP1/REXO2/RPP30/TOE1/ERI2/EXOSC9/ELAC1/ABT1/EXOSC7/ISG20/FIP1L1/CPSF2/NCBP1/CPSF6/UTP23/EDC3/EXOSC10/CNOT7/EXOG/ELAC2/ENDOV/FEN1/ISG20L2/EXOSC1/NUDT16/ZNRD1…
GOBP_MITOTIC_SPINDLE_ASSEMBLY	GOBP_MITOTIC_SPINDLE_ASSEMBLY	65	0.539369	2.63557	4.21517e-09	2.47992e-07	1.9058e-07	8041	tags=58%, list=22%, signal=46%	MISP/RCC1/CHMP4C/PRC1/KIF23/MZT1/MAP9/CHMP5/SPICE1/ABRAXAS1/CEP97/BCCIP/ABRAXAS2/RACGAP1/KIF2A/ZNF207/WRAP73/RAB11A/NEK2/DRG1/CLASP2/CDC20/KIF11/PLK1/PIBF1/SMC3/AURKB/CHEK2/STAG1/KPNB1/SMC1A/MYBL2/TPX2/CEP192/STAG2/CHMP2B/KIF4A/VPS4B
GOBP_NUCLEAR_TRANSCRIBED_MRNA_CATABOLIC_PROCESS_EXONUCLEOLYTIC	GOBP_NUCLEAR_TRANSCRIBED_MRNA_CATABOLIC_PROCESS_EXONUCLEOLYTIC	35	0.677895	2.98811	4.55631e-09	2.64909e-07	2.03581e-07	7884	tags=66%, list=22%, signal=51%	EXOSC8/EXOSC2/EXOSC5/WDR61/LSM6/EXOSC3/LSM1/DIS3/LSM3/TTC37/LSM2/EXOSC9/LSM5/EXOSC7/EDC3/CNOT7/EXOSC1/CNOT8/DCP2/POLR2G/HBS1L/EDC4/DCP1A
GOBP_EXTRINSIC_APOPTOTIC_SIGNALING_PATHWAY_VIA_DEATH_DOMAIN_RECEPTORS	GOBP_EXTRINSIC_APOPTOTIC_SIGNALING_PATHWAY_VIA_DEATH_DOMAIN_RECEPTORS	84	0.475634	2.35765	4.76336e-09	2.73727e-07	2.10357e-07	5458	tags=36%, list=15%, signal=30%	FGG/FGA/BMP5/FGB/MIR222/PMAIP1/ATF3/BID/CFLAR/FAIM/MIR221/HMOX1/TNFSF10/BCL2/SORT1/STK3/HMGB2/FEM1B/TNFRSF10B/LGALS3/BRCA1/SP100/SCRT2/DIABLO/PARK7/TNFRSF10C/BAX/RNF34/FAS/GPX1
GOBP_DETOXIFICATION	GOBP_DETOXIFICATION	132	0.404716	2.54198	5.15556e-09	2.9286e-07	2.25061e-07	2005	tags=23%, list=6%, signal=22%	FABP1/MT1G/MT1H/HBM/APOA4/HBE1/MGST1/MT1M/GSTM1/ADH4/MT1HL1/MT1X/S100A9/HBB/CD36/MT1DP/MT1E/GPX3/PIM1/ALB/MT1F/GPX7/MT2A/TXN/NQO1/IYD/MT1A/HBA1/ESD/PRDX3/ADH5
GOBP_MATURATION_OF_LSU_RRNA	GOBP_MATURATION_OF_LSU_RRNA	28	0.738213	2.85657	5.25573e-09	2.9372e-07	2.25722e-07	6669	tags=79%, list=18%, signal=64%	WDR12/MRPL1/MAK16/RSL1D1/NHP2/GTPBP4/NIFK/RPL35/RPL7A/RPL7L1/ZNHIT6/NOP2/RPL10A/RRP15/RPF2/DDX18/RPF1/URB1/NSA2/ZNHIT3/RPL7/PES1
GOBP_SYNAPSE_ORGANIZATION	GOBP_SYNAPSE_ORGANIZATION	411	-0.475256	-1.50836	5.28957e-09	2.9372e-07	2.25722e-07	7474	tags=35%, list=21%, signal=28%	PCDHB13/GAP43/MAP1B/ELFN1/PCDHB10/INA/ITGAM/DNM3/LRRC24/PCDHB2/DRD1/COL4A1/PCDHB3/PTPRF/TIAM1/PCDH8/WNT7B/INSR/NEFH/GRID2/PCDHGC4/ASIC2/EFNB2/RELN/CACNB1/NTNG1/PDZRN3/EPHB2/CACNB4/PALM/GABRA2/LRRC4C/SPOCK2/SYN1/ANK3/NTRK2/PCLO/NLGN4X/TPBG/NTNG2/PCDHB5/IGSF21/NLGN2/SDK2/MAPT/CTNNA2/SNTA1/ACTN1/NFASC/FGF13/CDH2/GHRL/SHISA7/LRRTM1/CAMK1/ACHE/PTN/ZNF365/GPC4/SPARC/PCDHB6/PPFIA2/PCDHGC3/LAMB2/UNC13C/O…
GOBP_MULTI_ORGANISM_LOCALIZATION	GOBP_MULTI_ORGANISM_LOCALIZATION	66	0.544854	2.63195	5.44007e-09	2.9872e-07	2.29565e-07	9150	tags=68%, list=25%, signal=51%	TRIM15/SIGLEC1/CD209/RAN/NUP37/CTSL/NUP35/NUP58/DYNLT1/KPNA3/IFIT1/NUP160/SEH1L/KPNA2/RPS27A/NUP42/NUP54/CAV1/NUP107/UBB/NUP205/NDC1/XPO1/NUP62/SEC13/UBAP1/KPNB1/NUP153/NUP85/VPS37A/NUP88/TSG101/NUP155/NUP50/NUP210/NUP188/NUP43/RAB7A/KPNA6/TPR/RAE1/NUP98/KPNA1/NUP93/UBC
GOBP_OXIDATIVE_PHOSPHORYLATION	GOBP_OXIDATIVE_PHOSPHORYLATION	134	0.397411	2.37604	8.53031e-09	4.63262e-07	3.56013e-07	7929	tags=57%, list=22%, signal=45%	BID/UQCRH/UQCRHL/COX5A/STOML2/CCNB1/ATP5F1B/TEFM/ATP5F1A/ATP5MC3/NDUFV2/COX7A2/NDUFB6/NDUFAB1/FXN/CYC1/NDUFB4/CYCS/UQCRFS1/SLC25A33/NDUFB5/ATP5MC1/ATP5F1C/NIPSNAP2/UQCRC2/NDUFA9/COA6/CDK1/SDHD/NDUFS4/NDUFAF1/UQCRQ/ATP5PB/GHITM/SDHC/PARK7/COX7B/ATPSCKMT/NDUFB9/CHCHD2/MSH2/NDUFS1/COX7A2L/COX6A1/SHMT2/NDUFA4/ATP5MG/NDUFB3/PPIF/COX8C/NDUFA8/ATP5MF/NDUFA12/COQ9/ATP5PF/NDUFS3/NDUFA1/COX7C/DLD/COX6B1/ND…
GOBP_PROTEIN_LOCALIZATION_TO_CHROMOSOME_CENTROMERIC_REGION	GOBP_PROTEIN_LOCALIZATION_TO_CHROMOSOME_CENTROMERIC_REGION	25	0.780296	2.9184	9.23314e-09	4.9598e-07	3.81158e-07	5965	tags=72%, list=16%, signal=60%	HASPIN/BUB1B/RB1/ZWILCH/TTK/BUB3/CHAMP1/CENPA/CENPQ/SPDL1/NDC80/MTBP/CDK1/MIS12/ZW10/BOD1/KNL1/AURKB
GOBP_PURINE_NUCLEOSIDE_METABOLIC_PROCESS	GOBP_PURINE_NUCLEOSIDE_METABOLIC_PROCESS	60	0.530302	2.50075	9.73517e-09	5.17325e-07	3.97561e-07	7004	tags=52%, list=19%, signal=42%	MACROD2/LRRK2/NT5C1A/PNP/ENPP4/NME1/RAN/ADK/AMD1/CARD11/NME2/AHCY/RHOQ/HPRT1/MFN1/ADA/GMPS/NT5C2/OPA1/EFL1/IMPDH2/NME5/AK3/MACROD1/ENTPD7/DLG1/MAGI3/NME4/NME6/AK4/XDH
GOBP_DNA_STRAND_ELONGATION	GOBP_DNA_STRAND_ELONGATION	26	0.769027	2.85178	1.12121e-08	5.89471e-07	4.53005e-07	8327	tags=92%, list=23%, signal=71%	DNA2/RFC3/GINS4/GINS1/POLD3/RFC4/RAD50/GINS3/LIG3/POLE3/PCNA/DCLRE1B/NBN/MCM4/POT1/GINS2/MCM3/MRE11/LIG1/POLA1/POLD2/NUCKS1/POLE/TERT
GOBP_INNATE_IMMUNE_RESPONSE_ACTIVATING_SIGNAL_TRANSDUCTION	GOBP_INNATE_IMMUNE_RESPONSE_ACTIVATING_SIGNAL_TRANSDUCTION	117	0.42056	2.35794	1.31945e-08	6.86392e-07	5.27488e-07	6254	tags=47%, list=17%, signal=39%	MUC7/MUC2/MUC13/LILRA2/FFAR2/CLEC4C/PAK1/MUC5AC/HCK/CD209/CLEC10A/MUC5B/LYN/PSMA6/CLEC4E/PAK2/CARD11/MUC1/FCER1G/PSMC1/PSMA4/PSMB5/PSMA5/MUC15/PSMA3/PSMD14/CLEC6A/NRAS/PSMC6/KLRD1/PSMD5/NFKB1/PSMD8/MUCL1/PSMA1/PSMB8/PSMD10/PSMB10/PSMB7/PSME3/CUL1/PSMD12/PSME1/PSMC2/PSMD7/PSMA7/CLEC4A/PSMD6/PSMD13/PSMD2/CHUK/PSME2/KRAS/TYROBP/PSMD3
GOBP_DNA_DAMAGE_RESPONSE_SIGNAL_TRANSDUCTION_BY_P53_CLASS_MEDIATOR	GOBP_DNA_DAMAGE_RESPONSE_SIGNAL_TRANSDUCTION_BY_P53_CLASS_MEDIATOR	106	0.423787	2.27837	1.51864e-08	7.81784e-07	6.00796e-07	8216	tags=57%, list=23%, signal=44%	SFN/BATF/PMAIP1/ANKRD1/PLAGL1/ARID3A/PRMT1/SMYD2/RPS27L/CDKN1A/CCNB1/TRIAP1/MUC1/EEF1E1/DYRK3/BRCA2/AURKA/ZMPSTE24/ACER2/BRCA1/PCNA/TFDP1/PAXIP1/CNOT1/TFAP4/CD44/PLK3/SP100/CDK1/E2F7/PSMD10/CNOT10/ATR/NBN/BAX/TFDP2/GADD45A/PPM1D/MDM2/USP10/CNOT7/CHEK2/CDC25C/HIPK2/CDK2/CNOT8/CNOT9/CNOT3/GTSE1/MARCHF7/KDM1A/E2F8/E2F4/KMT5A/CRADD/SIRT1/DDX5/RPL26/FOXM1/CARM1
GOBP_HUMORAL_IMMUNE_RESPONSE_MEDIATED_BY_CIRCULATING_IMMUNOGLOBULIN	GOBP_HUMORAL_IMMUNE_RESPONSE_MEDIATED_BY_CIRCULATING_IMMUNOGLOBULIN	144	-0.57004	-1.73827	1.74351e-08	8.88292e-07	6.82647e-07	4331	tags=40%, list=12%, signal=36%	IGHG3/IGLV3-1/IGHV4-61/IGLV1-51/IGLV1-44/IGHV4-59/IGKV3D-11/IGHV1-45/IGHV3-21/IGHV3-66/IGKV2-30/IGHG2/IGHV4-28/IGHV1-69/IGHV2-26/IGHV3-73/IGHV3-74/IGLV3-27/IGHG4/IGHV2-70D/IGKV1-12/IGHV4-31/IGHV3-30/IGHV3-72/IGHV3-33/IGLV6-57/IGHG1/C3/IGHV3-35/IGHV1-24/IGLC3/SUSD4/IGKV5-2/IGHV4-39/IGHV3-13/IGHV1-3/IGKV1D-12/MBL2/IGKV3D-20/IGHV3-15/IGHV2-70/CR2/CLU/IGHV1-58/IGHV1-18/IGLV3-19/IGLV1-40/IGHV3-16/IGHV…
GOBP_CELL_RECOGNITION	GOBP_CELL_RECOGNITION	220	-0.52844	-1.64264	1.84838e-08	9.32113e-07	7.16323e-07	8011	tags=45%, list=22%, signal=35%	SPACA3/IGHV6-1/SPAM1/IGHV3-64/ACR/GAP43/ASTL/CNTN4/CNTNAP3/IGLC6/TRBC2/CCL19/IZUMO1/COLEC12/TRBC1/CATSPERB/IGHV1OR15-1/IGHV3-48/CNTN6/PCDHA7/IGHV3-49/EPHB2/IGHV3-23/IGHD/IGHV3-43/CD6/ZP4/PLA2G5/CRISP1/IGHV3-20/CNR1/TNN/IGHG3/MYPN/IGHV4-61/PCDHB6/ROBO2/IGHV4-59/FEZF2/EPHB3/IGHV1-45/NDN/IGHV3-21/MFGE8/ROBO1/IGHV3-66/IGHG2/VCAN/IGHV4-28/IGHV1-69/IGHV2-26/IGHV3-73/NCR3/IGHV3-74/PAEP/IGHG4/EFNB3/IGHV2…
GOBP_MRNA_EXPORT_FROM_NUCLEUS	GOBP_MRNA_EXPORT_FROM_NUCLEUS	113	0.415566	2.37004	2.21037e-08	1.1034e-06	8.47953e-07	8787	tags=58%, list=24%, signal=44%	NUP37/NUP35/NUP58/EIF4E/MAGOHB/PCID2/NUP160/SRSF7/SEH1L/NCBP2/NUP42/U2AF2/EIF5A/NUP54/EIF4A3/THOC1/THOC7/SRSF3/NUP107/SLBP/SRSF6/NUP205/NSUN2/NXT1/THOC3/SRSF2/FIP1L1/CPSF2/NCBP1/SRSF11/ENY2/NDC1/SRSF1/POLR2D/NUP62/SEC13/THOC5/MAGOH/DDX19A/SMG1/NUP153/NUP85/UPF2/NUP88/THOC2/CPSF3/IWS1/ZC3H11A/NUP155/SRSF9/NUP50/NUP210/NUP188/NUP43/HNRNPA2B1/SRSF4/GLE1/CDC40/SRRM1/U2AF1/TPR/CHTOP/RBM8A/RAE1/ALYREF/…
GOBP_PROTEIN_TRANSMEMBRANE_IMPORT_INTO_INTRACELLULAR_ORGANELLE	GOBP_PROTEIN_TRANSMEMBRANE_IMPORT_INTO_INTRACELLULAR_ORGANELLE	36	0.651646	2.85805	2.3405e-08	1.15667e-06	8.88897e-07	7913	tags=75%, list=22%, signal=59%	HSPD1/PEX2/TIMM21/CHCHD4/PEX5L/DNAJC19/TOMM70/GRPEL1/GRPEL2/TIMM50/TOMM20L/TOMM40/TIMM44/TIMM17A/AIFM1/PAM16/TIMM23/TIMM17B/TIMM23B/PEX7/PEX12/LONP2/DNAJC15/PEX26/TOMM40L/PEX10/PEX13
GOBP_VIRAL_GENOME_REPLICATION	GOBP_VIRAL_GENOME_REPLICATION	129	0.380309	2.34862	3.15969e-08	1.54606e-06	1.18814e-06	5917	tags=37%, list=16%, signal=31%	SLPI/CCL8/AICDA/MIR222/RAB29/OAS1/CD209/CXCL8/TRIM6/MIR221/EIF2AK4/PLSCR1/PPIB/SRPK1/BCL2/PPID/HSPA8/PHB/TOP2A/APOBEC3B/STOM/PPIH/IFIT1/OAS2/IFI27/CDC42/HMGA2/TMEM39A/HACD3/DEK/PPIA/OAS3/APOBEC3H/APOBEC3A/ATG5/IFI16/IFIT5/EIF2AK2/SRPK2/EEA1/VAPA/ISG20/FAM111A/MIR141/TRIM28/YTHDC2/RAB5A/CNOT7
GOBP_RESPONSE_TO_INTERLEUKIN_12	GOBP_RESPONSE_TO_INTERLEUKIN_12	50	0.567414	2.60652	3.37462e-08	1.63504e-06	1.25652e-06	4736	tags=42%, list=13%, signal=37%	CA1/IL12A/IL10/PDCD4/IL12B/PAK2/TCP1/RPLP0/GSTA2/SNRPA1/IL12RB2/GSTO1/CDC42/IFNG/HNRNPF/HSPA9/CD47/PPIA/SOD2/CAPZA1/JAK2
GOBP_TRANSLESION_SYNTHESIS	GOBP_TRANSLESION_SYNTHESIS	42	0.609545	2.76368	3.65761e-08	1.75494e-06	1.34866e-06	8467	tags=71%, list=23%, signal=55%	POLK/PCLAF/POLE2/RFC5/UBE2L6/RFC3/POLD1/POLD3/RFC4/DTL/RPS27A/POLI/PCNA/RCHY1/TRIM25/UBB/RPA1/USP10/RPA2/PRIMPOL/REV1/ZBTB1/POLDIP2/RPA3/POLD2/UFD1/VCP/POLH/ISG15/REV3L
GOBP_POSITIVE_REGULATION_OF_TELOMERASE_RNA_LOCALIZATION_TO_CAJAL_BODY	GOBP_POSITIVE_REGULATION_OF_TELOMERASE_RNA_LOCALIZATION_TO_CAJAL_BODY	15	0.861845	2.85251	4.14559e-08	1.96995e-06	1.5139e-06	3885	tags=93%, list=11%, signal=83%	CCT2/NOP10/TCP1/CCT5/RUVBL1/NAF1/DKC1/NHP2/CCT4/RUVBL2/CCT3/CCT7/CCT8/CCT6A
GOBP_REGULATION_OF_TRANS_SYNAPTIC_SIGNALING	GOBP_REGULATION_OF_TRANS_SYNAPTIC_SIGNALING	404	-0.46882	-1.48717	4.8743e-08	2.29417e-06	1.76305e-06	5815	tags=26%, list=16%, signal=22%	DRD3/RELN/NTNG1/GRID1/EPHB2/CACNG4/SYT4/ACP4/SYNGR1/LRRC4C/SYN1/PRKN/NTRK2/NLGN4X/GRIK3/SYT1/SNCAIP/CALB2/ADCYAP1/NTNG2/CNR1/NLGN2/MAPT/HTR1B/SYT7/NCS1/NPTXR/NRGN/CHRNA3/BEGAIN/CDH2/GHRL/SHISA7/LZTS1/CPLX1/ACHE/PTN/PPFIA2/UNC13C/CACNG8/MME/HAP1/ROR2/NETO1/LRRC4/MAP1A/CDH11/NPTX1/CAMK2A/ADORA1/RGS4/FGF14/TMEM108/DRD5/RIMS4/HCRT/GRIN1/NRG3/SLC8A3/WNT3A/SHISA6/TUBB2B/SORCS2/GRM5/ADCY8/GRM6/OXT/CRH/L…
GOBP_REGULATION_OF_DNA_REPLICATION	GOBP_REGULATION_OF_DNA_REPLICATION	107	0.420924	2.13072	4.99502e-08	2.32881e-06	1.78968e-06	6484	tags=47%, list=18%, signal=38%	AICDA/EGF/DNA2/ESCO2/RFC5/STOML2/TIPIN/TICRR/CACYBP/BLM/RFC3/DSCC1/CCNA2/FBXO5/GMNN/CCDC88A/CDC6/BRCA2/RFC4/ZMPSTE24/LIG3/GTPBP4/CDC42/OBI1/PCNA/DBF4/FBH1/USP37/SMARCAL1/E2F7/ZRANB3/CDC7/ATR/NBN/METTL4/ESCO1/EREG/RBBP6/MSH3/SMC3/DBF4B/ATF1/DHX9/SLFN11/TIMELESS/CHEK2/SENP2/PDS5A/POLG2/ATAD5
GOBP_REGULATION_OF_PATTERN_RECOGNITION_RECEPTOR_SIGNALING_PATHWAY	GOBP_REGULATION_OF_PATTERN_RECOGNITION_RECEPTOR_SIGNALING_PATHWAY	102	0.411388	1.97567	6.10757e-08	2.8209e-06	2.16784e-06	2670	tags=19%, list=7%, signal=17%	ACOD1/LILRA4/BPIFB1/LILRA2/TRIM15/CXorf21/CD36/SMPDL3B/CD300A/C1QBP/IRF4/LYN/LGR4/MIR181B1/TICAM2/TLR2/USP15/MIR708/PTPN22
GOBP_FOREBRAIN_DEVELOPMENT	GOBP_FOREBRAIN_DEVELOPMENT	354	-0.47814	-1.51165	6.51355e-08	2.98055e-06	2.29053e-06	7003	tags=28%, list=19%, signal=23%	NEUROD6/DRD1/EPHA5/KCNC2/POU1F1/FOXB1/P2RY12/HSD3B2/RTN4RL1/BMP4/WNT7B/MSX1/TBX3/HTR5A/RELN/EPHB2/TSKU/EMX1/RARB/ATP1B2/LPAR1/NTRK2/ADCYAP1/EFNA2/CDON/NRGN/DRAXIN/FGF13/CDH2/BCL11B/MAS1/PTN/DAB1/SOX1/DLX5/HSD3B1/ROBO2/FEZF2/GLI2/VAX2/EPHB3/TYRO3/SSTR2/ROBO1/HAP1/HES5/ALK/GSC/GBX2/SIX3/GLI3/OTX2/TMEM108/NEUROD1/SEMA5A/SCN5A/NKX2-6/SSTR4/RFX4/FGFR2/NRG3/SLC8A3/APLP1/WNT3A/TH/COL3A1/SLC32A1/CRH/OLIG…
GOBP_TERMINATION_OF_RNA_POLYMERASE_II_TRANSCRIPTION	GOBP_TERMINATION_OF_RNA_POLYMERASE_II_TRANSCRIPTION	35	0.637533	2.8102	7.21541e-08	3.26097e-06	2.50603e-06	8730	tags=63%, list=24%, signal=48%	SNRPG/TTF2/SNRPE/NCBP2/LSM11/ZNF473/NUDT21/CSTF3/SLBP/PCF11/CLP1/SNRPB/SNRPF/FIP1L1/CPSF2/NCBP1/CSTF1/CPSF3/MED18/SNRPD3/PAPOLA/CPSF7
GOBP_ATP_SYNTHESIS_COUPLED_ELECTRON_TRANSPORT	GOBP_ATP_SYNTHESIS_COUPLED_ELECTRON_TRANSPORT	88	0.448508	2.26261	7.25832e-08	3.26097e-06	2.50603e-06	8300	tags=59%, list=23%, signal=46%	BID/UQCRH/UQCRHL/COX5A/CCNB1/NDUFV2/NDUFB6/NDUFAB1/CYC1/NDUFB4/CYCS/UQCRFS1/NDUFB5/UQCRC2/NDUFA9/COA6/CDK1/SDHD/NDUFS4/NDUFAF1/UQCRQ/GHITM/SDHC/PARK7/COX7B/NDUFB9/CHCHD2/NDUFS1/COX7A2L/COX6A1/NDUFA4/NDUFB3/NDUFA8/NDUFA12/COQ9/NDUFS3/NDUFA1/COX7C/DLD/COX6B1/NDUFC2/NDUFC1/DNAJC15/NDUFS5/COX4I1/COX10/NDUFA2/UQCRC1/SDHA/NDUFB1/NDUFA5/COX15
GOBP_CLEAVAGE_INVOLVED_IN_RRNA_PROCESSING	GOBP_CLEAVAGE_INVOLVED_IN_RRNA_PROCESSING	27	0.699002	2.66274	7.8819e-08	3.50922e-06	2.69681e-06	5753	tags=63%, list=16%, signal=53%	RPP40/TSR1/EXOSC8/EXOSC2/UTP20/NHP2/EXOSC3/NOB1/RPS21/RCL1/NOP14/ERI2/EXOSC9/ABT1/EXOSC7/UTP23/EXOSC10
GOBP_ER_NUCLEUS_SIGNALING_PATHWAY	GOBP_ER_NUCLEUS_SIGNALING_PATHWAY	52	0.554439	2.67223	8.48359e-08	3.74338e-06	2.87677e-06	6912	tags=56%, list=19%, signal=45%	AGR2/ATF3/CXCL8/PTPN1/HSP90B1/PTPN2/EIF2S1/INSIG1/SELENOS/BCL2L11/TMED2/TMEM33/EIF2A/FBXW7/ASNS/ERLIN1/INSIG2/HSPA5/CALR/ABCA7/CCDC47/TMCO1/ATP2A2/ATF4/PPP1R15B/IGFBP1/ATG10/HERPUD1/NCK1
GOBP_RRNA_METHYLATION	GOBP_RRNA_METHYLATION	28	0.697814	2.70024	9.0631e-08	3.9637e-06	3.04608e-06	8425	tags=68%, list=23%, signal=52%	TFB2M/ZCCHC4/NSUN3/NSUN4/METTL5/MRM1/MRM3/DIMT1/NOP2/FDXACB1/TRMT112/TFB1M/TRMT61B/METTL15/EMG1/MRM2/FTSJ3/BMT2/FBL
GOBP_FATTY_ACID_CATABOLIC_PROCESS	GOBP_FATTY_ACID_CATABOLIC_PROCESS	106	0.406504	2.18545	9.18549e-08	3.98199e-06	3.06013e-06	4074	tags=27%, list=11%, signal=24%	FABP1/EHHADH/LEP/ADTRP/GLYATL2/PECR/DECR2/ETFA/ABCD3/PCCA/LPIN2/PEX2/ACAA2/HSD17B4/PCCB/ACAT1/PCK2/AUH/ACAT2/ACADM/ECI2/ABHD3/GCDH/CPT1A/HADH/ECHS1/ETFDH/MCEE/ACAD11
GOBP_PROTEIN_LOCALIZATION_TO_KINETOCHORE	GOBP_PROTEIN_LOCALIZATION_TO_KINETOCHORE	19	0.787957	2.77325	9.89291e-08	4.24875e-06	3.26514e-06	5965	tags=74%, list=16%, signal=62%	HASPIN/ZWILCH/TTK/BUB3/CHAMP1/CENPQ/SPDL1/NDC80/MTBP/CDK1/MIS12/ZW10/KNL1/AURKB
GOBP_ANTIMICROBIAL_HUMORAL_RESPONSE	GOBP_ANTIMICROBIAL_HUMORAL_RESPONSE	141	0.378223	2.28543	9.97279e-08	4.24875e-06	3.26514e-06	1510	tags=26%, list=4%, signal=25%	REG3A/DCD/DMBT1/FGA/SLPI/LCN2/HTN3/DEFA6/MUC7/DEFA5/ACOD1/HTN1/BPIFA1/DEFA3/BPIFB1/FGB/REG1A/PF4V1/CCL13/DEFB1/CXCL10/PPBP/S100A9/CXCL6/PGC/WFDC2/H2BC12/H2BC11/JCHAIN/S100A12/CXCL8/CXCL9/S100A8/CXCL11/ITLN1/CXCL1/H2BC4
GOBP_REGULATION_OF_NEUROTRANSMITTER_RECEPTOR_ACTIVITY	GOBP_REGULATION_OF_NEUROTRANSMITTER_RECEPTOR_ACTIVITY	80	-0.629217	-1.85547	1.01072e-07	4.2692e-06	3.28085e-06	5917	tags=42%, list=16%, signal=36%	LYPD6/RELN/EPHB2/CACNG4/NLGN2/NPTXR/PATE4/BEGAIN/SHISA7/CACNG8/CRHBP/GRIA4/LYNX1/NETO1/NPTX1/GRIA3/RGS9/GRIN1/SHISA6/CRH/GRIA2/ACTN2/OPRM1/SHISA8/SHANK2/NEFL/LYPD6B/SHANK1/CACNG2/SHISA9/NLGN1/CACNG5/CACNG7/SLURP1
GOBP_REGULATION_OF_EXTRINSIC_APOPTOTIC_SIGNALING_PATHWAY_VIA_DEATH_DOMAIN_RECEPTORS	GOBP_REGULATION_OF_EXTRINSIC_APOPTOTIC_SIGNALING_PATHWAY_VIA_DEATH_DOMAIN_RECEPTORS	59	0.510737	2.54394	1.11117e-07	4.65374e-06	3.57637e-06	4286	tags=34%, list=12%, signal=30%	FGG/FGA/BMP5/FGB/MIR222/PMAIP1/ATF3/CFLAR/FAIM/MIR221/HMOX1/TNFSF10/STK3/HMGB2/FEM1B/TNFRSF10B/LGALS3/BRCA1/SP100/SCRT2
GOBP_SPLICEOSOMAL_SNRNP_ASSEMBLY	GOBP_SPLICEOSOMAL_SNRNP_ASSEMBLY	52	0.54878	2.64495	1.17412e-07	4.87606e-06	3.74722e-06	5460	tags=56%, list=15%, signal=47%	PRMT5/SNRPG/RNU6-9/SNUPN/SNRPD2/GEMIN5/RNU6-1/SNRPE/TGS1/SNRPD1/GEMIN6/SNRPC/CLNS1A/GEMIN4/DDX20/SMN1/SRSF10/RNU5E-1/LSM2/GEMIN2/SNRPGP15/RNU6ATAC/COIL/SMN2/STRAP/GEMIN8/SNRPB/SNRPF/WDR77
GOBP_REGULATION_OF_MITOCHONDRIAL_GENE_EXPRESSION	GOBP_REGULATION_OF_MITOCHONDRIAL_GENE_EXPRESSION	29	0.682389	2.70887	1.18499e-07	4.88017e-06	3.75038e-06	6530	tags=59%, list=18%, signal=48%	C1QBP/TRMT10C/FASTKD2/TRUB2/FASTKD3/NSUN3/LRPPRC/TSFM/ALKBH1/MRPS27/METTL4/SHMT2/UQCC1/TACO1/RPUSD3/RPUSD4/PRKAA1
GOBP_CILIARY_BASAL_BODY_PLASMA_MEMBRANE_DOCKING	GOBP_CILIARY_BASAL_BODY_PLASMA_MEMBRANE_DOCKING	94	0.437725	2.11272	1.20099e-07	4.89949e-06	3.76522e-06	7582	tags=46%, list=21%, signal=36%	CEP70/PLK4/CEP76/TCTN3/CEP83/B9D1/HSP90AA1/HAUS6/HAUS4/YWHAE/CEP97/CCP110/YWHAG/HAUS2/CSNK1E/CDK1/HAUS1/CEP78/RAB11A/CEP152/NEK2/CEP72/NEDD1/TMEM67/RAB3IP/SCLT1/PLK1/CENPJ/DYNLL1/AKAP9/DYNC1I2/MAPRE1/TUBG1/CEP162/IQCB1/TUBB/CEP57/CKAP5/CEP164/HAUS3/AHI1/CEP192/CEP290
GOBP_MICROTUBULE_ORGANIZING_CENTER_ORGANIZATION	GOBP_MICROTUBULE_ORGANIZING_CENTER_ORGANIZATION	140	0.364514	2.1988	1.20951e-07	4.89949e-06	3.76522e-06	8509	tags=55%, list=23%, signal=42%	FOXJ1/CEP295NL/HEPACAM2/CHMP4C/ATF5/FES/RTTN/PCLAF/NPM1/PLK4/CEP76/SSX2IP/CHORDC1/MAP9/CEP44/XRCC2/CHMP5/HAUS6/HAUS4/SPICE1/GEN1/BRCA2/AURKA/SASS6/CHEK1/NDC80/STIL/SGO1/SLC16A1/CCP110/BBS4/BRCA1/CETN3/HAUS2/RANBP1/POC1B/CDK1/HAUS1/CEP152/NEK2/TUBE1/CEP72/TMEM67/CLASP2/KIF11/PLK1/CENPJ/GADD45A/PARD6A/NUP62/USP33/MDM1/FBXW11/CDK2/CNTLN/TRIM37/KAT2A/CEP295/PARD6G/CKAP5/HAUS3/CEP68/MCPH1/CEP192/E2F4/…
GOBP_POSITIVE_REGULATION_OF_ESTABLISHMENT_OF_PROTEIN_LOCALIZATION_TO_MITOCHONDRION	GOBP_POSITIVE_REGULATION_OF_ESTABLISHMENT_OF_PROTEIN_LOCALIZATION_TO_MITOCHONDRION	58	0.515994	2.63506	1.33206e-07	5.35205e-06	4.11302e-06	7830	tags=53%, list=22%, signal=42%	SFN/PMAIP1/GZMB/BID/FZD5/UBL4B/BCL2/PDCD5/TP73/YWHAE/SAE1/YWHAG/TFDP1/UBE2D3/FBXW7/YWHAQ/RHOU/TFDP2/MAPK8/BBC3/HUWE1/PRKAA1/RAC2/CSNK2A2/NPEPPS/SH3GLB1/HTRA2/NMT1/ARIH2/CASP8/UBL5
GOBP_REGULATION_OF_TRANSCRIPTION_FROM_RNA_POLYMERASE_II_PROMOTER_IN_RESPONSE_TO_HYPOXIA	GOBP_REGULATION_OF_TRANSCRIPTION_FROM_RNA_POLYMERASE_II_PROMOTER_IN_RESPONSE_TO_HYPOXIA	77	0.452861	2.22549	1.47525e-07	5.87959e-06	4.51843e-06	7293	tags=51%, list=20%, signal=41%	LIMD1/PSMA6/HIGD1A/PSMC1/PSMA4/PSMB5/PSMA5/RBPJ/RPS27A/PSMA3/PSMD14/PSMC6/PSMD5/CITED2/PSMD8/PSMA1/PSMB8/CUL2/PSMD10/PSMB10/PSMB7/ELOC/UBB/PSME3/PSMD12/PSME1/PSMC2/PSMD7/PSMA7/PSMD6/PSMD13/PSMD2/PSME2/PSMD3/RBX1/PSMB1/PSME4/PSMD11/PSMC4
GOBP_TELOMERASE_RNA_LOCALIZATION	GOBP_TELOMERASE_RNA_LOCALIZATION	19	0.782618	2.75445	1.50042e-07	5.93206e-06	4.55875e-06	6701	tags=95%, list=18%, signal=77%	CCT2/NOP10/TCP1/CCT5/RUVBL1/NAF1/DKC1/NHP2/CCT4/RUVBL2/CCT3/CCT7/CCT8/CCT6A/EXOSC10/SHQ1/DCP2/WRAP53
GOBP_REGULATION_OF_MEMBRANE_POTENTIAL	GOBP_REGULATION_OF_MEMBRANE_POTENTIAL	429	-0.45654	-1.45047	1.58587e-07	6.22012e-06	4.78012e-06	6894	tags=33%, list=19%, signal=27%	KCNH1/IGSF11/KCNC2/BVES/TRDN/GRIK5/KCNH4/CACNA1E/SCN4B/RNF122/GRID2/KCNE4/GNA14/SCN3B/GJA5/ASIC2/RGS7BP/CACNA1H/ATP1A3/RELN/GRID1/TAFA4/P2RX6/SMAD7/CACNG4/ADRB1/CHRNA2/KCNQ3/CACNB4/HTR3A/ATP1B2/GABRA2/ANK3/CTNNA3/PRKN/SCN4A/KCND2/NPPA/NTRK2/NLGN4X/GRIK3/GJA1/PKP2/CACNA2D1/ADCYAP1/JUP/CNR1/CHRNA4/GABRG1/NLGN2/MAPT/KCNN2/SNTA1/GLRA3/CHRNA3/OPRD1/TBX18/FGF13/BOK/DSP/GHRL/CHRNA9/CHRNA6/PTN/DCN/DRD4/C…
GOBP_METAPHASE_PLATE_CONGRESSION	GOBP_METAPHASE_PLATE_CONGRESSION	64	0.490704	2.38361	1.63056e-07	6.29506e-06	4.83771e-06	6734	tags=53%, list=19%, signal=43%	CHMP4C/CCNB1/KIF14/KIF18A/CHMP5/FAM83D/CHAMP1/SPICE1/CENPQ/CENPE/SPDL1/NDC80/SEH1L/CDC23/CDCA8/MLH1/PINX1/RAB11A/NUF2/SPAG5/MIS12/CDCA5/ZW10/BOD1/PIBF1/CENPF/EML4/AURKB/NUP62/KIF2C/KPNB1/INCENP/RRS1/MEIOC
GOBP_NEUTROPHIL_CHEMOTAXIS	GOBP_NEUTROPHIL_CHEMOTAXIS	99	0.419063	2.06695	1.63728e-07	6.29506e-06	4.83771e-06	2458	tags=27%, list=7%, signal=25%	CCL8/PF4V1/CCL13/CXCL10/PPBP/S100A9/CCR7/CXCL6/CCL7/SAA1/CXCR1/CCL3/CCL18/S100A12/DPP4/CXCL8/C1QBP/CXCL9/PDE4B/S100A8/CXCL11/CXCL1/C3AR1/PPIB/CCL23/CXCL3/FCER1G
GOBP_GLYCOSYL_COMPOUND_METABOLIC_PROCESS	GOBP_GLYCOSYL_COMPOUND_METABOLIC_PROCESS	128	0.373975	2.28216	1.64319e-07	6.29506e-06	4.83771e-06	7015	tags=47%, list=19%, signal=38%	AICDA/MACROD2/LRRK2/NT5C1A/PNP/ENPP4/UCK2/ABHD10/NME1/RAN/PPAT/ADK/GUSBP3/UMPS/ERH/AMD1/CARD11/NME2/AHCY/AKR1C3/APOBEC3B/RHOQ/HPRT1/MFN1/DTYMK/ADA/AKR1B10/GMPS/NT5C2/DHFR2/CAD/APOBEC1/OPA1/DERA/ATIC/EFL1/APOBEC3H/TYW5/IMPDH2/AKR1B1/APOBEC3A/NME5/CBR4/DPYS/AK3/MACROD1/PRPS1/ENTPD7/CDADC1/DLG1/MAGI3/DCK/DHODH/AKR1A1/NME4/NME6/AK4/PRPS2/XDH/GLA
GOBP_DETOXIFICATION_OF_INORGANIC_COMPOUND	GOBP_DETOXIFICATION_OF_INORGANIC_COMPOUND	17	0.808159	2.74327	1.67272e-07	6.3589e-06	4.88677e-06	1558	tags=59%, list=4%, signal=56%	MT1G/MT1H/MT1M/MT1HL1/MT1X/MT1DP/MT1E/MT1F/MT2A/MT1A
GOBP_DNA_STRAND_ELONGATION_INVOLVED_IN_DNA_REPLICATION	GOBP_DNA_STRAND_ELONGATION_INVOLVED_IN_DNA_REPLICATION	19	0.77847	2.73986	1.96396e-07	7.40906e-06	5.69382e-06	7956	tags=89%, list=22%, signal=70%	DNA2/RFC3/GINS4/GINS1/POLD3/RFC4/GINS3/LIG3/POLE3/PCNA/MCM4/GINS2/MCM3/LIG1/POLA1/POLD2/POLE
GOBP_SNRNA_METABOLIC_PROCESS	GOBP_SNRNA_METABOLIC_PROCESS	46	0.563115	2.66196	2.03361e-07	7.61372e-06	5.85109e-06	5753	tags=54%, list=16%, signal=46%	CT45A1/CT45A10/CT45A3/NOP10/EXOSC8/EXOSC2/EXOSC5/DKC1/NHP2/INTS14/MTREX/EXOSC3/RBM7/INTS7/INTS12/INTS2/TOE1/EXOSC9/METTL4/ZCCHC8/EXOSC7/INTS6/INTS10/LARP7/EXOSC10
GOBP_RIBOSOME_ASSEMBLY	GOBP_RIBOSOME_ASSEMBLY	63	0.513891	2.47778	2.05385e-07	7.63167e-06	5.86489e-06	7473	tags=67%, list=21%, signal=53%	RSL24D1/C1QBP/NPM1/MRPS11/MRTO4/RPS27L/RPLP0/FASTKD2/RPL24/RPS5/NLE1/BRIX1/MRPS7/NIP7/RPSA/NOP2/RRP7BP/RPL38/DDX28/RPL5/RPS10/MRPL22/EIF2A/MTERF3/RPF2/EFL1/ABT1/XRCC5/PRKDC/RPS14/MDN1/MRPL20/DHX37/DHX29/RRS1/RPL3/DDX3X/MRPS2/RPL6/RPL10/RPL23A/RPL10L
GOBP_TELOMERE_MAINTENANCE_VIA_TELOMERE_LENGTHENING	GOBP_TELOMERE_MAINTENANCE_VIA_TELOMERE_LENGTHENING	80	0.456664	2.22154	2.1096e-07	7.78034e-06	5.97914e-06	6833	tags=54%, list=19%, signal=44%	TERC/CCT2/NOP10/MAPK15/TCP1/HNRNPC/PTGES3/CCT5/NAF1/DKC1/HSP90AA1/HSP90AB1/NHP2/RAD50/RAD51/CCT4/PIF1/CCT3/CCT7/DHX36/CCT8/NEK7/CCT6A/DCLRE1B/PINX1/ATR/NEK2/XRN1/RPA1/HNRNPA1/POT1/XRCC5/FBXO4/GNL3L/GAR1/EXOSC10/AURKB/TNKS2/TENT4B/MRE11/DCP2/WRAP53/ERCC4
GOBP_NEGATIVE_REGULATION_OF_EXTRINSIC_APOPTOTIC_SIGNALING_PATHWAY_VIA_DEATH_DOMAIN_RECEPTORS	GOBP_NEGATIVE_REGULATION_OF_EXTRINSIC_APOPTOTIC_SIGNALING_PATHWAY_VIA_DEATH_DOMAIN_RECEPTORS	41	0.583699	2.58647	2.32383e-07	8.47311e-06	6.51153e-06	1959	tags=24%, list=5%, signal=23%	FGG/FGA/BMP5/FGB/MIR222/CFLAR/FAIM/MIR221/HMOX1/TNFSF10
GOBP_COMPLEMENT_ACTIVATION	GOBP_COMPLEMENT_ACTIVATION	166	-0.533937	-1.63559	2.33173e-07	8.47311e-06	6.51153e-06	4331	tags=37%, list=12%, signal=33%	IGHG3/IGLV3-1/IGHV4-61/CPN1/IGLV1-51/IGLV1-44/IGHV4-59/IGKV3D-11/IGHV1-45/IGHV3-21/IGHV3-66/IGKV2-30/IGHG2/VTN/IGHV4-28/IGHV1-69/IGHV2-26/IGHV3-73/IGHV3-74/IGLV3-27/IGHG4/IGHV2-70D/MFAP4/IGKV1-12/IGHV4-31/IGHV3-30/IGHV3-72/IGHV3-33/IGLV6-57/IGHG1/C3/IGHV3-35/IGHV1-24/IGLC3/SUSD4/IGKV5-2/IGHV4-39/IGHV3-13/IGHV1-3/IGKV1D-12/MBL2/IGKV3D-20/IGHV3-15/IGHV2-70/CR2/CLU/IGHV1-58/IGHV1-18/IGLV3-19/IGLV1-4…
GOBP_COPII_COATED_VESICLE_BUDDING	GOBP_COPII_COATED_VESICLE_BUDDING	73	0.45782	2.26338	2.41061e-07	8.69578e-06	6.68265e-06	8372	tags=55%, list=23%, signal=42%	FOLR1/AREG/SEC16B/MAPK15/CTSC/INSIG1/USO1/SEC24A/LMAN1/CRYZL2P-SEC16B/SERPINA1/SAR1B/SEC23B/TMED2/F5/ANKRD28/SEC24C/SEC22B/VAPA/CNIH1/TFG/GOSR2/RAB1A/SEC13/CNIH3/SEC23IP/BET1/SEC24B/NSF/PREB/KLHL12/TRAPPC2L/MCFD2/TRAPPC3/TRAPPC4/PDCD6/SCFD1/PPP6C/F8/SEC24D
GOBP_TRANSITION_METAL_ION_HOMEOSTASIS	GOBP_TRANSITION_METAL_ION_HOMEOSTASIS	138	0.351838	2.17059	2.59336e-07	9.28725e-06	7.13719e-06	4423	tags=33%, list=12%, signal=29%	LCN2/MT1G/MT1H/TMPRSS6/MT1M/TFRC/SLC39A12/ALAS2/MT1HL1/MT1X/SLC30A2/S100A9/HJV/MT1DP/MT1E/MYC/MT1F/S100A8/MT2A/SLC31A2/FLVCR1/STEAP1/MT1A/SLC40A1/HMOX1/AP3B1/IREB2/SLC39A10/STEAP4/SLC46A1/FXN/GLRX3/IFNG/FTL/SLC31A1/CP/SLC39A8/CUTC/SLC30A1/NCOA4/B2M/SLC39A14/SCO1/NDFIP1/SRI
GOBP_KINETOCHORE_ORGANIZATION	GOBP_KINETOCHORE_ORGANIZATION	22	0.740847	2.64939	2.62165e-07	9.32101e-06	7.16314e-06	5833	tags=64%, list=16%, signal=53%	CENPK/DLGAP5/CENPN/CENPW/CENPA/SMC4/CENPE/NDC80/CENPS/NUF2/MIS12/SMC2/CENPX/CENPF
GOBP_CELLULAR_PROCESS_INVOLVED_IN_REPRODUCTION_IN_MULTICELLULAR_ORGANISM	GOBP_CELLULAR_PROCESS_INVOLVED_IN_REPRODUCTION_IN_MULTICELLULAR_ORGANISM	352	-0.470586	-1.48794	3.35853e-07	1.18556e-05	9.11095e-06	4102	tags=21%, list=11%, signal=19%	YBX2/MEIKIN/BNC1/PTN/CCNA1/TDRD5/ROBO2/DZIP1/DPY19L2P1/MEIOB/LLCFC1/PLA2G3/CABYR/SPO11/TXNDC8/C14orf39/PRM2/NANOS3/ELSPBP1/TSSK1B/KLHL10/PIWIL1/GMCL2/RXFP2/PAEP/FAM9B/CD9/DMRT1/SHCBP1L/TAF1L/TDRD12/BRDT/PDILT/MYBL1/NOX5/SOHLH2/CFAP97D1/CATSPER4/LGR5/ZPBP2/IZUMO1R/TUBB8/DDX4/PIWIL2/TMEM119/FKBP6/SPACA1/INHBA/LYZL4/TOPAZ1/CELF4/TEX15/CFAP65/SUN5/MAEL/LIN28A/PTCHD3/CATSPERD/TMEM95/SYCP1/PRDM14/MOV10…
GOBP_PROTEIN_MONOUBIQUITINATION	GOBP_PROTEIN_MONOUBIQUITINATION	66	0.494369	2.38808	3.75191e-07	1.31503e-05	1.01059e-05	8789	tags=65%, list=24%, signal=49%	UBE2T/UBE3D/KBTBD8/RNF2/UBE2W/NEURL1/BMI1/DTL/OBI1/TRIM21/PCGF5/FANCM/PCGF6/LEO1/CDC73/UBE2D3/RAD18/TRIM25/DTX3L/UBB/CUL1/UBE2E1/CTR9/UBE2B/RAG1/FANCL/TOPORS/RBX1/HUWE1/PEX12/TRIM37/SKP1/KLHL12/MARCHF7/TSG101/RNF126/PDCD6/DDB1/RNF168/RYBP/RNF40/PCGF1/UHRF1
GOBP_FATTY_ACID_BETA_OXIDATION	GOBP_FATTY_ACID_BETA_OXIDATION	75	0.457619	2.29181	4.03394e-07	1.40392e-05	1.07891e-05	6900	tags=41%, list=19%, signal=34%	FABP1/EHHADH/LEP/DECR2/ETFA/ABCD3/PEX2/ACAA2/HSD17B4/ACAT1/AUH/ACAT2/ACADM/ECI2/GCDH/CPT1A/HADH/ECHS1/ETFDH/ACAD11/ECI1/SLC25A17/HADHB/SLC27A2/ACAA1/MECR/DECR1/PEX7/ACOX3/LONP2/ACADL
GOBP_PROTEIN_TARGETING_TO_MITOCHONDRION	GOBP_PROTEIN_TARGETING_TO_MITOCHONDRION	100	0.401164	2.01661	4.17914e-07	1.44429e-05	1.10993e-05	7830	tags=58%, list=22%, signal=46%	LRRK2/BID/FZD5/IMMP2L/HSPD1/UBL4B/MIPEP/TIMM8B/TOMM5/TIMM21/PDCD5/CHCHD4/HSP90AA1/DNAJC19/LMAN1/TOMM70/GRPEL1/GRPEL2/TIMM50/SAE1/BAG4/TOMM22/TOMM20L/UBE2D3/FBXW7/GDAP1/TOMM40/TIMM44/TIMM17A/TIMM10/AIFM1/HAX1/RHOU/PMPCB/PAM16/TIMM23/AGK/TIMM10B/HSPA4/TIMM17B/TIMM9/TIMM23B/PMPCA/IMMP1L/HUWE1/PRKAA1/RAC2/SLC25A6/DNAJC15/CSNK2A2/NPEPPS/AIP/SH3GLB1/HTRA2/C11orf65/ARIH2/TOMM40L/UBL5
GOBP_RNA_CAPPING	GOBP_RNA_CAPPING	34	0.633299	2.65659	5.13568e-07	1.75524e-05	1.34889e-05	7726	tags=68%, list=21%, signal=53%	POLR2H/GTF2H2/GTF2H3/TGS1/NCBP2/CMTR2/RAMAC/GTF2F2/POLR2C/GTF2H1/GTF2H5/NCBP1/POLR2D/POLR2B/ERCC2/POLR2K/CCNH/ERCC3/CDK7/POLR2G/GTF2H4/RNMT/MNAT1
GOBP_DNA_DAMAGE_RESPONSE_DETECTION_OF_DNA_DAMAGE	GOBP_DNA_DAMAGE_RESPONSE_DETECTION_OF_DNA_DAMAGE	38	0.596915	2.63	5.16532e-07	1.75524e-05	1.34889e-05	7997	tags=71%, list=22%, signal=55%	MRPS11/RFC5/RFC3/MRPS35/RPS3/POLD1/POLD3/RFC4/DNAJA1/DTL/RPS27A/HMGA2/PCNA/MRPS9/RAD18/UBB/RPA1/USP1/CUL4A/UBE2B/RPA2/RBX1/NEK1/RPA3/POLD2/DDB1/MRPS26
GOBP_NEGATIVE_REGULATION_OF_METAPHASE_ANAPHASE_TRANSITION_OF_CELL_CYCLE	GOBP_NEGATIVE_REGULATION_OF_METAPHASE_ANAPHASE_TRANSITION_OF_CELL_CYCLE	41	0.572431	2.53654	5.18546e-07	1.75524e-05	1.34889e-05	5965	tags=56%, list=16%, signal=47%	MAD2L1/BUB1B/USP44/CCNB1/TTK/TRIP13/FBXO5/ZWINT/BUB3/PCID2/GEN1/KNTC1/SPDL1/NDC80/MAD2L1BP/ZNF207/BUB1/ZW10/CDC20/DYNC1LI1/PLK1/CENPF/AURKB
GOBP_DIGESTIVE_SYSTEM_PROCESS	GOBP_DIGESTIVE_SYSTEM_PROCESS	99	0.403929	1.9923	5.52265e-07	1.85666e-05	1.42683e-05	1184	tags=20%, list=3%, signal=20%	FABP1/STATH/FABP2/AQP5/SLC5A1/MUC2/ABCG5/TFF1/MUC13/ABCG8/APOA4/LEP/OXTR/TFF2/TAC1/PLS1/SLC9A4/CD36/RBP4/SNX10
GOBP_PROTEIN_INSERTION_INTO_MITOCHONDRIAL_MEMBRANE_INVOLVED_IN_APOPTOTIC_SIGNALING_PATHWAY	GOBP_PROTEIN_INSERTION_INTO_MITOCHONDRIAL_MEMBRANE_INVOLVED_IN_APOPTOTIC_SIGNALING_PATHWAY	30	0.664659	2.62956	5.5877e-07	1.86584e-05	1.43388e-05	6201	tags=53%, list=17%, signal=44%	SFN/PMAIP1/BMF/GZMB/BID/BCL2/TP73/YWHAE/YWHAG/TFDP1/BCL2L11/YWHAQ/BAX/TFDP2/MAPK8/BBC3
GOBP_REGULATION_OF_TELOMERE_MAINTENANCE	GOBP_REGULATION_OF_TELOMERE_MAINTENANCE	79	0.460114	2.30934	5.93793e-07	1.96948e-05	1.51353e-05	6833	tags=46%, list=19%, signal=37%	MYC/GNL3/CCT2/MAPK15/TCP1/HNRNPC/CCT5/NAF1/DKC1/RAD50/CCT4/PIF1/CCT3/CCT7/DHX36/CCT8/NEK7/CCT6A/PINX1/ATR/NBN/NEK2/XRN1/HNRNPA1/POT1/XRCC5/FBXO4/GNL3L/EXOSC10/AURKB/TNKS2/TENT4B/MRE11/SMG1/DCP2/ERCC4
GOBP_TERMINATION_OF_RNA_POLYMERASE_I_TRANSCRIPTION	GOBP_TERMINATION_OF_RNA_POLYMERASE_I_TRANSCRIPTION	31	0.644198	2.58169	6.6007e-07	2.17471e-05	1.67125e-05	7726	tags=81%, list=21%, signal=64%	POLR1C/POLR1B/POLR2H/GTF2H2/CD3EAP/ZMPSTE24/TAF1B/GTF2H3/POLR1E/TAF1D/TBP/TAF1A/GTF2H1/GTF2H5/ERCC2/POLR2K/CCNH/ZNRD1/ERCC3/CDK7/TWISTNB/POLR1A/GTF2H4/TTF1/MNAT1
GOBP_REGULATION_OF_MITOTIC_SISTER_CHROMATID_SEGREGATION	GOBP_REGULATION_OF_MITOTIC_SISTER_CHROMATID_SEGREGATION	45	0.544906	2.48908	7.26231e-07	2.37684e-05	1.82659e-05	5965	tags=51%, list=16%, signal=43%	MAD2L1/BUB1B/USP44/CCNB1/TTK/TRIP13/FBXO5/ZWINT/BUB3/PCID2/GEN1/KNTC1/SPDL1/NDC80/MAD2L1BP/ZNF207/BUB1/ZW10/CDC20/DYNC1LI1/PLK1/CENPF/AURKB
GOBP_COLLAGEN_FIBRIL_ORGANIZATION	GOBP_COLLAGEN_FIBRIL_ORGANIZATION	53	-0.670075	-1.90563	8.03244e-07	2.59628e-05	1.99522e-05	7306	tags=64%, list=20%, signal=51%	FMOD/DDR2/GREM1/SERPINH1/LOXL2/CHADL/LOX/ADAMTS3/EFEMP2/ADAMTS14/P3H4/FOXC2/SCX/EMILIN1/PXDN/FKBP10/COL14A1/COL5A3/LUM/COL13A1/LOXL1/COL5A2/COL3A1/COL5A1/AEBP1/COL2A1/COL1A2/DPT/MMP11/COL1A1/COL12A1/SFRP2/COL11A1/COMP
GOBP_STRESS_RESPONSE_TO_METAL_ION	GOBP_STRESS_RESPONSE_TO_METAL_ION	18	0.762181	2.64587	8.03786e-07	2.59628e-05	1.99522e-05	1558	tags=56%, list=4%, signal=53%	MT1G/MT1H/MT1M/MT1HL1/MT1X/MT1DP/MT1E/MT1F/MT2A/MT1A
GOBP_REGULATION_OF_CELL_CYCLE_CHECKPOINT	GOBP_REGULATION_OF_CELL_CYCLE_CHECKPOINT	31	0.64109	2.56923	8.12811e-07	2.60838e-05	2.00453e-05	6167	tags=58%, list=17%, signal=48%	MAD2L1/USP44/CCNB1/PCID2/GEN1/NDC80/MAP3K20/FEM1B/MAD2L1BP/THOC1/RFWD3/WDR76/DYNC1LI1/CUL4A/FBXO4/RPA2/CHEK2/THOC5
GOBP_CHROMATIN_ORGANIZATION_INVOLVED_IN_REGULATION_OF_TRANSCRIPTION	GOBP_CHROMATIN_ORGANIZATION_INVOLVED_IN_REGULATION_OF_TRANSCRIPTION	150	0.334453	2.2092	8.25338e-07	2.6315e-05	2.02229e-05	6038	tags=39%, list=17%, signal=32%	AICDA/H1-2/FAM172BP/H2AC6/H3C12/H4C9/H2AB1/H2AB2/H2AC7/H3C10/DYDC2/H4C8/H2AC12/H2AC17/H2AC13/EED/HELLS/H2AC11/H4C3/H2AC8/H4-16/CDC45/MIER1/H2AZ1/CHEK1/MORF4L1/BMI1/H2AC16/H3C8/MORF4L2/POLE3/SMARCA5/H1-6/RIF1/HMGA2/H3C7/H4C4/ZNF304/SMCHD1/APOBEC1/H3C4/CDKN2B-AS1/PPHLN1/EZH2/CDCA4/H3C14/DPY30/H3-3A/H4C14/H4C5/UBE2B/HDAC2/PPM1D/H4C6/TRIM28/BAZ2A/H4C2/UBR2
GOBP_HISTONE_MRNA_METABOLIC_PROCESS	GOBP_HISTONE_MRNA_METABOLIC_PROCESS	24	0.723254	2.62733	8.40802e-07	2.66362e-05	2.04697e-05	7193	tags=79%, list=20%, signal=64%	SNRPG/SNRPE/NCBP2/LSM11/LSM1/SSB/ZNF473/SLBP/XRN1/TENT2/SNRPB/MTPAP/SNRPF/CPSF2/NCBP1/EXOSC10/TENT4B/DCP2/CPSF3
GOBP_METAPHASE_ANAPHASE_TRANSITION_OF_CELL_CYCLE	GOBP_METAPHASE_ANAPHASE_TRANSITION_OF_CELL_CYCLE	64	0.468988	2.27813	8.47561e-07	2.66793e-05	2.05029e-05	8149	tags=67%, list=22%, signal=52%	MAD2L1/BUB1B/RB1/USP44/MAPK15/CCNB1/TTK/TRIP13/DLGAP5/FBXO5/ZWINT/BUB3/CDC6/PCID2/GEN1/KNTC1/ANAPC1/CENPE/SPDL1/NDC80/CDC23/MAD2L1BP/RIOK2/ZNF207/NSMCE2/BUB1/ZW10/CDC20/DYNC1LI1/PLK1/CENPF/AURKB/ESPL1/CDC27/RAD21/CDC16/ANAPC5/UBE2C/PSMG2/ANAPC4/APC/LCMT1/CDC26
GOBP_TRNA_METHYLATION	GOBP_TRNA_METHYLATION	40	0.606983	2.70176	8.80545e-07	2.75421e-05	2.11659e-05	7087	tags=68%, list=20%, signal=54%	METTL8/TRMT10C/TYW3/PRORP/NSUN3/TRMT5/METTL6/METTL2A/TRMT13/TRMT6/METTL1/THUMPD2/TRMT44/TRMT112/THUMPD3/FTSJ1/NSUN2/WDR4/TRMT61B/TRMT11/TRMT10A/TRDMT1/NSUN6/TRMT1L/METTL2B/ALKBH8/TARBP1
GOBP_PEPTIDE_CROSS_LINKING	GOBP_PEPTIDE_CROSS_LINKING	34	-0.73178	-1.97105	9.15792e-07	2.84644e-05	2.18747e-05	5869	tags=53%, list=16%, signal=44%	EGFLAM/SPOCK2/CSTA/DSP/FN1/DCN/KRT2/IVL/COL3A1/SPOCK3/BGN/TGM3/TGM7/SPRR1B/SPRR2E/TGM6/SPRR1A/SPRR3
GOBP_CELLULAR_RESPONSE_TO_ZINC_ION	GOBP_CELLULAR_RESPONSE_TO_ZINC_ION	24	0.718786	2.6111	1.0105e-06	3.12118e-05	2.39861e-05	1558	tags=42%, list=4%, signal=40%	MT1G/MT1H/MT1M/MT1HL1/MT1X/MT1DP/MT1E/MT1F/MT2A/MT1A
GOBP_TRICARBOXYLIC_ACID_CYCLE	GOBP_TRICARBOXYLIC_ACID_CYCLE	34	0.618091	2.5928	1.14789e-06	3.51213e-05	2.69905e-05	7198	tags=62%, list=20%, signal=50%	IDH3A/ME2/SUCLA2/IDH1/IREB2/DLAT/SUCLG2/DHTKD1/SDHB/PDHA2/MDH1B/SDHD/FH/SDHC/SUCLG1/DLD/OGDHL/PDHA1/DLST/MDH2/PDHB
GOBP_HISTONE_EXCHANGE	GOBP_HISTONE_EXCHANGE	58	0.483941	2.47137	1.15128e-06	3.51213e-05	2.69905e-05	6415	tags=59%, list=18%, signal=48%	OIP5/H4C9/NPM1/CENPK/H4C8/CENPN/RUVBL1/CENPW/H4C3/H4-16/CENPA/CENPQ/ACTR6/CENPI/CENPS/SMARCA5/H4C4/ITGB3BP/CENPL/CENPU/CENPO/MIS18BP1/KNL1/CENPP/H4C14/HJURP/H4C5/NASP/CENPX/H4C6/MIS18A/H4C2/SYCP3/ANP32E
GOBP_NUCLEOTIDE_EXCISION_REPAIR_PREINCISION_COMPLEX_ASSEMBLY	GOBP_NUCLEOTIDE_EXCISION_REPAIR_PREINCISION_COMPLEX_ASSEMBLY	29	0.648089	2.57271	1.19522e-06	3.62377e-05	2.78485e-05	7898	tags=69%, list=22%, signal=54%	GTF2H2/GTF2H3/RPS27A/UBB/CHD1L/GTF2H1/RPA1/CUL4A/GTF2H5/RPA2/ERCC2/CCNH/RBX1/ERCC3/CDK7/GTF2H4/RPA3/MNAT1/RAD23B/DDB1
GOBP_PROTEIN_TRANSMEMBRANE_TRANSPORT	GOBP_PROTEIN_TRANSMEMBRANE_TRANSPORT	60	0.464022	2.18819	1.34328e-06	4.04787e-05	3.11076e-05	8237	tags=70%, list=23%, signal=54%	AZGP1/TRAM2/HSPD1/PEX2/SEC61B/TIMM21/HSPA8/CHCHD4/PEX5L/DNAJC19/TOMM70/GRPEL1/GRPEL2/TIMM50/TOMM22/TOMM20L/TOMM40/TIMM44/TIMM17A/HSPA5/SEC61A2/AIFM1/PAM16/C2CD5/TIMM23/SRP54/TIMM17B/SEC61G/SEC62/TIMM23B/PEX7/TRAM1/PEX12/LONP2/DNAJC15/PEX26/TOMM40L/PEX10/PEX13/SEC61A1/ABCA1/TIMM22
GOBP_INTERLEUKIN_1_MEDIATED_SIGNALING_PATHWAY	GOBP_INTERLEUKIN_1_MEDIATED_SIGNALING_PATHWAY	101	0.390472	1.94617	1.4551e-06	4.35225e-05	3.34468e-05	7293	tags=49%, list=20%, signal=39%	IL1R2/PSMA6/UBE2N/PSMC1/PSMA4/PSMB5/PSMA5/IL6/RPS27A/PSMA3/PSMD14/IRAK3/PSMC6/UBE2V1/PSMD5/VRK2/NFKB1/OTUD4/PSMD8/PSMA1/PSMB8/PSMD10/PSMB10/PSMB7/UBB/PSME3/CUL1/PSMD12/PSME1/PSMC2/MAP3K8/PSMD7/PSMA7/IL1B/ZNF675/PSMD6/PSMD13/PSMD2/CHUK/PSME2/PSMD3/MYD88/RBX1/FBXW11/PSMB1/SKP1/PSME4/PSMD11/PSMC4
GOBP_CELLULAR_TRANSITION_METAL_ION_HOMEOSTASIS	GOBP_CELLULAR_TRANSITION_METAL_ION_HOMEOSTASIS	117	0.371581	2.08333	1.46191e-06	4.35225e-05	3.34468e-05	4423	tags=35%, list=12%, signal=31%	LCN2/MT1G/MT1H/TMPRSS6/MT1M/TFRC/SLC39A12/ALAS2/MT1HL1/MT1X/SLC30A2/S100A9/HJV/MT1DP/MT1E/MYC/MT1F/S100A8/MT2A/SLC31A2/FLVCR1/MT1A/SLC40A1/HMOX1/AP3B1/IREB2/SLC39A10/SLC46A1/FXN/GLRX3/IFNG/FTL/SLC31A1/CP/SLC39A8/SLC30A1/NCOA4/SLC39A14/SCO1/NDFIP1/SRI
GOBP_ERROR_FREE_TRANSLESION_SYNTHESIS	GOBP_ERROR_FREE_TRANSLESION_SYNTHESIS	22	0.708976	2.53541	1.49127e-06	4.39771e-05	3.37961e-05	8179	tags=73%, list=23%, signal=56%	RFC5/RFC3/POLD1/RFC4/RPS27A/PCNA/RCHY1/UBB/RPA1/RPA2/REV1/POLDIP2/RPA3/UFD1/VCP/POLH
GOBP_REGULATION_OF_SIGNALING_RECEPTOR_ACTIVITY	GOBP_REGULATION_OF_SIGNALING_RECEPTOR_ACTIVITY	185	-0.512129	-1.57603	1.49497e-06	4.39771e-05	3.37961e-05	8276	tags=38%, list=23%, signal=29%	DLGAP2/SPINT3/PHLDA2/PDE4D/DKK3/GSG1L/TNF/MTRNR2L7/HBEGF/LY6G6D/GREM1/MTRNR2L11/MTRNR2L1/LY6H/LYPD6/MTRNR2L3/RELN/TAFA4/EPHB2/CACNG4/CNRIP1/RAMP3/NLGN2/PCSK9/MTRNR2L8/NPTXR/PATE4/BEGAIN/SHISA7/PLAU/CACNG8/DKK4/DKK2/CRHBP/TAFA1/GRIA4/LYNX1/NETO1/MTRNR2L10/NPTX1/LYPD1/ADORA1/GRIA3/MTRNR2L9/RGS9/GRIN1/SHISA6/CALCR/CRH/GRIA2/DKK1/WFIKKN2/ACTN2/OPRM1/ADRA2A/SHISA8/NOG/SHANK2/NEFL/CGA/LYPD6B/SHANK1/CAC…
GOBP_DNA_REPLICATION_CHECKPOINT	GOBP_DNA_REPLICATION_CHECKPOINT	17	0.775594	2.63273	1.58888e-06	4.6463e-05	3.57065e-05	6047	tags=59%, list=17%, signal=49%	DNA2/TIPIN/TICRR/NAE1/ORC1/CDC45/CDC6/CLSPN/TOPBP1/TIMELESS
GOBP_NUCLEOTIDE_EXCISION_REPAIR_DNA_INCISION	GOBP_NUCLEOTIDE_EXCISION_REPAIR_DNA_INCISION	39	0.576859	2.55049	1.70146e-06	4.94624e-05	3.80116e-05	7898	tags=67%, list=22%, signal=52%	POLK/RFC5/GTF2H2/RFC3/FAN1/POLD1/POLD3/RFC4/GTF2H3/RPS27A/PCNA/UBB/CHD1L/GTF2H1/RPA1/CUL4A/GTF2H5/RPA2/ERCC2/RBX1/ERCC3/ERCC4/GTF2H4/RPA3/POLD2/DDB1
GOBP_HISTONE_UBIQUITINATION	GOBP_HISTONE_UBIQUITINATION	47	0.517667	2.38513	1.76122e-06	5.09004e-05	3.91166e-05	8981	tags=64%, list=25%, signal=48%	UBE2N/RNF2/BMI1/PCGF5/PCGF6/LEO1/CDC73/DTX3L/PARK7/UBE2E1/CTR9/UBE2B/RAG1/UBR2/WDR70/HUWE1/TRIM37/SKP1/KDM1A/DDB1/OTUB1/RNF168/RYBP/RNF40/PCGF1/UBE2A/UBR5/UHRF1/RNF8/CUL4B
GOBP_NCRNA_3_END_PROCESSING	GOBP_NCRNA_3_END_PROCESSING	49	0.546481	2.50113	1.80631e-06	5.19e-05	3.98848e-05	6244	tags=55%, list=17%, signal=46%	CT45A1/CT45A10/CT45A3/TRMT10C/EXOSC8/EXOSC2/TRNT1/EXOSC5/DKC1/POLR3K/INTS14/EXOSC3/SSB/INTS7/INTS12/INTS2/RPS21/TOE1/ERI2/EXOSC9/ELAC1/EXOSC7/INTS6/LARP7/EXOSC10/TENT4B/ELAC2
GOBP_NUCLEOBASE_METABOLIC_PROCESS	GOBP_NUCLEOBASE_METABOLIC_PROCESS	33	0.613413	2.50628	1.95898e-06	5.59612e-05	4.30058e-05	8355	tags=73%, list=23%, signal=56%	GDA/TTR/PPAT/GART/UMPS/TYMS/PAICS/CTPS1/HPRT1/ADA/GMPS/ALDH6A1/CAD/DPYS/SHMT2/URAD/PRPS1/DHODH/XDH/KDM1A/SHMT1/RRM1/MTOR/DPYD
GOBP_TRANSCRIPTION_ELONGATION_FROM_RNA_POLYMERASE_I_PROMOTER	GOBP_TRANSCRIPTION_ELONGATION_FROM_RNA_POLYMERASE_I_PROMOTER	30	0.645518	2.55383	1.98969e-06	5.65118e-05	4.3429e-05	7140	tags=73%, list=20%, signal=59%	POLR1C/POLR1B/POLR2H/GTF2H2/CD3EAP/TAF1B/GTF2H3/POLR1E/TAF1D/TBP/TAF1A/GTF2H1/GTF2H5/ERCC2/POLR2K/CCNH/ZNRD1/ERCC3/CDK7/TWISTNB/POLR1A/GTF2H4
GOBP_MITOTIC_G1_S_TRANSITION_CHECKPOINT	GOBP_MITOTIC_G1_S_TRANSITION_CHECKPOINT	63	0.479225	2.31063	2.06529e-06	5.83239e-05	4.48215e-05	6821	tags=51%, list=19%, signal=41%	SFN/PLAGL1/ARID3A/PRMT1/RPS27L/CDKN1A/CCNB1/TRIAP1/MUC1/AURKA/PCNA/TFDP1/CNOT1/PLK3/CDK1/RFWD3/E2F7/CNOT10/BAX/PRKDC/TFDP2/GADD45A/MDM2/CNOT7/RPA2/CHEK2/CDC25C/CDK2/CNOT8/CNOT9/CNOT3/GTSE1
GOBP_MATURATION_OF_5_8S_RRNA_FROM_TRICISTRONIC_RRNA_TRANSCRIPT_SSU_RRNA_5_8S_RRNA_LSU_RRNA	GOBP_MATURATION_OF_5_8S_RRNA_FROM_TRICISTRONIC_RRNA_TRANSCRIPT_SSU_RRNA_5_8S_RRNA_LSU_RRNA	24	0.706689	2.56716	2.124e-06	5.94159e-05	4.56608e-05	6719	tags=71%, list=19%, signal=58%	WDR12/RPP40/EXOSC8/EXOSC2/UTP20/EXOSC3/RPS21/RCL1/NOP14/ERI2/EXOSC9/ABT1/EXOSC7/URB1/EXOSC10/PES1/RRS1
GOBP_PURINE_NUCLEOBASE_METABOLIC_PROCESS	GOBP_PURINE_NUCLEOBASE_METABOLIC_PROCESS	18	0.74749	2.59487	2.12801e-06	5.94159e-05	4.56608e-05	7429	tags=78%, list=20%, signal=62%	GDA/TTR/PPAT/GART/PAICS/HPRT1/ADA/GMPS/SHMT2/URAD/PRPS1/XDH/KDM1A/SHMT1
GOBP_SENSORY_PERCEPTION_OF_LIGHT_STIMULUS	GOBP_SENSORY_PERCEPTION_OF_LIGHT_STIMULUS	217	-0.499009	-1.55018	2.17105e-06	6.0277e-05	4.63225e-05	4427	tags=27%, list=12%, signal=24%	CRB1/RGS9BP/DLL4/SEMA5B/RLBP1/CLRN1/CRYBB3/USH2A/PDE6A/COL18A1/RAX2/PPEF2/RCVRN/LAMB2/VAX2/PCARE/GUCA1C/PRPH2/SIX3/RP1L1/CNGB1/MYO3B/AIPL1/GLRB/LUM/TIMP3/ABLIM1/RGS9/HMCN1/CRYGA/PDC/TH/RPE65/GRM6/PCDH15/RDH8/KERA/USH1G/CRYGN/RAX/OPN4/COL2A1/RD3/SLC24A2/GPR143/CLDN19/CDH3/EYA4/COL1A1/CRX/VSX2/COL11A1/RGR/VSX1/GJA10/GNAT1/CNGB3/POU6F2
GOBP_ANTIGEN_PROCESSING_AND_PRESENTATION_OF_PEPTIDE_ANTIGEN_VIA_MHC_CLASS_I	GOBP_ANTIGEN_PROCESSING_AND_PRESENTATION_OF_PEPTIDE_ANTIGEN_VIA_MHC_CLASS_I	99	0.386493	1.9063	2.23093e-06	6.15936e-05	4.73343e-05	6662	tags=46%, list=18%, signal=38%	AZGP1/CD36/NCF2/FCGR1B/PSMA6/FCGR1A/FCER1G/PSMC1/PSMA4/PSMB5/PSMA5/SEC24A/SAR1B/PSMA3/PSMD14/PSMC6/CANX/PSMD5/PSMD8/B2M/PSMA1/PSMB8/PSMD10/PSMB10/PSMB7/PSME3/PSMD12/PSME1/PSMC2/CALR/PSMD7/PSMA7/SEC24C/TAP1/SEC22B/ERAP1/CLEC4A/PSMD6/PSMD13/PSMD2/CHUK/PSME2/SEC13/PSMD3/PSMB1/SEC24B
GOBP_SCF_DEPENDENT_PROTEASOMAL_UBIQUITIN_DEPENDENT_PROTEIN_CATABOLIC_PROCESS	GOBP_SCF_DEPENDENT_PROTEASOMAL_UBIQUITIN_DEPENDENT_PROTEIN_CATABOLIC_PROCESS	93	0.388618	1.89739	2.39719e-06	6.58162e-05	5.05793e-05	7293	tags=54%, list=20%, signal=43%	PSMA6/FBXL22/FBXL13/KIF14/PSMC1/PSMA4/PSMB5/PSMA5/PSMA3/PSMD14/PSMC6/FBXO39/PSMD5/FBXO6/FBXW7/PSMD8/PSMA1/PSMB8/CUL2/PSMD10/PSMB10/PSMB7/AMN1/PSME3/CUL1/PSMD12/PSME1/PSMC2/PSMD7/PSMA7/DMAC2/CUL4A/FBXO9/FBXL4/FBXO4/FBXL21P/PSMD6/PSMD13/PSMD2/PSME2/FBXO33/CUL5/PSMD3/RBX1/FBXW11/PSMB1/SKP1/PSME4/PSMD11/PSMC4
GOBP_ORGAN_OR_TISSUE_SPECIFIC_IMMUNE_RESPONSE	GOBP_ORGAN_OR_TISSUE_SPECIFIC_IMMUNE_RESPONSE	39	0.570628	2.52294	2.47354e-06	6.75371e-05	5.19018e-05	1773	tags=31%, list=5%, signal=29%	DEFA6/DEFA5/DEFA3/PIGR/BPIFB1/APOA4/FFAR2/DEFB1/H2BC12/H2BC11/H2BC4/RPL39
GOBP_TRANSMISSION_OF_NERVE_IMPULSE	GOBP_TRANSMISSION_OF_NERVE_IMPULSE	67	-0.61739	-1.79427	2.58788e-06	7.02708e-05	5.40027e-05	5842	tags=46%, list=16%, signal=39%	CACNA1H/CACNG4/ANK3/SCN4A/KCND2/NTRK2/DMRT3/NFASC/GHRL/CACNG8/SPTBN4/SCN11A/DRD5/SCN5A/CACNA1I/HCRT/CLCN1/CACNA1G/MAG/CHRNA1/CNTNAP2/CARTPT/MTNR1B/CLDN19/SCN1A/P2RX3/SCN10A/CACNG2/AVP/CACNG5/CACNG7
GOBP_SYNAPSE_ASSEMBLY	GOBP_SYNAPSE_ASSEMBLY	172	-0.515789	-1.58242	2.62261e-06	7.08249e-05	5.44285e-05	7474	tags=43%, list=21%, signal=34%	PCDHB13/GAP43/MAP1B/PCDHB10/DNM3/LRRC24/PCDHB2/DRD1/PCDHB3/GRID2/ASIC2/EFNB2/EPHB2/GABRA2/SPOCK2/NTRK2/PCLO/NLGN4X/TPBG/NTNG2/PCDHB5/NLGN2/SDK2/FGF13/CDH2/GHRL/LRRTM1/ACHE/GPC4/PCDHB6/OBSL1/ROBO2/SRPX2/EPHB3/LRTM2/GPC6/MUSK/CNTN5/LRRC4/CBLN4/FLRT2/NRXN2/LRRN3/GABRB3/PCDHB11/SLITRK3/SDK1/WNT3A/OXT/ADGRL3/LGI2/LRRC4B/GABRG2/CLSTN2/LRFN5/KIRREL3/WNT7A/CBLN2/ERBB4/CBLN1/LHFPL4/PTPRS/DSCAM/LRRTM3/NPAS…
GOBP_REGULATION_OF_NUCLEOCYTOPLASMIC_TRANSPORT	GOBP_REGULATION_OF_NUCLEOCYTOPLASMIC_TRANSPORT	103	0.380556	2.0156	2.63972e-06	7.08993e-05	5.44857e-05	7230	tags=48%, list=20%, signal=38%	CHP2/SFN/LEP/SHH/CD36/TXN/RAN/ANGPT1/NOLC1/ECT2/NUP58/PKIG/IPO5/HSP90AB1/YWHAE/CTDSPL2/IFI27/IFNG/NCBP2/UFM1/EFCAB7/NUP54/RIOK2/XPO4/ZPR1/SP100/HDAC3/PARK7/JAK2/NSUN2/PPP1CC/IL1B/MX2/CPSF6/DHX9/NUTF2/TRIM28/NUP62/RAPGEF3/CDK5/BARD1/NUP153/GTSE1/RBM4/APOD/NEDD4/PTPN11/UHMK1/IWS1
GOBP_VESICLE_TARGETING_TO_FROM_OR_WITHIN_GOLGI	GOBP_VESICLE_TARGETING_TO_FROM_OR_WITHIN_GOLGI	74	0.438099	2.15645	2.7084e-06	7.23509e-05	5.56012e-05	8372	tags=53%, list=23%, signal=41%	FOLR1/AREG/SEC16B/MAPK15/AP1AR/CTSC/USO1/SEC24A/LMAN1/CRYZL2P-SEC16B/SERPINA1/SAR1B/TMED2/F5/ANKRD28/SEC24C/SEC22B/CNIH1/TFG/GOSR2/RAB1A/SEC13/CNIH3/SEC23IP/BET1/SEC24B/NSF/PREB/KLHL12/TRAPPC2L/MCFD2/TRAPPC3/TRAPPC4/PDCD6/SCFD1/PPP6C/CEP19/F8/SEC24D
GOBP_ERROR_PRONE_TRANSLESION_SYNTHESIS	GOBP_ERROR_PRONE_TRANSLESION_SYNTHESIS	21	0.713109	2.52318	2.79887e-06	7.43656e-05	5.71495e-05	9150	tags=86%, list=25%, signal=64%	POLK/POLE2/RFC5/RFC3/RFC4/RPS27A/POLI/PCNA/UBB/RPA1/RPA2/PRIMPOL/REV1/RPA3/POLH/REV3L/MAD2L2/UBC
GOBP_RIBOSOMAL_SMALL_SUBUNIT_ASSEMBLY	GOBP_RIBOSOMAL_SMALL_SUBUNIT_ASSEMBLY	20	0.706541	2.49223	2.8281e-06	7.47406e-05	5.74376e-05	5582	tags=60%, list=15%, signal=51%	MRPS11/RPS27L/RPS5/MRPS7/RPSA/RRP7BP/RPL38/RPS10/ABT1/XRCC5/PRKDC/RPS14
GOBP_PROTEIN_IMPORT_INTO_MITOCHONDRIAL_MATRIX	GOBP_PROTEIN_IMPORT_INTO_MITOCHONDRIAL_MATRIX	20	0.702601	2.47833	3.46159e-06	9.07515e-05	6.97419e-05	7768	tags=80%, list=21%, signal=63%	TIMM21/DNAJC19/TOMM70/GRPEL1/GRPEL2/TIMM50/TOMM20L/TOMM40/TIMM44/TIMM17A/PAM16/TIMM23/TIMM17B/TIMM23B/DNAJC15/TOMM40L
GOBP_AEROBIC_RESPIRATION	GOBP_AEROBIC_RESPIRATION	81	0.410363	1.98941	3.49066e-06	9.07515e-05	6.97419e-05	7929	tags=53%, list=22%, signal=42%	IDH3A/ME2/UQCRH/SUCLA2/UQCRHL/COX5A/IDH1/MTFR2/IREB2/DLAT/SUCLG2/FXN/DHTKD1/CYCS/SDHB/PDHA2/UQCRC2/MDH1B/SDHD/FH/SDHC/COX7B/SUCLG1/COX7A2L/COX6A1/SHMT2/NDUFA4/COX7C/CAT/DLD/OGDHL/COX6B1/PDHA1/DLST/MDH2/PANK2/COX4I1/COX10/PDHB/OXA1L/UQCRC1/SDHA/VCP
GOBP_MITOCHONDRIAL_RNA_PROCESSING	GOBP_MITOCHONDRIAL_RNA_PROCESSING	17	0.760836	2.58263	3.51458e-06	9.07515e-05	6.97419e-05	6244	tags=76%, list=17%, signal=63%	PNPT1/TRMT10C/TRNT1/TRIT1/PRORP/TRMT5/FASTKD5/TBRG4/PUS1/TRMT61B/TRMT10A/SUPV3L1/ELAC2
GOBP_ESTABLISHMENT_OF_PROTEIN_LOCALIZATION_TO_TELOMERE	GOBP_ESTABLISHMENT_OF_PROTEIN_LOCALIZATION_TO_TELOMERE	18	0.735801	2.55429	3.51569e-06	9.07515e-05	6.97419e-05	5011	tags=67%, list=14%, signal=57%	CCT2/TCP1/CCT5/DKC1/BRCA2/CCT4/CCT3/CCT7/CCT8/CCT6A/ATR/POT1
GOBP_B_CELL_MEDIATED_IMMUNITY	GOBP_B_CELL_MEDIATED_IMMUNITY	213	-0.495821	-1.53844	3.52575e-06	9.07515e-05	6.97419e-05	4331	tags=30%, list=12%, signal=26%	IGHG3/CLCF1/IGLV3-1/IGHV4-61/IGLV1-51/IGLV1-44/IGHV4-59/IGKV3D-11/IGHV1-45/IGHV3-21/IGHV3-66/IGKV2-30/IGHG2/IGHV4-28/IGHV1-69/IGHV2-26/IGHV3-73/IGHV3-74/IGLV3-27/IGHG4/IGHV2-70D/IGKV1-12/IGHV4-31/IGHV3-30/IGHV3-72/IGHV3-33/IGLV6-57/IGHG1/C3/IGHV3-35/IGHV1-24/IGLC3/SUSD4/HMCES/IGKV5-2/IGHV4-39/IGHV3-13/IGHV1-3/IGKV1D-12/MBL2/IGKV3D-20/IGHV3-15/IGHV2-70/CR2/CLU/IL4/FOXP3/CD40LG/IGHV1-58/IGHV1-18/IG…
GOBP_REGULATION_OF_DNA_TEMPLATED_TRANSCRIPTION_IN_RESPONSE_TO_STRESS	GOBP_REGULATION_OF_DNA_TEMPLATED_TRANSCRIPTION_IN_RESPONSE_TO_STRESS	115	0.350547	2.00927	3.6629e-06	9.3793e-05	7.20793e-05	7097	tags=42%, list=20%, signal=34%	ATF3/LIMD1/PSMA6/HIGD1A/HMOX1/MUC1/PSMC1/PSMA4/PSMB5/PSMA5/CHEK1/RBPJ/RPS27A/PSMA3/PSMD14/PSMC6/PSMD5/CITED2/PSMD8/PSMA1/PSMB8/CUL2/PSMD10/PSMB10/PSMB7/ELOC/GCN1/UBB/PSME3/PSMD12/PSME1/HSPA5/PSMC2/PSMD7/PSMA7/PSMD6/PSMD13/ATF4/PSMD2/PSME2/PSMD3/RBX1/PSMB1/BCLAF1/NCK1/NEDD4/PSME4/PSMD11
GOBP_RIBONUCLEOSIDE_METABOLIC_PROCESS	GOBP_RIBONUCLEOSIDE_METABOLIC_PROCESS	71	0.43967	2.14325	3.68725e-06	9.39299e-05	7.21845e-05	5834	tags=44%, list=16%, signal=37%	AICDA/LRRK2/NT5C1A/PNP/ENPP4/NME1/RAN/ADK/AMD1/CARD11/NME2/AHCY/APOBEC3B/RHOQ/HPRT1/MFN1/ADA/GMPS/NT5C2/APOBEC1/OPA1/EFL1/APOBEC3H/IMPDH2/APOBEC3A/NME5/AK3/ENTPD7/CDADC1/DLG1/MAGI3
GOBP_REGULATION_OF_IRE1_MEDIATED_UNFOLDED_PROTEIN_RESPONSE	GOBP_REGULATION_OF_IRE1_MEDIATED_UNFOLDED_PROTEIN_RESPONSE	14	0.803749	2.56092	3.94639e-06	0.000100016	7.68615e-05	5401	tags=71%, list=15%, signal=61%	AGR2/PTPN1/BAK1/BCL2L11/TMEM33/HSPA5/BAX/BFAR/COPS5/UFL1
GOBP_REGULATION_OF_TELOMERE_MAINTENANCE_VIA_TELOMERE_LENGTHENING	GOBP_REGULATION_OF_TELOMERE_MAINTENANCE_VIA_TELOMERE_LENGTHENING	60	0.447076	2.10828	4.1305e-06	0.000104148	8.00368e-05	6833	tags=50%, list=19%, signal=41%	CCT2/MAPK15/TCP1/HNRNPC/CCT5/NAF1/DKC1/CCT4/PIF1/CCT3/CCT7/DHX36/CCT8/NEK7/CCT6A/PINX1/ATR/NEK2/XRN1/HNRNPA1/POT1/XRCC5/FBXO4/GNL3L/EXOSC10/AURKB/TNKS2/TENT4B/DCP2/ERCC4
GOBP_POSITIVE_REGULATION_OF_SUBSTRATE_ADHESION_DEPENDENT_CELL_SPREADING	GOBP_POSITIVE_REGULATION_OF_SUBSTRATE_ADHESION_DEPENDENT_CELL_SPREADING	41	0.536729	2.37834	4.449e-06	0.000111609	8.57707e-05	1902	tags=15%, list=5%, signal=14%	FGG/FGA/OLFM4/FGB/C1QBP/MYOC
GOBP_IMMUNOGLOBULIN_PRODUCTION	GOBP_IMMUNOGLOBULIN_PRODUCTION	194	-0.503476	-1.55403	4.78242e-06	0.000119367	9.1733e-05	5962	tags=32%, list=16%, signal=27%	IGLV3-9/IGKV1-17/IGLV2-18/IGKV1D-17/TMIGD2/IGKV1-13/IL2/TRAV38-1/TRAV40/IGLV1-50/IGKV6-21/CLCF1/IGLV3-1/IGLV1-51/IGLV1-44/TRAV9-2/IGKV3D-11/PMS2P6/TRDV2/IL13/IGLV3-32/VPREB3/IGKV2-30/IGKV1D-13/IGLV3-27/IGLV1-36/TNFRSF4/IGKV2D-24/IGKV2D-29/IGKV1-12/IGLV6-57/IGLV3-16/IGLV5-37/IGKV6D-21/TRAV2/HMCES/IGKV5-2/IGKV1D-12/IGLV3-10/IGKV3D-20/ZPBP2/IGKV1-27/IGLV9-49/IL4/FOXP3/CD40LG/IGLV8-61/IGLV4-69/VPREB1…
GOBP_SENSORY_PERCEPTION_OF_SMELL	GOBP_SENSORY_PERCEPTION_OF_SMELL	430	-0.445626	-1.41589	4.85224e-06	0.000120501	9.26045e-05	13799	tags=65%, list=38%, signal=41%	OR10G8/OR4F21/OR4K15/OR6C3/OR13C9/OR4A4P/OR5H14/OR8H3/OR5F1/OR8K5/OR14C36/OR52Z1/OR4M1/OR10A7/OR8J1/OR2T29/OR4S2/OR4S1/OR4F5/OR2T8/OR12D2/OR8D2/OR10R2/OR10Q1/OR10J6P/OR52E2/OR51F1/OR5L2/OR52E6/OR10G7/OR8B8/OR7A10/OR4C15/OR2M5/OR8H1/OR5B3/OR5T2/OR9K2/OR6B3/OR8H2/OR2W5/OR10V1/OR5D16/OR14J1/OR2T12/OR13J1/OR4D2/OR4Q2/OR51G1/OR4C46/OR6C1/OR5A2/OR4C3/OR6C76/OR51Q1/OR10D3/OR51A4/OR13C3/OR4C11/OR5M9/OR4A…
GOBP_PTERIDINE_CONTAINING_COMPOUND_METABOLIC_PROCESS	GOBP_PTERIDINE_CONTAINING_COMPOUND_METABOLIC_PROCESS	33	0.593298	2.4241	4.87935e-06	0.000120569	9.26563e-05	4124	tags=58%, list=11%, signal=51%	FOLR1/ALDH1L1/MTHFD2/MTHFS/MTHFD2L/GART/TYMS/GGH/PCBD1/SLC25A32/FOLR2/GCH1/MTHFD1/SLC46A1/DHFR2/MTRR/QDPR/MTHFD1L/ATIC
GOBP_SENSORY_PERCEPTION_OF_CHEMICAL_STIMULUS	GOBP_SENSORY_PERCEPTION_OF_CHEMICAL_STIMULUS	500	-0.432128	-1.37591	5.1315e-06	0.000126169	9.69597e-05	13463	tags=61%, list=37%, signal=39%	OR5H14/OR8H3/OR5F1/OR8K5/TAS2R16/OR14C36/OR52Z1/OR4M1/OR10A7/OR8J1/OR2T29/OR4S2/TAS2R7/OR4S1/OR4F5/OR2T8/OR12D2/OR8D2/OR10R2/OR10Q1/OR10J6P/OR52E2/OR51F1/OR5L2/OR52E6/OR10G7/OR8B8/OR7A10/OR4C15/OR2M5/OR8H1/OR5B3/OR5T2/OR9K2/OR6B3/OR8H2/OR2W5/OR10V1/OR5D16/OR14J1/OR2T12/OR13J1/OR4D2/OR4Q2/OR51G1/OR4C46/OR6C1/OR5A2/OR4C3/OR6C76/OR51Q1/OR10D3/OR51A4/OR13C3/OR4C11/OR5M9/OR4A8/OR51S1/OR2T6/OR6P1/OR10H…
GOBP_CENTRAL_NERVOUS_SYSTEM_NEURON_DIFFERENTIATION	GOBP_CENTRAL_NERVOUS_SYSTEM_NEURON_DIFFERENTIATION	178	-0.511102	-1.56959	5.55039e-06	0.000135792	0.000104355	6135	tags=30%, list=17%, signal=25%	GRID2/LBX1/EPHB2/TSKU/EMX1/HOXC10/NTRK2/MAPT/DMRT3/DRAXIN/DLL4/MDGA2/EPHB6/ADARB1/BCL11B/SOX1/DLX5/ROBO2/FEZF2/GLI2/EPHB3/SPTBN4/ROBO1/HES5/GBX2/GLI3/CDH11/FAIM2/FGFR2/WNT3A/SPOCK1/MAP2/OLIG2/ARX/GABRB1/WNT2/INHBA/WNT7A/PHOX2A/NKX6-1/ERBB4/CBLN1/DBX1/ISL1/SFRP2/LHX5/LHX3/OLIG3/NKX2-2/GSX2/FOXN4/NPY/LHX8
GOBP_CYTOCHROME_COMPLEX_ASSEMBLY	GOBP_CYTOCHROME_COMPLEX_ASSEMBLY	34	0.588946	2.47054	5.82816e-06	0.000141886	0.000109038	7663	tags=59%, list=21%, signal=46%	TIMM21/COA4/FASTKD3/HCCS/UQCRFS1/SLC25A33/BCS1L/LYRM7/C12orf73/COA6/SCO1/UQCC1/TACO1/COX14/PET117/COX10/COA5/OXA1L/COX18/COX17
GOBP_REGULATION_OF_GENE_SILENCING_BY_RNA	GOBP_REGULATION_OF_GENE_SILENCING_BY_RNA	121	0.34291	1.74005	6.01367e-06	0.000145684	0.000111957	7979	tags=50%, list=22%, signal=39%	MYOCD/POU5F1/RMRP/H3C12/LIMD1/H4C9/H3C10/H4C8/NUP37/POLR2H/NUP35/NUP58/STAT3/H4C3/H4-16/ZMPSTE24/NUP160/IL6/SEH1L/H3C8/NUP42/PPARG/NUP54/H3C7/H4C4/XPO5/H3C4/NUP107/POLR2C/AJUBA/NUP205/H3C14/EIF4G1/H3-3A/H4C14/H4C5/DHX9/NDC1/H4C6/FXR1/POLR2D/H4C2/POLR2B/NUP62/SEC13/TARBP2/POLR2K/NUP153/NUP85/POLR2G/NUP88/NUP155/NUP50/NUP210/NUP188/ZC3H12A/NUP43/NEAT1/DDX5/IPO8/H4C13
GOBP_TRANSCRIPTION_INITIATION_FROM_RNA_POLYMERASE_I_PROMOTER	GOBP_TRANSCRIPTION_INITIATION_FROM_RNA_POLYMERASE_I_PROMOTER	38	0.555841	2.44903	6.30617e-06	0.000152025	0.00011683	7140	tags=68%, list=20%, signal=55%	POLR1C/POLR1B/POLR2H/GTF2H2/CD3EAP/TAF1B/GTF2H3/POLR1E/TAF1D/TBP/TAF1A/GTF2H1/GTF2H5/RRN3/RRN3P2/BAZ2A/ERCC2/POLR2K/CCNH/ZNRD1/ERCC3/CDK7/TWISTNB/PIH1D1/POLR1A/GTF2H4
GOBP_REGULATION_OF_CHROMOSOME_SEPARATION	GOBP_REGULATION_OF_CHROMOSOME_SEPARATION	71	0.429879	2.09552	6.83745e-06	0.000164032	0.000126058	8149	tags=65%, list=22%, signal=50%	MAD2L1/BUB1B/RB1/USP44/MAPK15/PLSCR1/CCNB1/TTK/TRIP13/DLGAP5/FBXO5/ZWINT/BUB3/CDC6/PCID2/GEN1/KNTC1/ANAPC1/CENPE/SPDL1/NDC80/CDC23/MAD2L1BP/RIOK2/ZNF207/NSMCE2/BUB1/ZW10/CDC20/DYNC1LI1/PLK1/CENPF/AURKB/ESPL1/CDC27/CSNK2A1/CSNK2A2/RAD21/CDC16/ANAPC5/UBE2C/PSMG2/ANAPC4/APC/LCMT1/CDC26
GOBP_LIMBIC_SYSTEM_DEVELOPMENT	GOBP_LIMBIC_SYSTEM_DEVELOPMENT	98	-0.560435	-1.67418	7.08633e-06	0.000169182	0.000130015	7003	tags=34%, list=19%, signal=27%	NEUROD6/EPHA5/FOXB1/HSD3B2/TBX3/HTR5A/RELN/TSKU/FGF13/MAS1/DAB1/HSD3B1/FEZF2/HAP1/ALK/GLI3/TMEM108/NEUROD1/NKX2-6/FGFR2/WNT3A/SLC32A1/CRH/RAX/CNTNAP2/EMX2/KIRREL3/PTPRS/SCT/NEFL/LHX5/SOX3/NR0B1
GOBP_NUCLEOSOME_ASSEMBLY	GOBP_NUCLEOSOME_ASSEMBLY	141	0.338838	2.04744	7.26001e-06	0.000172495	0.000132561	5914	tags=45%, list=16%, signal=38%	H1-2/H2BC12/OIP5/H2BC11/H3C12/H4C9/H2BC15/H2AB1/H2BC17/H2AB2/NPM1/CENPK/H2BC4/H3C10/H4C8/H2BC3/CENPN/RUVBL1/H2BC18/H2BC5/CENPW/H4C3/MCM2/H4-16/GRWD1/CENPA/SET/CENPQ/HMGB2/CENPI/H2BC8/H3C8/CENPS/SMARCA5/H1-6/SHPRH/H3C7/H4C4/ITGB3BP/CENPL/H3C4/CENPU/CHAF1B/CENPO/H2BC13/MIS18BP1/H2BC7/H2BC9/H3C14/PADI4/KNL1/CENPP/H2BC19P/H3-3A/H4C14/HJURP/H4C5/HP1BP3/NASP/CENPX/H4C6/MIS18A/H4C2
GOBP_REGULATION_OF_TOLL_LIKE_RECEPTOR_SIGNALING_PATHWAY	GOBP_REGULATION_OF_TOLL_LIKE_RECEPTOR_SIGNALING_PATHWAY	74	0.424543	2.08972	7.50092e-06	0.000177366	0.000136305	2670	tags=22%, list=7%, signal=20%	ACOD1/LILRA4/BPIFB1/LILRA2/CXorf21/CD36/SMPDL3B/CD300A/IRF4/LYN/LGR4/MIR181B1/TICAM2/TLR2/MIR708/PTPN22
GOBP_HETEROCHROMATIN_ORGANIZATION	GOBP_HETEROCHROMATIN_ORGANIZATION	78	0.40062	1.98712	8.17701e-06	0.000192432	0.000147883	5914	tags=40%, list=16%, signal=33%	AICDA/FAM172BP/H3C12/H4C9/H3C10/H4C8/HELLS/H4C3/H4-16/H3C8/POLE3/SMARCA5/HMGA2/H3C7/H4C4/ZNF304/SMCHD1/APOBEC1/H3C4/PPHLN1/H3C14/H3-3A/H4C14/H4C5/UBE2B/HP1BP3/HDAC2/H4C6/TRIM28/BAZ2A/H4C2
GOBP_INORGANIC_ANION_TRANSPORT	GOBP_INORGANIC_ANION_TRANSPORT	171	-0.511531	-1.5694	8.3492e-06	0.000195553	0.000150281	4745	tags=26%, list=13%, signal=23%	GABRG1/CLCA3P/CLIC6/GLRA3/CLCA4/SLC12A8/ENPP1/PRKG2/CASR/TTYH1/SLC17A1/CLCNKA/SLC5A5/GABRQ/SLC34A1/GLRB/GABRB3/ANO1/ROS1/SLC12A1/GABRA3/CLCN1/SLC4A9/BEST2/GRM5/CCT8L2/SLC6A1/GABRB1/CLCNKB/SLC22A8/CLIC3/GABRD/CA7/GABRG2/GABRA4/SLC22A6/LRRC8E/SLC22A11/SFRP4/GABRR1/GABRA1/CLCA2/GABRG3/CLDN17/GABRA5
GOBP_POSITIVE_REGULATION_OF_TELOMERE_MAINTENANCE	GOBP_POSITIVE_REGULATION_OF_TELOMERE_MAINTENANCE	51	0.47274	2.21726	8.84498e-06	0.000206188	0.000158454	6439	tags=49%, list=18%, signal=40%	GNL3/CCT2/MAPK15/TCP1/CCT5/NAF1/DKC1/RAD50/CCT4/CCT3/CCT7/DHX36/CCT8/NEK7/CCT6A/ATR/NBN/NEK2/HNRNPA1/POT1/XRCC5/FBXO4/AURKB/TNKS2/MRE11
GOBP_FOLIC_ACID_METABOLIC_PROCESS	GOBP_FOLIC_ACID_METABOLIC_PROCESS	20	0.680991	2.40211	8.95814e-06	0.000207846	0.000159728	4006	tags=60%, list=11%, signal=53%	FOLR1/ALDH1L1/MTHFD2/MTHFS/MTHFD2L/SLC25A32/FOLR2/MTHFD1/SLC46A1/DHFR2/MTRR/MTHFD1L
GOBP_REGULATION_OF_GENE_SILENCING	GOBP_REGULATION_OF_GENE_SILENCING	139	0.322384	1.91057	9.14082e-06	0.000211093	0.000162224	6233	tags=37%, list=17%, signal=31%	MYOCD/POU5F1/H1-2/RMRP/H3C12/LIMD1/H4C9/H3C10/H4C8/NUP37/POLR2H/NUP35/NUP58/STAT3/H4C3/H4-16/CDC45/MIER1/ZMPSTE24/NUP160/IL6/SEH1L/H3C8/NUP42/PPARG/H1-6/NUP54/H3C7/H4C4/XPO5/H3C4/NUP107/POLR2C/AJUBA/NUP205/H3C14/EIF4G1/H3-3A/H4C14/H4C5/DHX9/NDC1/H4C6/FXR1/POLR2D/H4C2/POLR2B/NUP62/SEC13/TARBP2/POLR2K/ATAD2
GOBP_POSITIVE_REGULATION_OF_RESPONSE_TO_ENDOPLASMIC_RETICULUM_STRESS	GOBP_POSITIVE_REGULATION_OF_RESPONSE_TO_ENDOPLASMIC_RETICULUM_STRESS	34	0.579268	2.42994	9.49086e-06	0.000218157	0.000167652	4008	tags=29%, list=11%, signal=26%	AGR2/PMAIP1/RNF183/PTPN1/PTPN2/USP13/BAK1/BCL2L11/TMEM33/CAV1
GOBP_INNATE_IMMUNE_RESPONSE_IN_MUCOSA	GOBP_INNATE_IMMUNE_RESPONSE_IN_MUCOSA	26	0.65796	2.43991	9.76363e-06	0.000223388	0.000171672	1773	tags=38%, list=5%, signal=37%	DEFA6/DEFA5/DEFA3/BPIFB1/APOA4/DEFB1/H2BC12/H2BC11/H2BC4/RPL39
GOBP_ANTIBACTERIAL_HUMORAL_RESPONSE	GOBP_ANTIBACTERIAL_HUMORAL_RESPONSE	60	0.433765	2.04551	9.92958e-06	0.000226138	0.000173786	1773	tags=28%, list=5%, signal=27%	DMBT1/FGA/SLPI/DEFA6/DEFA5/BPIFA1/DEFA3/FGB/DEFB1/PGC/WFDC2/H2BC12/H2BC11/JCHAIN/H2BC4/RNASE6/RPL39
GOBP_NEUROPEPTIDE_SIGNALING_PATHWAY	GOBP_NEUROPEPTIDE_SIGNALING_PATHWAY	104	-0.560825	-1.68393	9.99018e-06	0.000226475	0.000174044	7572	tags=44%, list=21%, signal=35%	NTS/PYY/PENK/CALCA/PTH2/NPVF/NPFFR2/NPPB/PDYN/NPPA/OPRL1/ADCYAP1/PROKR2/GLRA3/TAC3/OPRD1/NPFFR1/GAL/HCRTR2/NPBWR2/PMCH/GPR139/TYRO3/SSTR2/ECEL1/GLRB/HCRT/TENM1/SSTR4/GPR1/MC2R/SORCS2/NTSR1/CARTPT/MCHR2/GALR1/SORCS1/GPR143/OPRK1/OPRM1/NPSR1/QRFPR/NMS/SORCS3/GALP/NPY
GOBP_CHROMOSOME_SEPARATION	GOBP_CHROMOSOME_SEPARATION	95	0.380068	1.83116	1.01428e-05	0.000228885	0.000175896	8149	tags=60%, list=22%, signal=47%	MAD2L1/BUB1B/RB1/USP44/MAPK15/PLSCR1/CCNB1/TTK/TRIP13/DLGAP5/FBXO5/SMARCAD1/RMI1/TOP2A/ZWINT/BUB3/CDC6/PCID2/GEN1/KNTC1/ANAPC1/CENPE/SPDL1/NDC80/CDC23/CENPS/FANCM/MLH1/MAD2L1BP/EME1/RIOK2/ZNF207/NSMCE2/BUB1/ZW10/CDC20/DYNC1LI1/PLK1/CENPX/MSH4/CENPF/AURKB/ESPL1/CDC27/CSNK2A1/ERCC4/CSNK2A2/TOP3A/RAD21/CDC16/ANAPC5/UBE2C/PSMG2/ANAPC4/APC/LCMT1/CDC26
GOBP_MITOTIC_G2_M_TRANSITION_CHECKPOINT	GOBP_MITOTIC_G2_M_TRANSITION_CHECKPOINT	36	0.552227	2.422	1.03567e-05	0.000232648	0.000178789	4883	tags=44%, list=13%, signal=39%	CDKN1A/TICRR/BLM/NAE1/ORC1/CDC6/CHEK1/CLSPN/HMGA2/NABP1/BRCA1/CDK1/RINT1/NBN/MRNIP/TOPBP1
GOBP_PROTOPORPHYRINOGEN_IX_METABOLIC_PROCESS	GOBP_PROTOPORPHYRINOGEN_IX_METABOLIC_PROCESS	11	0.852972	2.52564	1.21548e-05	0.000271464	0.000208618	2769	tags=45%, list=8%, signal=42%	ALAS2/IREB2/CPOX/HMBS/FECH
GOBP_FOLIC_ACID_CONTAINING_COMPOUND_METABOLIC_PROCESS	GOBP_FOLIC_ACID_CONTAINING_COMPOUND_METABOLIC_PROCESS	27	0.616138	2.34708	1.21945e-05	0.000271464	0.000208618	4124	tags=63%, list=11%, signal=56%	FOLR1/ALDH1L1/MTHFD2/MTHFS/MTHFD2L/GART/TYMS/GGH/SLC25A32/FOLR2/GCH1/MTHFD1/SLC46A1/DHFR2/MTRR/MTHFD1L/ATIC
GOBP_INTEGRATED_STRESS_RESPONSE_SIGNALING	GOBP_INTEGRATED_STRESS_RESPONSE_SIGNALING	27	0.615849	2.34598	1.23292e-05	0.000273233	0.000209978	6912	tags=67%, list=19%, signal=54%	AGR2/ATF3/CXCL8/PTPN1/EIF2AK4/PTPN2/EIF2S1/OMA1/TMED2/TMEM33/ASNS/HSPA5/ABCA7/ATF4/PPP1R15B/IGFBP1/HERPUD1/NCK1
GOBP_POSITIVE_REGULATION_OF_INTERFERON_BETA_PRODUCTION	GOBP_POSITIVE_REGULATION_OF_INTERFERON_BETA_PRODUCTION	33	0.574703	2.34812	1.26088e-05	0.000278182	0.000213781	7331	tags=58%, list=20%, signal=46%	POLR3G/TLR8/TLR2/HSP90AA1/HMGB2/TOMM70/POLR3D/DHX9/IRF5/POLR3B/POLR3F/TBK1/TLR4/POLR3C/DDX3X/HMGB1/PTPN11/POLR3A/IFIH1
GOBP_POSITIVE_REGULATION_OF_ESTABLISHMENT_OF_PROTEIN_LOCALIZATION_TO_TELOMERE	GOBP_POSITIVE_REGULATION_OF_ESTABLISHMENT_OF_PROTEIN_LOCALIZATION_TO_TELOMERE	10	0.849635	2.48443	1.27652e-05	0.00028038	0.00021547	3885	tags=90%, list=11%, signal=80%	CCT2/TCP1/CCT5/DKC1/CCT4/CCT3/CCT7/CCT8/CCT6A
GOBP_PHAGOCYTOSIS_RECOGNITION	GOBP_PHAGOCYTOSIS_RECOGNITION	86	-0.575373	-1.70111	1.34007e-05	0.000293037	0.000225197	7181	tags=55%, list=20%, signal=44%	IGLC6/TRBC2/COLEC12/TRBC1/IGHV1OR15-1/IGHV3-48/IGHV3-49/IGHV3-23/IGHD/IGHV3-43/PLA2G5/IGHV3-20/IGHG3/IGHV4-61/IGHV4-59/IGHV1-45/IGHV3-21/MFGE8/IGHV3-66/IGHG2/IGHV4-28/IGHV1-69/IGHV2-26/IGHV3-73/IGHV3-74/IGHG4/IGHV2-70D/IGHV4-31/IGHV3-30/IGHV3-72/IGHV3-33/IGHG1/IGHV3-35/IGHV1-24/IGLC3/IGHV4-39/IGHV3-13/IGHV1-3/MBL2/IGHV3-15/IGHV2-70/IGHV1-58/IGHV1-18/IGHV3-16/IGHV4-4/IGHV3-11/IGHV2-5
GOBP_NEGATIVE_REGULATION_OF_LEUKOCYTE_PROLIFERATION	GOBP_NEGATIVE_REGULATION_OF_LEUKOCYTE_PROLIFERATION	88	0.384372	1.93906	1.36056e-05	0.000296208	0.000227634	4365	tags=31%, list=12%, signal=27%	SCGB1A1/VSIG4/IL10/CCL8/SHH/PLA2G2F/FOXJ1/CRP/TNFRSF13B/LILRB2/CD274/IL2RA/CD300A/LYN/MNDA/ARG2/PDCD1LG2/LILRB1/CASP3/GLMN/PAWR/BTK/RC3H1/CLEC4G/ARG1/TWSG1/NDFIP1
GOBP_PROTEIN_LOCALIZATION_TO_CHROMOSOME_TELOMERIC_REGION	GOBP_PROTEIN_LOCALIZATION_TO_CHROMOSOME_TELOMERIC_REGION	30	0.608868	2.40884	1.3711e-05	0.000297193	0.000228391	6701	tags=60%, list=18%, signal=49%	GNL3/CCT2/TCP1/CCT5/DKC1/BRCA2/CCT4/CCT3/CCT7/CCT8/CCT6A/PINX1/ATR/POT1/XRCC5/GNL3L/TNKS2/WRAP53
GOBP_PROTEIN_SUMOYLATION	GOBP_PROTEIN_SUMOYLATION	81	0.388778	1.88477	1.3895e-05	0.000299866	0.000230445	7887	tags=51%, list=22%, signal=40%	SUMO1P1/TRPM4/GNL3/NUP37/KIAA1586/NUP35/NUP58/PIAS2/HMG20A/NUP160/SEH1L/SAE1/NUP42/UBA2/NUP54/SUMO2/NUP107/NSMCE2/PARK7/NUP205/SENP5/ZNF451/SUMO1/GNL3L/NDC1/TOPORS/TRIM28/MDM2/NUP62/SENP2/NUP153/NUP85/NUP88/IFIH1/NUP155/NUP50/NUP210/RWDD3/NUP188/NUP43/BCL11A
GOBP_REGULATION_OF_DOUBLE_STRAND_BREAK_REPAIR_VIA_NONHOMOLOGOUS_END_JOINING	GOBP_REGULATION_OF_DOUBLE_STRAND_BREAK_REPAIR_VIA_NONHOMOLOGOUS_END_JOINING	28	0.603182	2.33405	1.45866e-05	0.000312802	0.000240386	7290	tags=57%, list=20%, signal=46%	SHLD3/AUNIP/PARP3/PARP9/SHLD2/SETMAR/RIF1/HMGA2/SMCHD1/DTX3L/MRNIP/POT1/PRKDC/WRAP53/SHLD1/NSD2
GOBP_KILLING_OF_CELLS_OF_OTHER_ORGANISM	GOBP_KILLING_OF_CELLS_OF_OTHER_ORGANISM	66	0.439742	2.12419	1.4621e-05	0.000312802	0.000240386	1050	tags=18%, list=3%, signal=18%	DCD/HTN3/DEFA6/MUC7/DEFA5/HTN1/DEFA3/CCL13/CXCL6/H2BC12/H2BC11/S100A12
GOBP_REGULATION_OF_SYNAPTIC_PLASTICITY	GOBP_REGULATION_OF_SYNAPTIC_PLASTICITY	176	-0.503333	-1.5453	1.52374e-05	0.000324127	0.000249089	7852	tags=32%, list=22%, signal=25%	CRTC1/SNAP25/PRKCZ/SLC1A1/MAP1B/CNTN4/SYT12/GRID2IP/IGSF11/STAR/GRID2/RELN/EPHB2/ACP4/SYNGR1/NTRK2/CALB2/MAPT/SYT7/NRGN/SHISA7/LZTS1/PTN/UNC13C/MME/NETO1/MAP1A/CAMK2A/ADORA1/FGF14/DRD5/GRIN1/SLC8A3/SHISA6/SORCS2/GRM5/ADCY8/CRH/CYP46A1/CALB1/SLC24A2/SERPINE2/CBLN1/SCT/SHISA8/NPAS4/SHANK2/NEUROD2/P2RX3/CPLX2/SHANK1/SHISA9/NLGN1/CAMK2B/SORCS3/GIP
GOBP_REGULATION_OF_TOOTH_MINERALIZATION	GOBP_REGULATION_OF_TOOTH_MINERALIZATION	10	-0.885826	-1.93606	1.52816e-05	0.000324127	0.000249089	1580	tags=50%, list=4%, signal=48%	ODAPH/ASPN/AMTN/DMP1/MMP20
GOBP_POSITIVE_REGULATION_OF_RRNA_PROCESSING	GOBP_POSITIVE_REGULATION_OF_RRNA_PROCESSING	10	0.846523	2.47533	1.54635e-05	0.000326583	0.000250977	4808	tags=80%, list=13%, signal=69%	WDR43/WDR75/RIOK1/DIMT1/RIOK2/UTP15/TRMT112/HEATR1
GOBP_B_CELL_RECEPTOR_SIGNALING_PATHWAY	GOBP_B_CELL_RECEPTOR_SIGNALING_PATHWAY	118	-0.539315	-1.62602	1.5807e-05	0.000332417	0.000255461	8053	tags=44%, list=22%, signal=34%	ITK/IGHV6-1/FCRL3/IGHV3-64/CD22/BCAR1/IGLC6/TRBC2/TRBC1/IGHV1OR15-1/IGHV3-48/IGHV3-49/IGHV3-23/IGHD/IGHV3-43/RFTN1/IGHV3-20/IGHG3/LCK/IGHV4-61/SH2B2/IGHV4-59/IGHV1-45/IGHV3-21/IGHV3-66/IGHG2/IGHV4-28/IGHV1-69/IGHV2-26/IGHV3-73/IGHV3-74/IGHG4/IGHV2-70D/IGHV4-31/IGHV3-30/IGHV3-72/IGHV3-33/IGHG1/IGHV3-35/IGHV1-24/IGLC3/IGHV4-39/IGHV3-13/IGHV1-3/IGHV3-15/IGHV2-70/IGHV1-58/IGHV1-18/IGHV3-16/IGHV4-4/IG…
GOBP_TELOMERE_MAINTENANCE_VIA_SEMI_CONSERVATIVE_REPLICATION	GOBP_TELOMERE_MAINTENANCE_VIA_SEMI_CONSERVATIVE_REPLICATION	27	0.606975	2.31218	1.69264e-05	0.000354451	0.000272393	7956	tags=74%, list=22%, signal=58%	DNA2/POLE2/RFC5/RFC3/PRIM1/POLD1/POLD3/RFC4/POLE3/PCNA/PRIM2/RPA1/POLE4/RPA2/FEN1/RPA3/POLA1/POLD2/POLA2/POLE
GOBP_REGULATION_OF_RRNA_PROCESSING	GOBP_REGULATION_OF_RRNA_PROCESSING	14	0.777385	2.47692	1.74896e-05	0.000364698	0.000280268	6388	tags=71%, list=18%, signal=59%	WDR43/WDR75/RIOK1/DIMT1/RIOK2/UTP15/TRMT112/HEATR1/SHQ1/NUDT16
GOBP_SENSORY_ORGAN_MORPHOGENESIS	GOBP_SENSORY_ORGAN_MORPHOGENESIS	244	-0.470026	-1.46846	1.76269e-05	0.000366018	0.000281283	6408	tags=32%, list=18%, signal=26%	BMP4/GATA3/MSX1/PTPRM/STRC/EPHB2/TSKU/PTK7/COL8A2/RARB/POU3F4/NKX3-2/NTRK2/CDON/SDK2/CRB2/FOXI1/CRB1/GRXCR2/TBX18/CLRN1/CHRNA9/PTN/SOX1/DLX5/FBN1/OBSL1/PRRX1/GLI2/VAX2/GNGT1/SOX9/DIO3/GSC/ROR2/GBX2/DCANP1/SIX3/GLI3/GRHL3/MYO3B/TBX1/TENM3/HOXC13/SHROOM2/CTHRC1/TCAP/FGFR2/SDK1/COL5A2/WNT3A/TH/RPE65/DLX6/COL5A1/THY1/USH1G/BMP7/SIX2/COL2A1/CALB1/WNT2/ZIC1/STRA6/GJB6/MFAP2/COL8A1/PTF1A/DSCAM/NOG/COL11…
GOBP_NEUROTRANSMITTER_TRANSPORT	GOBP_NEUROTRANSMITTER_TRANSPORT	208	-0.481842	-1.49247	1.8191e-05	0.00037615	0.000289069	8338	tags=35%, list=23%, signal=27%	BRSK1/SEPTIN5/CSPG5/PTPRN2/SNCA/SNAP25/DOC2B/SYT5/GPER1/SYT2/CHAT/SYT12/DRD1/APBA1/GRIK5/SV2B/DRD3/SYT4/GABRA2/SYN1/PRKN/PCLO/SYT1/SNCAIP/CADPS2/CNR1/HTR1B/SYT7/NCS1/CHRNA3/SLC22A2/CPLX1/SLC6A7/SV2A/SLC6A18/SLC18A3/PPFIA2/UNC13C/DRD4/SYT9/SYT6/HRH3/ICA1/CAMK2A/SLC22A3/GABRQ/NRXN2/RIMS4/SV2C/SLC6A2/PPFIA4/GAD2/HCRT/TH/SLC6A17/SLC32A1/SLC6A5/SLC6A1/UNC13A/SLC18A1/WNT7A/CHRNB4/SLC29A4/CADPS/ADRA2A/S…
GOBP_TETRAPYRROLE_BIOSYNTHETIC_PROCESS	GOBP_TETRAPYRROLE_BIOSYNTHETIC_PROCESS	28	0.599544	2.31998	1.83032e-05	0.000376892	0.000289639	7575	tags=46%, list=21%, signal=37%	ALAS2/SUCLA2/IREB2/CPOX/FXN/HMBS/FECH/SLC11A2/TMEM14C/PGRMC1/COX10/SPTA1/RSAD1
GOBP_RRNA_CATABOLIC_PROCESS	GOBP_RRNA_CATABOLIC_PROCESS	20	0.663042	2.3388	1.89205e-05	0.000387988	0.000298166	6696	tags=60%, list=18%, signal=49%	EXOSC8/EXOSC2/EXOSC5/EXOSC3/DIS3/DIS3L/XRN1/EXOSC9/EXOSC7/EXOSC10/PELO/ERN2
GOBP_DNA_UNWINDING_INVOLVED_IN_DNA_REPLICATION	GOBP_DNA_UNWINDING_INVOLVED_IN_DNA_REPLICATION	16	0.733398	2.4196	1.93052e-05	0.000391853	0.000301136	8476	tags=81%, list=23%, signal=62%	TWNK/BLM/MCM2/RAD51/SSBP1/MCM4/RPA1/RECQL/WRN/RECQL4/MCM6/PURA/HMGA1
GOBP_SENSORY_SYSTEM_DEVELOPMENT	GOBP_SENSORY_SYSTEM_DEVELOPMENT	368	-0.43949	-1.39053	1.93191e-05	0.000391853	0.000301136	8423	tags=32%, list=23%, signal=25%	NES/EPHA2/GJA8/TULP1/DCX/MAF/ANGPTL7/CRYBB2/CRYGC/SLC1A1/PDGFRB/GJE1/RHO/SALL2/ITGAM/SIX6/PPP1R13L/COL4A1/TBX2/P2RY12/LAMA1/FSCN2/BMP4/HPCA/GATA3/WNT7B/OPN5/PTPRM/MYOM2/BMP6/ADAMTS18/MEIS3P1/NHS/EPHB2/TSKU/COL8A2/RARB/PBX4/NEUROD4/NTRK2/BFSP2/CDON/SDK2/SPRED2/CRB2/CRB1/FOXC2/DLL4/BCL11B/ACHE/PTN/CRYBB3/PDE6A/SOX1/SERPINF1/LAMB2/FBN1/OBSL1/CACNA1C/VAX2/GNGT1/SOX9/DIO3/HES5/GDF3/PRPH2/MEIS3/LIM2/SI…
GOBP_REGULATION_OF_PROTEIN_LOCALIZATION_TO_CHROMOSOME_TELOMERIC_REGION	GOBP_REGULATION_OF_PROTEIN_LOCALIZATION_TO_CHROMOSOME_TELOMERIC_REGION	14	0.775088	2.4696	1.93468e-05	0.000391853	0.000301136	3885	tags=71%, list=11%, signal=64%	GNL3/CCT2/TCP1/CCT5/DKC1/CCT4/CCT3/CCT7/CCT8/CCT6A
GOBP_MRNA_TRANSPORT	GOBP_MRNA_TRANSPORT	151	0.318605	2.10621	2.06629e-05	0.000416801	0.000320309	8787	tags=54%, list=24%, signal=41%	NXT2/IGF2BP3/NUP37/NUP35/NUP58/EIF4E/MAGOHB/PCID2/NUP160/SRSF7/SEH1L/NCBP2/NUP42/LRPPRC/U2AF2/EIF5A/NUP54/EIF4A3/CETN3/THOC1/THOC7/SRSF3/NUP107/SLBP/SRSF6/NUP205/HNRNPA1/NSUN2/NXT1/THOC3/SRSF2/FIP1L1/CPSF2/IGF2BP2/NCBP1/MX2/SRSF11/ENY2/DHX9/NDC1/NUTF2/SRSF1/AHCTF1/POLR2D/XPO1/QKI/NUP62/SEC13/SENP2/THOC5/MAGOH/DDX19A/G3BP2/SMG1/NUP153/NUP85/UPF2/NUP88/THOC2/CPSF3/IWS1/ZC3H11A/NUP155/SRSF9/NUP50/NU…
GOBP_SPINAL_CORD_DEVELOPMENT	GOBP_SPINAL_CORD_DEVELOPMENT	98	-0.551914	-1.64873	2.12933e-05	0.00042777	0.000328738	6062	tags=33%, list=17%, signal=27%	LBX1/RELN/HOXC10/DRGX/DMRT3/DRAXIN/DLL4/MDGA2/ADARB1/PTN/DAB1/SOX1/GLI2/VIT/GLI3/PLXDC1/RFX4/WNT3A/OLIG2/PHOX2A/DBX1/PTPRS/NOG/ISL1/NEFL/LHX5/LHX3/OLIG3/NKX2-2/GSX2/FOXN4/ACTL6B
GOBP_GLOBAL_GENOME_NUCLEOTIDE_EXCISION_REPAIR	GOBP_GLOBAL_GENOME_NUCLEOTIDE_EXCISION_REPAIR	26	0.639559	2.37168	2.16758e-05	0.000431163	0.000331346	7898	tags=65%, list=22%, signal=51%	USP45/GTF2H2/GTF2H3/RPS27A/UBB/CHD1L/GTF2H1/CUL4A/GTF2H5/ERCC2/RNF111/RBX1/ERCC3/ERCC4/GTF2H4/RAD23B/DDB1
GOBP_NEGATIVE_REGULATION_OF_VIRAL_PROCESS	GOBP_NEGATIVE_REGULATION_OF_VIRAL_PROCESS	89	0.374152	1.81914	2.17029e-05	0.000431163	0.000331346	6040	tags=37%, list=17%, signal=31%	SLPI/AICDA/PTX3/TRIM15/FCN3/OAS1/TRIM31/TRIM6/PLSCR1/SRPK1/APOBEC3B/IFIT1/OAS2/TRIM5/TRIM21/HMGA2/PPIA/TRIM25/OAS3/APOBEC3H/APOBEC3A/IFI16/IFIT5/EIF2AK2/SRPK2/ISG20/FAM111A/SNX3/LARP7/MIR141/TRIM28/STAT1/TRIM32
GOBP_POSITIVE_REGULATION_OF_TRANSCRIPTION_INITIATION_FROM_RNA_POLYMERASE_II_PROMOTER	GOBP_POSITIVE_REGULATION_OF_TRANSCRIPTION_INITIATION_FROM_RNA_POLYMERASE_II_PROMOTER	29	0.594721	2.36085	2.17239e-05	0.000431163	0.000331346	7540	tags=48%, list=21%, signal=38%	HNF1B/NKX2-5/SUB1/MED17/DHX36/PSMC6/PAXIP1/PSMC2/CAND1/MED1/CREB1/MED4/PSMC4/MED30
GOBP_TRANSCRIPTION_BY_RNA_POLYMERASE_III	GOBP_TRANSCRIPTION_BY_RNA_POLYMERASE_III	47	0.475464	2.19068	2.25263e-05	0.000445299	0.00034221	6726	tags=53%, list=19%, signal=43%	POLR3G/POLR1C/ICE2/IVNS1ABP/GTF3C3/SNAPC3/GTF3A/POLR3K/DHX36/BRCA1/POLR3D/TBP/BDP1/SNAPC5/BRF2/RO60/GTF3C4/SNAPC4/ZC3H8/POLR3F/ICE1/POLR2K/GTF3C6/ZNF345/POLR3C
GOBP_CHEMICAL_SYNAPTIC_TRANSMISSION_POSTSYNAPTIC	GOBP_CHEMICAL_SYNAPTIC_TRANSMISSION_POSTSYNAPTIC	104	-0.551787	-1.65679	2.29271e-05	0.000451417	0.000346911	6135	tags=38%, list=17%, signal=32%	GRID2/RELN/P2RX6/CHRNA2/NLGN4X/CHRNA4/NLGN2/GLRA3/CHRNA3/GHRL/CHRNA9/CHRNA6/DRD4/CHRND/NETO1/INSYN1/ADORA1/CHRNB3/RGS4/TMEM108/GLRB/HCRT/GRIN1/SLC8A3/CHRNA1/NTSR1/P2RX2/S1PR2/WNT7A/CHRNB4/OPRM1/CELF4/SEZ6/CBLN1/NPAS4/SHANK2/CUX2/P2RX3/SHANK1/NLGN1
GOBP_PSEUDOURIDINE_SYNTHESIS	GOBP_PSEUDOURIDINE_SYNTHESIS	18	0.69918	2.42716	2.38172e-05	0.000465238	0.000357532	6325	tags=78%, list=17%, signal=64%	NOP10/PUS7/NAF1/DKC1/TRUB1/TRUB2/NHP2/RPUSD2/PUS1/GAR1/PUS7L/PUS3/RPUSD3/RPUSD4
GOBP_RNA_POLYADENYLATION	GOBP_RNA_POLYADENYLATION	46	0.487389	2.30399	2.38173e-05	0.000465238	0.000357532	9170	tags=59%, list=25%, signal=44%	PNPT1/CPEB1/LEO1/CDC73/NUDT21/CSTF3/PCF11/CLP1/GRSF1/CCNT1/TENT2/MTPAP/CTR9/FIP1L1/ZC3H14/CPSF2/CPSF6/TENT4B/CPSF3/PABPC1L/AHCYL1/PAPOLA/RNF40/CPSF7/VIRMA/SYMPK/SNRPA
GOBP_KINETOCHORE_ASSEMBLY	GOBP_KINETOCHORE_ASSEMBLY	17	0.71969	2.44296	2.41898e-05	0.000470654	0.000361694	5833	tags=59%, list=16%, signal=49%	CENPK/DLGAP5/CENPN/CENPW/CENPA/CENPE/CENPS/MIS12/CENPX/CENPF
GOBP_REGULATION_OF_TOLL_LIKE_RECEPTOR_4_SIGNALING_PATHWAY	GOBP_REGULATION_OF_TOLL_LIKE_RECEPTOR_4_SIGNALING_PATHWAY	25	0.649571	2.42947	2.64859e-05	0.000513308	0.000394474	2670	tags=32%, list=7%, signal=30%	ACOD1/BPIFB1/LILRA2/LYN/MIR181B1/TICAM2/MIR708/PTPN22
GOBP_TOLL_LIKE_RECEPTOR_4_SIGNALING_PATHWAY	GOBP_TOLL_LIKE_RECEPTOR_4_SIGNALING_PATHWAY	42	0.501744	2.27491	2.70017e-05	0.00052126	0.000400585	2670	tags=24%, list=7%, signal=22%	ACOD1/BPIFB1/LILRA2/TNIP3/LYN/MIR181B1/TICAM2/NMI/MIR708/PTPN22
GOBP_MRNA_MODIFICATION	GOBP_MRNA_MODIFICATION	25	0.648507	2.42549	2.80593e-05	0.000539569	0.000414655	6063	tags=64%, list=17%, signal=53%	METTL8/TRMT10C/PUS7/DKC1/TRUB1/A1CF/BAG4/CMTR2/METTL3/APOBEC1/TRMT6/PUS1/NSUN2/TRMT61B/ZC3H13/PUS3
GOBP_RNA_INTERFERENCE	GOBP_RNA_INTERFERENCE	17	0.716182	2.43105	2.82455e-05	0.000540443	0.000415327	9044	tags=82%, list=25%, signal=62%	RMRP/MRPL44/HENMT1/XPO5/DICER1/CLP1/DHX9/TARBP2/TSN/TERT/TSNAX/AGO2/DROSHA/CELF1
GOBP_CRISTAE_FORMATION	GOBP_CRISTAE_FORMATION	33	0.55858	2.28225	2.83235e-05	0.000540443	0.000415327	6951	tags=61%, list=19%, signal=49%	ATP5F1B/ATP5F1A/ATP5MC3/CHCHD6/DNAJC11/OMA1/ATP5MC1/APOO/ATP5F1C/ATP5PB/ATP5MG/LETM1/AFG3L2/ATP5MF/APOOL/ATP5PF/ATP5PD/DMAC2L/CHCHD3/ATP5MC2
GOBP_MYD88_DEPENDENT_TOLL_LIKE_RECEPTOR_SIGNALING_PATHWAY	GOBP_MYD88_DEPENDENT_TOLL_LIKE_RECEPTOR_SIGNALING_PATHWAY	35	0.540667	2.38322	2.88163e-05	0.00054773	0.000420927	7803	tags=54%, list=21%, signal=43%	TLR8/CD36/CD300A/HSPD1/TLR2/RPS27A/IRAK3/REG3G/BTK/LY96/UBB/MAP3K1/TLR10/MYD88/TLR4/CD14/TLR1/CD300LF/IRAK1
GOBP_MITOTIC_CHROMOSOME_CONDENSATION	GOBP_MITOTIC_CHROMOSOME_CONDENSATION	15	0.763371	2.52658	3.11321e-05	0.000589482	0.000453013	5316	tags=53%, list=15%, signal=46%	TTN/NCAPG/SMC4/NUSAP1/NCAPH/CDCA5/SMC2/NCAPD3
GOBP_RESPONSE_TO_CHEMOKINE	GOBP_RESPONSE_TO_CHEMOKINE	95	0.365859	1.76271	3.23187e-05	0.000609615	0.000468485	3459	tags=28%, list=10%, signal=26%	CCL8/REG1A/PF4V1/FOXC1/CCL13/CXCL10/TFF2/THPO/PPBP/CCR7/CXCL6/CCL7/CXCR1/CCL3/CCL18/CXCL8/CXCL9/CXCL11/CXCL1/CCL23/CXCL3/CCR10/CXCL2/CCRL2/ACKR4/CCL3L3/CCR2
GOBP_TRIGLYCERIDE_CATABOLIC_PROCESS	GOBP_TRIGLYCERIDE_CATABOLIC_PROCESS	38	0.52592	2.3172	3.25364e-05	0.000611388	0.000469847	1114	tags=26%, list=3%, signal=26%	FABP1/FABP2/APOB/FABP7/APOA4/LIPH/FABP6/AADAC/FABP5/FABP4
GOBP_REGULATION_OF_NERVOUS_SYSTEM_DEVELOPMENT	GOBP_REGULATION_OF_NERVOUS_SYSTEM_DEVELOPMENT	417	-0.429521	-1.36377	3.48611e-05	0.00065259	0.000501511	6395	tags=25%, list=18%, signal=21%	LIF/NGFR/TIAM1/STAR/TTBK1/GRID2/HEYL/CDH4/ASIC2/SEMA6B/ITGAX/DRD3/METRN/RELN/SEMA3D/EPHB2/MAP6/RARB/HEY1/NTRK2/IL34/TPBG/ADCYAP1/RND2/NLGN2/MAPT/DRAXIN/SEMA6C/DLL4/FGF13/SEMA5B/CLCF1/GHRL/FN1/PTN/ZNF365/DAB1/BRINP1/SERPINF1/OBSL1/ROBO2/LINGO1/KIAA0319/FEZF2/SRPX2/EPHB3/MME/CCL11/LRTM2/ROBO1/HAP1/HES5/HES2/GBX2/GJC2/GLI3/TRPC6/EFNB3/FLRT2/ISLR2/SEMA5A/LRRN3/L1CAM/SLITRK3/WNT3A/MAP2/OXT/MAG/OLIG2/T…
GOBP_NUCLEOTIDE_EXCISION_REPAIR_DNA_GAP_FILLING	GOBP_NUCLEOTIDE_EXCISION_REPAIR_DNA_GAP_FILLING	23	0.630223	2.27449	3.57378e-05	0.000666476	0.000512182	7956	tags=74%, list=22%, signal=58%	POLK/RFC5/RFC3/POLD1/POLD3/RFC4/LIG3/RPS27A/PCNA/UBB/RPA1/LIG4/RPA2/RPA3/LIG1/POLD2/POLE
GOBP_INTESTINAL_ABSORPTION	GOBP_INTESTINAL_ABSORPTION	39	0.525231	2.32222	3.66311e-05	0.000680567	0.000523011	910	tags=23%, list=3%, signal=23%	FABP1/FABP2/SLC5A1/ABCG5/ABCG8/APOA4/LEP/PLS1/CD36
GOBP_RNA_SURVEILLANCE	GOBP_RNA_SURVEILLANCE	15	0.759818	2.51482	3.73023e-05	0.000690442	0.0005306	6460	tags=73%, list=18%, signal=60%	EXOSC8/EXOSC2/EXOSC5/PCID2/EXOSC3/XRN1/EXOSC9/EXOSC7/SUPV3L1/EXOSC10/PELO
GOBP_RESPONSE_TO_TYPE_I_INTERFERON	GOBP_RESPONSE_TO_TYPE_I_INTERFERON	99	0.353842	1.74526	3.7537e-05	0.000692193	0.000531946	6492	tags=36%, list=18%, signal=30%	IFIT1B/OAS1/IRF4/TRIM6/ABCE1/PTPN1/IFIT3/PTPN2/IRF2/HSP90AB1/IFIT1/OAS2/USP18/IFIT2/IFI27/METTL3/TTLL12/SP100/PSMB8/OAS3/UBE2K/SHMT2/ISG20/IRF8/MX2/IFNA7/MMP12/CNOT7/STAT1/IRF5/IP6K2/YTHDF2/MYD88/TBK1/IFNAR2/IFI6
GOBP_REGULATION_OF_ESTABLISHMENT_OF_PROTEIN_LOCALIZATION_TO_CHROMOSOME	GOBP_REGULATION_OF_ESTABLISHMENT_OF_PROTEIN_LOCALIZATION_TO_CHROMOSOME	12	0.795026	2.41723	3.9615e-05	0.000727797	0.000559307	6701	tags=92%, list=18%, signal=75%	CCT2/TCP1/CCT5/DKC1/CCT4/CCT3/CCT7/CCT8/CCT6A/SPIDR/WRAP53
GOBP_POSITIVE_REGULATION_OF_TELOMERE_MAINTENANCE_VIA_TELOMERE_LENGTHENING	GOBP_POSITIVE_REGULATION_OF_TELOMERE_MAINTENANCE_VIA_TELOMERE_LENGTHENING	36	0.525132	2.30317	4.02431e-05	0.000736597	0.00056607	6028	tags=58%, list=17%, signal=49%	CCT2/MAPK15/TCP1/CCT5/NAF1/DKC1/CCT4/CCT3/CCT7/DHX36/CCT8/NEK7/CCT6A/ATR/NEK2/HNRNPA1/POT1/XRCC5/FBXO4/AURKB/TNKS2
GOBP_COGNITION	GOBP_COGNITION	276	-0.45347	-1.42457	4.05295e-05	0.000739102	0.000567995	5331	tags=29%, list=15%, signal=25%	LMX1A/CRTC1/SNAP25/PRKCZ/LRRN4/TNF/NRXN3/SLC1A1/NTF4/DRD1/NTF3/FOXB1/INSR/LHCGR/TTBK1/DRD3/EPHB2/ITGA5/PRKN/CLDN5/NTRK2/NLGN4X/TPBG/CNR1/CHRNA4/MAPT/NRGN/FGF13/SHISA7/AFF2/PTN/BRINP1/SERPINF1/MME/CRHBP/CCL11/MUSK/HRH3/DCANP1/NETO1/MAP1A/ADORA1/DRD5/NRXN2/FZD9/C1QL1/EN1/GRIN1/CHRM1/SLC8A3/TH/GRM5/KCNK4/ADCY8/OXT/CRH/SLC6A1/DBH/CNTNAP2/NTSR1/CALB1/FOXO6/DKK1/STRA6/GTF2A1L/SLC24A2/PAK5/NPAS4/SHANK2/…
GOBP_NEGATIVE_REGULATION_OF_B_CELL_PROLIFERATION	GOBP_NEGATIVE_REGULATION_OF_B_CELL_PROLIFERATION	17	0.705479	2.39472	4.10493e-05	0.000744295	0.000571986	4095	tags=53%, list=11%, signal=47%	IL10/TNFRSF13B/CD300A/LYN/MNDA/CASP3/PAWR/BTK/RC3H1
GOBP_CELLULAR_RESPONSE_TO_HYDROGEN_PEROXIDE	GOBP_CELLULAR_RESPONSE_TO_HYDROGEN_PEROXIDE	84	0.358591	1.77749	4.11155e-05	0.000744295	0.000571986	5971	tags=33%, list=16%, signal=28%	FABP1/IL10/PAX2/LRRK2/TXN/NQO1/APEX1/PDCD10/ECT2/TRAP1/STK26/RPS3/FXN/PPP5C/IL6/TRPM2/PCNA/PAWR/ARG1/EZH2/PARK7/MAP3K5/PDE8A/PPIF/MYB/HDAC2/SIGMAR1/ABL1
GOBP_NEUTRAL_LIPID_CATABOLIC_PROCESS	GOBP_NEUTRAL_LIPID_CATABOLIC_PROCESS	47	0.465461	2.14459	4.21527e-05	0.000760286	0.000584275	1114	tags=21%, list=3%, signal=21%	FABP1/FABP2/APOB/FABP7/APOA4/LIPH/FABP6/AADAC/FABP5/FABP4
GOBP_WATER_SOLUBLE_VITAMIN_METABOLIC_PROCESS	GOBP_WATER_SOLUBLE_VITAMIN_METABOLIC_PROCESS	83	0.364153	1.77802	4.26654e-05	0.000766736	0.000589232	4209	tags=34%, list=12%, signal=30%	TCN1/FOLR1/PSAT1/ALDH1L1/SLC19A2/MTHFD2/TCN2/MTHFS/MTHFD2L/SLC25A19/MCCC2/PCCA/VNN1/PCCB/SLC25A32/FOLR2/MTHFD1/SLC46A1/GSTO1/PNPO/MCCC1/THTPA/MMADHC/DHFR2/MTRR/MTHFD1L/RFK/AASDHPPT
GOBP_BASE_EXCISION_REPAIR	GOBP_BASE_EXCISION_REPAIR	39	0.523038	2.31253	4.31639e-05	0.000772884	0.000593957	7363	tags=62%, list=20%, signal=49%	DNA2/APEX1/TDG/POLB/RPS3/POLD1/POLQ/LIG3/HMGA2/NEIL3/PCNA/UNG/PRMT6/PARP2/RPA1/WRN/RPA2/FEN1/HUWE1/MPG/HMGB1/POLG/RPA3/LIG1
GOBP_DE_NOVO_PROTEIN_FOLDING	GOBP_DE_NOVO_PROTEIN_FOLDING	43	0.492906	2.18981	4.52912e-05	0.000808047	0.000620979	5191	tags=42%, list=14%, signal=36%	HSPA6/HSPH1/DNAJB13/HSPE1/HSPD1/CCT2/PTGES3/HSPA8/CHCHD4/HSPA14/ENTPD5/HSPA9/DNAJC2/BAG1/SELENOF/HSPA5/DNAJB14/TOR1A
GOBP_NEGATIVE_REGULATION_OF_TOLL_LIKE_RECEPTOR_SIGNALING_PATHWAY	GOBP_NEGATIVE_REGULATION_OF_TOLL_LIKE_RECEPTOR_SIGNALING_PATHWAY	42	0.489974	2.22154	4.55168e-05	0.000809151	0.000621827	1645	tags=26%, list=5%, signal=25%	ACOD1/LILRA4/BPIFB1/LILRA2/SMPDL3B/CD300A/IRF4/LYN/LGR4/MIR181B1/TICAM2
GOBP_MODULATION_BY_HOST_OF_VIRAL_GENOME_REPLICATION	GOBP_MODULATION_BY_HOST_OF_VIRAL_GENOME_REPLICATION	19	0.664183	2.33762	4.58016e-05	0.000811296	0.000623475	3049	tags=47%, list=8%, signal=43%	CCL8/MIR222/MIR221/EIF2AK4/PPIB/HSPA8/PHB/STOM/IFI27
GOBP_PROTEIN_LOCALIZATION_TO_NUCLEOPLASM	GOBP_PROTEIN_LOCALIZATION_TO_NUCLEOPLASM	14	0.753758	2.40164	4.69726e-05	0.000826268	0.000634982	6701	tags=79%, list=18%, signal=64%	CCT2/TCP1/CCT5/DKC1/CCT4/CCT3/CCT7/CCT8/CCT6A/LARP7/WRAP53
GOBP_NUCLEOTIDE_EXCISION_REPAIR_PREINCISION_COMPLEX_STABILIZATION	GOBP_NUCLEOTIDE_EXCISION_REPAIR_PREINCISION_COMPLEX_STABILIZATION	21	0.648755	2.29548	4.70466e-05	0.000826268	0.000634982	7898	tags=71%, list=22%, signal=56%	GTF2H2/GTF2H3/CHD1L/GTF2H1/RPA1/CUL4A/GTF2H5/RPA2/ERCC2/RBX1/ERCC3/ERCC4/GTF2H4/RPA3/DDB1
GOBP_REGULATION_OF_TELOMERASE_ACTIVITY	GOBP_REGULATION_OF_TELOMERASE_ACTIVITY	47	0.464114	2.13838	4.71484e-05	0.000826268	0.000634982	5059	tags=43%, list=14%, signal=37%	PARM1/MYC/PARP4/CCT2/MAPK15/TCP1/PTGES3/NAF1/DKC1/PARP3/HSP90AA1/HSP90AB1/CCT4/PIF1/PPARG/NEK7/PINX1/NEK2/POT1/XRCC5
GOBP_MITOCHONDRIAL_DNA_REPLICATION	GOBP_MITOCHONDRIAL_DNA_REPLICATION	12	0.788854	2.39846	4.84849e-05	0.000846687	0.000650673	7070	tags=83%, list=19%, signal=67%	DNA2/TWNK/STOML2/DNAJA3/LIG3/SSBP1/METTL4/PRIMPOL/POLG2/POLG
GOBP_POSITIVE_REGULATION_OF_DOUBLE_STRAND_BREAK_REPAIR_VIA_NONHOMOLOGOUS_END_JOINING	GOBP_POSITIVE_REGULATION_OF_DOUBLE_STRAND_BREAK_REPAIR_VIA_NONHOMOLOGOUS_END_JOINING	16	0.70813	2.33624	4.89968e-05	0.000852614	0.000655228	6769	tags=69%, list=19%, signal=56%	SHLD3/PARP3/PARP9/SHLD2/SETMAR/RIF1/SMCHD1/DTX3L/PRKDC/WRAP53/SHLD1
GOBP_MODULATION_BY_HOST_OF_VIRAL_PROCESS	GOBP_MODULATION_BY_HOST_OF_VIRAL_PROCESS	31	0.565801	2.2675	4.92652e-05	0.000854276	0.000656506	3049	tags=35%, list=8%, signal=33%	CCL8/PTX3/MIR222/CRP/MIR221/EIF2AK4/PPIB/HSPA8/PHB/STOM/IFI27
GOBP_DNA_DEPENDENT_DNA_REPLICATION_MAINTENANCE_OF_FIDELITY	GOBP_DNA_DEPENDENT_DNA_REPLICATION_MAINTENANCE_OF_FIDELITY	49	0.482656	2.20902	4.95214e-05	0.000855717	0.000657613	7956	tags=76%, list=22%, signal=59%	DNA2/TIPIN/BLM/POLD1/GEN1/BRCA2/RAD51/SETMAR/CENPS/FANCM/PCNA/EME1/FBH1/MMS22L/THOC1/OOEP/SMARCAL1/RFWD3/ZRANB3/ATR/FAM111A/MSH3/WRN/CENPX/TRAIP/SLFN11/TIMELESS/PRIMPOL/MRE11/DDX11/TONSL/DONSON/MCM9/ZGRF1/BOD1L1/NUCKS1/POLE
GOBP_ATP_DEPENDENT_CHROMATIN_REMODELING	GOBP_ATP_DEPENDENT_CHROMATIN_REMODELING	89	0.362604	1.76299	5.02525e-05	0.000865323	0.000664995	7188	tags=53%, list=20%, signal=42%	OIP5/H4C9/SMARCA1/NPM1/CENPK/H4C8/HNRNPC/ACTL6A/CENPN/RUVBL1/SMARCAD1/CENPW/H4C3/H4-16/CENPA/CENPQ/ACTR6/CENPI/CENPS/SMARCA5/H4C4/ITGB3BP/SMARCA2/CENPL/CENPU/CENPO/MIS18BP1/KNL1/CENPP/H4C14/HJURP/H4C5/NASP/HDAC2/CENPX/H4C6/MIS18A/H4C2/ACTR8/SYCP3/ANP32E/SMARCC1/RBBP4/ACTR5/PSME4/SMARCE1/SMARCC2
GOBP_PROTEIN_LOCALIZATION_TO_NUCLEAR_BODY	GOBP_PROTEIN_LOCALIZATION_TO_NUCLEAR_BODY	12	0.787203	2.39344	5.11537e-05	0.000877783	0.000674571	6701	tags=92%, list=18%, signal=75%	CCT2/TCP1/CCT5/DKC1/CCT4/CCT3/CCT7/CCT8/CCT6A/LARP7/WRAP53
GOBP_FC_RECEPTOR_MEDIATED_STIMULATORY_SIGNALING_PATHWAY	GOBP_FC_RECEPTOR_MEDIATED_STIMULATORY_SIGNALING_PATHWAY	143	-0.498161	-1.51862	5.18662e-05	0.000886931	0.000681601	4331	tags=24%, list=12%, signal=22%	IGHG3/IGLV3-1/IGLV1-51/IGLV1-44/IGHV4-59/IGKV3D-11/IGKV2-30/IGHG2/IGHV1-69/IGLV3-27/IGHG4/WIPF3/IGKV1-12/IGHV3-30/IGHV3-33/IGLV6-57/IGHG1/IGLC3/IGKV5-2/IGHV4-39/IGHV3-13/IGKV1D-12/IGKV3D-20/IGHV2-70/IGLV3-19/IGLV1-40/IGLV3-25/IGKV1-16/IGKV1-39/IGHV3-11/IGHV2-5/IGKV2-40/IGKV1D-39/IGLV3-21/IGKV1D-33
GOBP_GERM_CELL_DEVELOPMENT	GOBP_GERM_CELL_DEVELOPMENT	256	-0.465648	-1.45779	5.29999e-05	0.000903192	0.000694097	4317	tags=20%, list=12%, signal=18%	DDX25/YBX2/BNC1/PTN/TDRD5/DZIP1/DPY19L2P1/PLA2G3/CABYR/SPO11/TXNDC8/C14orf39/PRM2/NANOS3/ELSPBP1/TSSK1B/KLHL10/PIWIL1/GMCL2/RXFP2/PAEP/FAM9B/DMRT1/PDILT/SOHLH2/CFAP97D1/CATSPER4/LGR5/ZPBP2/TUBB8/PIWIL2/SPACA1/TOPAZ1/CELF4/CFAP65/SUN5/LIN28A/PTCHD3/CATSPERD/SYCP1/PRDM14/MOV10L1/RSPH6A/DMRTB1/SPINK2/NPPC/FMN2/ADAD1/GALNTL5/DMRTC2/NANOS2/NOBOX
GOBP_POSITIVE_REGULATION_OF_MITOCHONDRIAL_TRANSLATION	GOBP_POSITIVE_REGULATION_OF_MITOCHONDRIAL_TRANSLATION	16	0.705265	2.32679	5.40947e-05	0.000918681	0.000706	7422	tags=62%, list=20%, signal=50%	C1QBP/TRMT10C/FASTKD2/TRUB2/FASTKD3/MRPS27/UQCC1/RPUSD3/RPUSD4/CDK5RAP1
GOBP_POSITIVE_REGULATION_OF_B_CELL_ACTIVATION	GOBP_POSITIVE_REGULATION_OF_B_CELL_ACTIVATION	137	-0.510121	-1.55076	5.52394e-05	0.000934907	0.00071847	8106	tags=42%, list=22%, signal=32%	CD27/IGHV6-1/FCRL3/IGHV3-64/IGLC6/TRBC2/CD28/TRBC1/IGHV1OR15-1/IGHV3-48/IGHV3-49/MMP14/IGHV3-23/IGHD/IGHV3-43/IL2/IGHV3-20/TNFRSF13C/IGHG3/CLCF1/IGHV4-61/IGHV4-59/IGHV1-45/IGHV3-21/IL13/IGHV3-66/IGHG2/IGHV4-28/IGHV1-69/IGHV2-26/IGHV3-73/IGHV3-74/IGHG4/TNFRSF4/IGHV2-70D/IGHV4-31/IGHV3-30/IGHV3-72/IGHV3-33/WNT3A/IGHG1/IGHV3-35/IGHV1-24/IGLC3/HMCES/IGHV4-39/IGHV3-13/IGHV1-3/IGHV3-15/IGHV2-70/IL4/IGH…
GOBP_FOREBRAIN_GENERATION_OF_NEURONS	GOBP_FOREBRAIN_GENERATION_OF_NEURONS	56	-0.616639	-1.76306	5.6401e-05	0.000951309	0.000731075	4050	tags=30%, list=11%, signal=27%	BCL11B/SOX1/DLX5/ROBO2/FEZF2/ROBO1/HES5/GBX2/GLI3/FGFR2/WNT3A/ARX/INHBA/ERBB4/LHX5/GSX2/LHX8
GOBP_MITOCHONDRIAL_ATP_SYNTHESIS_COUPLED_PROTON_TRANSPORT	GOBP_MITOCHONDRIAL_ATP_SYNTHESIS_COUPLED_PROTON_TRANSPORT	20	0.628657	2.21751	5.79643e-05	0.000974352	0.000748783	7628	tags=75%, list=21%, signal=59%	STOML2/ATP5F1B/ATP5F1A/ATP5MC3/ATP5MC1/ATP5F1C/ATP5PB/ATPSCKMT/ATP5MG/ATP5MF/ATP5PF/ATP5PD/DMAC2L/ATP5MC2/ATP5ME
GOBP_REGULATION_OF_ENDOPLASMIC_RETICULUM_UNFOLDED_PROTEIN_RESPONSE	GOBP_REGULATION_OF_ENDOPLASMIC_RETICULUM_UNFOLDED_PROTEIN_RESPONSE	28	0.567602	2.19637	5.82729e-05	0.000976219	0.000750218	6912	tags=57%, list=19%, signal=46%	AGR2/PTPN1/PTPN2/BAK1/BCL2L11/TMEM33/HSPA5/BAX/ABCA7/BFAR/COPS5/PIGBOS1/UFL1/PPP1R15B/DNAJB9/NCK1
GOBP_NEGATIVE_REGULATION_OF_DNA_DEPENDENT_DNA_REPLICATION	GOBP_NEGATIVE_REGULATION_OF_DNA_DEPENDENT_DNA_REPLICATION	17	0.695458	2.36071	6.14395e-05	0.00102579	0.000788314	6888	tags=82%, list=19%, signal=67%	TIPIN/BLM/FBXO5/GMNN/BRCA2/LIG3/FBH1/SMARCAL1/ZRANB3/MSH3/SLFN11/TIMELESS/CHEK2/DONSON
GOBP_REGULATION_OF_VIRAL_GENOME_REPLICATION	GOBP_REGULATION_OF_VIRAL_GENOME_REPLICATION	83	0.359925	1.75738	6.2064e-05	0.00102628	0.000788688	7078	tags=45%, list=19%, signal=36%	SLPI/AICDA/OAS1/CXCL8/TRIM6/PLSCR1/SRPK1/BCL2/PPID/TOP2A/APOBEC3B/PPIH/IFIT1/OAS2/HMGA2/TMEM39A/HACD3/PPIA/OAS3/APOBEC3H/APOBEC3A/IFI16/IFIT5/EIF2AK2/SRPK2/ISG20/FAM111A/MIR141/TRIM28/CNOT7/TARBP2/ZC3HAV1/PDE12/BANF1/DDX3X/LARP1/PPIE
GOBP_DIENCEPHALON_DEVELOPMENT	GOBP_DIENCEPHALON_DEVELOPMENT	71	-0.576818	-1.67839	6.20917e-05	0.00102628	0.000788688	6774	tags=38%, list=19%, signal=31%	KCNC2/POU1F1/FOXB1/BMP4/MSX1/ADCYAP1/PTN/GLI2/HAP1/GBX2/SIX3/SEMA5A/NKX2-6/CRH/OLIG2/ARX/RAX/CNTNAP2/SOX2/GHRHR/NOG/ISL1/LHX3/SOX3/PITX2/PROP1/NR0B1
GOBP_NEGATIVE_REGULATION_OF_PEPTIDASE_ACTIVITY	GOBP_NEGATIVE_REGULATION_OF_PEPTIDASE_ACTIVITY	247	-0.456105	-1.42556	6.20917e-05	0.00102628	0.000788688	8364	tags=35%, list=23%, signal=27%	RECK/ANOS1/SPINT3/COL4A3/CD27/LRP1/WFDC10A/SNCA/GAS6/SERPINB12/TNF/WFDC3/SERPINA2/TNFSF14/WFDC11/WFDC12/NGFR/WFDC10B/COL7A1/SERPINH1/TIMP1/SERPINB5/CST8/SPOCK2/ITIH3/CSTA/MIR152/CD109/COL6A3/MMP9/CRB2/OPRPN/ITIH1/MAGEA3/SERPINB4/DPEP1/SERPINF1/A2ML1/SERPINB2/EPPIN/R3HDML/LCN1/PAPLN/WFDC13/VTN/SERPINB3/CARD18/SERPINA6/CRYAB/LPA/SPINK13/ECM1/CSTL1/TIMP3/CST11/ITIH6/ITIH5/FETUB/CST2/WFDC5/SPOCK1/CST…
GOBP_INTERMEMBRANE_LIPID_TRANSFER	GOBP_INTERMEMBRANE_LIPID_TRANSFER	46	0.466539	2.20542	6.25649e-05	0.00103065	0.000792049	2309	tags=22%, list=6%, signal=20%	APOB/ABCG5/ABCG8/APOA4/PLTP/STARD4/PITPNM2/TTPA/TRIAP1/PRELID3B
GOBP_INTRINSIC_APOPTOTIC_SIGNALING_PATHWAY_IN_RESPONSE_TO_DNA_DAMAGE_BY_P53_CLASS_MEDIATOR	GOBP_INTRINSIC_APOPTOTIC_SIGNALING_PATHWAY_IN_RESPONSE_TO_DNA_DAMAGE_BY_P53_CLASS_MEDIATOR	44	0.467804	2.13023	6.33506e-05	0.00104013	0.000799332	8036	tags=57%, list=22%, signal=44%	AEN/RPS27L/CDKN1A/TRIAP1/BCL2/TP73/MUC1/BRCA2/TAF9/CD44/BCL2L12/CDIP1/IFI16/MSH2/HNRNPK/TOPORS/CHEK2/TAF9B/HIPK2/USP28/MARCHF7/KDM1A/SNW1/SIRT1/RPL26
GOBP_STEROL_BIOSYNTHETIC_PROCESS	GOBP_STEROL_BIOSYNTHETIC_PROCESS	78	0.370465	1.83755	6.40605e-05	0.0010483	0.000805613	6530	tags=41%, list=18%, signal=34%	HMGCS2/APOB/CFTR/APOA4/CYB5R2/RAN/ACAA2/INSIG1/ACAT2/MSMO1/IDI1/HMGCR/MIR548P/ERLIN1/SC5D/ELOVL6/SQLE/INSIG2/HSD17B7/ERG28/NSDHL/FASN/EBP/ACLY/GPAM/CYP51A1/SOD1/FDPS/FDFT1/KPNB1/PRKAA2/PRKAA1
GOBP_GAMMA_AMINOBUTYRIC_ACID_SIGNALING_PATHWAY	GOBP_GAMMA_AMINOBUTYRIC_ACID_SIGNALING_PATHWAY	27	-0.711967	-1.83938	6.5156e-05	0.00106271	0.000816685	5465	tags=56%, list=15%, signal=47%	GABRA2/GABRG1/HTR1A/SHISA7/GABRB3/GABRA3/GABRB1/GABBR2/GABRG2/PHF24/GABRA4/GABRR1/GABRA1/GABRG3/GABRA5
GOBP_NEURON_MIGRATION	GOBP_NEURON_MIGRATION	145	-0.493064	-1.50301	6.66488e-05	0.00108348	0.000832648	8893	tags=36%, list=24%, signal=27%	SEMA3A/FLNA/NTN1/SOX14/DCLK1/PRKG1/NAV1/ACAP3/DCX/GAS6/TBX20/MAP1B/ASTN1/DRD1/POMGNT2/GATA3/SCRT1/RELN/NTNG1/BARHL1/AUTS2/NTRK2/FGFR1/NTNG2/DRGX/TNN/CTNNA2/FGF13/DAB1/SOX1/KIAA0319/FEZF2/NDN/CAMK2A/FLRT2/NRG3/BARHL2/TUBB2B/SPOCK1/COL3A1/ADGRL3/ARX/TLX3/KIRREL3/NKX6-1/ERBB4/OLIG3/CAMK2B/FEZF1/CCKAR/DNER/VAX1
GOBP_REGULATION_OF_SPINDLE_CHECKPOINT	GOBP_REGULATION_OF_SPINDLE_CHECKPOINT	15	0.745246	2.46659	6.70813e-05	0.0010869	0.000835276	5169	tags=53%, list=14%, signal=46%	MAD2L1/USP44/CCNB1/PCID2/GEN1/NDC80/MAD2L1BP/DYNC1LI1
GOBP_RESPONSE_TO_IONIZING_RADIATION	GOBP_RESPONSE_TO_IONIZING_RADIATION	141	0.315284	1.90512	6.7299e-05	0.0010869	0.000835276	6217	tags=43%, list=17%, signal=36%	ABCG5/CXCL10/AEN/CCL7/MYC/RAD51AP1/NHEJ1/CDKN1A/TICRR/BLM/BCL2/ECT2/XRCC2/RAD54B/RAD54L/POLB/CASP3/BRCA2/TIGAR/ABRAXAS1/RAD1/ZMPSTE24/RAD51/MAP3K20/ERCC8/BAK1/FIGNL1/HMGA2/INTS7/NABP1/BRCA1/ITGB6/TANK/PAXIP1/RFWD3/CLOCK/IKBIP/ATR/MRNIP/TP53BP1/IFI16/KARS1/HSPA5/TOPBP1/BAX/MSH2/BRCC3/LZIC/XRCC5/PRKDC/GTF2H5/SPIDR/GPX1/WRN/GADD45A/FBXO4/MDM2/LIG4/CHEK2/UIMC1/USP28
GOBP_OLIGOSACCHARIDE_LIPID_INTERMEDIATE_BIOSYNTHETIC_PROCESS	GOBP_OLIGOSACCHARIDE_LIPID_INTERMEDIATE_BIOSYNTHETIC_PROCESS	21	0.636018	2.25041	7.10914e-05	0.00114441	0.000879472	8400	tags=71%, list=23%, signal=55%	ALG2/SRD5A3/ALG10/ALG11/ALG8/NUS1/ALG13/DOLPP1/ALG10B/RFT1/ALG6/MPDU1/DPAGT1/ALG14/ALG3
GOBP_NUCLEAR_PORE_ORGANIZATION	GOBP_NUCLEAR_PORE_ORGANIZATION	14	0.741312	2.36198	7.31518e-05	0.00117375	0.000902022	9132	tags=93%, list=25%, signal=70%	NUP35/SEH1L/NUP54/NUP107/NUP205/NDC1/AHCTF1/TMEM170A/NUP153/RTN4/TPR/NUP98/NUP93
GOBP_DOUBLE_STRAND_BREAK_REPAIR_VIA_BREAK_INDUCED_REPLICATION	GOBP_DOUBLE_STRAND_BREAK_REPAIR_VIA_BREAK_INDUCED_REPLICATION	12	0.777291	2.3633	7.51732e-05	0.00120228	0.000923948	7102	tags=75%, list=20%, signal=60%	GINS4/MCM2/CDC45/CDC7/MCM4/GINS2/MCM3/MCM6/MCM5
GOBP_CELL_FATE_COMMITMENT_INVOLVED_IN_PATTERN_SPECIFICATION	GOBP_CELL_FATE_COMMITMENT_INVOLVED_IN_PATTERN_SPECIFICATION	11	-0.867073	-1.93154	7.57855e-05	0.00120817	0.000928469	4595	tags=82%, list=13%, signal=71%	DMRT3/DLL4/SOX1/GLI2/GLI3/DBX1/LHX3/NKX2-2/FOXN4
GOBP_PROTEIN_LOCALIZATION_TO_NUCLEOLUS	GOBP_PROTEIN_LOCALIZATION_TO_NUCLEOLUS	14	0.739833	2.35727	7.81535e-05	0.00124191	0.000954401	8327	tags=86%, list=23%, signal=66%	GLUL/RAN/NMD3/BYSL/PINX1/RPF2/NOL8/WRN/RRS1/POLR1A/NVL/TERT
GOBP_SNRNA_PROCESSING	GOBP_SNRNA_PROCESSING	35	0.51709	2.27929	7.99805e-05	0.00126687	0.000973581	5509	tags=46%, list=15%, signal=39%	CT45A1/CT45A10/CT45A3/EXOSC8/EXOSC2/EXOSC5/INTS14/EXOSC3/INTS7/INTS12/INTS2/TOE1/EXOSC9/EXOSC7/INTS6/INTS10
GOBP_NEUTROPHIL_MIGRATION	GOBP_NEUTROPHIL_MIGRATION	119	0.32713	1.78563	8.15975e-05	0.00128835	0.000990091	2109	tags=24%, list=6%, signal=22%	CCL8/PF4V1/CCL13/CXCL10/PPBP/S100A9/CCR7/CXCL6/GP2/CCL7/SAA1/CXCR1/CCL3/CCL18/S100A12/DPP4/CXCL8/C1QBP/CXCL9/PDE4B/S100A8/CXCL11/CXCL1/C3AR1/MCOLN2/PPIB/CCL23/CXCL3
GOBP_REGULATION_OF_TRANSCRIPTION_INITIATION_FROM_RNA_POLYMERASE_II_PROMOTER	GOBP_REGULATION_OF_TRANSCRIPTION_INITIATION_FROM_RNA_POLYMERASE_II_PROMOTER	35	0.516263	2.27565	8.31479e-05	0.00130865	0.00100569	7540	tags=46%, list=21%, signal=36%	HNF1B/NKX2-5/SUB1/MED17/DHX36/PSMC6/PAXIP1/PSMC2/ZNF451/CAND1/MED1/CREB1/HMGB1/MED4/PSMC4/MED30
GOBP_REGULATION_OF_TRANSLATIONAL_FIDELITY	GOBP_REGULATION_OF_TRANSLATIONAL_FIDELITY	20	0.6183	2.18097	8.38516e-05	0.00131554	0.00101098	8245	tags=80%, list=23%, signal=62%	YRDC/DTD2/IARS1/RPS5/PRORSD1P/LARS2/RPS9/GATC/LARS1/AARS2/AARS1/DTD1/CDK5RAP1/EIF2S3/AARSD1/VARS2
GOBP_CHLORIDE_TRANSPORT	GOBP_CHLORIDE_TRANSPORT	109	-0.520676	-1.56595	8.45628e-05	0.0013225	0.00101633	4745	tags=30%, list=13%, signal=26%	GABRG1/CLCA3P/CLIC6/GLRA3/CLCA4/SLC12A8/PRKG2/CASR/TTYH1/CLCNKA/GABRQ/GLRB/GABRB3/ANO1/SLC12A1/GABRA3/CLCN1/BEST2/GRM5/SLC6A1/GABRB1/CLCNKB/CLIC3/GABRD/CA7/GABRG2/GABRA4/GABRR1/GABRA1/CLCA2/GABRG3/CLDN17/GABRA5
GOBP_POSITIVE_REGULATION_OF_MEMBRANE_PERMEABILITY	GOBP_POSITIVE_REGULATION_OF_MEMBRANE_PERMEABILITY	65	0.413802	2.022	8.62312e-05	0.00134178	0.00103115	6259	tags=40%, list=17%, signal=33%	DEFA5/SFN/PMAIP1/BMF/GZMB/BID/ACAA2/BCL2/TP73/YWHAE/BAK1/RHOT1/SLC25A5/YWHAG/TFDP1/BCL2L11/HEBP2/VDAC2/YWHAQ/BAX/TFDP2/PPIF/ATF2/MAPK8/BBC3/TMEM14A
GOBP_NEGATIVE_REGULATION_OF_VIRAL_GENOME_REPLICATION	GOBP_NEGATIVE_REGULATION_OF_VIRAL_GENOME_REPLICATION	54	0.4178	2.09366	8.63389e-05	0.00134178	0.00103115	5789	tags=39%, list=16%, signal=33%	SLPI/AICDA/OAS1/TRIM6/PLSCR1/SRPK1/APOBEC3B/IFIT1/OAS2/HMGA2/OAS3/APOBEC3H/APOBEC3A/IFI16/IFIT5/EIF2AK2/SRPK2/ISG20/FAM111A/MIR141/TRIM28
GOBP_POSITIVE_REGULATION_OF_CHROMOSOME_SEPARATION	GOBP_POSITIVE_REGULATION_OF_CHROMOSOME_SEPARATION	17	0.684892	2.32484	9.06957e-05	0.00140507	0.00107979	7814	tags=71%, list=22%, signal=55%	RB1/MAPK15/PLSCR1/DLGAP5/CDC23/MAD2L1BP/NSMCE2/ESPL1/CDC27/CDC16/ANAPC5/ANAPC4
GOBP_MITOCHONDRIAL_ELECTRON_TRANSPORT_NADH_TO_UBIQUINONE	GOBP_MITOCHONDRIAL_ELECTRON_TRANSPORT_NADH_TO_UBIQUINONE	47	0.446495	2.0572	9.22523e-05	0.00142472	0.00109489	8249	tags=55%, list=23%, signal=43%	NDUFV2/NDUFB6/NDUFAB1/NDUFB4/NDUFB5/NDUFA9/NDUFS4/NDUFAF1/PARK7/NDUFB9/NDUFS1/NDUFA4/NDUFB3/NDUFA8/NDUFA12/COQ9/NDUFS3/NDUFA1/DLD/NDUFC2/NDUFC1/DNAJC15/NDUFS5/NDUFA2/NDUFB1/NDUFA5
GOBP_REGULATION_OF_HUMORAL_IMMUNE_RESPONSE	GOBP_REGULATION_OF_HUMORAL_IMMUNE_RESPONSE	136	-0.509678	-1.54851	9.85484e-05	0.00151722	0.00116597	4331	tags=33%, list=12%, signal=29%	IGHG3/IGLV3-1/CPN1/IGLV1-51/IGLV1-44/IGHV4-59/IGKV3D-11/IGKV2-30/IGHG2/VTN/IGHV1-69/IGLV3-27/IGHG4/IL17F/IGKV1-12/IGHV3-30/IGHV3-33/IGLV6-57/IGHG1/C3/SPINK5/IGLC3/SUSD4/IGKV5-2/IGHV4-39/IGHV3-13/IGKV1D-12/IGKV3D-20/IGHV2-70/CR2/CLU/IGLV3-19/IGLV1-40/IGLV3-25/IL17A/IGKV1-16/IGKV1-39/KLK5/IGHV3-11/IGHV2-5/IGKV2-40/IGKV1D-39/IGLV3-21/IGKV1D-33/KLK7
GOBP_MEMBRANE_INVAGINATION	GOBP_MEMBRANE_INVAGINATION	131	-0.510297	-1.54951	0.000102971	0.00157755	0.00121233	7278	tags=39%, list=20%, signal=31%	GULP1/IGLC6/ITGAM/TRBC2/GSN/TRBC1/IGHV1OR15-1/IGHV3-48/IGHV3-49/IGHV3-23/IGHD/IGHV3-43/IGHV3-20/IGHG3/IGHV4-61/IGHV4-59/IGHV1-45/IGHV3-21/MFGE8/IGHV3-66/IGHG2/IGHV4-28/IGHV1-69/IGHV2-26/IGHV3-73/IGHV3-74/XKR5/IGHG4/IGHV2-70D/IGHV4-31/IGHV3-30/IGHV3-72/IGHV3-33/IGHG1/C3/IGHV3-35/IGHV1-24/IGLC3/IGHV4-39/IGHV3-13/IGHV1-3/ALOX15/IGHV3-15/IGHV2-70/IGHV1-58/IGHV1-18/IGHV3-16/IGHV4-4/XKR4/IGHV3-11/IGHV2…
GOBP_MULTICELLULAR_ORGANISMAL_SIGNALING	GOBP_MULTICELLULAR_ORGANISMAL_SIGNALING	202	-0.46835	-1.44677	0.000103105	0.00157755	0.00121233	6989	tags=36%, list=19%, signal=29%	ABCC9/DRD1/TRDN/KCNJ12/SCN4B/KCNE4/SCN3B/GJA5/CACNA1H/ATP1A3/CACNB1/HRC/CACNG4/CACNB4/KCNIP3/ATP1B2/ANK3/CTNNA3/SCN4A/KCND2/NPPA/NTRK2/GJA1/PKP2/CACNA2D1/JUP/ATP2B2/DMRT3/KCNN2/TBX18/NFASC/DSP/GHRL/CACNG8/CACNA1C/KCNJ4/SPTBN4/KCNA5/SCN11A/CACNA1S/CACNA2D3/KCNH6/DRD5/SCN5A/KCNH2/CACNA1I/HCRT/CLCN1/CACNA1G/SLC8A3/SCN2B/MAG/RYR2/KCNK15/CHRNA1/CNTNAP2/CARTPT/AGT/MTNR1B/KCNJ3/CLDN19/CACNG6/ISL1/SCN1A/…
GOBP_NUCLEOTIDE_EXCISION_REPAIR_DNA_DUPLEX_UNWINDING	GOBP_NUCLEOTIDE_EXCISION_REPAIR_DNA_DUPLEX_UNWINDING	22	0.620206	2.21795	0.000105026	0.00160196	0.0012311	9150	tags=73%, list=25%, signal=54%	GTF2H2/GTF2H3/RPS27A/UBB/CHD1L/GTF2H1/CUL4A/GTF2H5/ERCC2/RBX1/ERCC3/GTF2H4/RAD23B/DDB1/CUL4B/UBC
GOBP_ANOIKIS	GOBP_ANOIKIS	34	0.530326	2.22464	0.000106213	0.0016151	0.00124119	4516	tags=32%, list=12%, signal=28%	CEACAM5/CEACAM6/TLE1/BMF/PDK4/BCL2/PTRH2/TFDP1/ZNF304/CAV1/MYBBP1A
GOBP_SMALL_NUCLEOLAR_RIBONUCLEOPROTEIN_COMPLEX_ASSEMBLY	GOBP_SMALL_NUCLEOLAR_RIBONUCLEOPROTEIN_COMPLEX_ASSEMBLY	10	0.798889	2.33604	0.000107012	0.00162225	0.00124669	6589	tags=90%, list=18%, signal=74%	RUVBL1/NUFIP1/NAF1/RUVBL2/ZNHIT6/TAF9/SHQ1/ZNHIT3/PIH1D1
GOBP_PROTEIN_K48_LINKED_UBIQUITINATION	GOBP_PROTEIN_K48_LINKED_UBIQUITINATION	61	0.425611	2.05084	0.000107365	0.00162262	0.00124697	8917	tags=62%, list=25%, signal=47%	NMI/UBE2T/UBE2Q2/IFI27/UBE3A/UBE2D3/PPIA/RNF6/DTX3L/CUL1/UBE2K/NHLRC4/UBE2E1/RNF34/BFAR/UBE2D1/UBE2B/UBE2G1/TRIM44/TOPORS/TRIM32/RBX1/UBE2E3/UBE2E2/SKP1/ARIH2/UBE2C/RNF126/MARCHF6/RFFL/HACE1/ITCH/FBXO38/UBE2A/UBR5/SKP2/RNF8/PELI1
GOBP_ZYMOGEN_ACTIVATION	GOBP_ZYMOGEN_ACTIVATION	58	0.409481	2.09112	0.000108161	0.00162701	0.00125035	3199	tags=24%, list=9%, signal=22%	FGG/FGA/CD5L/FGB/APOH/GRIN2A/CTSL/NLRC4/CPB2/F12/HPN/LGMN/OMA1/BAK1
GOBP_PEPTIDYL_HISTIDINE_MODIFICATION	GOBP_PEPTIDYL_HISTIDINE_MODIFICATION	11	0.807364	2.3906	0.000108314	0.00162701	0.00125035	3830	tags=55%, list=11%, signal=49%	DPH6/DNAJC24/NME2/DPH5/DPH2/DPH3
GOBP_POSITIVE_REGULATION_OF_DNA_TEMPLATED_TRANSCRIPTION_INITIATION	GOBP_POSITIVE_REGULATION_OF_DNA_TEMPLATED_TRANSCRIPTION_INITIATION	36	0.504579	2.21303	0.000109713	0.00164303	0.00126266	7540	tags=42%, list=21%, signal=33%	HNF1B/NKX2-5/SUB1/MED17/DHX36/PSMC6/PAXIP1/PSMC2/CAND1/MED1/BCLAF1/CREB1/MED4/PSMC4/MED30
GOBP_BIOLOGICAL_PROCESS_INVOLVED_IN_INTERACTION_WITH_SYMBIONT	GOBP_BIOLOGICAL_PROCESS_INVOLVED_IN_INTERACTION_WITH_SYMBIONT	91	0.353415	1.69387	0.000113559	0.0016955	0.00130298	4530	tags=29%, list=12%, signal=25%	DCD/DEFA5/CCL8/PTX3/MIR222/CRP/CXCL6/CCL3/HSPD1/MIR221/EIF2AK4/PPIB/HSPA8/PHB/HPN/STOM/IFI27/SUGT1/CHD1/HMGA2/ZNF639/REG3G/TFAP4/ARG1/TAF11/IGF2R
GOBP_GRANULOCYTE_CHEMOTAXIS	GOBP_GRANULOCYTE_CHEMOTAXIS	120	0.3085	1.54761	0.000114347	0.00170212	0.00130807	2109	tags=23%, list=6%, signal=22%	CCL8/PF4V1/CCL13/CXCL10/PPBP/S100A9/CCR7/CXCL6/CCL7/SAA1/CXCR1/CCL3/CCL18/S100A12/DPP4/CXCL8/C1QBP/CXCL9/PDE4B/S100A8/CXCL11/CXCL1/ADGRE2/C3AR1/PPIB/CCL23/AKIRIN1/CXCL3
GOBP_REGULATION_OF_COMPLEMENT_ACTIVATION	GOBP_REGULATION_OF_COMPLEMENT_ACTIVATION	113	-0.529495	-1.59399	0.000115626	0.00171599	0.00131873	4331	tags=35%, list=12%, signal=31%	IGHG3/IGLV3-1/CPN1/IGLV1-51/IGLV1-44/IGHV4-59/IGKV3D-11/IGKV2-30/IGHG2/VTN/IGHV1-69/IGLV3-27/IGHG4/IGKV1-12/IGHV3-30/IGHV3-33/IGLV6-57/IGHG1/C3/IGLC3/SUSD4/IGKV5-2/IGHV4-39/IGHV3-13/IGKV1D-12/IGKV3D-20/IGHV2-70/CR2/CLU/IGLV3-19/IGLV1-40/IGLV3-25/IGKV1-16/IGKV1-39/IGHV3-11/IGHV2-5/IGKV2-40/IGKV1D-39/IGLV3-21/IGKV1D-33
GOBP_ERYTHROCYTE_HOMEOSTASIS	GOBP_ERYTHROCYTE_HOMEOSTASIS	121	0.31286	1.58757	0.000116139	0.00171844	0.00132061	6153	tags=35%, list=17%, signal=29%	ALAS2/RHEX/MIR222/RB1/TGFBR3/LYN/HOXB6/PRMT1/FLVCR1/MIR221/KLF1/HMOX1/BPGM/IREB2/STAT3/CASP3/PTPN2/DYRK3/RPS6/LYAR/HMGB2/RPS17/HSPA9/RPS24/MAFB/B2M/C15orf41/JAK2/AHSP/UBA5/PRKDC/TMOD3/SLC11A2/NCAPG2/UFL1/CEBPG/RPS14/TMEM14C/IKZF1/STAT1/ERCC2/HIPK2
GOBP_NEGATIVE_REGULATION_OF_T_CELL_PROLIFERATION	GOBP_NEGATIVE_REGULATION_OF_T_CELL_PROLIFERATION	66	0.405031	1.95652	0.00011871	0.00175123	0.00134581	4611	tags=32%, list=13%, signal=28%	SCGB1A1/VSIG4/IL10/SHH/PLA2G2F/FOXJ1/LILRB2/CD274/IL2RA/ARG2/PDCD1LG2/LILRB1/CASP3/GLMN/PAWR/RC3H1/CLEC4G/ARG1/TWSG1/NDFIP1/IDO1
GOBP_PURINE_NUCLEOSIDE_MONOPHOSPHATE_METABOLIC_PROCESS	GOBP_PURINE_NUCLEOSIDE_MONOPHOSPHATE_METABOLIC_PROCESS	43	0.474855	2.10962	0.000119417	0.00175642	0.0013498	7004	tags=56%, list=19%, signal=45%	NT5C1A/PPAT/ADK/GART/PAICS/CARD11/ADSS2/PFAS/AK2/NUDT2/HPRT1/ADA/GMPS/NT5C2/ATIC/IMPDH2/ADSL/AK3/DLG1/MAGI3/DCK/AK4/PRPS2/XDH
GOBP_MITOTIC_DNA_REPLICATION_CHECKPOINT	GOBP_MITOTIC_DNA_REPLICATION_CHECKPOINT	10	0.795517	2.32618	0.000122179	0.00179172	0.00137692	4883	tags=60%, list=13%, signal=52%	TICRR/NAE1/ORC1/CDC6/CLSPN/TOPBP1
GOBP_MITOCHONDRIAL_ELECTRON_TRANSPORT_UBIQUINOL_TO_CYTOCHROME_C	GOBP_MITOCHONDRIAL_ELECTRON_TRANSPORT_UBIQUINOL_TO_CYTOCHROME_C	13	0.746359	2.35798	0.000123423	0.00180054	0.00138371	4429	tags=54%, list=12%, signal=47%	UQCRH/UQCRHL/CYC1/CYCS/UQCRFS1/UQCRC2/UQCRQ
GOBP_REGULATION_OF_SISTER_CHROMATID_COHESION	GOBP_REGULATION_OF_SISTER_CHROMATID_COHESION	22	0.615471	2.20102	0.00012351	0.00180054	0.00138371	9812	tags=77%, list=27%, signal=56%	RB1/NSMCE2/BUB1/CDCA5/SLF1/FEN1/ESPL1/DDX11/RAD21/SMC5/SLF2/MACROH2A1/CTNNB1/SFPQ/HDAC8/AXIN2/NIPBL
GOBP_NEGATIVE_REGULATION_OF_DNA_REPAIR	GOBP_NEGATIVE_REGULATION_OF_DNA_REPAIR	36	0.499741	2.19181	0.000124127	0.00180422	0.00138653	4618	tags=36%, list=13%, signal=32%	PARPBP/MIR221/SHLD3/AUNIP/FANCB/RPS3/POLQ/SHLD2/RIF1/HMGA2/FBH1/SMCHD1/TP53BP1
GOBP_SYNAPTIC_TRANSMISSION_GABAERGIC	GOBP_SYNAPTIC_TRANSMISSION_GABAERGIC	46	-0.629637	-1.76635	0.000124921	0.00181044	0.00139131	5465	tags=43%, list=15%, signal=37%	GABRA2/TPBG/CNR1/GABRG1/NLGN2/HTR1B/HAP1/ADORA1/GABRA3/CA7/GABRG2/PHF24/GABRA4/CNTNAP4/SYN3/NPAS4/GABRA1/NLGN1/GABRG3/GABRA5
GOBP_TRIGLYCERIDE_METABOLIC_PROCESS	GOBP_TRIGLYCERIDE_METABOLIC_PROCESS	107	0.33371	1.68925	0.000127108	0.00183322	0.00140882	4152	tags=33%, list=11%, signal=29%	FABP1/FABP2/APOB/FABP7/APOA4/NKX2-3/LIPH/FABP6/AADAC/FABP5/FABP4/APOH/ACSL4/LPIN2/GPAT3/GK/ACSL1/MOGAT1/SLC27A5/INSIG1/PCK2/LPGAT1/CAV3/GPAT2/GK5/APOC3/CPT1A/ABHD5/PLAAT3/CNEP1R1/MGLL/FBXW7/MIR548P/CAV1/GPLD1
GOBP_RRNA_3_END_PROCESSING	GOBP_RRNA_3_END_PROCESSING	10	0.794037	2.32185	0.000127235	0.00183322	0.00140882	5753	tags=80%, list=16%, signal=67%	EXOSC8/EXOSC2/EXOSC3/RPS21/ERI2/EXOSC9/EXOSC7/EXOSC10
GOBP_PURINE_NUCLEOBASE_BIOSYNTHETIC_PROCESS	GOBP_PURINE_NUCLEOBASE_BIOSYNTHETIC_PROCESS	10	0.793608	2.3206	0.000130605	0.00187631	0.00144193	5727	tags=80%, list=16%, signal=67%	PPAT/GART/PAICS/HPRT1/ADA/GMPS/SHMT2/PRPS1
GOBP_MODULATION_BY_HOST_OF_SYMBIONT_PROCESS	GOBP_MODULATION_BY_HOST_OF_SYMBIONT_PROCESS	62	0.428306	2.08077	0.000131662	0.00188602	0.00144939	4782	tags=34%, list=13%, signal=29%	CCL8/PTX3/MIR222/CRP/CCL3/MIR221/EIF2AK4/PPIB/HSPA8/PHB/HPN/STOM/IFI27/SUGT1/CHD1/HMGA2/ZNF639/TFAP4/TAF11/IGF2R/CCNT1
GOBP_REGULATION_OF_HEMATOPOIETIC_STEM_CELL_DIFFERENTIATION	GOBP_REGULATION_OF_HEMATOPOIETIC_STEM_CELL_DIFFERENTIATION	74	0.386411	1.90203	0.000132195	0.00188817	0.00145105	6254	tags=51%, list=17%, signal=43%	FOXC1/PSMA6/TCF12/PUS7/TP73/PSMC1/PSMA4/PSMB5/PSMA5/HSPA9/PSMA3/PSMD14/METTL3/PSMC6/PSMD5/PSMD8/PSMA1/PSMB8/OCIAD1/PSMD10/PSMB10/PSMB7/PSME3/PSMD12/PSME1/PSMC2/PSMD7/PSMA7/EIF2AK2/PRKDC/MYB/PSMD6/PSMD13/ABL1/PSMD2/PSME2/YTHDF2/PSMD3
GOBP_RIBOSOMAL_LARGE_SUBUNIT_ASSEMBLY	GOBP_RIBOSOMAL_LARGE_SUBUNIT_ASSEMBLY	28	0.549044	2.12456	0.000132825	0.0018917	0.00145376	7473	tags=71%, list=21%, signal=57%	RSL24D1/MRTO4/RPLP0/FASTKD2/RPL24/NLE1/BRIX1/NOP2/RPL38/DDX28/RPL5/RPF2/MDN1/MRPL20/RRS1/RPL3/RPL6/RPL10/RPL23A/RPL10L
GOBP_GUANOSINE_CONTAINING_COMPOUND_METABOLIC_PROCESS	GOBP_GUANOSINE_CONTAINING_COMPOUND_METABOLIC_PROCESS	40	0.510015	2.27014	0.000137716	0.00195572	0.00150296	7004	tags=52%, list=19%, signal=42%	LRRK2/NME1/RAN/CARD11/NME2/RHOQ/HPRT1/MFN1/GMPS/OPA1/EFL1/IMPDH2/NME5/AK3/ENTPD7/DLG1/MAGI3/NME4/NME6/AK4/XDH
GOBP_MRNA_METHYLATION	GOBP_MRNA_METHYLATION	16	0.680921	2.24647	0.000140724	0.00198845	0.00152811	8795	tags=75%, list=24%, signal=57%	METTL8/TRMT10C/CMTR2/METTL3/TRMT6/NSUN2/TRMT61B/ZC3H13/METTL14/TRMT61A/WTAP/VIRMA
GOBP_CELL_JUNCTION_ASSEMBLY	GOBP_CELL_JUNCTION_ASSEMBLY	422	-0.422858	-1.34278	0.000140825	0.00198845	0.00152811	8885	tags=35%, list=24%, signal=26%	FLNA/PRKCH/FERMT2/RHOD/NTN1/PCDHB4/CLSTN3/AMIGO1/SLITRK4/EPHA2/CTTN/PTPRK/SNAI2/LRP1/SNCA/TNF/JAM3/ITGB4/PCDHB13/GAP43/MAP1B/PCDHB10/COL17A1/PARD3/DCHS1/DNM3/LRRC24/TJP1/PCDHB2/DRD1/MICALL2/ACTN3/GREM1/PCDHB3/LIMS2/GRID2/GJA5/ASIC2/ZNF703/EFNB2/VCL/MMP14/EPHB2/SMAD7/HEG1/GABRA2/SPOCK2/ITGA5/CLDN5/NTRK2/PCLO/NLGN4X/LAMC2/GJA1/PKP2/TPBG/NTNG2/JUP/PCDHB5/CDH6/NLGN2/SDK2/ACTN1/FGF13/CDH2/GHRL/LRRTM1/…
GOBP_LIPID_STORAGE	GOBP_LIPID_STORAGE	82	0.354474	1.7249	0.000144101	0.0020289	0.0015592	4008	tags=24%, list=11%, signal=22%	SMIM22/VSTM2A/APOB/FFAR2/LEP/CRP/CD36/STARD4/CDS1/HILPDA/PTPN2/IL6/PPARG/CPT1A/OSBPL11/ABHD5/LDAH/FBXW7/NFKB1/CAV1
GOBP_MITOCHONDRIAL_TRNA_PROCESSING	GOBP_MITOCHONDRIAL_TRNA_PROCESSING	13	0.741202	2.34169	0.000144887	0.00203419	0.00156326	7422	tags=77%, list=20%, signal=61%	TRMT10C/TRNT1/TRIT1/PRORP/TRMT5/PUS1/TRMT61B/TRMT10A/ELAC2/CDK5RAP1
GOBP_DETECTION_OF_CHEMICAL_STIMULUS	GOBP_DETECTION_OF_CHEMICAL_STIMULUS	484	-0.414121	-1.3171	0.000145405	0.00203567	0.0015644	13463	tags=62%, list=37%, signal=39%	OR5H14/OR8H3/OR5F1/OR8K5/TAS2R16/OR14C36/OR52Z1/OR4M1/OR10A7/OR8J1/OR2T29/OR4S2/TAS2R7/OR4S1/OR4F5/OR2T8/OR12D2/OR8D2/OR10R2/OR10Q1/OR10J6P/OR52E2/OR51F1/OR5L2/OR52E6/OR10G7/OR8B8/OR7A10/OR4C15/OR2M5/OR8H1/OR5B3/OR5T2/OR9K2/OR6B3/OR8H2/OR2W5/OR10V1/OR5D16/OR14J1/OR2T12/OR13J1/OR4D2/OR4Q2/OR51G1/OR4C46/OR6C1/OR5A2/OR4C3/OR6C76/OR51Q1/OR10D3/OR51A4/OR13C3/OR4C11/OR5M9/OR4A8/OR51S1/OR2T6/OR6P1/OR10H…
GOBP_PROLINE_METABOLIC_PROCESS	GOBP_PROLINE_METABOLIC_PROCESS	10	-0.843185	-1.84287	0.000146928	0.00204688	0.00157301	2315	tags=30%, list=6%, signal=28%	PRODH/DAO/PRODH2
GOBP_AMINOACYL_TRNA_METABOLISM_INVOLVED_IN_TRANSLATIONAL_FIDELITY	GOBP_AMINOACYL_TRNA_METABOLISM_INVOLVED_IN_TRANSLATIONAL_FIDELITY	13	0.740631	2.33988	0.000147034	0.00204688	0.00157301	8245	tags=77%, list=23%, signal=59%	DTD2/IARS1/PRORSD1P/LARS2/LARS1/AARS2/AARS1/DTD1/AARSD1/VARS2
GOBP_NEGATIVE_REGULATION_OF_DOUBLE_STRAND_BREAK_REPAIR_VIA_HOMOLOGOUS_RECOMBINATION	GOBP_NEGATIVE_REGULATION_OF_DOUBLE_STRAND_BREAK_REPAIR_VIA_HOMOLOGOUS_RECOMBINATION	19	0.629104	2.21416	0.000148279	0.00205842	0.00158188	7327	tags=63%, list=20%, signal=50%	PARPBP/SHLD3/FANCB/POLQ/SHLD2/RIF1/FBH1/SMCHD1/TP53BP1/SHLD1/HELB/CGAS
GOBP_HOMOLOGOUS_CHROMOSOME_SEGREGATION	GOBP_HOMOLOGOUS_CHROMOSOME_SEGREGATION	58	-0.58708	-1.68923	0.00014915	0.0020647	0.00158671	7408	tags=36%, list=20%, signal=29%	SYCE3/TEX11/RAD21L1/RNF212/SPATA22/P3H4/SYCE1L/MEIKIN/PTTG3P/MEIOB/TERB1/SPO11/RNF212B/C14orf39/STAG3/TERB2/PRDM9/TEX15/MAEL/SYCP1/FMN2
GOBP_MATURATION_OF_LSU_RRNA_FROM_TRICISTRONIC_RRNA_TRANSCRIPT_SSU_RRNA_5_8S_RRNA_LSU_RRNA	GOBP_MATURATION_OF_LSU_RRNA_FROM_TRICISTRONIC_RRNA_TRANSCRIPT_SSU_RRNA_5_8S_RRNA_LSU_RRNA	15	0.726191	2.40352	0.000155218	0.00214271	0.00164666	6669	tags=80%, list=18%, signal=65%	WDR12/GTPBP4/NIFK/RPL35/RPL7L1/ZNHIT6/RPF2/DDX18/URB1/ZNHIT3/RPL7/PES1
GOBP_DNA_SYNTHESIS_INVOLVED_IN_DNA_REPAIR	GOBP_DNA_SYNTHESIS_INVOLVED_IN_DNA_REPAIR	52	0.429207	2.06865	0.000157007	0.00216135	0.00166099	8188	tags=67%, list=23%, signal=52%	POLK/PCLAF/POLE2/RFC5/UBE2L6/RFC3/POLD1/POLD3/RFC4/DTL/RPS27A/POLI/PCNA/RCHY1/TRIM25/UBB/RPA1/WRN/USP10/RPA2/PRIMPOL/REV1/ZBTB1/TEX12/POLDIP2/RPA3/POLA1/POLD2/UFD1/SIRT1/VCP/POLE/HROB/POLH/ISG15
GOBP_MODULATION_OF_PROCESS_OF_OTHER_ORGANISM_INVOLVED_IN_SYMBIOTIC_INTERACTION	GOBP_MODULATION_OF_PROCESS_OF_OTHER_ORGANISM_INVOLVED_IN_SYMBIOTIC_INTERACTION	97	0.326302	1.53443	0.000157641	0.00216406	0.00166307	4980	tags=31%, list=14%, signal=27%	CCL8/PTX3/MIR222/CRP/CCL3/CD209/MIR221/EIF2AK4/PPIB/TYMS/HSPA8/PHB/HPN/STOM/ULK2/KPNA3/IFI27/KPNA2/SUGT1/CHD1/HMGA2/ZNF639/BCL2L11/TFAP4/TAF11/ATG5/IGF2R/CCNT1/PHB2/EIF2AK2
GOBP_REGULATION_OF_ESTABLISHMENT_OF_PROTEIN_LOCALIZATION_TO_MITOCHONDRION	GOBP_REGULATION_OF_ESTABLISHMENT_OF_PROTEIN_LOCALIZATION_TO_MITOCHONDRION	72	0.379511	1.79701	0.000159366	0.00218167	0.0016766	7830	tags=51%, list=22%, signal=40%	SFN/LRRK2/PMAIP1/GZMB/BID/FZD5/UBL4B/BCL2/PDCD5/TP73/YWHAE/DNAJA1/LMAN1/SAE1/BAG4/YWHAG/TFDP1/UBE2D3/FBXW7/YWHAQ/HAX1/RHOU/TFDP2/MAPK8/BBC3/HUWE1/PRKAA1/RAC2/CSNK2A2/NPEPPS/SH3GLB1/HTRA2/NMT1/C11orf65/ARIH2/CASP8/UBL5
GOBP_ENDOPLASMIC_RETICULUM_UNFOLDED_PROTEIN_RESPONSE	GOBP_ENDOPLASMIC_RETICULUM_UNFOLDED_PROTEIN_RESPONSE	126	0.302705	1.90814	0.000160632	0.00219294	0.00168526	6912	tags=37%, list=19%, signal=30%	AGR2/CTH/ATF3/CREB3L2/CXCL8/PTPN1/HSP90B1/BHLHA15/PTPN2/EIF2S1/SELENOS/SRPRB/BAK1/TMTC4/CANX/BCL2L11/TMED2/TMEM33/ASNS/ERMP1/PDIA6/HSPA5/BAX/CALR/ABCA7/BFAR/COPS5/PIGBOS1/UFL1/GOSR2/CXXC1/GFPT1/ATF4/TBL2/SERP1/PPP1R15B/GET3/IGFBP1/DNAJB11/DDX11/DNAJB9/ERN2/SSR1/HERPUD1/PREB/NCK1
GOBP_FC_EPSILON_RECEPTOR_SIGNALING_PATHWAY	GOBP_FC_EPSILON_RECEPTOR_SIGNALING_PATHWAY	166	-0.478383	-1.46541	0.000163723	0.00222408	0.00170919	4202	tags=20%, list=12%, signal=18%	IGLV3-1/IGLV1-51/IGLV1-44/IGHV4-59/IGKV3D-11/MAPK10/IGKV2-30/IGHV1-69/IGLV3-27/IGKV1-12/IGHV3-30/IGHV3-33/IGLV6-57/IGLC3/IGKV5-2/IGHV4-39/IGHV3-13/IGKV1D-12/FCER1A/IGKV3D-20/IGHV2-70/PSMB11/IGLV3-19/IGLV1-40/IGLV3-25/IGKV1-16/IGKV1-39/IGHV3-11/IGHV2-5/IGKV2-40/IGKV1D-39/IGLV3-21/IGKV1D-33
GOBP_PROTEIN_ACTIVATION_CASCADE	GOBP_PROTEIN_ACTIVATION_CASCADE	27	0.555834	2.11736	0.000163813	0.00222408	0.00170919	1239	tags=26%, list=3%, signal=25%	FGG/FGA/FGB/GP9/F13A1/C1QBP/APOH
GOBP_REGULATION_OF_CHROMOSOME_SEGREGATION	GOBP_REGULATION_OF_CHROMOSOME_SEGREGATION	88	0.350863	1.77001	0.000166227	0.00225066	0.00172962	8149	tags=58%, list=22%, signal=45%	MAD2L1/BUB1B/RB1/USP44/SMC6/MAPK15/PLSCR1/CCNB1/TTK/TRIP13/DLGAP5/FBXO5/ZWINT/BUB3/CDC6/PCID2/GEN1/KNTC1/ANAPC1/CENPE/SPDL1/NDC80/CDC23/MAD2L1BP/RIOK2/RAD18/ZNF207/NSMCE2/BUB1/ZW10/CDC20/DYNC1LI1/PLK1/CENPF/AURKB/KIF2C/ESPL1/CDC27/CSNK2A1/MKI67/CSNK2A2/RAD21/CDC16/SMC5/ANAPC5/UBE2C/PSMG2/ANAPC4/APC/LCMT1/CDC26
GOBP_MITOTIC_DNA_REPLICATION	GOBP_MITOTIC_DNA_REPLICATION	16	0.676296	2.23121	0.000168182	0.00227091	0.00174518	7399	tags=81%, list=20%, signal=65%	GINS1/MCM2/CDC45/BRCA2/GINS3/ZMPSTE24/RAD51/MCM4/MCM3/CHEK2/MCM6/LIG1/POLA1
GOBP_DNA_REPLICATION_DEPENDENT_NUCLEOSOME_ORGANIZATION	GOBP_DNA_REPLICATION_DEPENDENT_NUCLEOSOME_ORGANIZATION	30	0.543235	2.14918	0.000177451	0.00238954	0.00183635	6762	tags=60%, list=19%, signal=49%	H3C12/H4C9/H3C10/H4C8/H4C3/H4-16/H3C8/H3C7/H4C4/H3C4/CHAF1B/H4C14/H4C5/NASP/H4C6/H4C2/IPO4/RBBP4
GOBP_TRNA_5_END_PROCESSING	GOBP_TRNA_5_END_PROCESSING	16	0.674062	2.22384	0.000179622	0.00240667	0.00184951	8929	tags=88%, list=25%, signal=66%	RPP40/TRMT10C/RPP25L/PRORP/SSB/POP1/RPP30/THG1L/RPP38/POP7/POP5/POP4/HSD17B10/RPP14
GOBP_NEGATIVE_REGULATION_OF_CENTROSOME_DUPLICATION	GOBP_NEGATIVE_REGULATION_OF_CENTROSOME_DUPLICATION	12	0.757435	2.30293	0.000179697	0.00240667	0.00184951	6741	tags=50%, list=19%, signal=41%	NPM1/BRCA1/TMEM67/MDM1/TRIM37/KAT2A
GOBP_RESPIRATORY_CHAIN_COMPLEX_IV_ASSEMBLY	GOBP_RESPIRATORY_CHAIN_COMPLEX_IV_ASSEMBLY	24	0.607665	2.20744	0.000180893	0.00241615	0.00185679	8300	tags=62%, list=23%, signal=48%	TIMM21/COA4/FASTKD3/BCS1L/COA6/SCO1/TACO1/COX14/PET117/COX10/COA5/OXA1L/COX18/COX17/COX15
GOBP_REGULATION_OF_TYPE_I_INTERFERON_MEDIATED_SIGNALING_PATHWAY	GOBP_REGULATION_OF_TYPE_I_INTERFERON_MEDIATED_SIGNALING_PATHWAY	33	0.516123	2.10878	0.000184239	0.0024542	0.00188604	7360	tags=48%, list=20%, signal=39%	TRIM6/ABCE1/PTPN1/PTPN2/HSP90AB1/USP18/METTL3/TTLL12/UBE2K/MMP12/CNOT7/YTHDF2/TBK1/IFNAR2/PTPN11/YTHDF3
GOBP_PRODUCTION_OF_MOLECULAR_MEDIATOR_OF_IMMUNE_RESPONSE	GOBP_PRODUCTION_OF_MOLECULAR_MEDIATOR_OF_IMMUNE_RESPONSE	282	-0.440975	-1.38573	0.00019349	0.00257051	0.00197542	5962	tags=26%, list=16%, signal=22%	IGLV3-9/KIR2DL4/IGKV1-17/IGLV2-18/SMAD7/IGKV1D-17/TMIGD2/IGKV1-13/IL2/TRAV38-1/TRAV40/APOA2/RAET1G/IGLV1-50/IGKV6-21/KLK3/CLCF1/IGLV3-1/ELANE/IGLV1-51/IGLV1-44/TRAV9-2/IGKV3D-11/PMS2P6/TRDV2/IL13/IGLV3-32/VPREB3/IGKV2-30/IGKV1D-13/IGLV3-27/IGLV1-36/TNFRSF4/IGKV2D-24/IGKV2D-29/IL17F/IGKV1-12/IGLV6-57/IGLV3-16/IGLV5-37/IGKV6D-21/SPINK5/TRAV2/HMCES/IGKV5-2/IGKV1D-12/IGLV3-10/IGKV3D-20/ZPBP2/IGKV1-27…
GOBP_REGULATION_OF_DNA_BIOSYNTHETIC_PROCESS	GOBP_REGULATION_OF_DNA_BIOSYNTHETIC_PROCESS	107	0.328361	1.66217	0.000197847	0.00262134	0.00201448	6701	tags=48%, list=18%, signal=39%	PARM1/MYC/ANKRD1/PARP4/CCT2/MAPK15/RFC5/CDKN1A/TCP1/FGF2/HNRNPC/PTGES3/RFC3/DSCC1/CCT5/NAF1/DKC1/PARP3/HSP90AA1/HSP90AB1/RFC4/CCT4/PIF1/PPARG/CCT3/CCT7/BMPR2/CCT8/PCNA/TFDP1/NEK7/CCT6A/DNAJC2/PINX1/ATR/NEK2/XRN1/HNRNPA1/POT1/XRCC5/FBXO4/GNL3L/EXOSC10/KCNK2/AURKB/TNKS2/TENT4B/POLG2/ARRB2/DCP2/WRAP53
GOBP_POSITIVE_REGULATION_OF_METAPHASE_ANAPHASE_TRANSITION_OF_CELL_CYCLE	GOBP_POSITIVE_REGULATION_OF_METAPHASE_ANAPHASE_TRANSITION_OF_CELL_CYCLE	15	0.717441	2.37456	0.000202803	0.00267982	0.00205942	7814	tags=73%, list=22%, signal=58%	RB1/MAPK15/DLGAP5/CDC23/MAD2L1BP/NSMCE2/ESPL1/CDC27/CDC16/ANAPC5/ANAPC4
GOBP_POSITIVE_REGULATION_OF_DNA_BIOSYNTHETIC_PROCESS	GOBP_POSITIVE_REGULATION_OF_DNA_BIOSYNTHETIC_PROCESS	65	0.399393	1.9516	0.000206858	0.00272018	0.00209044	6701	tags=52%, list=18%, signal=43%	PARM1/MYC/CCT2/MAPK15/RFC5/TCP1/FGF2/PTGES3/RFC3/DSCC1/CCT5/NAF1/DKC1/HSP90AA1/HSP90AB1/RFC4/CCT4/CCT3/CCT7/CCT8/PCNA/NEK7/CCT6A/ATR/NEK2/HNRNPA1/POT1/XRCC5/FBXO4/AURKB/TNKS2/POLG2/ARRB2/WRAP53
GOBP_REGULATION_OF_CATION_CHANNEL_ACTIVITY	GOBP_REGULATION_OF_CATION_CHANNEL_ACTIVITY	176	-0.479143	-1.47103	0.000206959	0.00272018	0.00209044	6774	tags=31%, list=19%, signal=26%	KCNC2/TRDN/HPCA/STAC2/KCNE4/DRD3/RELN/CACNB1/EPHB2/HRC/CACNG4/CACNB4/ANK3/NPPA/CACNA2D1/NLGN2/MMP9/LRRC55/FGF13/SHISA7/GAL/DRD4/CACNG8/KCNS2/CRHBP/GRIA4/HAP1/KCNG1/LRRC26/REM1/NETO1/FGF14/LRRC38/GRIA3/RGS9/GRIN1/SHISA6/CRH/NTSR1/GRIA2/MTNR1B/ACTN2/OPRM1/CRHR1/SHISA8/SHANK2/NEFL/PIRT/SHANK1/CACNG2/SHISA9/NOS1/NLGN1/CACNG5/CACNG7
GOBP_G_PROTEIN_COUPLED_RECEPTOR_SIGNALING_PATHWAY_COUPLED_TO_CYCLIC_NUCLEOTIDE_SECOND_MESSENGER	GOBP_G_PROTEIN_COUPLED_RECEPTOR_SIGNALING_PATHWAY_COUPLED_TO_CYCLIC_NUCLEOTIDE_SECOND_MESSENGER	67	-0.563086	-1.63645	0.000209519	0.00274653	0.00211069	9948	tags=61%, list=27%, signal=45%	MC1R/OR10H2/MC3R/OR5T3/OR10J5/OR11H7/OR11H4/GALR3/ANXA1/MTNR1A/TSHR/HTR2B/XCR1/DRD1/HTR1F/LHCGR/HTR5A/OR10H5/CNR1/PTGIR/HTR1B/OPRD1/HTR1A/DRD4/OR10H1/SSTR2/CHRM2/HRH3/HRH4/MC5R/SSTR4/CHRM1/MC2R/HTR1D/AGT/MTNR1B/HTR6/OR6T1/OPRM1/HTR2C/NPY
GOBP_REGULATION_OF_TRANSCRIPTION_ELONGATION_FROM_RNA_POLYMERASE_II_PROMOTER	GOBP_REGULATION_OF_TRANSCRIPTION_ELONGATION_FROM_RNA_POLYMERASE_II_PROMOTER	30	0.538424	2.13014	0.00021272	0.00278112	0.00213727	8853	tags=57%, list=24%, signal=43%	SHH/WDR43/EAF1/LEO1/CDC73/TCERG1/EZH2/CDK12/LARP7/SUPT16H/EAPP/SUPT4H1/HEXIM1/ELL/RNF168/RNF8/HNRNPU
GOBP_MALE_MEIOTIC_NUCLEAR_DIVISION	GOBP_MALE_MEIOTIC_NUCLEAR_DIVISION	46	-0.618596	-1.73537	0.000215982	0.00281632	0.00216432	4042	tags=30%, list=11%, signal=27%	MEIKIN/CCNA1/MEIOB/SPO11/SHCBP1L/TAF1L/TDRD12/BRDT/MYBL1/DDX4/TEX15/MAEL/MOV10L1/DNMT3L
GOBP_RRNA_CONTAINING_RIBONUCLEOPROTEIN_COMPLEX_EXPORT_FROM_NUCLEUS	GOBP_RRNA_CONTAINING_RIBONUCLEOPROTEIN_COMPLEX_EXPORT_FROM_NUCLEUS	15	0.715464	2.36802	0.000218664	0.00284379	0.00218543	9135	tags=93%, list=25%, signal=70%	ABCE1/NPM1/RAN/LTV1/NMD3/SDAD1/RIOK2/LSG1/XPO1/RRS1/NUP88/NOP9/EIF6/RPS15
GOBP_LOCOMOTORY_BEHAVIOR	GOBP_LOCOMOTORY_BEHAVIOR	160	-0.481939	-1.47436	0.000220968	0.00286621	0.00220266	7919	tags=32%, list=22%, signal=26%	LMX1A/DMBX1/SNAP25/GNAO1/PENK/ASTN1/NTF4/DRD1/HPGDS/APBA1/KLHL1/LGI4/PREX2/DRD3/RASD2/PRKN/KCND2/NLGN2/DMRT3/CHRNA3/OPRD1/DAB1/ADCY5/DRD4/FEZF2/SPTBN4/ALK/BSX/EFNB3/GLRB/C1QL1/EN1/NOVA1/TH/GRM5/ADCY8/GRM6/DBH/NTSR1/CALB1/OTOG/OPRK1/SEZ6/PAK5/DSCAM/PITX3/AVP/USP2/NMS/HTR2C/GIP/SLURP1
GOBP_REGULATION_OF_VIRAL_LIFE_CYCLE	GOBP_REGULATION_OF_VIRAL_LIFE_CYCLE	148	0.280929	1.81704	0.000221847	0.00287008	0.00220564	5445	tags=30%, list=15%, signal=26%	SLPI/TMPRSS2/AICDA/PTX3/TRIM15/FCN3/CHMP4C/OAS1/CD209/TRIM31/CXCL8/TRIM6/HS3ST5/PLSCR1/TMPRSS4/SRPK1/BCL2/PPID/TOP2A/APOBEC3B/PPIH/IFIT1/OAS2/TRIM5/KPNA2/TRIM21/TRIM22/HMGA2/TRIM34/TMEM39A/HACD3/PPIA/TRIM25/CLEC4G/OAS3/APOBEC3H/APOBEC3A/IFI16/IFIT5/EIF2AK2/SRPK2/VAPA/ISG20/FAM111A/SNX3
GOBP_EXTRACELLULAR_MATRIX_DISASSEMBLY	GOBP_EXTRACELLULAR_MATRIX_DISASSEMBLY	81	-0.544793	-1.60649	0.000227657	0.00293755	0.00225749	6371	tags=33%, list=18%, signal=28%	MMP15/CAPNS2/CMA1/MMP8/MMP14/TIMP1/BMP1/MMP9/ADAMTS4/ELANE/CTSG/ADAMTS5/MMP16/PDPN/HTRA1/CTSV/MMP3/FAP/FSCN1/MMP2/MMP11/KLK4/KLK5/TPSAB1/MMP20/MMP13/KLK7
GOBP_REGULATION_OF_HEMATOPOIETIC_PROGENITOR_CELL_DIFFERENTIATION	GOBP_REGULATION_OF_HEMATOPOIETIC_PROGENITOR_CELL_DIFFERENTIATION	89	0.338285	1.64475	0.000229893	0.00295868	0.00227373	7097	tags=52%, list=20%, signal=42%	FOXC1/PSMA6/TCF12/PUS7/TP73/PSMC1/PSMA4/PSMB5/PSMA5/HSPA9/PSMA3/PSMD14/METTL3/DHX36/PSMC6/PSMD5/PSMD8/NUDT21/PSMA1/PSMB8/OCIAD1/PSMD10/PSMB10/PSMB7/PDCD2/PSME3/PSMD12/PSME1/PSMC2/PSMD7/PSMA7/EIF2AK2/PRKDC/MYB/PSMD6/PSMD13/ABL1/PSMD2/PSME2/YTHDF2/PSMD3/PSMB1/ZBTB1/METTL14/PSME4/PSMD11
GOBP_NUCLEAR_TRANSCRIBED_MRNA_CATABOLIC_PROCESS_EXONUCLEOLYTIC_3_5	GOBP_NUCLEAR_TRANSCRIBED_MRNA_CATABOLIC_PROCESS_EXONUCLEOLYTIC_3_5	11	0.786451	2.32867	0.000230598	0.00296004	0.00227477	5133	tags=64%, list=14%, signal=55%	EXOSC8/EXOSC2/EXOSC5/EXOSC3/TTC37/EXOSC9/EXOSC7
GOBP_NEGATIVE_REGULATION_OF_TOLL_LIKE_RECEPTOR_4_SIGNALING_PATHWAY	GOBP_NEGATIVE_REGULATION_OF_TOLL_LIKE_RECEPTOR_4_SIGNALING_PATHWAY	12	0.751551	2.28504	0.000231796	0.00296771	0.00228067	2489	tags=50%, list=7%, signal=47%	ACOD1/BPIFB1/LILRA2/LYN/MIR181B1/MIR708
GOBP_MULTICELLULAR_ORGANISMAL_RESPONSE_TO_STRESS	GOBP_MULTICELLULAR_ORGANISMAL_RESPONSE_TO_STRESS	67	-0.561319	-1.63131	0.000237019	0.00302674	0.00232603	7588	tags=42%, list=21%, signal=33%	SLC1A1/PENK/CALCA/ASIC4/RELN/ADRB1/GJA1/ADCYAP1/NPAS2/HTR1A/GJA4/BRINP1/DRD4/KIAA0319/VWA1/THBS4/SLC6A2/CRH/DBH/P2RX2/ADRA2A/NEUROD2/P2RX3/PIRT/NOS1/HTR2C/PRKCG/GABRA5
GOBP_MITOCHONDRIAL_CYTOCHROME_C_OXIDASE_ASSEMBLY	GOBP_MITOCHONDRIAL_CYTOCHROME_C_OXIDASE_ASSEMBLY	21	0.602062	2.13027	0.000239989	0.00305677	0.0023491	7663	tags=57%, list=21%, signal=45%	TIMM21/COA4/FASTKD3/BCS1L/SCO1/TACO1/COX14/PET117/COA5/OXA1L/COX18/COX17
GOBP_REGULATION_OF_TRANSLATIONAL_INITIATION	GOBP_REGULATION_OF_TRANSLATIONAL_INITIATION	80	0.362105	1.76154	0.000259939	0.00330236	0.00253784	8548	tags=57%, list=24%, signal=44%	NPM1/CDC123/EIF2AK4/EIF2S1/EIF4A2/RPL13A/NCBP2/PAIP1/METTL3/EIF5/EIF3E/DDX1/TMED2/EIF1B/C8orf88/ALKBH1/MTIF2/EIF2AK2/EIF4G2/EIF4G1/EIF4EBP3/NCBP1/POLR2D/ATF4/EIF2B5/PPP1R15B/YTHDF2/DHX29/RPS6KB1/DDX3X/POLR2G/RBM4/NCK1/LARP1/EIF2B2/UHMK1/YTHDF3/EIF4B/EIF4EBP1/GLE1/MTOR/EIF5B/EIF3H/PPP1R15A/CSDE1/TPR
GOBP_ADENYLATE_CYCLASE_INHIBITING_G_PROTEIN_COUPLED_RECEPTOR_SIGNALING_PATHWAY	GOBP_ADENYLATE_CYCLASE_INHIBITING_G_PROTEIN_COUPLED_RECEPTOR_SIGNALING_PATHWAY	84	-0.539221	-1.59172	0.000271887	0.0034453	0.00264769	7238	tags=45%, list=20%, signal=36%	EDNRA/ADCY9/HTR1F/P2RY12/AKAP12/GNAL/HTR5A/DRD3/PALM/LPAR1/GRIK3/OPRL1/HTR1B/GPR176/OPRD1/HTR1A/S1PR3/ADCY2/ADCY5/DRD4/CASR/SSTR2/CHRM2/PSAPL1/HRH3/RXFP2/HRH4/ADORA1/CHRM1/HTR1D/ADCY8/GRM6/GPR37L1/OPRK1/OPRM1/ADRA2A/GRM7/GNAT1
GOBP_SKELETAL_SYSTEM_MORPHOGENESIS	GOBP_SKELETAL_SYSTEM_MORPHOGENESIS	211	-0.457983	-1.42012	0.000273837	0.00346113	0.00265985	9443	tags=35%, list=26%, signal=26%	HOXA2/HOXD9/DHRS3/OTOR/UNCX/CER1/PDGFRA/RARG/ALX3/CYP26B1/PAPPA2/TGFB3/STC1/HOXB2/ALX1/SHOX2/HOXA7/HOXA3/GREM1/MGP/FGF4/BMP4/MSX1/SERPINH1/BMP6/MMP14/TSKU/RARB/LTBP3/NKX3-2/FGFR1/BMP1/HOXC9/FGFR3/FOXC2/SCX/DLX5/TCF15/PRRX1/FGF6/SOX9/GSC/ROR2/DCANP1/MMP16/ALX4/GLI3/RFLNA/FGF18/TBX1/COL13A1/SP5/CCN2/FGFR2/MMP2/BMP7/SIX2/COL2A1/MDFI/TMEM119/WNT7A/COL1A1/BARX2/NOG/SFRP2/COL11A1/RIPPLY2/SFRP4/NPPC/COM…
GOBP_GAS_TRANSPORT	GOBP_GAS_TRANSPORT	19	0.605486	2.13103	0.000282199	0.00355773	0.00273409	2598	tags=37%, list=7%, signal=34%	AQP5/HBM/HBE1/HBB/MYC/HBA1/CA2
GOBP_NEGATIVE_REGULATION_OF_NEURON_DIFFERENTIATION	GOBP_NEGATIVE_REGULATION_OF_NEURON_DIFFERENTIATION	63	-0.569799	-1.65033	0.000292245	0.00367501	0.00282422	3552	tags=30%, list=10%, signal=27%	FEZF2/SOX9/HES5/SIX3/GLI3/WNT3A/MAG/OLIG2/TLX3/POU4F2/BMP7/GPR37L1/HES3/SOX2/ISL1/SOX8/SOX3/ZNF536/NKX2-2
GOBP_REGULATION_OF_AMPA_RECEPTOR_ACTIVITY	GOBP_REGULATION_OF_AMPA_RECEPTOR_ACTIVITY	26	-0.685106	-1.76154	0.000305621	0.00383345	0.00294598	5778	tags=54%, list=16%, signal=45%	RELN/CACNG4/NLGN2/SHISA7/CACNG8/SHISA6/SHISA8/SHANK2/SHANK1/CACNG2/SHISA9/NLGN1/CACNG5/CACNG7
GOBP_ZINC_ION_HOMEOSTASIS	GOBP_ZINC_ION_HOMEOSTASIS	40	0.490753	2.1844	0.000308525	0.00386008	0.00296645	2392	tags=40%, list=7%, signal=37%	MT1G/MT1H/MT1M/SLC39A12/MT1HL1/MT1X/SLC30A2/S100A9/MT1DP/MT1E/MT1F/S100A8/MT2A/MT1A/AP3B1/SLC39A10
GOBP_HETEROTYPIC_CELL_CELL_ADHESION	GOBP_HETEROTYPIC_CELL_CELL_ADHESION	60	0.372528	1.75673	0.000311433	0.00388662	0.00298684	1505	tags=17%, list=4%, signal=16%	FGG/FGA/CEACAM6/IL10/FGB/GLDN/DSG2/LILRB2/CD200/MIR221
GOBP_MITOCHONDRIAL_TRANSCRIPTION	GOBP_MITOCHONDRIAL_TRANSCRIPTION	17	0.647224	2.19698	0.000314374	0.00391344	0.00300745	6735	tags=65%, list=19%, signal=53%	TWNK/TFAM/TEFM/TFB2M/SLC25A33/MTERF2/PPARGC1B/METTL4/TFB1M/PRKAA1/MRPL12
GOBP_DEOXYRIBONUCLEOSIDE_TRIPHOSPHATE_METABOLIC_PROCESS	GOBP_DEOXYRIBONUCLEOSIDE_TRIPHOSPHATE_METABOLIC_PROCESS	15	0.702235	2.32424	0.000321078	0.00398685	0.00306387	3295	tags=47%, list=9%, signal=42%	ADK/DUT/TYMS/DCTPP1/NUDT15/DTYMK/ADA
GOBP_GLYCEROLIPID_CATABOLIC_PROCESS	GOBP_GLYCEROLIPID_CATABOLIC_PROCESS	73	0.350724	1.73391	0.000322318	0.00399222	0.003068	1489	tags=15%, list=4%, signal=14%	FABP1/FABP2/APOB/FABP7/APOA4/LIPH/FABP6/AADAC/FABP5/FABP4/INPP5F
GOBP_RNA_PHOSPHODIESTER_BOND_HYDROLYSIS_ENDONUCLEOLYTIC	GOBP_RNA_PHOSPHODIESTER_BOND_HYDROLYSIS_ENDONUCLEOLYTIC	77	0.359157	1.765	0.000324406	0.00400616	0.00307871	8929	tags=65%, list=25%, signal=49%	EXO1/RPP40/TSR1/APEX1/UTP20/RIDA/RNASEH1/MRPL44/LACTB2/TSEN2/PRORP/DBR1/RNASE2/NOB1/RPS21/RCL1/DICER1/NOP14/POP1/RPP30/ELAC1/ABT1/UTP23/EDC3/EXOG/ELAC2/ENDOV/FEN1/NUDT16/RPP38/ERN2/RRS1/TSN/POP7/ENDOG/CPSF3/ZC3H12C/ZC3H12A/POP5/NUDT16L1/RNASEH2A/POP4/NOP9/SND1/BMS1/TSNAX/AGO2/KRI1/DROSHA/RPP14
GOBP_MITOTIC_CYTOKINESIS	GOBP_MITOTIC_CYTOKINESIS	70	0.362848	1.76427	0.000325249	0.00400616	0.00307871	8509	tags=53%, list=23%, signal=41%	CHMP4C/TRIM36/SNX18/KIF23/CEP55/CKAP2/MAP9/ECT2/CHMP5/CENPA/NUSAP1/BBS4/RACGAP1/STMN1/KIF20A/KIF20B/USP8/PLK1/RASA1/ZFYVE26/NUP62/INCENP/ESPL1/STAMBP/ARL3/EFHC1/SEPTIN6/SPAST/ROCK1/MITD1/APC/CHMP2B/KIF4A/VPS4B/CIT/CHMP1B/PDCD6IP
GOBP_ANIMAL_ORGAN_REGENERATION	GOBP_ANIMAL_ORGAN_REGENERATION	72	0.370311	1.75344	0.000325875	0.00400616	0.00307871	4648	tags=38%, list=13%, signal=33%	IL10/REG1A/ADM/PRMT5/TGFBR3/PNPT1/PPAT/UGT1A1/CDKN1A/CDK4/HMOX1/TYMS/CCNA2/CPB2/PHB/AURKA/IL6/BAK1/PPARG/CPT1A/RAP1A/PCNA/CAD/ATIC/EZH2/IGF2R/SULF2
GOBP_NEGATIVE_REGULATION_OF_GENE_EXPRESSION_EPIGENETIC	GOBP_NEGATIVE_REGULATION_OF_GENE_EXPRESSION_EPIGENETIC	121	0.299716	1.52087	0.000331136	0.00406073	0.00312065	6038	tags=39%, list=17%, signal=32%	H1-2/H2AC6/H3C12/H4C9/H2AB1/H2AB2/H2AC7/H3C10/DYDC2/H4C8/H2AC12/H2AC17/H2AC13/EED/H2AC11/H4C3/H2AC8/H4-16/CDC45/MIER1/H2AZ1/MORF4L1/BMI1/H2AC16/H3C8/MORF4L2/H1-6/RIF1/H3C7/H4C4/SMCHD1/H3C4/CDKN2B-AS1/PPHLN1/EZH2/H3C14/DPY30/H3-3A/H4C14/H4C5/UBE2B/HDAC2/PPM1D/H4C6/SUZ12/H4C2/UBR2
GOBP_VENTRAL_SPINAL_CORD_INTERNEURON_DIFFERENTIATION	GOBP_VENTRAL_SPINAL_CORD_INTERNEURON_DIFFERENTIATION	13	-0.803122	-1.83901	0.000337792	0.00411753	0.0031643	4595	tags=69%, list=13%, signal=60%	DMRT3/DLL4/SOX1/GLI2/GLI3/DBX1/LHX3/NKX2-2/FOXN4
GOBP_INORGANIC_ANION_TRANSMEMBRANE_TRANSPORT	GOBP_INORGANIC_ANION_TRANSMEMBRANE_TRANSPORT	120	-0.507797	-1.53052	0.000338267	0.00411753	0.0031643	4745	tags=28%, list=13%, signal=25%	GABRG1/CLCA3P/CLIC6/GLRA3/CLCA4/SLC12A8/CASR/TTYH1/SLC17A1/CLCNKA/SLC5A5/GABRQ/SLC34A1/GLRB/GABRB3/ANO1/SLC12A1/GABRA3/CLCN1/BEST2/GRM5/SLC6A1/GABRB1/CLCNKB/CLIC3/GABRD/GABRG2/GABRA4/GABRR1/GABRA1/CLCA2/GABRG3/CLDN17/GABRA5
GOBP_NEURON_FATE_COMMITMENT	GOBP_NEURON_FATE_COMMITMENT	59	-0.566381	-1.63374	0.000338267	0.00411753	0.0031643	6408	tags=42%, list=18%, signal=35%	BMP4/LBX1/HOXC10/JAG2/DMRT3/DLL4/BCL11B/SOX1/PRRX1/FEZF2/GLI2/ZNF521/GLI3/OLIG2/TLX3/OLIG1/DBX1/PTF1A/ISL1/LHX3/OLIG3/NKX2-2/GSX2/MYT1L/FOXN4
GOBP_TRNA_WOBBLE_BASE_MODIFICATION	GOBP_TRNA_WOBBLE_BASE_MODIFICATION	20	0.575578	2.03028	0.000344722	0.00418579	0.00321675	6795	tags=60%, list=19%, signal=49%	CTU2/NSUN3/ELP4/KTI12/DPH3/ALKBH1/ADAT2/ELP2/ELP6/ELP5/ELP1/ALKBH8
GOBP_PROTEIN_REFOLDING	GOBP_PROTEIN_REFOLDING	23	0.567619	2.04855	0.000346972	0.00420279	0.00322981	6236	tags=52%, list=17%, signal=43%	HSPA6/DNAJA4/HSPD1/HSPA8/HSPA14/HSP90AA1/HSPA9/B2M/HSPA5/DNAJA2/PDCL/HSPA13
GOBP_PORE_COMPLEX_ASSEMBLY	GOBP_PORE_COMPLEX_ASSEMBLY	20	0.574026	2.0248	0.000350717	0.00423776	0.00325669	9132	tags=70%, list=25%, signal=52%	PLEKHA7/AFDN/CCT3/CCT8/NUP107/NUP205/NDC1/AHCTF1/TMEM170A/NUP153/ADAM10/RTN4/NUP98/NUP93
GOBP_ANTIMICROBIAL_HUMORAL_IMMUNE_RESPONSE_MEDIATED_BY_ANTIMICROBIAL_PEPTIDE	GOBP_ANTIMICROBIAL_HUMORAL_IMMUNE_RESPONSE_MEDIATED_BY_ANTIMICROBIAL_PEPTIDE	77	0.357351	1.75612	0.000351667	0.00423887	0.00325754	1773	tags=32%, list=5%, signal=31%	REG3A/DEFA6/MUC7/DEFA5/BPIFA1/DEFA3/REG1A/PF4V1/CCL13/DEFB1/CXCL10/PPBP/S100A9/CXCL6/PGC/H2BC12/H2BC11/S100A12/CXCL8/CXCL9/CXCL11/CXCL1/H2BC4/RNASE6/RPL39
GOBP_CELL_FATE_COMMITMENT	GOBP_CELL_FATE_COMMITMENT	249	-0.447069	-1.39805	0.000356676	0.00428879	0.00329591	7450	tags=33%, list=21%, signal=26%	GAP43/MIAT/IL23A/EBF2/TEAD3/NTF4/TENM4/TBX2/BMP4/GATA3/WNT7B/GATA6/LBX1/TBX3/GATA1/HOXC10/JAG2/MYOD1/CDON/DMRT3/FOXC2/TBX18/LY9/DLL4/FGF13/BCL11B/SOX1/MYOG/TBX5/SOX18/WNT8A/PRRX1/FEZF2/GLI2/ZNF521/SOX9/HES5/TGFB1I1/GSC/GDF3/ROR2/RAG2/GLI3/PDPN/GAS1/TBX1/NEUROD1/FGFR2/BARHL2/WNT3A/GATA5/TBX10/OLIG2/ARX/TLX3/SIX2/WNT2/DKK1/OLIG1/FOXP3/WNT7A/MYF6/ERBB4/DBX1/PTF1A/SOX2/FOXN1/ISL1/SFRP2/NKX6-3/LHX3/PR…
GOBP_HISTONE_MONOUBIQUITINATION	GOBP_HISTONE_MONOUBIQUITINATION	29	0.529223	2.10084	0.000364849	0.00437642	0.00336325	8981	tags=66%, list=25%, signal=49%	RNF2/BMI1/PCGF5/PCGF6/LEO1/CDC73/DTX3L/UBE2E1/CTR9/RAG1/TRIM37/SKP1/DDB1/RNF168/RYBP/RNF40/PCGF1/UHRF1/CUL4B
GOBP_REGULATION_OF_HETEROTYPIC_CELL_CELL_ADHESION	GOBP_REGULATION_OF_HETEROTYPIC_CELL_CELL_ADHESION	26	0.571825	2.1205	0.000366272	0.00438285	0.00336819	210	tags=19%, list=1%, signal=19%	FGG/FGA/CEACAM6/IL10/FGB
GOBP_NEGATIVE_REGULATION_OF_HYDROLASE_ACTIVITY	GOBP_NEGATIVE_REGULATION_OF_HYDROLASE_ACTIVITY	444	-0.411845	-1.30919	0.000375085	0.00447747	0.0034409	8273	tags=27%, list=23%, signal=21%	RECK/ANOS1/SPINT3/ANXA1/COL4A3/MGAT5/CD27/PLA2R1/LRP1/GRXCR1/WFDC10A/PTPRN2/SNCA/GAS6/PRKCZ/SERPINB12/TNF/CNN3/WFDC3/SH3BP4/SERPINA2/ELFN1/PPP1R2C/TNFSF14/WFDC11/WFDC12/PPP1R17/PPP1R14A/NGFR/WFDC10B/COL7A1/SERPINH1/TIMP1/SERPINB5/PPP1R2B/CST8/SPOCK2/ITIH3/CSTA/MIR152/APOA2/ADCYAP1/CD109/COL6A3/MMP9/CRB2/OPRPN/ITIH1/MAGEA3/SERPINB4/PTN/DPEP1/SERPINF1/TNNT2/A2ML1/SERPINB2/EPPIN/R3HDML/LCN1/PAPLN/SA…
GOBP_REGULATION_OF_DNA_TEMPLATED_TRANSCRIPTION_INITIATION	GOBP_REGULATION_OF_DNA_TEMPLATED_TRANSCRIPTION_INITIATION	43	0.445496	1.97918	0.000376532	0.0044839	0.00344585	7540	tags=40%, list=21%, signal=31%	HNF1B/NKX2-5/SUB1/MED17/DHX36/PSMC6/PAXIP1/PSMC2/ZNF451/CAND1/MED1/BCLAF1/CREB1/HMGB1/MED4/PSMC4/MED30
GOBP_SISTER_CHROMATID_COHESION	GOBP_SISTER_CHROMATID_COHESION	62	0.407819	1.98125	0.000382658	0.0045449	0.00349273	8153	tags=61%, list=22%, signal=48%	HASPIN/BUB1B/RB1/ESCO2/DSCC1/SMC1B/SGO2/RAD51C/SGO1/MCMBP/FBXW7/DDX12P/NSMCE2/BUB1/CDCA5/PHB2/BOD1/ESCO1/CDC20/PLK1/NAA50/SMC3/SLF1/PDS5A/STAG1/FEN1/MRE11/ESPL1/SMC1A/DDX11/STAG3L4/RAD21/SMC5/STAG3L2/STAG2/SLF2/MACROH2A1/CTNNB1
GOBP_ANTIGEN_PROCESSING_AND_PRESENTATION_OF_EXOGENOUS_PEPTIDE_ANTIGEN_VIA_MHC_CLASS_I	GOBP_ANTIGEN_PROCESSING_AND_PRESENTATION_OF_EXOGENOUS_PEPTIDE_ANTIGEN_VIA_MHC_CLASS_I	80	0.354729	1.72566	0.000384234	0.0045449	0.00349273	6254	tags=46%, list=17%, signal=38%	CD36/NCF2/FCGR1B/PSMA6/FCGR1A/FCER1G/PSMC1/PSMA4/PSMB5/PSMA5/PSMA3/PSMD14/PSMC6/PSMD5/PSMD8/B2M/PSMA1/PSMB8/PSMD10/PSMB10/PSMB7/PSME3/PSMD12/PSME1/PSMC2/CALR/PSMD7/PSMA7/TAP1/SEC22B/CLEC4A/PSMD6/PSMD13/PSMD2/CHUK/PSME2/PSMD3
GOBP_ACUTE_PHASE_RESPONSE	GOBP_ACUTE_PHASE_RESPONSE	46	0.427602	2.02136	0.000384413	0.0045449	0.00349273	1707	tags=22%, list=5%, signal=21%	REG3A/AHSG/ORM2/CD163/CRP/SAA1/ORM1/SAA2/UGT1A1/PLSCR1
GOBP_NEGATIVE_REGULATION_OF_TYPE_I_INTERFERON_PRODUCTION	GOBP_NEGATIVE_REGULATION_OF_TYPE_I_INTERFERON_PRODUCTION	46	0.427123	2.0191	0.00038866	0.00458415	0.00352289	2008	tags=13%, list=6%, signal=12%	ACOD1/LILRA4/IL10/UBE2L6/LILRB1/NMI
GOBP_REGULATION_OF_SUBSTRATE_ADHESION_DEPENDENT_CELL_SPREADING	GOBP_REGULATION_OF_SUBSTRATE_ADHESION_DEPENDENT_CELL_SPREADING	57	0.392056	2.04263	0.000391671	0.00460866	0.00354172	1902	tags=14%, list=5%, signal=13%	FGG/FGA/OLFM4/FGB/C1QBP/GBP1/AP1AR/MYOC
GOBP_PRESYNAPSE_ORGANIZATION	GOBP_PRESYNAPSE_ORGANIZATION	49	-0.596048	-1.68321	0.000392723	0.00461007	0.00354281	10673	tags=59%, list=29%, signal=42%	NLGN3/FZD1/MDGA1/LRFN3/SLITRK1/PTPRD/CLSTN3/SLITRK4/SNCA/EFNB2/PCLO/NLGN4X/NTNG2/NLGN2/LRRTM1/GPC4/PPFIA2/GPC6/CNTN5/SLITRK3/WNT3A/LRRC4B/LRFN5/WNT7A/CBLN2/CBLN1/LRRTM3/SLITRK5/NLGN1
GOBP_TRANSCRIPTION_BY_RNA_POLYMERASE_I	GOBP_TRANSCRIPTION_BY_RNA_POLYMERASE_I	68	0.374728	1.77782	0.000395196	0.0046281	0.00355666	6867	tags=59%, list=19%, signal=48%	POLR1C/WDR43/POLR1B/POLR2H/GTF2H2/DHX33/WDR75/NOL11/CD3EAP/PWP1/LYAR/ZMPSTE24/TAF1B/GTF2H3/POLR1E/TAF1D/UTP15/TBP/MARS1/NCL/TAF1A/GTF2H1/HEATR1/GTF2H5/RRN3/RRN3P2/BAZ2A/ATF4/ERCC2/POLR2K/CCNH/TCOF1/ZNRD1/ERCC3/CDK7/TWISTNB/PIH1D1/DDX11/POLR1A/IPPK
GOBP_RESPONSE_TO_CATECHOLAMINE	GOBP_RESPONSE_TO_CATECHOLAMINE	108	-0.511589	-1.5387	0.000397371	0.00464257	0.00356778	9582	tags=44%, list=26%, signal=32%	OR10H2/OR5T3/OR10J5/OR11H7/OR11H4/FLNA/SNCA/HTR2B/GNAO1/PENK/DRD1/HTR1F/STAR/GNA14/GNAL/HTR5A/DRD3/PALM/HTR3A/OR10H5/PRKN/NSG2/HTR1B/HTR1A/ADCY5/DRD4/OR10H1/CALY/CHRM2/ALK/HRH3/HRH4/RGS4/DRD5/RGS9/CHRM1/HTR3D/APLP1/HTR1D/RYR2/HTR6/OR6T1/PKLR/HTR3E/RGS8/HTR2C/HTR3C
GOBP_REGULATION_OF_NEUROTRANSMITTER_LEVELS	GOBP_REGULATION_OF_NEUROTRANSMITTER_LEVELS	210	-0.456363	-1.41469	0.000402698	0.00469372	0.00360709	8788	tags=33%, list=24%, signal=25%	COLQ/MOXD1/GAD1/BRSK1/SEPTIN5/CSPG5/PTPRN2/SNCA/SNAP25/DOC2B/SYT5/GPER1/SYT2/CHAT/SYT12/DRD1/APBA1/GRIK5/DRD3/SYT4/GABRA2/SYN1/PRKN/PCLO/SYT1/SNCAIP/CADPS2/CNR1/HTR1B/SYT7/NCS1/CHRNA3/SLC22A2/CPLX1/ACHE/SV2A/SLC18A3/PPFIA2/UNC13C/DRD4/SYT9/SYT6/HRH3/CAMK2A/SLC22A3/NRXN2/RIMS4/SLC6A2/PPFIA4/GAD2/HCRT/TH/SLC32A1/SLC6A5/DBH/UNC13A/SLC18A1/WNT7A/CHRNB4/SLC29A4/CADPS/ADRA2A/SYN3/SLC1A6/CPLX2/MOXD2P/NO…
GOBP_POSITIVE_REGULATION_OF_CELL_CYCLE_ARREST	GOBP_POSITIVE_REGULATION_OF_CELL_CYCLE_ARREST	81	0.339493	1.64584	0.000408468	0.00474977	0.00365017	6946	tags=44%, list=19%, signal=36%	SFN/PLAGL1/ARID3A/PRMT1/ID2/CDKN1A/CCNB1/TRIAP1/TP73/MUC1/AURKA/HMGA2/BRCA1/PCNA/TFDP1/CNOT1/PLK3/CDK1/E2F7/CNOT10/MYBBP1A/BAX/UHRF2/TFDP2/CDK5R1/GADD45A/MDM2/CNOT7/CHEK2/CDC25C/CDK2/CNOT8/CNOT9/CNOT3/GTSE1/RRP8
GOBP_TELENCEPHALON_DEVELOPMENT	GOBP_TELENCEPHALON_DEVELOPMENT	228	-0.452794	-1.41044	0.000411903	0.00477846	0.00367222	7003	tags=27%, list=19%, signal=22%	NEUROD6/DRD1/EPHA5/FOXB1/P2RY12/HSD3B2/RTN4RL1/BMP4/HTR5A/RELN/EPHB2/TSKU/EMX1/RARB/ATP1B2/LPAR1/NTRK2/EFNA2/CDON/NRGN/DRAXIN/FGF13/CDH2/BCL11B/MAS1/DAB1/DLX5/HSD3B1/ROBO2/FEZF2/EPHB3/ROBO1/HES5/ALK/SIX3/GLI3/TMEM108/NEUROD1/SCN5A/RFX4/NRG3/SLC8A3/WNT3A/TH/COL3A1/SLC32A1/ARX/CNTNAP2/EMX2/RTN4R/HTR6/INHBA/KIRREL3/ERBB4/PTPRS/SCT/NEFL/LHX5/SLITRK5/GSX2/FEZF1/NPY
GOBP_ENDODERMAL_CELL_DIFFERENTIATION	GOBP_ENDODERMAL_CELL_DIFFERENTIATION	44	-0.610247	-1.70793	0.000415961	0.00481424	0.00369971	6599	tags=52%, list=18%, signal=43%	ITGAV/MMP15/COL7A1/GATA6/MMP8/MMP14/COL4A2/ITGA5/ITGB5/MMP9/FN1/COL6A1/VTN/COL5A2/COL5A1/MMP2/DKK1/INHBA/COL8A1/SOX2/COL12A1/COL11A1/NANOG
GOBP_RESPONSE_TO_DOPAMINE	GOBP_RESPONSE_TO_DOPAMINE	90	-0.529575	-1.57659	0.000421107	0.00486241	0.00373673	9582	tags=46%, list=26%, signal=34%	OR10H2/OR5T3/OR10J5/OR11H7/OR11H4/FLNA/HTR2B/GNAO1/DRD1/HTR1F/GNA14/GNAL/HTR5A/DRD3/PALM/HTR3A/OR10H5/PRKN/NSG2/HTR1B/HTR1A/ADCY5/DRD4/OR10H1/CALY/CHRM2/ALK/HRH3/HRH4/RGS4/DRD5/RGS9/CHRM1/HTR3D/HTR1D/HTR6/OR6T1/HTR3E/RGS8/HTR2C/HTR3C
GOBP_MYD88_INDEPENDENT_TOLL_LIKE_RECEPTOR_SIGNALING_PATHWAY	GOBP_MYD88_INDEPENDENT_TOLL_LIKE_RECEPTOR_SIGNALING_PATHWAY	34	0.499683	2.09609	0.000423451	0.00487808	0.00374877	18185	tags=100%, list=50%, signal=50%	TNIP3/TICAM2/RPS27A/TANK/UBE2D3/LY96/UBB/UBE2D1/CHUK/TBK1/TLR4/CD14/RAB11FIP2/CD300LF/PRKCE/CASP8/UBC/BIRC3/BIRC2/UBE2D2/TICAM1/TRAF3/IRF3/IKBKG/FADD/UBA52/IKBKB/CD40/TLR6/SARM1/TLR3/RIPK1/IRF7/IKBKE
GOBP_NEGATIVE_REGULATION_BY_HOST_OF_VIRAL_PROCESS	GOBP_NEGATIVE_REGULATION_BY_HOST_OF_VIRAL_PROCESS	15	0.69577	2.30284	0.000425825	0.00489044	0.00375827	1705	tags=40%, list=5%, signal=38%	CCL8/PTX3/MIR222/CRP/MIR221/EIF2AK4
GOBP_REGULATION_OF_APPETITE	GOBP_REGULATION_OF_APPETITE	22	-0.710366	-1.78176	0.000426503	0.00489044	0.00375827	2522	tags=36%, list=7%, signal=34%	GHRL/SLC22A3/CARTPT/OPRM1/SCT/HTR2C/GALP/NPY
GOBP_REGULATION_OF_HEART_CONTRACTION	GOBP_REGULATION_OF_HEART_CONTRACTION	240	-0.439233	-1.37096	0.000434914	0.00497534	0.00382351	9715	tags=42%, list=27%, signal=31%	MIR26A1/CACNG1/ATP1A4/MC3R/ANK2/HEY2/HCN4/CASQ1/SLC8A2/SEMA3A/SCN1B/FLNA/DMPK/KCND3/EPAS1/KCNIP1/STC1/PDE4D/SLC4A3/CORIN/APELA/SLC1A1/GNAO1/POPDC2/CALCA/HBEGF/ABCC9/TBX2/BVES/TRDN/KCNJ12/MYL4/SCN4B/KCNE4/SCN3B/GJA5/MYL3/TACR3/CACNA1H/ATP1A3/ADRA1D/CACNB1/HRC/SMAD7/CACNG4/ADRB1/CACNB4/KCNIP3/ATP1B2/CTNNA3/IL2/KCND2/NPPA/GJA1/PKP2/CACNA2D1/JUP/ATP2B2/BMP10/KCNN2/SNTA1/TBX18/FGF13/DSP/TNNT2/CACNG8/C…
GOBP_PROTEASOME_ASSEMBLY	GOBP_PROTEASOME_ASSEMBLY	13	0.711299	2.24721	0.000437885	0.00499775	0.00384074	8703	tags=85%, list=24%, signal=64%	OTUD6B/PSMG1/PSMD5/PSMD10/POMP/PSMG4/PSMD13/PSMD11/PSMG2/PSMD9/ECPAS
GOBP_REGULATION_OF_PROTEIN_IMPORT	GOBP_REGULATION_OF_PROTEIN_IMPORT	59	0.379447	1.89	0.000450115	0.00512551	0.00393892	3796	tags=32%, list=10%, signal=29%	CHP2/LEP/SHH/CD36/RAN/ANGPT1/NOLC1/ECT2/PDCD5/NUP58/HSPA8/PKIG/IPO5/HSP90AB1/IFNG/UFM1/EFCAB7/NUP54/ZPR1
GOBP_RESPONSE_TO_CADMIUM_ION	GOBP_RESPONSE_TO_CADMIUM_ION	60	0.366633	1.72894	0.000468564	0.00532332	0.00409094	4340	tags=37%, list=12%, signal=32%	MT1G/MT1H/MT1M/MT1HL1/MT1X/SORD/MT1DP/MT1E/MT1F/MT2A/MT1A/HMOX1/AKR1C3/PPP5C/DTYMK/PCNA/GOT1/UBE2D3/SLC30A1/B2M/ARG1/SOD2
GOBP_HISTONE_H2A_ACETYLATION	GOBP_HISTONE_H2A_ACETYLATION	17	0.628145	2.13222	0.000498834	0.00563643	0.00433156	8821	tags=71%, list=24%, signal=53%	ACTL6A/RUVBL1/YEATS4/MORF4L1/MORF4L2/RUVBL2/BRD8/NAA40/MEAF6/ING3/MSL3/SPHK2
GOBP_ATTACHMENT_OF_MITOTIC_SPINDLE_MICROTUBULES_TO_KINETOCHORE	GOBP_ATTACHMENT_OF_MITOTIC_SPINDLE_MICROTUBULES_TO_KINETOCHORE	15	0.69064	2.28586	0.000498873	0.00563643	0.00433156	6064	tags=60%, list=17%, signal=50%	CHAMP1/CENPE/NDC80/SEH1L/NUF2/MIS12/BOD1/AURKB/KIF2C
GOBP_GTP_METABOLIC_PROCESS	GOBP_GTP_METABOLIC_PROCESS	24	0.576213	2.09318	0.000499546	0.00563643	0.00433156	6720	tags=62%, list=19%, signal=51%	LRRK2/NME1/RAN/NME2/RHOQ/MFN1/OPA1/EFL1/IMPDH2/NME5/AK3/ENTPD7/NME4/NME6/AK4
GOBP_CARTILAGE_DEVELOPMENT	GOBP_CARTILAGE_DEVELOPMENT	182	-0.458383	-1.41007	0.000504129	0.00567518	0.00436134	9525	tags=41%, list=26%, signal=31%	ITGB8/OTOR/UNCX/CER1/TGFBI/EVC/RARG/CYTL1/SNAI2/BMP3/STC1/MAF/SHOX2/FRZB/HOXA3/GREM1/MGP/FGF4/BMP4/MBOAT2/WNT7B/MSX1/RUNX2/SERPINH1/BMP6/TIMP1/SMAD7/TSKU/CHRDL2/LOXL2/RARB/LTBP3/NKX3-2/CCN3/BMP1/CHADL/PTH/BMP10/GDF2/FGFR3/GHRL/PKDCC/SCX/PRRX1/FGF6/GLI2/SOX9/HES5/ROR2/ADAMTS12/GDF6/HAND2/GLI3/RFLNA/FGF18/CNMD/LUM/MATN3/ECM1/IL17F/CCN2/BMP7/SIX2/COL2A1/BGN/WNT7A/SULF1/COL1A1/BARX2/NOG/SFRP2/COL11A1…
GOBP_HIPPOCAMPUS_DEVELOPMENT	GOBP_HIPPOCAMPUS_DEVELOPMENT	73	-0.543562	-1.58295	0.000513379	0.00576617	0.00443127	7003	tags=32%, list=19%, signal=25%	NEUROD6/EPHA5/HSD3B2/HTR5A/RELN/TSKU/FGF13/MAS1/DAB1/HSD3B1/FEZF2/ALK/GLI3/TMEM108/NEUROD1/WNT3A/SLC32A1/EMX2/KIRREL3/PTPRS/SCT/NEFL/LHX5
GOBP_G2_DNA_DAMAGE_CHECKPOINT	GOBP_G2_DNA_DAMAGE_CHECKPOINT	35	0.471461	2.07816	0.000521416	0.00584317	0.00449044	6888	tags=54%, list=19%, signal=44%	CDKN1A/TICRR/BLM/ABRAXAS1/CHEK1/DTL/CLSPN/HMGA2/BRCA1/CDK1/RINT1/NBN/MRNIP/TOPBP1/BRCC3/PLK1/UIMC1/MRE11/DONSON
GOBP_BODY_FLUID_SECRETION	GOBP_BODY_FLUID_SECRETION	84	0.31703	1.57147	0.000535958	0.00597536	0.00459202	1820	tags=17%, list=5%, signal=16%	STATH/AGR2/AQP5/SLC4A5/OXTR/TAC1/CSN2/GOT2/PRLR/SLC6A3/NME1/PPAT/HK2/UMPS
GOBP_REGULATION_OF_MEMBRANE_PERMEABILITY	GOBP_REGULATION_OF_MEMBRANE_PERMEABILITY	84	0.317095	1.57179	0.000535958	0.00597536	0.00459202	5489	tags=31%, list=15%, signal=26%	DEFA5/SFN/PMAIP1/BMF/GZMB/BID/HK2/ACAA2/BCL2/TP73/DYNLT1/YWHAE/BAK1/RHOT1/SLC25A5/YWHAG/TFDP1/BCL2L11/HEBP2/THEM4/VDAC2/YWHAQ/BAX/TFDP2/PPIF/ATF2
GOBP_TRNA_THREONYLCARBAMOYLADENOSINE_METABOLIC_PROCESS	GOBP_TRNA_THREONYLCARBAMOYLADENOSINE_METABOLIC_PROCESS	17	0.624385	2.11945	0.000536839	0.00597536	0.00459202	7422	tags=76%, list=20%, signal=61%	CTAG2/TRMT10C/CTAG1A/TRIT1/PRORP/TRMT5/OSGEPL1/PUS1/TRMT61B/OSGEP/TPRKB/TP53RK/CDK5RAP1
GOBP_PIRNA_METABOLIC_PROCESS	GOBP_PIRNA_METABOLIC_PROCESS	18	-0.728277	-1.75723	0.000538259	0.00597769	0.00459382	2807	tags=50%, list=8%, signal=46%	EXD1/PIWIL1/TDRD12/MYBL1/DDX4/PIWIL2/FKBP6/MAEL/MOV10L1
GOBP_AMELOGENESIS	GOBP_AMELOGENESIS	23	-0.697685	-1.75843	0.000543635	0.00602387	0.0046293	2527	tags=30%, list=7%, signal=28%	TBX1/ODAPH/KLK4/AMTN/KLK5/DMP1/MMP20
GOBP_MYELOID_CELL_HOMEOSTASIS	GOBP_MYELOID_CELL_HOMEOSTASIS	145	0.280184	1.79036	0.000551446	0.00609675	0.00468531	6153	tags=36%, list=17%, signal=30%	ALAS2/RHEX/MIR222/RB1/TGFBR3/LYN/HOXB6/PRMT1/PDE4B/FLVCR1/MIR221/KLF1/HMOX1/BPGM/IREB2/STAT3/CASP3/PTPN2/MERTK/DYRK3/RPS6/LYAR/HMGB2/IL6/RPS17/HSPA9/BAK1/HCAR2/RPS24/BCL2L11/MAFB/B2M/C15orf41/PIK3CB/JAK2/BAX/AHSP/UBA5/PRKDC/TMOD3/SLC11A2/NCAPG2/UFL1/CEBPG/RPS14/FANCC/SOD1/TMEM14C/IKZF1/STAT1/ERCC2/HIPK2
GOBP_PROTEIN_QUALITY_CONTROL_FOR_MISFOLDED_OR_INCOMPLETELY_SYNTHESIZED_PROTEINS	GOBP_PROTEIN_QUALITY_CONTROL_FOR_MISFOLDED_OR_INCOMPLETELY_SYNTHESIZED_PROTEINS	28	0.499986	1.93473	0.000557807	0.00615331	0.00472878	18171	tags=100%, list=50%, signal=50%	UBE2W/OMA1/NGLY1/TOR1A/LONP2/AUP1/RNF126/UFD1/VCP/YME1L1/CLPP/UGGT2/LONP1/HDAC6/FBXL17/ZYG11B/DERL1/POMT2/RNF5/KLHL15/RNF185/ATXN3/SDF2L1/CUL3/STUB1/BAG6/ZER1/UGGT1
GOBP_PROTEIN_INSERTION_INTO_MEMBRANE	GOBP_PROTEIN_INSERTION_INTO_MEMBRANE	77	0.348216	1.71123	0.000564353	0.00621165	0.00477361	6373	tags=48%, list=18%, signal=40%	SFN/PMAIP1/BMF/GZMB/BID/TRAM2/TIMM8B/BCL2/PDCD5/TP73/HSP90AA1/YWHAE/TOMM70/BCS1L/MAIP1/TOMM22/YWHAG/TFDP1/BCL2L11/RTP4/EMC7/EMC2/YWHAQ/TIMM10/BAX/TFDP2/EMC4/AGK/TIMM10B/EMC6/EMC1/HSPA4/MAPK8/TIMM9/BBC3/GET3/UBL4A
GOBP_REGULATION_OF_DEFENSE_RESPONSE_TO_VIRUS	GOBP_REGULATION_OF_DEFENSE_RESPONSE_TO_VIRUS	69	0.3561	1.7161	0.000573648	0.00629525	0.00483786	2953	tags=25%, list=8%, signal=23%	IL27/IFIT1B/IL2RA/IL12B/C1QBP/TRIM6/EIF2AK4/LILRB1/IL23R/HSP90AA1/ZDHHC11/FGL2/PTPN22/IFIT1/PARP9/ZMPSTE24/TOMM70
GOBP_REGULATION_OF_SPINDLE_ORGANIZATION	GOBP_REGULATION_OF_SPINDLE_ORGANIZATION	39	0.466545	2.06276	0.000574916	0.00629525	0.00483786	9037	tags=54%, list=25%, signal=40%	RCC1/CHMP4C/MAPK15/BORA/MAP9/CHMP5/PARP3/CEP97/SPAG5/DRG1/PLK1/NUP62/TPX2/CHMP2B/VPS4B/CHMP1B/TPR/SENP6/RAE1/HNRNPU/CLTC
GOBP_REGULATION_OF_DOUBLE_STRAND_BREAK_REPAIR_VIA_HOMOLOGOUS_RECOMBINATION	GOBP_REGULATION_OF_DOUBLE_STRAND_BREAK_REPAIR_VIA_HOMOLOGOUS_RECOMBINATION	47	0.406348	1.87223	0.00057577	0.00629525	0.00483786	7327	tags=55%, list=20%, signal=44%	PARPBP/RAD51AP1/SHLD3/FANCB/POLQ/CHEK1/SHLD2/RAD51/FIGNL1/RIF1/FBH1/SMCHD1/OOEP/MRNIP/TP53BP1/SPIDR/PPP4R2/RPA2/TIMELESS/MMS19/WRAP53/SHLD1/ACTR2/KDM1A/HELB/CGAS
GOBP_P_BODY_ASSEMBLY	GOBP_P_BODY_ASSEMBLY	21	0.574259	2.03189	0.000577199	0.00629694	0.00483916	15472	tags=100%, list=43%, signal=57%	LIMD1/LSM3/CNOT1/RC3H1/EDC3/CNOT7/NOCT/PAN2/PATL1/CNOT6/ATXN2L/ATXN2/CNOT2/DYNC1H1/CNOT6L/LSM14A/DDX6/EIF4ENIF1/NBDY/LSM4/PATL2
GOBP_POSITIVE_REGULATION_OF_VASOCONSTRICTION	GOBP_POSITIVE_REGULATION_OF_VASOCONSTRICTION	30	0.512551	2.02778	0.000583262	0.00634908	0.00487923	666	tags=23%, list=2%, signal=23%	FGG/FGA/FGB/AVPR1B/TRPM4/OXTR/SMTNL1
GOBP_PROTEIN_LOCALIZATION_TO_MICROTUBULE_ORGANIZING_CENTER	GOBP_PROTEIN_LOCALIZATION_TO_MICROTUBULE_ORGANIZING_CENTER	35	0.467295	2.0598	0.000585393	0.00635827	0.00488629	9602	tags=66%, list=26%, signal=48%	SNX10/CEP83/AURKA/STIL/CCDC14/BBS4/WRAP73/SPAG5/CEP72/NEDD1/PIBF1/PARD6A/NUP62/MAPRE1/MCPH1/CEP192/APC/UBXN2B/CEP350/KIAA0753/PCM1/HOOK3/DCTN2
GOBP_ONE_CARBON_METABOLIC_PROCESS	GOBP_ONE_CARBON_METABOLIC_PROCESS	40	0.475517	2.11658	0.000591751	0.00641323	0.00492852	2598	tags=32%, list=7%, signal=30%	CA1/MAT1A/CA3/ALDH1L1/MTHFD2/MTHFS/MAT2A/MTHFD2L/TYMS/AHCY/MTHFD1/MAT2B/CA2
GOBP_MITOTIC_SISTER_CHROMATID_COHESION	GOBP_MITOTIC_SISTER_CHROMATID_COHESION	27	0.523572	1.99447	0.000608446	0.00657974	0.00505648	8051	tags=63%, list=22%, signal=49%	HASPIN/RB1/DSCC1/SMC1B/SGO1/NSMCE2/CDCA5/BOD1/CDC20/NAA50/SLF1/PDS5A/SMC1A/RAD21/SMC5/SLF2/MACROH2A1
GOBP_REGULATION_OF_ATTACHMENT_OF_SPINDLE_MICROTUBULES_TO_KINETOCHORE	GOBP_REGULATION_OF_ATTACHMENT_OF_SPINDLE_MICROTUBULES_TO_KINETOCHORE	13	0.702309	2.21881	0.0006113	0.00659617	0.00506911	5965	tags=62%, list=16%, signal=51%	CCNB1/KNSTRN/ECT2/CDC42/RACGAP1/SPAG5/NEK2/AURKB
GOBP_POSITIVE_REGULATION_OF_HETEROTYPIC_CELL_CELL_ADHESION	GOBP_POSITIVE_REGULATION_OF_HETEROTYPIC_CELL_CELL_ADHESION	16	0.640647	2.1136	0.000614685	0.00661824	0.00508607	210	tags=31%, list=1%, signal=31%	FGG/FGA/CEACAM6/IL10/FGB
GOBP_SPLICEOSOMAL_COMPLEX_ASSEMBLY	GOBP_SPLICEOSOMAL_COMPLEX_ASSEMBLY	75	0.355765	1.78171	0.00061714	0.00663023	0.00509529	8404	tags=56%, list=23%, signal=43%	OVAAL/RNVU1-3/SNRPG/SRPK1/SNRPD2/SNRPE/RNVU1-15/SNRPD1/GEMIN6/SNRPC/RNVU1-6/KHDC4/DDX1/SMN1/SRSF10/GEMIN2/RNU6ATAC/SMN2/RBMX/SRSF6/SF3A3/RNVU1-7/SRPK2/RNU2-1/NCBP1/SRSF1/USP39/CRNKL1/PRPF39/CELF2/SF3B1/PRPF19/NOL3/CELF6/SRSF9/DDX23/PTBP2/RNU4ATAC/SCAF11/GCFC2/TXNL4A/LUC7L3
GOBP_NEGATIVE_REGULATION_OF_TELOMERE_MAINTENANCE	GOBP_NEGATIVE_REGULATION_OF_TELOMERE_MAINTENANCE	35	0.46615	2.05476	0.000623779	0.006654	0.00511356	19402	tags=100%, list=53%, signal=47%	HNRNPC/RAD50/PIF1/PINX1/NBN/XRN1/HNRNPA1/POT1/GNL3L/EXOSC10/TNKS2/TENT4B/DCP2/ERCC4/NAT10/STN1/TERF1/HNRNPU/ATM/SLX1A/ERCC1/TEN1/RTEL1/TINF2/XRCC1/SMG6/ACD/TERF2IP/CTC1/SLX1B/SRC/PARP1/SLX4/TNKS/TERF2
GOBP_EXCITATORY_SYNAPSE_ASSEMBLY	GOBP_EXCITATORY_SYNAPSE_ASSEMBLY	26	-0.669307	-1.72092	0.000623784	0.006654	0.00511356	4714	tags=46%, list=13%, signal=40%	GRID2/NLGN2/LRRTM1/LRRC4/NRXN2/LRRC4B/WNT7A/CBLN1/PTPRS/SHANK2/SHANK1/NLGN1
GOBP_MAINTENANCE_OF_PROTEIN_LOCATION_IN_NUCLEUS	GOBP_MAINTENANCE_OF_PROTEIN_LOCATION_IN_NUCLEUS	23	0.550504	1.98678	0.000623965	0.006654	0.00511356	6724	tags=43%, list=19%, signal=35%	NR5A1/TXN/BBS4/MORC3/SP100/PARK7/TOPORS/CDK5/BARD1/SKP1
GOBP_POSITIVE_REGULATION_OF_PHOSPHATASE_ACTIVITY	GOBP_POSITIVE_REGULATION_OF_PHOSPHATASE_ACTIVITY	33	0.4802	1.962	0.000624739	0.006654	0.00511356	4982	tags=36%, list=14%, signal=31%	CHP2/PPP1R14D/CD300A/CD33/SLC39A10/HSP90AB1/IFNG/GPLD1/CALM2/PPARGC1B/JAK2/ITGA2
GOBP_REGULATION_OF_MRNA_3_END_PROCESSING	GOBP_REGULATION_OF_MRNA_3_END_PROCESSING	28	0.495193	1.91618	0.000642804	0.0068317	0.00525011	9170	tags=68%, list=25%, signal=51%	CCNB1/NCBP2/CPEB1/DHX36/LEO1/CDC73/NUDT21/CCNT1/CTR9/ZC3H14/NCBP1/CPSF6/BARD1/AHCYL1/PAPOLA/RNF40/CPSF7/VIRMA/SNRPA
GOBP_NUCLEOSIDE_MONOPHOSPHATE_BIOSYNTHETIC_PROCESS	GOBP_NUCLEOSIDE_MONOPHOSPHATE_BIOSYNTHETIC_PROCESS	42	0.424241	1.92351	0.000650441	0.00689803	0.00530109	4613	tags=48%, list=13%, signal=42%	UCK2/PPAT/ADK/DUT/GART/UMPS/TYMS/PAICS/ADSS2/PFAS/DCTD/NUDT2/HPRT1/ADA/GMPS/CAD/RFK/ATIC/IMPDH2/ADSL
GOBP_RDNA_HETEROCHROMATIN_ASSEMBLY	GOBP_RDNA_HETEROCHROMATIN_ASSEMBLY	37	0.464854	2.03169	0.000655692	0.00693882	0.00533244	8251	tags=65%, list=23%, signal=50%	H3C12/H4C9/H3C10/H4C8/H4C3/H4-16/H3C8/SMARCA5/H3C7/H4C4/H3C4/H3C14/H3-3A/H4C14/H4C5/H4C6/BAZ2A/H4C2/RRP8/SIRT1/SUV39H1/H4C13/MBD2/H3C13
GOBP_REGULATION_OF_SYNAPSE_ASSEMBLY	GOBP_REGULATION_OF_SYNAPSE_ASSEMBLY	94	-0.513358	-1.53018	0.000661376	0.00698402	0.00536717	6135	tags=36%, list=17%, signal=30%	GRID2/ASIC2/EPHB2/NTRK2/TPBG/NTNG2/NLGN2/GHRL/LRRTM1/GPC4/ROBO2/SRPX2/EPHB3/LRTM2/GPC6/MUSK/FLRT2/LRRN3/SLITRK3/WNT3A/OXT/LRRC4B/CLSTN2/LRFN5/WNT7A/CBLN2/CBLN1/LHFPL4/PTPRS/LRRTM3/CUX2/SLITRK5/NLGN1/SYNDIG1
GOBP_CELL_DIFFERENTIATION_IN_SPINAL_CORD	GOBP_CELL_DIFFERENTIATION_IN_SPINAL_CORD	49	-0.588873	-1.66295	0.000677233	0.00713622	0.00548414	4595	tags=41%, list=13%, signal=36%	LBX1/HOXC10/DMRT3/DRAXIN/DLL4/MDGA2/SOX1/GLI2/GLI3/WNT3A/OLIG2/PHOX2A/DBX1/ISL1/LHX5/LHX3/OLIG3/NKX2-2/GSX2/FOXN4
GOBP_DETECTION_OF_ABIOTIC_STIMULUS	GOBP_DETECTION_OF_ABIOTIC_STIMULUS	143	-0.47297	-1.44182	0.000679876	0.00714882	0.00549382	7377	tags=34%, list=20%, signal=27%	RHO/CALCA/ABCA4/PKD1L3/NGFR/OPN5/NPFFR2/ASIC2/STRC/GRK7/JUP/DRGX/TRPM8/TRPM3/CRB1/RGS9BP/SEMA5B/PKD1L1/CDH2/PKD1L2/PPEF1/CHRNA9/PDE6A/RCVRN/GNGT1/NOX3/GUCA1C/SAG/PRPH2/CNGB1/ADORA1/AIPL1/ANO1/TCAP/PDC/KCNK4/RPE65/GRM6/NTSR1/OPN4/TMC1/PHF24/SERPINE2/CSRP3/SCN1A/COL11A1/RGR/GJA10/GNAT1
GOBP_NEUROTRANSMITTER_SECRETION	GOBP_NEUROTRANSMITTER_SECRETION	154	-0.466231	-1.42387	0.000689126	0.0072307	0.00555674	8338	tags=33%, list=23%, signal=26%	BRSK1/SEPTIN5/CSPG5/PTPRN2/SNCA/SNAP25/DOC2B/SYT5/GPER1/SYT2/CHAT/SYT12/APBA1/GRIK5/SYT4/SYN1/PRKN/PCLO/SYT1/SNCAIP/CADPS2/CNR1/HTR1B/SYT7/NCS1/CHRNA3/SLC22A2/CPLX1/SV2A/SLC18A3/PPFIA2/UNC13C/SYT9/SYT6/HRH3/CAMK2A/NRXN2/RIMS4/PPFIA4/GAD2/HCRT/SLC32A1/UNC13A/WNT7A/CHRNB4/CADPS/ADRA2A/SYN3/CPLX2/NLGN1/PRKCG
GOBP_REGULATION_OF_SPINDLE_ASSEMBLY	GOBP_REGULATION_OF_SPINDLE_ASSEMBLY	25	0.558824	2.09007	0.000697517	0.00730324	0.00561249	8853	tags=56%, list=24%, signal=42%	RCC1/CHMP4C/MAPK15/CHMP5/CEP97/SPAG5/DRG1/PLK1/CHMP2B/VPS4B/CHMP1B/TPR/SENP6/HNRNPU
GOBP_REGULATION_OF_RESPONSE_TO_ENDOPLASMIC_RETICULUM_STRESS	GOBP_REGULATION_OF_RESPONSE_TO_ENDOPLASMIC_RETICULUM_STRESS	80	0.34427	1.67478	0.000705593	0.00737095	0.00566453	6912	tags=40%, list=19%, signal=32%	AGR2/LRRK2/PMAIP1/RNF183/PTPN1/PTPN2/ERP29/USP13/AQP11/SELENOS/USP14/BAK1/BCL2L11/TMED2/TMEM33/CAV1/OPA1/PARK7/HSPA5/BAX/ABCA7/BFAR/COPS5/PIGBOS1/UFL1/TXNDC12/PPP1R15B/MANF/RNFT1/DNAJB9/HERPUD1/NCK1
GOBP_HEMATOPOIETIC_STEM_CELL_DIFFERENTIATION	GOBP_HEMATOPOIETIC_STEM_CELL_DIFFERENTIATION	88	0.327948	1.65441	0.000709055	0.00737095	0.00566453	6254	tags=49%, list=17%, signal=41%	FOXC1/BATF/PSMA6/TCF12/PUS7/TP73/PSMC1/PSMA4/PSMB5/PSMA5/HSPA9/PSMA3/PSMD14/METTL3/PSMC6/PSMD5/PSMD8/PSMA1/PSMB8/OCIAD1/PSMD10/PSMB10/PSMB7/PSME3/PSMD12/PSME1/PSMC2/PSMD7/PSMA7/EIF2AK2/XRCC5/PRKDC/UFL1/MYB/PSMD6/PSMD13/ABL1/PSMD2/PSME2/MLLT3/ERCC2/YTHDF2/PSMD3
GOBP_PTERIDINE_CONTAINING_COMPOUND_BIOSYNTHETIC_PROCESS	GOBP_PTERIDINE_CONTAINING_COMPOUND_BIOSYNTHETIC_PROCESS	15	0.683164	2.26111	0.000709401	0.00737095	0.00566453	7129	tags=87%, list=20%, signal=70%	MTHFS/GART/PCBD1/GCH1/MTHFD1/DHFR2/QDPR/MTHFD1L/ATIC/PCBD2/DHFR/PTS/SPR
GOBP_POSTSYNAPSE_ASSEMBLY	GOBP_POSTSYNAPSE_ASSEMBLY	30	-0.652552	-1.7167	0.00070995	0.00737095	0.00566453	6135	tags=50%, list=17%, signal=42%	GRID2/EPHB2/NLGN4X/NTNG2/NLGN2/CDH2/LRRTM1/NRXN2/LRRC4B/WNT7A/CBLN1/PTPRS/SHANK2/SHANK1/NLGN1
GOBP_PYRIMIDINE_NUCLEOSIDE_TRIPHOSPHATE_METABOLIC_PROCESS	GOBP_PYRIMIDINE_NUCLEOSIDE_TRIPHOSPHATE_METABOLIC_PROCESS	24	0.563925	2.04854	0.000714223	0.00739977	0.00568667	7321	tags=62%, list=20%, signal=50%	UCK2/NME1/DUT/TYMS/DCTPP1/CTPS1/NME2/DTYMK/CAD/NME5/AK3/ENTPD7/NME4/NME6/TBPL1
GOBP_POSITIVE_REGULATION_OF_INTRINSIC_APOPTOTIC_SIGNALING_PATHWAY	GOBP_POSITIVE_REGULATION_OF_INTRINSIC_APOPTOTIC_SIGNALING_PATHWAY	59	0.370557	1.84572	0.000729226	0.00753161	0.00578799	4888	tags=34%, list=13%, signal=29%	S100A9/PMAIP1/RNF183/BMF/BID/S100A8/BCL2/PTPN2/IL19/RPS3/BCL2L11/FBH1/FBXW7/CAV1/RPS7/GSDME/UBB/PARK7/SIAH1/BAX
GOBP_PLASMINOGEN_ACTIVATION	GOBP_PLASMINOGEN_ACTIVATION	23	0.546912	1.97382	0.000729996	0.00753161	0.00578799	2657	tags=30%, list=7%, signal=28%	FGG/FGA/FGB/APOH/CPB2/F12/HPN
GOBP_RNA_DECAPPING	GOBP_RNA_DECAPPING	16	0.633036	2.08849	0.000753333	0.00775619	0.00596058	8802	tags=75%, list=24%, signal=57%	LSM1/NUDT12/EDC3/CNOT7/PNRC2/DCP2/NOCT/EDC4/DCP1A/PATL1/DXO/DCPS
GOBP_MEMORY	GOBP_MEMORY	107	-0.499155	-1.50137	0.000761302	0.00782194	0.00601111	4850	tags=25%, list=13%, signal=22%	CNR1/MAPT/FGF13/SHISA7/PTN/BRINP1/SERPINF1/MUSK/NETO1/MAP1A/SLC8A3/TH/KCNK4/ADCY8/OXT/SLC6A1/DBH/CALB1/FOXO6/SLC24A2/PAK5/NPAS4/CUX2/SHANK1/SORCS3/GIP/KLK8
GOBP_SPINAL_CORD_PATTERNING	GOBP_SPINAL_CORD_PATTERNING	19	-0.727357	-1.77526	0.00077037	0.00789869	0.00607009	5778	tags=58%, list=16%, signal=49%	RELN/DMRT3/DLL4/SOX1/GLI2/GLI3/RFX4/DBX1/LHX3/NKX2-2/FOXN4
GOBP_VESICLE_BUDDING_FROM_MEMBRANE	GOBP_VESICLE_BUDDING_FROM_MEMBRANE	109	0.316933	1.62424	0.000772055	0.00789958	0.00607077	7947	tags=45%, list=22%, signal=35%	FOLR1/AREG/FNBP1L/CHMP4C/SEC16B/MAPK15/AP3B1/CTSC/CHMP5/INSIG1/USO1/SEC24A/LMAN1/CRYZL2P-SEC16B/SERPINA1/SAR1B/SEC23B/TMED2/F5/ANKRD28/SEC24C/SEC22B/VAPA/CNIH1/SNX3/SLC2A4/GOLPH3/TFG/MX2/GOSR2/RAB1A/SEC13/CNIH3/SEC23IP/BET1/ANXA2/SEC24B/NSF/PREB/KLHL12/TRAPPC2L/PRKCI/MCFD2/TRAPPC3/TRAPPC4/PDCD6/SCFD1/RAB7A/PPP6C
GOBP_SKELETAL_SYSTEM_DEVELOPMENT	GOBP_SKELETAL_SYSTEM_DEVELOPMENT	483	-0.401026	-1.27546	0.000781624	0.00796838	0.00612365	9443	tags=33%, list=26%, signal=25%	HOXA2/HOXD9/DHRS3/OTOR/PBX1/SPNS2/UNCX/CER1/TGFBI/PDGFRA/LRRC17/EVC/RARG/CYTL1/ALX3/CYP26B1/HOXD1/EPHA2/EXTL1/INHA/PAPPA2/SNAI2/TGFB3/BMP3/STC1/MAF/HOXB2/ALX1/SHOX2/HOXA7/ENG/IGF1/FRZB/DCHS1/HOXA3/GREM1/MGP/FGF4/BMP4/MBOAT2/WNT7B/SIGLEC15/HAPLN2/MSX1/RUNX2/TBX3/SERPINH1/BMP6/MMP14/PDGFC/GPR68/TIMP1/SMAD7/TSKU/CLEC3A/CHRDL2/LOXL2/RARB/HOXC10/JAG2/LTBP3/NKX3-2/CCN3/FGFR1/BMP1/GJA1/CHADL/HOXC9/PTH/B…
GOBP_IRE1_MEDIATED_UNFOLDED_PROTEIN_RESPONSE	GOBP_IRE1_MEDIATED_UNFOLDED_PROTEIN_RESPONSE	66	0.369525	1.78501	0.000784287	0.00796838	0.00612365	6896	tags=35%, list=19%, signal=28%	AGR2/PTPN1/SRPRB/BAK1/BCL2L11/TMEM33/PDIA6/HSPA5/BAX/BFAR/COPS5/UFL1/GOSR2/CXXC1/GFPT1/SERP1/GET3/DNAJB11/DDX11/DNAJB9/ERN2/SSR1/PREB
GOBP_REGULATION_OF_VIRAL_TRANSCRIPTION	GOBP_REGULATION_OF_VIRAL_TRANSCRIPTION	42	0.421203	1.90973	0.000784724	0.00796838	0.00612365	7667	tags=48%, list=21%, signal=38%	TRIM31/POLR2H/TRIM21/GTF2F2/POLR2C/CCNT1/LARP7/DHX9/POLR2D/POLR2B/TRIM32/TARBP2/POLR2K/TRIM27/POLR2G/SUPT4H1/HEXIM1/UBP1/MDFIC/TRIM13
GOBP_REGULATION_OF_DNA_TEMPLATED_TRANSCRIPTION_ELONGATION	GOBP_REGULATION_OF_DNA_TEMPLATED_TRANSCRIPTION_ELONGATION	51	0.383922	1.80068	0.000786842	0.00796838	0.00612365	9239	tags=51%, list=25%, signal=38%	SHH/WDR43/EAF1/LEO1/THOC1/CDC73/TSFM/TCERG1/EZH2/CCNT1/ZNF326/CDK12/CCNT2/LARP7/SUPT16H/THOC5/EAPP/SUPT4H1/HEXIM1/ELL/RNF168/ALYREF/RNF8/HNRNPU/CCNK/DDX39B
GOBP_RESPONSE_TO_FUNGUS	GOBP_RESPONSE_TO_FUNGUS	51	0.384061	1.80133	0.000786842	0.00796838	0.00612365	1361	tags=20%, list=4%, signal=19%	DCD/HTN3/DEFA6/DEFA5/HTN1/DEFA3/PTX3/S100A9/S100A12/S100A8
GOBP_CELLULAR_RESPONSE_TO_TOXIC_SUBSTANCE	GOBP_CELLULAR_RESPONSE_TO_TOXIC_SUBSTANCE	116	0.301937	1.67694	0.000792283	0.00800708	0.00615339	2005	tags=18%, list=6%, signal=17%	FABP1/HBM/APOA4/HBE1/MGST1/GSTM1/ADH4/S100A9/HBB/CD36/GPX3/PIM1/ALB/GPX7/TXN/NQO1/IYD/HBA1/ESD/PRDX3/ADH5
GOBP_REGULATION_OF_VASOCONSTRICTION	GOBP_REGULATION_OF_VASOCONSTRICTION	60	0.355531	1.67658	0.000797979	0.00804819	0.00618498	1143	tags=17%, list=3%, signal=16%	FGG/FGA/FGB/AVPR1B/TRPM4/LEP/OXTR/SMTNL1/ADM/KCNMB2
GOBP_PITUITARY_GLAND_DEVELOPMENT	GOBP_PITUITARY_GLAND_DEVELOPMENT	41	-0.623287	-1.72709	0.000825322	0.00830701	0.00638388	771	tags=37%, list=2%, signal=36%	POU1F1/BMP4/MSX1/ADCYAP1/GLI2/SIX3/SOX2/GHRHR/NOG/ISL1/LHX3/SOX3/PITX2/PROP1/NR0B1
GOBP_REGULATION_OF_INTESTINAL_ABSORPTION	GOBP_REGULATION_OF_INTESTINAL_ABSORPTION	11	0.748687	2.21685	0.000840327	0.00840956	0.00646269	389	tags=36%, list=1%, signal=36%	ABCG5/ABCG8/APOA4/LEP
GOBP_POSITIVE_REGULATION_OF_TELOMERASE_ACTIVITY	GOBP_POSITIVE_REGULATION_OF_TELOMERASE_ACTIVITY	33	0.47125	1.92543	0.000842034	0.00840956	0.00646269	5059	tags=45%, list=14%, signal=39%	PARM1/MYC/CCT2/MAPK15/TCP1/PTGES3/NAF1/DKC1/HSP90AA1/HSP90AB1/CCT4/NEK7/NEK2/POT1/XRCC5
GOBP_PYRIMIDINE_CONTAINING_COMPOUND_METABOLIC_PROCESS	GOBP_PYRIMIDINE_CONTAINING_COMPOUND_METABOLIC_PROCESS	83	0.31938	1.55941	0.000842703	0.00840956	0.00646269	4739	tags=35%, list=13%, signal=30%	AICDA/SLC19A2/NT5C1A/UCK2/SLC25A19/NME1/DUT/TET2/UMPS/TDG/TYMS/DCTPP1/CTPS1/ERH/NME2/DCTD/APOBEC3B/DTYMK/THTPA/ALDH6A1/DHFR2/CAD/APOBEC1/UNG/APOBEC3H/APOBEC3A/NME5/DPYS/AK3
GOBP_CAMERA_TYPE_EYE_DEVELOPMENT	GOBP_CAMERA_TYPE_EYE_DEVELOPMENT	310	-0.423807	-1.33605	0.000846374	0.00840956	0.00646269	8423	tags=31%, list=23%, signal=24%	NES/EPHA2/GJA8/TULP1/DCX/MAF/ANGPTL7/CRYBB2/CRYGC/SLC1A1/PDGFRB/GJE1/RHO/PPP1R13L/COL4A1/TBX2/LAMA1/BMP4/HPCA/GATA3/WNT7B/OPN5/PTPRM/MYOM2/NHS/EPHB2/TSKU/COL8A2/NEUROD4/NTRK2/BFSP2/CDON/SDK2/SPRED2/CRB2/CRB1/FOXC2/DLL4/BCL11B/ACHE/PTN/CRYBB3/PDE6A/SOX1/SERPINF1/LAMB2/FBN1/OBSL1/CACNA1C/VAX2/SOX9/DIO3/HES5/PRPH2/LIM2/SIX3/GLI3/RP1L1/GRHL3/CRYAB/TENM3/NEUROD1/SHROOM2/MAB21L1/CRYGA/SDK1/TH/RPE65/GRM…
GOBP_EYE_MORPHOGENESIS	GOBP_EYE_MORPHOGENESIS	143	-0.470537	-1.43441	0.000846374	0.00840956	0.00646269	6787	tags=31%, list=19%, signal=26%	TBX2/FSCN2/BMP4/PTPRM/EPHB2/TSKU/COL8A2/RARB/NTRK2/CDON/SDK2/CRB2/CRB1/PTN/SOX1/FBN1/OBSL1/VAX2/GNGT1/SOX9/DIO3/SIX3/GLI3/TENM3/SHROOM2/SDK1/COL5A2/TH/RPE65/COL5A1/THY1/BMP7/CALB1/WNT2/STRA6/MFAP2/COL8A1/PTF1A/DSCAM/SOX8/PITX3/VSX1/PITX2/GNAT1/FOXN4
GOBP_RIBONUCLEOSIDE_MONOPHOSPHATE_METABOLIC_PROCESS	GOBP_RIBONUCLEOSIDE_MONOPHOSPHATE_METABOLIC_PROCESS	56	0.37382	1.94121	0.00084656	0.00840956	0.00646269	7004	tags=52%, list=19%, signal=42%	UCK2/PPAT/ADK/GART/UMPS/PAICS/CARD11/ADSS2/PFAS/AK2/NUDT2/HPRT1/ADA/GMPS/NT5C2/CAD/RFK/ATIC/IMPDH2/ADSL/DPYS/AK3/PRPS1/DLG1/MAGI3/DHODH/AK4/PRPS2/XDH
GOBP_CELL_PROLIFERATION_IN_FOREBRAIN	GOBP_CELL_PROLIFERATION_IN_FOREBRAIN	25	-0.676088	-1.72712	0.000847422	0.00840956	0.00646269	2900	tags=32%, list=8%, signal=29%	SIX3/GLI3/FGFR2/WNT3A/ARX/EMX2/WNT7A/LHX5
GOBP_NEUTRAL_LIPID_METABOLIC_PROCESS	GOBP_NEUTRAL_LIPID_METABOLIC_PROCESS	134	0.286248	1.71142	0.000871253	0.00861649	0.00662172	4248	tags=31%, list=12%, signal=28%	FABP1/FABP2/APOB/FABP7/APOA4/NKX2-3/LIPH/FABP6/DGKG/AADAC/FABP5/FABP4/APOH/AGPAT5/ACSL4/LPIN2/GPAT3/GK/ACSL1/MOGAT1/SLC27A5/INSIG1/PCK2/DGKE/PLA2G4A/LPGAT1/CAV3/GPAT2/GK5/APOC3/CPT1A/AVIL/ABHD5/PLAAT3/CNEP1R1/MGLL/FBXW7/MIR548P/CAV1/GPLD1/ANG/DGKH
GOBP_THIOESTER_METABOLIC_PROCESS	GOBP_THIOESTER_METABOLIC_PROCESS	104	0.297952	1.53419	0.000871762	0.00861649	0.00662172	5904	tags=35%, list=16%, signal=29%	HMGCS2/HACD1/ELOVL7/ACSM3/PDK4/SUCLA2/ACSBG1/ACSL4/HSD17B4/ACSL1/DLAT/ACAT1/SUCLG2/PDHA2/GCDH/OXSM/PDP2/ACSM6/ACOT1/MCEE/THEM4/ELOVL6/ACOT13/ACOT9/PPT1/CBR4/ACSL5/FAR1/ACOT2/FASN/ACOT4/PPCS/ACSL3/ACLY/GPAM/PDHX
GOBP_NEGATIVE_REGULATION_OF_ANOIKIS	GOBP_NEGATIVE_REGULATION_OF_ANOIKIS	17	0.607311	2.06149	0.000878889	0.0086696	0.00666253	2164	tags=35%, list=6%, signal=33%	CEACAM5/CEACAM6/TLE1/PDK4/BCL2/PTRH2
GOBP_HEPATICOBILIARY_SYSTEM_DEVELOPMENT	GOBP_HEPATICOBILIARY_SYSTEM_DEVELOPMENT	139	0.278183	1.64861	0.000884777	0.00868851	0.00667707	4648	tags=29%, list=13%, signal=25%	HNF1B/IL10/REG1A/HNF4A/CFLAR/ONECUT1/PRMT5/TGFBR3/MESP1/PNPT1/UGT1A1/DUT/HMOX1/TYMS/WNT4/NKX2-8/CPB2/PCK2/HPN/GNPNAT1/AURKA/ZMPSTE24/PTCD2/IL6/MAN2A1/ADA/CPT1A/RAP1A/PCNA/CAD/FBXW7/ASNS/QDPR/ASS1/CITED2/E2F7/ARG1/EZH2/IGF2R/SULF2
GOBP_SECRETION_BY_TISSUE	GOBP_SECRETION_BY_TISSUE	33	0.470031	1.92045	0.000885493	0.00868851	0.00667707	556	tags=15%, list=2%, signal=15%	STATH/AGR2/AQP5/SLC4A5/TAC1
GOBP_LIVER_REGENERATION	GOBP_LIVER_REGENERATION	31	0.498198	1.99658	0.000886081	0.00868851	0.00667707	4648	tags=45%, list=13%, signal=39%	IL10/REG1A/PRMT5/PNPT1/HMOX1/TYMS/CPB2/AURKA/IL6/CPT1A/RAP1A/PCNA/EZH2/SULF2
GOBP_INTRA_S_DNA_DAMAGE_CHECKPOINT	GOBP_INTRA_S_DNA_DAMAGE_CHECKPOINT	17	0.605246	2.05448	0.000897892	0.00878689	0.00675267	14345	tags=100%, list=40%, signal=61%	TIPIN/EME1/MSH2/ATF2/CHEK2/MRE11/FANCD2/MUS81/HUS1/RAD9B/RAD9A/RAD17/XPC/MDC1/NEK11/HUS1B/EME2
GOBP_QUINONE_METABOLIC_PROCESS	GOBP_QUINONE_METABOLIC_PROCESS	34	0.479607	2.01188	0.000907447	0.00886285	0.00681104	6644	tags=53%, list=18%, signal=43%	CYP4F3/ADH4/PDSS1/AKR1C3/COQ3/PPTC7/AKR1B10/COQ5/NDUFA9/FDXR/CBR3/AKR1B1/CBR4/COQ2/COQ6/COQ9/CRYZL1/AKR1A1
GOBP_PROTEIN_LOCALIZATION_TO_SYNAPSE	GOBP_PROTEIN_LOCALIZATION_TO_SYNAPSE	79	-0.527014	-1.55362	0.000920373	0.0089603	0.00688593	8644	tags=38%, list=24%, signal=29%	CLSTN3/ANKS1B/KIF5C/HSPB1/SNAP25/PRKCZ/CEP112/ASIC2/CACNG4/PCLO/NLGN2/MAPT/GRIP1/CPLX1/GPC4/GRIP2/CACNG8/GPC6/NETO1/MAP1A/NRXN2/SHISA6/WNT7A/LGI1/SHANK1/CACNG2/NLGN1/CACNG5/NPHS1/CACNG7
GOBP_REGULATION_OF_ANOIKIS	GOBP_REGULATION_OF_ANOIKIS	24	0.553631	2.01115	0.00092105	0.0089603	0.00688593	2164	tags=25%, list=6%, signal=24%	CEACAM5/CEACAM6/TLE1/PDK4/BCL2/PTRH2
GOBP_VENTRAL_SPINAL_CORD_DEVELOPMENT	GOBP_VENTRAL_SPINAL_CORD_DEVELOPMENT	43	-0.593164	-1.65611	0.00092944	0.00902416	0.006935	6062	tags=40%, list=17%, signal=33%	LBX1/HOXC10/DMRT3/DLL4/MDGA2/DAB1/SOX1/GLI2/GLI3/OLIG2/PHOX2A/DBX1/ISL1/LHX3/OLIG3/NKX2-2/FOXN4
GOBP_AMINE_TRANSPORT	GOBP_AMINE_TRANSPORT	94	-0.507869	-1.51381	0.000938873	0.00909786	0.00699165	7913	tags=40%, list=22%, signal=32%	SNCA/SYT5/SYT2/SYT12/DRD1/SYT15/P2RY12/DRD3/SYT4/PRKN/SYT1/CNR1/CHRNA4/HTR1B/SYT7/CHRNA3/SLC22A2/SV2A/DRD4/SYT9/SYT6/HRH3/SYT10/ADORA1/RGS4/TRH/TH/OXT/CRH/NTSR1/CARTPT/SLC18A1/SLC38A3/ADRA2A/SYT3/GRM7/AVP/RHCG
GOBP_SODIUM_ION_IMPORT_ACROSS_PLASMA_MEMBRANE	GOBP_SODIUM_ION_IMPORT_ACROSS_PLASMA_MEMBRANE	19	0.570257	2.00704	0.000948834	0.0091764	0.007052	2297	tags=37%, list=6%, signal=35%	SLC5A1/SLC9C2/TRPM4/SLC9A2/SLC9A4/SLC9A5/SLC9A7
GOBP_RETROGRADE_AXONAL_TRANSPORT	GOBP_RETROGRADE_AXONAL_TRANSPORT	21	-0.683425	-1.70252	0.000951631	0.00918547	0.00705898	3219	tags=29%, list=9%, signal=26%	HAP1/CALY/MAP1A/TMEM108/MGARP/NEFL
GOBP_REGULATION_OF_NERVOUS_SYSTEM_PROCESS	GOBP_REGULATION_OF_NERVOUS_SYSTEM_PROCESS	134	-0.481352	-1.46336	0.000957464	0.00920283	0.00707231	5895	tags=31%, list=16%, signal=26%	ITGAX/RELN/TAFA4/CACNG4/CCN3/NLGN4X/NLGN2/NPTXR/OPRD1/OPRPN/BEGAIN/GHRL/SCN11A/NETO1/NPTX1/ADORA1/RGS4/TMEM108/HCRT/GRIN1/SLC8A3/SHISA6/OXT/MAG/NTSR1/CARTPT/MTNR1B/S1PR2/WNT7A/OPRM1/CELF4/CBLN1/SHANK2/CUX2/P2RX3/SHANK1/AVP/SHISA9/NLGN1/CACNG5/HTR2C/KLK8
GOBP_PRODUCTION_OF_SIRNA_INVOLVED_IN_RNA_INTERFERENCE	GOBP_PRODUCTION_OF_SIRNA_INVOLVED_IN_RNA_INTERFERENCE	11	0.74546	2.2073	0.00095758	0.00920283	0.00707231	8908	tags=91%, list=25%, signal=69%	RMRP/MRPL44/HENMT1/DICER1/TARBP2/TSN/TERT/TSNAX/AGO2/DROSHA
GOBP_NUCLEOTIDE_EXCISION_REPAIR_DNA_DAMAGE_RECOGNITION	GOBP_NUCLEOTIDE_EXCISION_REPAIR_DNA_DAMAGE_RECOGNITION	23	0.536744	1.93712	0.000959016	0.00920283	0.00707231	13852	tags=96%, list=38%, signal=59%	COPS2/RPS27A/COPS3/UBB/CUL4A/COPS5/COPS4/RBX1/RAD23B/DDB1/COPS8/CUL4B/UBC/CETN2/COPS7B/XPA/COPS7A/UBA52/XPC/COPS6/DDB2/GPS1
GOBP_HISTONE_H2B_UBIQUITINATION	GOBP_HISTONE_H2B_UBIQUITINATION	12	0.698556	2.12392	0.000994433	0.0095242	0.00731929	10038	tags=92%, list=28%, signal=66%	LEO1/CDC73/DTX3L/UBE2E1/CTR9/WDR70/RNF40/RNF8/PAF1/WAC/RNF20
GOBP_NEGATIVE_REGULATION_OF_INTERLEUKIN_12_PRODUCTION	GOBP_NEGATIVE_REGULATION_OF_INTERLEUKIN_12_PRODUCTION	17	0.600844	2.03954	0.00100259	0.00958379	0.00736508	4450	tags=59%, list=12%, signal=52%	IL10/LILRA5/MEFV/TLR8/CCR7/C1QBP/LILRB1/IRAK3/NFKB1/CMKLR1
GOBP_ESTABLISHMENT_OF_PROTEIN_LOCALIZATION_TO_CHROMOSOME	GOBP_ESTABLISHMENT_OF_PROTEIN_LOCALIZATION_TO_CHROMOSOME	27	0.508974	1.93886	0.00100867	0.0096233	0.00739544	6701	tags=59%, list=18%, signal=48%	CCT2/TCP1/CCT5/DKC1/BRCA2/CCT4/RUVBL2/CCT3/CCT7/CCT8/CCT6A/ATR/POT1/SPIDR/PIH1D1/WRAP53
GOBP_CONNECTIVE_TISSUE_DEVELOPMENT	GOBP_CONNECTIVE_TISSUE_DEVELOPMENT	238	-0.432772	-1.35023	0.00101324	0.0096482	0.00741458	9375	tags=38%, list=26%, signal=28%	OTOR/UNCX/CER1/TGFBI/EVC/CSF1/RARG/CYTL1/CRIP1/SNAI2/BMP3/STC1/MAF/SHOX2/PDGFRB/EBF2/FRZB/HOXA3/GREM1/MGP/FGF4/BMP4/MBOAT2/WNT7B/MSX1/RUNX2/SERPINH1/BMP6/GPR4/TIMP1/SMAD7/TSKU/CHRDL2/LOXL2/RARB/LTBP3/NKX3-2/CCN3/KLF7/BMP1/CHADL/PTH/LOX/ACTA2/BMP10/GDF2/PDGFD/FGFR3/FOXC2/GHRL/PKDCC/SCX/PRRX1/FGF6/GLI2/SOX9/CASR/SELENOM/HES5/ROR2/ADAMTS12/GDF6/HAND2/GLI3/RFLNA/FGF18/CNMD/LUM/MATN3/ECM1/IL17F/CCN2/C…
GOBP_NEUROTRANSMITTER_RECEPTOR_LOCALIZATION_TO_POSTSYNAPTIC_SPECIALIZATION_MEMBRANE	GOBP_NEUROTRANSMITTER_RECEPTOR_LOCALIZATION_TO_POSTSYNAPTIC_SPECIALIZATION_MEMBRANE	21	-0.680591	-1.69546	0.00102212	0.00971367	0.00746489	3983	tags=43%, list=11%, signal=38%	CACNG4/GPC4/CACNG8/GPC6/SHISA6/LGI1/CACNG2/CACNG5/CACNG7
GOBP_HOMOLOGOUS_CHROMOSOME_PAIRING_AT_MEIOSIS	GOBP_HOMOLOGOUS_CHROMOSOME_PAIRING_AT_MEIOSIS	47	-0.595402	-1.67588	0.00102404	0.00971367	0.00746489	7408	tags=38%, list=20%, signal=31%	SYCE3/TEX11/RAD21L1/RNF212/SPATA22/P3H4/SYCE1L/MEIOB/TERB1/SPO11/RNF212B/C14orf39/STAG3/TERB2/PRDM9/TEX15/MAEL/SYCP1
GOBP_BONE_MORPHOGENESIS	GOBP_BONE_MORPHOGENESIS	89	-0.514687	-1.52941	0.00103183	0.00976876	0.00750723	6432	tags=34%, list=18%, signal=28%	FGF4/BMP4/MSX1/SERPINH1/BMP6/MMP14/TSKU/RARB/LTBP3/FGFR3/SCX/DLX5/SOX9/DCANP1/MMP16/GLI3/FGF18/COL13A1/SP5/FGFR2/COL2A1/TMEM119/COL1A1/SFRP2/RIPPLY2/SFRP4/NPPC/COMP/PAX1/MMP13
GOBP_MONOCARBOXYLIC_ACID_CATABOLIC_PROCESS	GOBP_MONOCARBOXYLIC_ACID_CATABOLIC_PROCESS	131	0.283278	1.77625	0.00105912	0.00998536	0.00767368	4085	tags=25%, list=11%, signal=22%	FABP1/EHHADH/CYP4F3/LEP/ADTRP/GLYATL2/PECR/SORD/DECR2/XYLB/ETFA/ABCD3/PCCA/LPIN2/PEX2/ACAA2/HSD17B4/PCCB/ACAT1/PCK2/AUH/ACAT2/ACADM/ECI2/ABHD3/GCDH/CPT1A/HADH/ECHS1/ETFDH/MCEE/ACAD11/CRYL1
GOBP_COLLAGEN_METABOLIC_PROCESS	GOBP_COLLAGEN_METABOLIC_PROCESS	104	-0.506883	-1.52196	0.00106077	0.00998536	0.00767368	6408	tags=35%, list=18%, signal=29%	BMP4/MMP15/LARP6/SERPINH1/MMP8/MMP14/MRC2/CYP7A1/ADAMTS3/MMP9/ADAMTS14/P3H4/COL15A1/SCX/EMILIN1/P3H3/MMP16/CREB3L1/MFAP4/COL13A1/MMP3/RCN3/MMP23B/FAP/CCN2/COL5A1/MMP2/SERPINB7/COL1A2/MMP11/COL1A1/PRTN3/NPPC/MMP20/KLK6/MMP13
GOBP_ENDODERM_FORMATION	GOBP_ENDODERM_FORMATION	53	-0.572065	-1.62689	0.00106077	0.00998536	0.00767368	6599	tags=45%, list=18%, signal=37%	ITGAV/MMP15/COL7A1/GATA6/MMP8/MMP14/COL4A2/ITGA5/ITGB5/MMP9/FN1/COL6A1/VTN/COL5A2/COL5A1/MMP2/DKK1/INHBA/COL8A1/SOX2/COL12A1/NOG/COL11A1/NANOG
GOBP_POSITIVE_REGULATION_OF_ENDOPLASMIC_RETICULUM_UNFOLDED_PROTEIN_RESPONSE	GOBP_POSITIVE_REGULATION_OF_ENDOPLASMIC_RETICULUM_UNFOLDED_PROTEIN_RESPONSE	12	0.696678	2.1182	0.00106702	0.0100251	0.00770422	4888	tags=58%, list=13%, signal=50%	AGR2/PTPN1/PTPN2/BAK1/BCL2L11/TMEM33/BAX
GOBP_RRNA_TRANSCRIPTION	GOBP_RRNA_TRANSCRIPTION	33	0.464609	1.8983	0.00109193	0.0101884	0.00782975	8290	tags=70%, list=23%, signal=54%	NPM3/POLR1B/GTF3C3/NOL11/CD3EAP/PWP1/GTF3A/TAF1B/NIFK/POLR1E/ANG/MARS1/NCL/GTF3C4/GTF3C6/TCOF1/PIH1D1/DDX11/IPPK/SPIN1/MACROH2A1/MTOR/GTF3C2
GOBP_CELLULAR_MODIFIED_AMINO_ACID_BIOSYNTHETIC_PROCESS	GOBP_CELLULAR_MODIFIED_AMINO_ACID_BIOSYNTHETIC_PROCESS	48	0.399646	1.81602	0.0010922	0.0101884	0.00782975	4124	tags=38%, list=11%, signal=33%	CHAC2/GATM/GCLC/MTHFS/BBOX1/PLSCR1/GART/CHAC1/TMLHE/GGT6/GCH1/CKB/MTHFD1/ACADM/CHDH/DHFR2/MTHFD1L/ATIC
GOBP_REGULATION_OF_CENTROSOME_CYCLE	GOBP_REGULATION_OF_CENTROSOME_CYCLE	48	0.399673	1.81614	0.0010922	0.0101884	0.00782975	8509	tags=56%, list=23%, signal=43%	CEP295NL/CHMP4C/ATF5/NPM1/PLK4/CEP76/CHORDC1/CHMP5/SPICE1/GEN1/AURKA/STIL/BRCA1/TMEM67/CENPJ/NUP62/MDM1/TRIM37/KAT2A/CEP295/MCPH1/NAT10/SIRT1/CHMP2B/VPS4B/CHMP1B/PDCD6IP
GOBP_MITOCHONDRIAL_OUTER_MEMBRANE_PERMEABILIZATION	GOBP_MITOCHONDRIAL_OUTER_MEMBRANE_PERMEABILIZATION	55	0.379017	1.9314	0.00109265	0.0101884	0.00782975	6259	tags=40%, list=17%, signal=33%	SFN/PMAIP1/BMF/GZMB/BID/ACAA2/BCL2/TP73/YWHAE/BAK1/RHOT1/SLC25A5/YWHAG/TFDP1/BCL2L11/VDAC2/YWHAQ/BAX/TFDP2/MAPK8/BBC3/TMEM14A
GOBP_POSITIVE_REGULATION_OF_CELL_CYCLE_G2_M_PHASE_TRANSITION	GOBP_POSITIVE_REGULATION_OF_CELL_CYCLE_G2_M_PHASE_TRANSITION	30	0.491975	1.94638	0.0011007	0.0102441	0.00787256	6484	tags=50%, list=18%, signal=41%	PHOX2B/NPM1/CCNB1/CDK4/FBXO5/DYRK3/DTL/RAD51C/CDC25A/CDK1/RAB11A/CDC7/DBF4B/CDC25C/ATAD5
GOBP_AMINOGLYCAN_BIOSYNTHETIC_PROCESS	GOBP_AMINOGLYCAN_BIOSYNTHETIC_PROCESS	114	-0.493407	-1.4862	0.00110619	0.0102567	0.00788217	7454	tags=32%, list=21%, signal=26%	PDGFRB/FMOD/B3GALT1/SDC2/B3GNT9/CHST13/OGN/B3GNT3/HSPG2/DSEL/CSPG4/CHST3/NDST4/GPC2/B3GALT2/GPC1/GPC4/DCN/HS3ST3A1/CEMIP/GPC6/CHSY3/VCAN/ACAN/LUM/CHST6/NCAN/CHST1/KERA/SDC1/BGN/PRELP/HAS1/CHST9/OMD/B3GNT6/HS3ST6
GOBP_REGULATION_OF_NEUROGENESIS	GOBP_REGULATION_OF_NEUROGENESIS	344	-0.412519	-1.30289	0.00110619	0.0102567	0.00788217	6395	tags=23%, list=18%, signal=19%	LIF/NGFR/TIAM1/STAR/TTBK1/HEYL/CDH4/SEMA6B/DRD3/METRN/RELN/SEMA3D/EPHB2/MAP6/HEY1/NTRK2/IL34/ADCYAP1/RND2/MAPT/DRAXIN/SEMA6C/DLL4/FGF13/SEMA5B/CLCF1/FN1/PTN/ZNF365/DAB1/BRINP1/SERPINF1/OBSL1/ROBO2/LINGO1/KIAA0319/FEZF2/MME/CCL11/ROBO1/HAP1/HES5/HES2/GJC2/GLI3/TRPC6/EFNB3/ISLR2/SEMA5A/L1CAM/WNT3A/MAP2/MAG/OLIG2/THY1/POU4F2/CRABP2/BMP7/RTN4R/WNT2/GPR37L1/WNT7A/OPRM1/SERPINE2/NKX6-1/HES3/PTPRS/LIN28…
GOBP_AMINO_SUGAR_CATABOLIC_PROCESS	GOBP_AMINO_SUGAR_CATABOLIC_PROCESS	13	0.678131	2.14243	0.0011415	0.0105642	0.00811854	9293	tags=77%, list=26%, signal=57%	CHIA/CHI3L2/GNPDA1/CTBS/GNPDA2/NPL/CHIT1/CHI3L1/AMDHD2/NAGK
GOBP_CELL_FATE_SPECIFICATION	GOBP_CELL_FATE_SPECIFICATION	88	-0.510596	-1.51254	0.00116196	0.0107011	0.0082237	4742	tags=33%, list=13%, signal=29%	CDON/DMRT3/TBX18/SOX1/TBX5/SOX18/GLI2/SOX9/GSC/GLI3/TBX1/WNT3A/TBX10/OLIG2/TLX3/SIX2/DKK1/DBX1/SOX2/ISL1/SFRP2/LHX3/PRDM14/OLIG3/NKX2-2/NANOG/GSX2/TBXT/MYT1L
GOBP_OOGENESIS	GOBP_OOGENESIS	83	-0.512524	-1.51353	0.00116196	0.0107011	0.0082237	4102	tags=20%, list=11%, signal=18%	YBX2/BNC1/PTN/TDRD5/SPO11/C14orf39/NANOS3/RXFP2/DMRT1/SOHLH2/LGR5/TUBB8/PIWIL2/NPPC/FMN2/NANOS2/NOBOX
GOBP_NUCLEOBASE_BIOSYNTHETIC_PROCESS	GOBP_NUCLEOBASE_BIOSYNTHETIC_PROCESS	18	0.589148	2.04519	0.00116278	0.0107011	0.0082237	6554	tags=67%, list=18%, signal=55%	PPAT/GART/UMPS/PAICS/CTPS1/HPRT1/ADA/GMPS/CAD/SHMT2/PRPS1/DHODH
GOBP_POSITIVE_REGULATION_OF_CELL_MORPHOGENESIS_INVOLVED_IN_DIFFERENTIATION	GOBP_POSITIVE_REGULATION_OF_CELL_MORPHOGENESIS_INVOLVED_IN_DIFFERENTIATION	78	0.323466	1.60443	0.00117207	0.0107665	0.00827401	1177	tags=8%, list=3%, signal=7%	FGG/FGA/OLFM4/FGB/ITPKA/C1QBP
GOBP_PEPTIDYL_LYSINE_MONOMETHYLATION	GOBP_PEPTIDYL_LYSINE_MONOMETHYLATION	10	0.720691	2.10738	0.00118354	0.0108361	0.0083275	8285	tags=60%, list=23%, signal=46%	SMYD2/CSKMT/SETD6/EEF1AKMT2/KMT5A/SETD4
GOBP_POSTSYNAPTIC_SPECIALIZATION_ASSEMBLY	GOBP_POSTSYNAPTIC_SPECIALIZATION_ASSEMBLY	21	-0.677724	-1.68831	0.00118404	0.0108361	0.0083275	6135	tags=57%, list=17%, signal=48%	GAP43/GRID2/NTNG2/NLGN2/LRRTM1/NRXN2/LRRC4B/CBLN1/PTPRS/SHANK2/SHANK1/NLGN1
GOBP_HEART_PROCESS	GOBP_HEART_PROCESS	283	-0.422043	-1.32662	0.00119915	0.0109541	0.00841817	9715	tags=40%, list=27%, signal=29%	MIR26A1/CACNG1/ATP1A4/MC3R/ANK2/HEY2/HCN4/CASQ1/KCNJ8/SLC8A2/SEMA3A/SCN1B/FLNA/DMPK/MYBPC3/KCND3/EPAS1/KCNIP1/STC1/PDE4D/SLC4A3/CORIN/APELA/SLC1A1/GNAO1/POPDC2/CALCA/HBEGF/YAP1/ABCC9/PPP1R13L/GSN/TBX2/BVES/TRDN/KCNJ12/MYL4/SCN4B/KCNE4/SCN3B/GJA5/MYL3/TACR3/CACNA1H/ATP1A3/ADRA1D/CACNB1/HRC/SMAD7/CACNG4/ADRB1/CACNB4/KCNIP3/ATP1B2/CTNNA3/IL2/KCND2/NPPA/RAMP3/GJA1/PKP2/CACNA2D1/JUP/ATP2B2/BMP10/KCNN2…
GOBP_CIRCADIAN_SLEEP_WAKE_CYCLE	GOBP_CIRCADIAN_SLEEP_WAKE_CYCLE	26	-0.651705	-1.67566	0.00121545	0.0110826	0.00851687	6285	tags=46%, list=17%, signal=38%	PTGDS/STAR/DRD3/ADRB1/GHRL/HCRTR2/ADORA1/TH/CRH/MTNR1B/GHRHR/NLGN1
GOBP_NUCLEOSIDE_MONOPHOSPHATE_METABOLIC_PROCESS	GOBP_NUCLEOSIDE_MONOPHOSPHATE_METABOLIC_PROCESS	74	0.345349	1.69991	0.00122129	0.0111153	0.00854204	4739	tags=39%, list=13%, signal=34%	NT5C1A/UCK2/PPAT/ADK/DUT/GART/UMPS/TYMS/PAICS/CARD11/ADSS2/PFAS/DCTD/AK2/RAD50/NUDT2/HPRT1/DTYMK/ADA/GMPS/NT5C2/CAD/AK6/RFK/ATIC/IMPDH2/ADSL/DPYS/AK3
GOBP_CYTOPLASMIC_PATTERN_RECOGNITION_RECEPTOR_SIGNALING_PATHWAY	GOBP_CYTOPLASMIC_PATTERN_RECOGNITION_RECEPTOR_SIGNALING_PATHWAY	72	0.345961	1.63815	0.0012489	0.0113457	0.00871911	8194	tags=35%, list=23%, signal=27%	TRIM15/MAP2K6/C1QBP/UBE2N/PHB/USP15/MIR708/PTPN22/CLPB/RPS27A/UBE2V1/UBB/PHB2/TIFA/DDX60/ZCCHC3/TLR4/IFIH1/CASP8/INAVA/IRAK1/UFD1/ANKRD17/ITCH/DDX58
GOBP_POSTSYNAPTIC_SPECIALIZATION_ORGANIZATION	GOBP_POSTSYNAPTIC_SPECIALIZATION_ORGANIZATION	31	-0.626543	-1.65463	0.00128505	0.0116527	0.00895502	4912	tags=45%, list=14%, signal=39%	GRID2/NTNG2/NLGN2/CDH2/LRRTM1/LRRC4/TMEM108/NRXN2/LRRC4B/CBLN1/PTPRS/SHANK2/SHANK1/NLGN1
GOBP_RESPONSE_TO_FOOD	GOBP_RESPONSE_TO_FOOD	37	-0.609776	-1.66057	0.0012986	0.011754	0.0090329	4203	tags=27%, list=12%, signal=24%	GHRL/G6PC/GAST/CLPSL1/OXT/CARTPT/OPRM1/PRKCG/CLPS/NPY
GOBP_VIRAL_RNA_GENOME_REPLICATION	GOBP_VIRAL_RNA_GENOME_REPLICATION	35	0.451767	1.99135	0.00130515	0.0117811	0.00905371	5864	tags=40%, list=16%, signal=34%	AICDA/RAB29/CXCL8/PHB/TOP2A/APOBEC3B/CDC42/HMGA2/APOBEC3H/APOBEC3A/ATG5/EEA1/TRIM28/RAB5A
GOBP_UBIQUINONE_METABOLIC_PROCESS	GOBP_UBIQUINONE_METABOLIC_PROCESS	18	0.583695	2.02626	0.00130636	0.0117811	0.00905371	7469	tags=56%, list=21%, signal=44%	PDSS1/COQ3/PPTC7/COQ5/NDUFA9/FDXR/COQ2/COQ6/COQ9/UBIAD1
GOBP_REGULATION_OF_RESPONSE_TO_TUMOR_CELL	GOBP_REGULATION_OF_RESPONSE_TO_TUMOR_CELL	17	0.593715	2.01534	0.00132724	0.0119475	0.0091816	1380	tags=24%, list=4%, signal=23%	IL12A/CD274/IL12B/HSPD1
GOBP_TOOTH_MINERALIZATION	GOBP_TOOTH_MINERALIZATION	23	-0.683026	-1.72148	0.00133771	0.0120199	0.00923725	2527	tags=30%, list=7%, signal=28%	TBX1/ODAPH/ASPN/COL1A1/AMTN/DMP1/MMP20
GOBP_HEME_METABOLIC_PROCESS	GOBP_HEME_METABOLIC_PROCESS	33	0.459791	1.87862	0.00136483	0.0122414	0.00940742	7191	tags=42%, list=20%, signal=34%	ALAS2/UGT1A1/HMOX1/IREB2/CPOX/FXN/HMBS/FECH/BLVRB/SLC11A2/TMEM14C/HMOX2/PGRMC1/COX10
GOBP_SNO_S_RNA_3_END_PROCESSING	GOBP_SNO_S_RNA_3_END_PROCESSING	12	0.686174	2.08627	0.00137188	0.0122823	0.00943884	6069	tags=58%, list=17%, signal=49%	EXOSC2/EXOSC5/DKC1/EXOSC3/LARP7/EXOSC10/TENT4B
GOBP_NADP_METABOLIC_PROCESS	GOBP_NADP_METABOLIC_PROCESS	35	0.451245	1.98905	0.00138268	0.0123566	0.009496	8677	tags=54%, list=24%, signal=41%	NUDT17/ME2/NQO1/IDH1/PGAM1/ME1/TIGAR/RPE/PGM2/DERA/NUDT12/RPIA/NOCT/NADK/NADK2/NOX1/PGD/NNT/TP53I3
GOBP_SINGLE_STRANDED_VIRAL_RNA_REPLICATION_VIA_DOUBLE_STRANDED_DNA_INTERMEDIATE	GOBP_SINGLE_STRANDED_VIRAL_RNA_REPLICATION_VIA_DOUBLE_STRANDED_DNA_INTERMEDIATE	20	0.526528	1.85726	0.00139254	0.0124223	0.00954643	4395	tags=35%, list=12%, signal=31%	AICDA/CXCL8/TOP2A/APOBEC3B/HMGA2/APOBEC3H/APOBEC3A
GOBP_NEGATIVE_REGULATION_OF_UBIQUITIN_DEPENDENT_PROTEIN_CATABOLIC_PROCESS	GOBP_NEGATIVE_REGULATION_OF_UBIQUITIN_DEPENDENT_PROTEIN_CATABOLIC_PROCESS	48	0.393736	1.78916	0.00139841	0.0124522	0.00956941	8505	tags=44%, list=23%, signal=34%	SHH/UCHL5/OGT/PBK/HSP90AB1/USP14/TAF9/RPL5/RPS7/PARK7/MTM1/TTC36/HIPK2/SMARCC1/CSNK2A1/CSNK2A2/SDCBP/RPL23/PDCL3/EIF3H/RYBP
GOBP_CELLULAR_RESPONSE_TO_REACTIVE_OXYGEN_SPECIES	GOBP_CELLULAR_RESPONSE_TO_REACTIVE_OXYGEN_SPECIES	150	0.261115	1.72477	0.00141522	0.0125766	0.00966504	4474	tags=23%, list=12%, signal=21%	FABP1/NME8/IL10/PAX2/APOA4/LRRK2/CD36/CFLAR/ERCC6L2/TXN/NQO1/APEX1/PDCD10/PRDX3/ECT2/CCNA2/TRAP1/GCH1/STK26/AKR1C3/RPS3/GLRX2/FXN/PPP5C/IL6/TRPM2/PCNA/PAWR/BTK/ARG1/PPARGC1B/MPO/SOD2/FER/EZH2
GOBP_METENCEPHALON_DEVELOPMENT	GOBP_METENCEPHALON_DEVELOPMENT	99	-0.496558	-1.48345	0.00141748	0.0125766	0.00966504	5575	tags=25%, list=15%, signal=21%	CD3E/LPAR1/NLGN4X/PTN/ZNF365/DAB1/GLI2/SSTR2/HAP1/GBX2/NEUROD1/SCN5A/FAIM2/EN1/MYO16/WNT7A/SERPINE2/PHOX2A/SEZ6/CBLN1/PTPRS/PTF1A/NEUROD2/LHX5/HOXB1
GOBP_HISTONE_H4_K5_ACETYLATION	GOBP_HISTONE_H4_K5_ACETYLATION	16	0.609417	2.01057	0.0014398	0.0127381	0.00978913	14193	tags=100%, list=39%, signal=61%	JADE3/OGT/KANSL2/WDR5/MEAF6/KANSL1L/PHF20/MCRS1/JADE2/KAT7/HCFC1/ING4/JADE1/KAT8/KANSL1/KANSL3
GOBP_SYNAPTIC_TRANSMISSION_GLUTAMATERGIC	GOBP_SYNAPTIC_TRANSMISSION_GLUTAMATERGIC	89	-0.50903	-1.5126	0.00144083	0.0127381	0.00978913	6941	tags=36%, list=19%, signal=29%	DRD1/GRIK5/GRID2/DRD3/RELN/GRID1/CACNG4/PRKN/GRIK3/SYT1/ADCYAP1/CNR1/NLGN2/HTR1B/CDH2/UNC13C/CACNG8/ROR2/ADORA1/CDH8/GRM5/GRM6/GRIA2/UNC13A/SERPINE2/SHANK2/GRM7/SHANK1/CACNG2/NLGN1/CACNG5/CACNG7
GOBP_BRANCHED_CHAIN_AMINO_ACID_METABOLIC_PROCESS	GOBP_BRANCHED_CHAIN_AMINO_ACID_METABOLIC_PROCESS	23	0.521461	1.88197	0.00145081	0.0128024	0.00983859	6509	tags=61%, list=18%, signal=50%	MCCC2/ACAT1/BCAT1/AUH/HIBCH/MCCC1/ALDH6A1/BCAT2/ACADSB/BCKDHB/ACAD8/DBT/DLD/HIBADH
GOBP_HISTONE_MRNA_CATABOLIC_PROCESS	GOBP_HISTONE_MRNA_CATABOLIC_PROCESS	11	0.733877	2.173	0.00145329	0.0128024	0.00983859	6691	tags=73%, list=18%, signal=59%	LSM1/SSB/XRN1/TENT2/MTPAP/EXOSC10/TENT4B/DCP2
GOBP_ENDONUCLEOLYTIC_CLEAVAGE_INVOLVED_IN_RRNA_PROCESSING	GOBP_ENDONUCLEOLYTIC_CLEAVAGE_INVOLVED_IN_RRNA_PROCESSING	15	0.657941	2.17763	0.0014626	0.0128283	0.0098585	8740	tags=80%, list=24%, signal=61%	RPP40/TSR1/UTP20/RPS21/RCL1/NOP14/ABT1/UTP23/RRS1/NOP9/BMS1/KRI1
GOBP_NEGATIVE_REGULATION_OF_MULTI_ORGANISM_PROCESS	GOBP_NEGATIVE_REGULATION_OF_MULTI_ORGANISM_PROCESS	20	0.523713	1.84733	0.00146519	0.0128283	0.0098585	503	tags=20%, list=1%, signal=20%	ACOD1/ZG16/LILRA2/TRIM15
GOBP_POSITIVE_REGULATION_OF_NUCLEOCYTOPLASMIC_TRANSPORT	GOBP_POSITIVE_REGULATION_OF_NUCLEOCYTOPLASMIC_TRANSPORT	61	0.369165	1.77885	0.0014717	0.0128283	0.0098585	5789	tags=38%, list=16%, signal=32%	CHP2/SFN/LEP/SHH/RAN/ECT2/IPO5/HSP90AB1/YWHAE/CTDSPL2/IFNG/NCBP2/EFCAB7/RIOK2/XPO4/ZPR1/HDAC3/JAK2/IL1B/CPSF6/DHX9/NUTF2/TRIM28
GOBP_REGULATION_OF_HISTONE_UBIQUITINATION	GOBP_REGULATION_OF_HISTONE_UBIQUITINATION	12	0.683853	2.07921	0.0014735	0.0128283	0.0098585	8785	tags=67%, list=24%, signal=51%	UBE2N/PARK7/CTR9/WDR70/KDM1A/OTUB1/RNF40/UBR5
GOBP_REPLICATION_FORK_PROCESSING	GOBP_REPLICATION_FORK_PROCESSING	40	0.444622	1.97907	0.00147436	0.0128283	0.0098585	7774	tags=72%, list=21%, signal=57%	DNA2/BLM/GEN1/BRCA2/RAD51/SETMAR/CENPS/FANCM/PCNA/EME1/FBH1/MMS22L/THOC1/OOEP/SMARCAL1/RFWD3/ZRANB3/ATR/FAM111A/WRN/CENPX/TRAIP/PRIMPOL/MRE11/DDX11/TONSL/ZGRF1/BOD1L1/NUCKS1
GOBP_MAINTENANCE_OF_PROTEIN_LOCALIZATION_IN_ORGANELLE	GOBP_MAINTENANCE_OF_PROTEIN_LOCALIZATION_IN_ORGANELLE	42	0.407624	1.84817	0.00147599	0.0128283	0.0098585	6724	tags=38%, list=19%, signal=31%	NR5A1/PDIA2/TXN/HK2/INSIG1/BBS4/MORC3/SP100/INSIG2/PARK7/HSPA5/TOPORS/RER1/CDK5/BARD1/SKP1
GOBP_PATTERN_SPECIFICATION_PROCESS	GOBP_PATTERN_SPECIFICATION_PROCESS	426	-0.403012	-1.28026	0.00147801	0.0128283	0.0098585	7740	tags=28%, list=21%, signal=23%	CDX4/TBX20/CYP26C1/SIM2/BARX1/HOXA7/ENG/WLS/NTF4/ITGAM/DCHS1/HOXA3/TBX2/FOXB1/COBL/DNAAF1/GREM1/MID1/BMP4/PCDH8/WNT7B/MSX1/LBX1/FOXF1/HEYL/TBX3/MEIS3P1/RELN/EMX1/HEY1/HOXC10/NRARP/NKX3-2/HOXC9/CDON/DMRT3/CRB2/FOXC2/HES4/RIPPLY1/TBX18/DLL4/PKD1L1/SOX1/VANGL2/TCF15/TDRD5/TBX5/BICC1/ROBO2/SOX18/WNT8A/MICAL2/FEZF2/MEOX2/GLI2/VAX2/FGF1/NOTO/ROBO1/HES5/GSC/TDGF1P3/HES2/ROR2/NBL1/MEIS3/GBX2/LMX1B/DCANP1…
GOBP_POSITIVE_REGULATION_OF_MRNA_3_END_PROCESSING	GOBP_POSITIVE_REGULATION_OF_MRNA_3_END_PROCESSING	11	0.733708	2.1725	0.00147948	0.0128283	0.0098585	5493	tags=73%, list=15%, signal=62%	CCNB1/NCBP2/CPEB1/DHX36/LEO1/CDC73/NUDT21/NCBP1
GOBP_POSITIVE_REGULATION_OF_VIRAL_TRANSCRIPTION	GOBP_POSITIVE_REGULATION_OF_VIRAL_TRANSCRIPTION	26	0.530465	1.96712	0.00147959	0.0128283	0.0098585	17064	tags=100%, list=47%, signal=53%	POLR2H/GTF2F2/POLR2C/CCNT1/DHX9/POLR2D/POLR2B/POLR2K/POLR2G/SUPT4H1/MDFIC/RSF1/POLR2L/NELFA/CTDP1/POLR2I/GTF2F1/SUPT5H/NELFE/NELFCD/CDK9/POLR2A/POLR2E/NELFB/POLR2J/POLR2F
GOBP_MITOCHONDRIAL_PROTEIN_PROCESSING	GOBP_MITOCHONDRIAL_PROTEIN_PROCESSING	13	0.671397	2.12115	0.00149005	0.0128963	0.00991075	6405	tags=69%, list=18%, signal=57%	LRRK2/IMMP2L/STOML2/MIPEP/OMA1/PMPCB/AFG3L2/PMPCA/IMMP1L
GOBP_NEUROMUSCULAR_PROCESS	GOBP_NEUROMUSCULAR_PROCESS	90	-0.51148	-1.52272	0.0014966	0.0129304	0.00993697	6135	tags=31%, list=17%, signal=26%	GRID2/DRD3/HOXC10/RBFOX2/PRKN/NPAS1/NLGN2/CTNNA2/CLRN1/ADARB1/ADCY5/TCF15/DCANP1/CHRND/TMEM150C/GLRB/PCDH15/USH1G/CHRNA1/POU4F2/STRA6/FOXS1/NEFL/IGDCC3/SHANK1/NKX6-2/COMP/SLURP1
GOBP_CELLULAR_RESPONSE_TO_HEAT	GOBP_CELLULAR_RESPONSE_TO_HEAT	119	0.289802	1.58188	0.00153133	0.0132032	0.0101466	8193	tags=52%, list=23%, signal=40%	CXCL10/HSPA6/HSPH1/BAG2/LYN/FKBP4/CDKN1A/NUP37/HMOX1/PTGES3/CHORDC1/NUP35/NUP58/HSPA8/HSP90AA1/EIF2S1/HSP90AB1/CLPB/YWHAE/NUP160/SEH1L/BAG4/NUP42/ARPP21/NUP54/DHX36/HSBP1/DNAJC2/NUP107/BAG1/ATR/IER5/RPA1/NUP205/SUMO1/HDAC2/ATP2A2/NDC1/POLR2D/RPA2/NUP62/SEC13/MAPKAPK2/NUP153/NUP85/HIKESHI/NUP88/RPA3/NUP155/HTRA2/NUP50/NUP210/NUP188/DNAJB1/IRAK1/NUP43/PDCD6/SIRT1/VCP/DNAJC7/MTOR/PDCL3
GOBP_REGULATION_OF_SYNAPTIC_TRANSMISSION_GLUTAMATERGIC	GOBP_REGULATION_OF_SYNAPTIC_TRANSMISSION_GLUTAMATERGIC	68	-0.536102	-1.55822	0.00153379	0.0132032	0.0101466	5815	tags=35%, list=16%, signal=30%	DRD3/RELN/CACNG4/GRIK3/SYT1/ADCYAP1/CNR1/NLGN2/HTR1B/CDH2/CACNG8/ROR2/ADORA1/GRM5/GRM6/UNC13A/SERPINE2/SHANK2/GRM7/SHANK1/CACNG2/NLGN1/CACNG5/CACNG7
GOBP_TELOMERE_MAINTENANCE_VIA_RECOMBINATION	GOBP_TELOMERE_MAINTENANCE_VIA_RECOMBINATION	15	0.656257	2.17206	0.00153619	0.0132032	0.0101466	7346	tags=73%, list=20%, signal=59%	SMC6/BRCA2/RAD50/RAD51/RAD51C/NSMCE2/TPRKB/TEP1/RAD51D/ERCC4/SMC5
GOBP_URONIC_ACID_METABOLIC_PROCESS	GOBP_URONIC_ACID_METABOLIC_PROCESS	25	0.535961	2.00456	0.00153953	0.013209	0.010151	2288	tags=36%, list=6%, signal=34%	UGT2A3/UGT2B7/UGT2B17/UGT2B15/SORD/XYLB/ABHD10/UGT1A1/UGT1A6
GOBP_NEGATIVE_REGULATION_OF_SIGNALING_RECEPTOR_ACTIVITY	GOBP_NEGATIVE_REGULATION_OF_SIGNALING_RECEPTOR_ACTIVITY	63	-0.540207	-1.56462	0.00155238	0.0132691	0.0101972	10098	tags=49%, list=28%, signal=36%	WFIKKN1/ZFYVE28/MTRNR2L4/MTRNR2L13/MTRNR2L6/SPINT3/DKK3/TNF/MTRNR2L7/LY6G6D/MTRNR2L11/MTRNR2L1/LY6H/LYPD6/MTRNR2L3/EPHB2/CNRIP1/RAMP3/PCSK9/MTRNR2L8/DKK4/DKK2/CRHBP/LYNX1/MTRNR2L10/LYPD1/MTRNR2L9/CALCR/DKK1/WFIKKN2/ADH7
GOBP_COENZYME_A_METABOLIC_PROCESS	GOBP_COENZYME_A_METABOLIC_PROCESS	15	0.655935	2.17099	0.00155459	0.0132691	0.0101972	8639	tags=67%, list=24%, signal=51%	MCCC2/ACAT1/HMGCR/PPCDC/PANK3/PPCS/ACLY/PANK2/ACOT7/CROT
GOBP_S_ADENOSYLMETHIONINE_METABOLIC_PROCESS	GOBP_S_ADENOSYLMETHIONINE_METABOLIC_PROCESS	15	0.654707	2.16693	0.00155459	0.0132691	0.0101972	4455	tags=47%, list=12%, signal=41%	MAT1A/MAT2A/AHCY/MAT2B/MTRR/ENOPH1/APIP
GOBP_CELLULAR_GLUCURONIDATION	GOBP_CELLULAR_GLUCURONIDATION	20	0.519956	1.83408	0.00156206	0.0133099	0.0102285	2288	tags=35%, list=6%, signal=33%	UGT2A3/UGT2B7/UGT2B17/UGT2B15/ABHD10/UGT1A1/UGT1A6
GOBP_RESPONSE_TO_ELECTRICAL_STIMULUS	GOBP_RESPONSE_TO_ELECTRICAL_STIMULUS	40	-0.60008	-1.65512	0.00158297	0.0134647	0.0103476	6364	tags=35%, list=18%, signal=29%	HPCA/AKAP12/PALM/GHRL/MYOG/TH/RPE65/OXT/KCNJ3/GJB6/TRIM63/EEF1A2/NEUROD2/GNAT1
GOBP_AMINOGLYCAN_METABOLIC_PROCESS	GOBP_AMINOGLYCAN_METABOLIC_PROCESS	171	-0.458962	-1.40811	0.00158956	0.0134976	0.0103728	7454	tags=30%, list=21%, signal=24%	PDGFRB/FMOD/B3GALT1/SDC2/B3GNT9/B3GAT1/CHST13/HGSNAT/OGN/B3GNT3/HSPG2/DSEL/EGFLAM/CSPG4/SPOCK2/ITIH3/CHST3/NDST4/GPC2/B3GALT2/ITIH1/GPC1/PGLYRP4/GPC4/DCN/HS3ST3A1/CEMIP/GPC6/CHSY3/VCAN/ACAN/HPSE2/HYAL4/LUM/PGLYRP3/ITIH6/ITIH5/CHST6/NCAN/CHST1/KERA/SDC1/SPOCK3/GAL3ST3/BGN/PRELP/HAS1/PGLYRP2/CHST9/OMD/B3GNT6/HS3ST6
GOBP_PURINE_NUCLEOSIDE_MONOPHOSPHATE_BIOSYNTHETIC_PROCESS	GOBP_PURINE_NUCLEOSIDE_MONOPHOSPHATE_BIOSYNTHETIC_PROCESS	23	0.518947	1.87289	0.00161474	0.0136645	0.0105011	4613	tags=57%, list=13%, signal=49%	PPAT/ADK/GART/PAICS/ADSS2/PFAS/NUDT2/HPRT1/ADA/GMPS/ATIC/IMPDH2/ADSL
GOBP_REGULATION_OF_UBIQUITIN_PROTEIN_LIGASE_ACTIVITY	GOBP_REGULATION_OF_UBIQUITIN_PROTEIN_LIGASE_ACTIVITY	23	0.518754	1.8722	0.00161474	0.0136645	0.0105011	7937	tags=61%, list=22%, signal=48%	MAD2L1/BAG2/USP44/FBXO5/UBE2S/RPL5/RPS7/CDC20/PLK1/RAB1A/SKP1/DNM1L/UBE2C/RPL23
GOBP_RRNA_PSEUDOURIDINE_SYNTHESIS	GOBP_RRNA_PSEUDOURIDINE_SYNTHESIS	10	0.706576	2.06611	0.00163627	0.013823	0.0106229	6325	tags=80%, list=17%, signal=66%	NOP10/NAF1/DKC1/NHP2/RPUSD2/GAR1/RPUSD3/RPUSD4
GOBP_ODONTOGENESIS	GOBP_ODONTOGENESIS	122	-0.476772	-1.43935	0.00164533	0.0138758	0.0106635	6432	tags=32%, list=18%, signal=26%	FGF4/BMP4/NGFR/MSX1/ACP4/TUFT1/JAG2/TSPEAR/BGLAP/DSPP/TNFRSF11B/DMRT3/TNFSF11/BCL11B/GLI2/ADAMTS5/HAND2/GLI3/TBX1/SLC34A1/SCN5A/HTRA1/FGFR2/SDC1/ODAPH/BMP7/COL1A2/INHBA/ASPN/COL1A1/KLK4/EDAR/AMTN/KLK5/ODAM/DMP1/PITX2/MMP20/LHX8
GOBP_INTERMEDIATE_FILAMENT_BASED_PROCESS	GOBP_INTERMEDIATE_FILAMENT_BASED_PROCESS	51	-0.570475	-1.61789	0.00168032	0.0141467	0.0108717	6148	tags=37%, list=17%, signal=31%	NEFH/SYNC/PKP2/BFSP2/DSP/TCHH/KRT3/KRT2/NEFM/GFAP/KRT74/KRT17/NEFL/KRT16/PKP1/EVPLL/KRT9/KRT14/KRT6C
GOBP_RECEPTOR_MEDIATED_ENDOCYTOSIS	GOBP_RECEPTOR_MEDIATED_ENDOCYTOSIS	324	-0.411398	-1.29739	0.00170111	0.0142974	0.0109875	8091	tags=29%, list=22%, signal=23%	PLA2R1/LRP1/HPR/SNCA/HTR2B/SNAP25/TF/GSG1L/APELA/LDLRAP1/IGLC6/ITGAM/DNM3/CCL19/NTF3/COLEC12/GREM1/ITGAV/SGIP1/IGHV1OR15-1/HPCA/IGHV3-48/INSR/HSPG2/CUBN/ACKR3/DRD3/IGKV1-17/CACNG4/IGHV3-23/RAMP3/HTR1B/PCSK9/LRP3/IGLV3-1/ACHE/RSPO1/SPARC/IGLV1-51/IGLV1-44/DRD4/IGHV4-59/CACNG8/IGKV3D-11/CALY/IGKV2-30/SAG/VTN/IGHV1-69/SFTPD/IGLV3-27/TMEM108/IGKV1-12/CD9/IGHV3-30/IGHV3-33/IGLV6-57/HIP1R/DNM1/WNT3A/C3…
GOBP_REGULATION_OF_HELICASE_ACTIVITY	GOBP_REGULATION_OF_HELICASE_ACTIVITY	12	0.672814	2.04565	0.00170691	0.0143218	0.0110062	8647	tags=83%, list=24%, signal=64%	GTF2H2/MCM2/IFIT1/SSBP1/MSH2/POT1/MSH3/MNAT1/SIRT1/CHTOP
GOBP_RHYTHMIC_BEHAVIOR	GOBP_RHYTHMIC_BEHAVIOR	46	-0.579657	-1.62614	0.00171567	0.0143709	0.0110439	6285	tags=39%, list=17%, signal=32%	GPR157/C3orf70/PTGDS/STAR/DRD3/ADRB1/KCND2/GPR176/GHRL/HCRTR2/ADORA1/TH/CRH/MTNR1B/GHRHR/USP2/NLGN1/NMS
GOBP_DRUG_CATABOLIC_PROCESS	GOBP_DRUG_CATABOLIC_PROCESS	25	-0.6584	-1.68193	0.0017229	0.0144071	0.0110718	3817	tags=40%, list=11%, signal=36%	CYP2B6/CYP2A6/CYP2E1/CYP2G1P/CYP2W1/NOS1/CYP2A7/CYP2F1/CYP1A2/CYP2A13
GOBP_NEURON_CELLULAR_HOMEOSTASIS	GOBP_NEURON_CELLULAR_HOMEOSTASIS	33	-0.615452	-1.64928	0.00173664	0.0144763	0.0111249	5327	tags=39%, list=15%, signal=34%	PRKN/CALB2/CNR1/ATP2B2/HTR1B/NCS1/TYRO3/NELL2/MAP1A/ADORA1/SLC6A2/CHRNA1/CALB1
GOBP_VIRAL_TRANSLATION	GOBP_VIRAL_TRANSLATION	16	0.602974	1.98931	0.00173704	0.0144763	0.0111249	10022	tags=81%, list=28%, signal=59%	EIF2AK4/SSB/EIF2D/EIF3A/DHX9/MCTS1/EIF3L/DENR/CSDE1/EIF3B/PCBP2/EIF3D/PTBP1
GOBP_OPIOID_RECEPTOR_SIGNALING_PATHWAY	GOBP_OPIOID_RECEPTOR_SIGNALING_PATHWAY	11	-0.794243	-1.7693	0.00176201	0.0146597	0.0112659	5128	tags=55%, list=14%, signal=47%	OPRL1/OPRD1/NPBWR2/ADCY8/OPRK1/OPRM1
GOBP_PROTEIN_MONO_ADP_RIBOSYLATION	GOBP_PROTEIN_MONO_ADP_RIBOSYLATION	12	0.670566	2.03881	0.00176527	0.0146621	0.0112677	6303	tags=50%, list=17%, signal=41%	PARP4/PARP3/PARP9/PARP15/TIPARP/PARP8
GOBP_RNA_SPLICING_VIA_ENDONUCLEOLYTIC_CLEAVAGE_AND_LIGATION	GOBP_RNA_SPLICING_VIA_ENDONUCLEOLYTIC_CLEAVAGE_AND_LIGATION	16	0.601753	1.98528	0.0017742	0.0147115	0.0113057	4619	tags=44%, list=13%, signal=38%	TSEN15/C2orf49/TSEN2/DDX1/RTCB/FAM98B/CLP1
GOBP_IMMUNE_RESPONSE_TO_TUMOR_CELL	GOBP_IMMUNE_RESPONSE_TO_TUMOR_CELL	21	0.536321	1.89766	0.00179081	0.0148245	0.0113925	1380	tags=19%, list=4%, signal=18%	IL12A/CD274/IL12B/HSPD1
GOBP_AMINOGLYCAN_CATABOLIC_PROCESS	GOBP_AMINOGLYCAN_CATABOLIC_PROCESS	68	-0.533833	-1.55163	0.00181265	0.0149802	0.0115122	8140	tags=41%, list=22%, signal=32%	CSPG5/SPAM1/FMOD/SDC2/HGSNAT/OGN/HSPG2/CSPG4/GPC2/GPC1/PGLYRP4/GPC4/DCN/CEMIP/GPC6/VCAN/ACAN/HPSE2/HYAL4/LUM/PGLYRP3/NCAN/KERA/SDC1/BGN/PRELP/PGLYRP2/OMD
GOBP_MALE_MEIOSIS_I	GOBP_MALE_MEIOSIS_I	23	-0.674815	-1.70079	0.00182786	0.015062	0.0115751	3892	tags=35%, list=11%, signal=31%	CCNA1/MEIOB/SPO11/BRDT/MYBL1/DDX4/MOV10L1/DNMT3L
GOBP_DNA_METHYLATION_INVOLVED_IN_GAMETE_GENERATION	GOBP_DNA_METHYLATION_INVOLVED_IN_GAMETE_GENERATION	19	-0.706426	-1.72417	0.0018317	0.015062	0.0115751	3725	tags=47%, list=10%, signal=43%	ASZ1/TDRD5/TDRD12/DDX4/PIWIL2/FKBP6/MAEL/MOV10L1/DNMT3L
GOBP_EPOXYGENASE_P450_PATHWAY	GOBP_EPOXYGENASE_P450_PATHWAY	20	-0.681803	-1.68113	0.0018317	0.015062	0.0115751	5351	tags=55%, list=15%, signal=47%	CYP2S1/CYP4F12/CYP2B6/CYP2A6/CYP4A11/CYP2E1/CYP2G1P/CYP2A7/CYP2F1/CYP1A2/CYP2A13
GOBP_REGULATION_OF_MITOCHONDRIAL_MEMBRANE_PERMEABILITY	GOBP_REGULATION_OF_MITOCHONDRIAL_MEMBRANE_PERMEABILITY	71	0.340136	1.65805	0.00183981	0.0151036	0.011607	6259	tags=39%, list=17%, signal=33%	SFN/PMAIP1/BMF/GZMB/BID/HK2/ACAA2/BCL2/TP73/DYNLT1/YWHAE/BAK1/RHOT1/SLC25A5/YWHAG/TFDP1/BCL2L11/HEBP2/THEM4/VDAC2/YWHAQ/BAX/TFDP2/PPIF/ATF2/MAPK8/BBC3/TMEM14A
GOBP_NEGATIVE_REGULATION_OF_NERVOUS_SYSTEM_DEVELOPMENT	GOBP_NEGATIVE_REGULATION_OF_NERVOUS_SYSTEM_DEVELOPMENT	134	-0.47444	-1.44235	0.00188702	0.0154654	0.0118851	5954	tags=27%, list=16%, signal=23%	SEMA6B/DRD3/SEMA3D/EPHB2/ADCYAP1/DRAXIN/SEMA6C/FGF13/SEMA5B/PTN/DAB1/BRINP1/ROBO2/LINGO1/KIAA0319/CCL11/HES5/TRPC6/EFNB3/SEMA5A/WNT3A/MAP2/MAG/THY1/BMP7/RTN4R/GPR37L1/WNT7A/NKX6-1/CBLN1/PTPRS/LIN28A/NOG/PITX3/NKX6-2/VAX1
GOBP_VESICLE_TARGETING	GOBP_VESICLE_TARGETING	94	0.300922	1.45242	0.00190526	0.0155415	0.0119436	8226	tags=47%, list=23%, signal=36%	FOLR1/AREG/SEC16B/MAPK15/WDR11/AP1AR/CTSC/STARD3NL/USO1/SEC24A/LMAN1/CRYZL2P-SEC16B/SERPINA1/SAR1B/TMED2/FAM91A1/F5/ANKRD28/CLASP2/SEC24C/TBC1D23/SEC22B/CNIH1/TFG/GOSR2/RAB1A/SEC13/CNIH3/SEC23IP/BET1/SEC24B/NSF/PREB/KLHL12/TRAPPC2L/C17orf75/MCFD2/TRAPPC3/TRAPPC4/PDCD6/SCFD1/PPP6C/CEP19/F8
[truncated: 915 more rows]

## Sheet: GSEA_KEGG_Risk.High.vs.Low
ID	Description	setSize	enrichmentScore	NES	pvalue	p.adjust	qvalues	rank	leading_edge	core_enrichment
[truncated: 68 more rows]

## Sheet: GSEA_Reactome_Risk.High.vs.Low
ID	Description	setSize	enrichmentScore	NES	pvalue	p.adjust	qvalues	rank	leading_edge	core_enrichment
[truncated: 651 more rows]

## Sheet: GSEA_Hallmark_Risk.High.vs.Low
ID	Description	setSize	enrichmentScore	NES	pvalue	p.adjust	qvalues	rank	leading_edge	core_enrichment
[truncated: 31 more rows]

## Sheet: Correlation_with_Risk.score
Pearson correlation test between gene expression and IPI-IPM Risk Score. Select genes with |Correlation| >=0.30, p-value <0.05 and FDR <0.05 for downstream analysis.
[truncated: 2,732 more rows]

[truncated: 4 more sheets: PPI_cytoHubba, ORA_GOBP_IPM.cor.Genes, ORA_KEGG_IPM.cor.Genes, ORA_Reactome_IPM.cor.Genes]
