# Supplementary material for: International Prognostic Index-Based Immune Prognostic Model for Diffuse Large B-Cell Lymphoma
Source: Front Immunol. 2021 Oct 22;12:732006. doi: 10.3389/fimmu.2021.732006 (PMC8569825; doi:10.3389/fimmu.2021.732006)
Supplement: Supplementary Table 8 — TME pattern analysis and DLBC subtypes data. [file DataSheet_8.xlsx]

## Sheet: CIBERSORTx_abs_Results
	B cells naive	B cells memory	Plasma cells	T cells CD8	T cells CD4 naive	T cells CD4 memory resting	T cells CD4 memory activated	T cells follicular helper	T cells regulatory (Tregs)	T cells gamma delta	NK cells resting	NK cells activated	Monocytes	Macrophages M0	Macrophages M1	Macrophages M2	Dendritic cells resting	Dendritic cells activated	Mast cells resting	Mast cells activated	Eosinophils	Neutrophils	P-value	Correlation	RMSE	Absolute score (sig.score)
CTSP-ACZS	0.491377	1.64372	0.265824	0.269809	0	0	0.0388837	0.0317698	0.03811	0.00395348	0.000778414	0	0.0225394	0	0.115147	0.222295	0	0	0	0	0	0	0	0.696033	0.718258	3.14421
CTSP-AD1Z	0.853043	2.06723	0	0.199436	0	0.0741963	0.108257	0.125031	0.0102841	0	0.0639996	0	0	0.598369	0.10271	0.147467	0	0	0.0110224	0	0	0	0	0.720428	0.695797	4.36104
CTSP-ACZC	0.628726	0.122684	0.395226	0.896775	0	0	0.487674	0.272015	0.198723	0.179468	0	0.0283366	0	1.25515	0.486684	0.393023	0	0.0385902	0.278819	0	0	0	0	0.365255	0.932087	5.66189
CTSP-AD4C	0.039125	0.837183	0.305474	0.418509	0	0	0.0983577	0.0777282	0.0426649	0.00569815	0	0.0440698	0	0.149478	0.0918884	0.233037	0	0	0.0433857	0	0	0.00803123	0	0.614885	0.791022	2.39463
CTSP-ACZW	2.07091	0	0	0.521997	0	0.289111	0.471581	0.171459	0.0631701	0.430436	0	0	0	0.524058	0.693431	0.560155	0	0	0	0.0433202	0	0.00102406	0	0.481692	0.875776	5.84065
CTSP-B02B	1.43092	3.31235	0.284167	0.705453	0	0.472669	0.404207	0.932374	0.494096	0.00866213	0	0	0	0.524844	0.155502	0.2216	0	0	0.0518973	0	0	0	0	0.632002	0.77492	8.99874
CTSP-B02D	2.11629	0	0	0.703848	0	0.180826	0.226006	0.209988	0	0.303976	0	0	0	0	0.276399	0.473019	0	0	0.0766498	0	0	0.00303528	0	0.380097	0.943572	4.57004
CTSP-AD14	0.0395195	0	0.0443173	2.2608	0	0	1.64523	0.279783	0.368625	1.41218	0	0	0	0.867816	1.07161	0.746937	0.173393	0	0.450025	0	0	0.0627392	0	0.45233	0.891242	9.42297
CTSP-ACYJ	0	1.50631	0	0.00418084	0	0.0637197	0.0763645	0.0341971	0.0109085	0.0684477	0.0293379	0	0	0.449824	0.106186	0.26037	0	0.171183	0.0515108	0	0	0	0	0.385432	0.9365	2.83254
CTSP-AD4F	0	1.45202	0	0.646699	0	0	0.550398	0.0761367	0.0341218	0.134898	0	0.165546	0	1.42051	0.256517	0.19487	0	0	0.135552	0	0	0.0290054	0	0.513597	0.859593	5.09628
CTSP-ACYH	0.46611	1.85239	0	0.384735	0	0.337571	0.168512	0.133944	0.242316	0.0538967	0	0	0	1.40207	0.541776	0.180848	0	0	0.108662	0	0	0	0	0.607484	0.801062	5.87282
CTSP-ACZT	0.00155373	2.13483	0	0.841989	0	0	0.22599	0.369518	0.278022	0.052783	0	0.0146331	0	0.466522	0.132824	0.0403924	0.0143709	0	0.0356175	0	0	0	0	0.556826	0.829966	4.60904
CTSP-ACZK	0.157076	0.698051	0	1.04793	0	0.0421196	0.334738	0.0332268	0.241628	0	0	0.289806	0	1.60431	0.96161	0.364365	0	0	0.392301	0	0	0.0423197	0	0.347946	0.943461	6.20948
CTSP-B02F	1.73599	0.899141	0	0.111649	0	0.134392	0.025596	0.109353	0.0369321	0	0	0.0731121	0	0.332441	0.0476171	0.146583	0	0	0	0	0	0	0	0.641218	0.771131	3.6528
CTSP-AD1A	0.491152	2.49058	0	0.413285	0	0.260251	0.33746	0.0628838	0.017305	0.0176393	0.492476	0	0.0075758	1.47479	1.15861	0.446309	0	0.0798481	0.0438551	0	0	0.290522	0	0.562085	0.829092	8.08454
CTSP-B02E	0.119325	0.315495	0	3.08233	0	0	1.21395	0.592565	1.24822	0.985864	0	0	0	2.40816	1.58111	0	0	0.199716	0.111606	0	0	0	0	0.573936	0.82132	11.8583
CTSP-ACYX	0.438262	1.32682	0	0.880038	0	0	0.556758	0.130683	0	0.258387	0.143294	0	0.0921997	0.0496686	0.540814	0.162714	0	0	0.103548	0	0	0	0	0.542025	0.840271	4.68318
CTSP-AD28	0	0.902645	0.0024543	1.20189	0	0	1.32434	0	0.000890536	0.0632928	0.306788	0	0	0	0.748958	0.468571	0	0.247755	0.177441	0	0	0	0	0.423162	0.905883	5.44503
CTSP-ACY8	0.226109	0.988624	0.00419942	0.0492825	0	0	0.17397	6.33816e-05	0	0.0161608	0	0.0261664	0	0.203552	0.0621026	0.0384169	0	0	0	0	0	0	0	0.629826	0.776625	1.78865
CTSP-AD1R	0.422171	2.82289	0	0.638533	0	0	0.652394	0.0475472	0	0	0.227532	0	0.0155188	0.0813109	0.296822	0.203631	0	0.149764	0.0675437	0	0.0625949	0	0	0.668515	0.747899	5.68825
CTSP-ACYV	0.883732	0.444687	0.079705	1.46962	0	0	0.41066	1.24575	0.539627	2.45042	0	0.0586994	0	1.26428	1.05653	0.386692	0	0	0	0.018066	0	0	0	0.483781	0.874807	10.3085
CTSP-ACY6	0.870657	0	0.219795	2.29896	0	0	1.21422	0.112648	0.0729934	0.425125	0	0	0	0.129733	0.478279	0.814002	0.110304	0	0.21736	0	0	0.0179916	0	0.284961	0.972716	6.98207
CTSP-ACYS	0.196409	1.54288	0	0.239657	0	0.132215	0.179896	0.125402	0.0955498	0.115622	0	0	0	0.698485	0.159248	0.0804501	0	0	0	0	0	0.00207654	0	0.607424	0.796901	3.56789
CTSP-AD13	0.513419	0.962661	0	0.162419	0	0.266041	0.114681	0.299414	0.0573971	0.0396958	0	0.00115006	0	1.16214	0.498352	0.230454	0.113342	0	0.0894059	0	0	0	0	0.547169	0.839165	4.51057
CTSP-ACYP	0.104355	1.05811	0	0.438453	0	0	0.562336	0	0	0	0.202318	0	0.0759224	0.110226	0.234782	0.107663	0.0881031	0	0.0852514	0	0	0	0	0.321558	0.957339	3.06753
CTSP-AD4Q	0.948348	0.0591146	0.290818	0.58219	0	0	0.0739075	0.0801867	0.00126932	0	0.0398091	0	0	0.0926513	0.174298	0.117986	0	0	0	0.0749885	0	0	0	0.554856	0.832325	2.53557
CTSP-AD05	0.377018	2.51494	0	0.712535	0	0	1.04467	0	0	0	0.522976	0	0.311988	0.143242	0.50317	0.346901	0	0	0.0455286	0	0.00219774	0	0	0.530172	0.847481	6.52516
CTSP-AD4K	0	0.69072	0	1.37565	0	0	0.954869	0.538517	0.196098	0.789729	0	0.0480505	0	1.28799	0.625878	0.262348	0.0102025	0	0.166242	0	0	0	0	0.345859	0.94355	6.9463
CTSP-B02C	1.70634	0	0	0.44671	0	0.0140288	0.178417	0.35208	0.117998	0.100076	0	0.0130201	0	1.01228	0.352786	0.671897	0.22771	0	0.0797055	0	0	0	0	0.527925	0.850442	5.27305
CTSP-ACZE	0.135426	2.95903	0.0254026	0.859426	0	0.146468	0.537121	0.213904	0.0615351	0.256832	0	0	0	1.89605	0.444303	0.413374	0	0	0.216224	0	0	0.0132054	0	0.712602	0.739321	8.1783
CTSP-AD2E	2.11013	0.369348	0.683617	0.319619	0	0	0.137486	0.270133	0.07917	0.0756237	0	0	0	1.24808	0.0904557	0.0830435	0	0.0602782	0.0544514	0	0	0	0	0.628659	0.777043	5.58144
CTSP-AD0Z	0.303478	1.23638	0.0641738	1.52212	0	0.239163	0.696782	0.48905	0.0916103	0.749213	0	0	0	0.729411	0.846023	0.624162	0.108978	0	0	0	0	0	0	0.437312	0.898682	7.70054
CTSP-ACZU	0.108153	0.7857	0.340158	2.11828	0	0	1.04492	1.11216	0.679061	0.580693	0	0	0	2.3161	1.17591	0.866759	0.116695	0	0.12552	0	0	0	0	0.289852	0.968348	11.3701
CTSP-B02I	1.75821	0	0.0543294	0.535027	0	0.161924	0.474329	0.378539	0.00791432	0	0.0407244	0.0828034	0.158482	0.84153	1.0158	0.774437	0.00707751	0	0.0100888	0	0	0	0	0.417033	0.910218	6.30121
CTSP-ACYM	0	1.34156	0.0441429	1.65615	0	0	1.02626	0.193617	0.253567	0.240402	0.0254234	0	0	1.14676	0.592726	0.208629	0	0	0.128828	0	0	0.0332973	0	0.398268	0.917515	6.89136
CTSP-AD4V	0.808679	1.21486	0	0.669754	0	0	1.09868	0.193453	0	0.174025	0.167575	0	0.0117787	0.0140343	0.184208	0.307657	0.0205626	0	0.0555778	0	0	0	0	0.336445	0.955974	4.92085
CTSP-ACY5	0	1.32374	0	1.72934	0	0.034295	1.13821	0.185471	0	0.266982	0.0562792	0	0	2.44172	0.740609	0.816058	0.0877682	0.113605	0.0838239	0	0	0.037846	0	0.407438	0.913048	9.05575
CTSP-AD50	0.211278	2.28128	0.696455	0.852324	0	0.047407	0.327815	0.375099	0.0124349	0.0392544	0	0	0	0.653566	0.649399	0.159738	0	0	0.168795	0	0	0	0	0.61151	0.793214	6.47484
CTSP-ADRS	0.523554	2.57956	0	1.67606	0	0.915377	0.259113	0.827963	0.646885	0.264161	0	0.0573307	0	0.492335	0.364926	0.172786	0	0	0.0350318	0	0	0	0	0.44096	0.901312	8.81508
CTSP-AD18	1.07131	0.378067	0	0.880824	0	0.912189	0.465891	0.593942	0	0.202418	0.0288397	0	0	0.502092	1.2159	0.690753	0.076748	0	0	0	0	0.0442033	0	0.482033	0.875424	7.06318
CTSP-B02H	0.73668	1.71968	0	0.203728	0	0	0.0628233	0.116623	0.0838771	0.0452381	0	0	0	0.122211	0	0.126463	0	0.0384237	0	0	0	0	0	0.650402	0.763044	3.25575
DLBCL10547	0.0735336	1.38484	0.00207804	0.846346	0.0500631	0	0.370872	0.137523	0.328678	0	0.0313014	0	0	1.20203	0.388176	0	0.038587	0	0.079259	0	0	0.0216905	0	0.510206	0.86065	4.95498
DLBCL11202	0.481191	0	0	0.915383	0	0.0874615	1.51376	0.445459	0.865043	0	0.665774	0	0	0.106434	2.28852	0.382219	0	0.00289074	0.124071	0	0	0.0129335	0	0.585686	0.810238	7.89113
DLBCL11673	0.853102	2.20677	0.288957	1.52147	0	0.268443	1.01241	0.345287	0	0.253631	0.14056	0	0	0.310622	0.921748	0.589944	0	0	0	0	0	0.047971	0	0.514043	0.8571	8.76092
DLBCL11488	1.04072	0.899786	0.271156	1.19172	0	0	0.439648	0.177771	0.219607	0.0966804	0.108191	0	0	0.927951	0.690599	0.649008	0	0	0.0730668	0	0	0	0	0.500256	0.865751	6.78591
DLBCL11587	2.85147	0.822706	1.12442	2.46828	0	0.459433	0.630134	1.36875	0.629973	0.094859	0	0	0	0.50214	0.308365	1.1831	0	0	0.196735	0	0	0.0349104	0	0.589037	0.810616	12.6753
DLBCL11470	0.97932	2.28831	0	0.360771	0	0.0760067	0.124377	0.393075	0.198518	0	0	0.181137	0	0.628019	0.182397	0.146153	0	0	0.0357358	0	0	0.016778	0	0.432077	0.916856	5.6106
DLBCL10533	0.164957	1.7659	0.0899994	1.26562	0	0	1.03917	0.00830573	0	0.0868082	0	0.00935054	0	0.573795	0.487472	0.564549	0.0152312	0	0.211622	0	0	0	0	0.509277	0.862458	6.28278
DLBCL10963	0.930019	1.44917	0	0.571176	0	0.330864	0.266196	0.366355	0.150232	0	0	0.120231	0	0.505782	0.309346	0.233002	0	0	0.053058	0	0	0.0044546	0	0.595696	0.805416	5.28989
DLBCL11262	1.91872	0	0	0.204622	0.100187	0	0.773682	0	0	0	0.34624	0	0	0.77086	0	0.41912	0.00397399	0.1485	0.0892404	0	0	0.021059	0	0.359275	0.94216	4.7962
DLBCL11346	0.37593	0.872564	0.0407993	0.152726	0	0	0.188395	0.0036809	0.0151161	0.0127329	0.0644307	0	0	0.194872	0.191577	0.0437413	0	0	0	0	0	0	0	0.626074	0.779251	2.15657
DLBCL11537	0.218653	1.26797	0.178799	1.56972	0	0.867683	0.223938	0.0925756	0.384528	0.0579102	0	0.0147934	0	0.773865	0.778656	0.289142	0	0	0.129634	0	0	0.0500361	0	0.335776	0.951119	6.8979
DLBCL10553	0.17636	1.7436	0	0.348707	0	0.00238943	0.100611	0.0863069	0.0870254	0	0	0	0	1.28504	0.0636578	0.205589	0	0.0364681	0	0.0390524	0	0	0	0.631105	0.780187	4.17481
DLBCL11459	0.317725	0.80927	0.641458	1.18996	0	0	1.03934	0.301729	0.509523	0.449793	0.266644	0	0	0	0.854743	0.392327	0.0372696	0.0217535	0.185644	0	0	0.00535417	0	0.451951	0.891606	7.02254
DLBCL11564	0	0.5836	0	0.313501	0	0	0.174508	0.0610284	0.0155461	0.32653	0	0	0	0.44992	0.15775	0.11993	0	0	0.0434382	0	0	0	0	0.484597	0.874518	2.24575
DLBCL10881	0.367417	2.3916	0.163177	0.387489	0	0	0.328821	0.0767921	0	0.0584255	0.0704439	0	0	0.264512	0.123601	0.477529	0	0.411388	0.0344061	0	0	0	0	0.698586	0.726653	5.1556
DLBCL10941	0.163223	0.175757	0	1.7235	0	0	1.38985	0.223208	0.299382	0.685675	0	0	0	0.787753	0.990557	0.560116	0.14211	0	0.234418	0	0	0	0	0.429206	0.902846	7.37555
DLBCL11452	0.674915	0.959519	0.0136468	0.985766	0	0	0.508573	0.235827	0.231716	0.557381	0	0	0	2.09047	0.741151	0.330413	0	0	0.167012	0	0	0.0127292	0	0.29146	0.969211	7.50912
DLBCL10489	0.227552	0.502915	0	0.0400432	0	0.00845547	0.0112495	0.00485791	0.0106143	0	0	0.00101351	0.00447446	0.00140515	0.00238017	0.0698776	0	0.00160306	0.0175672	0	0	0.00477957	0	0.378701	1.00218	0.908788
DLBCL11657	0.251829	1.41225	0	1.52976	0	0	0.811504	0.221361	0	0.380409	0.0240282	0	0	1.3163	0.69341	0.784472	0	0.109275	0.152144	0	0	0	0	0.424436	0.904654	7.68673
DLBCL10521	0.313368	0.275694	0	1.50848	0	0	0.86706	0.0184063	0.0170415	0	0	0.149282	0.0437931	0.134311	0.262231	0.237155	0.0193209	0	0.23068	0	0	0	0.01	0.280988	0.977144	4.07683
DLBCL10887	0.70211	1.00597	0	0.408095	0	0	0.440904	0.0979685	0	0	0.114371	0	0.0295007	0.0352974	0.206699	0.0691663	0	0	0.0393593	0	0.0220192	0.00668285	0	0.584268	0.810809	3.17814
DLBCL10513	0.301844	0.156626	0	0.518991	0	0.335998	0.124443	0.0743497	0.126035	0	0	0.216797	0.211029	0.765464	0.147329	1.84465	0	0	0.164038	0	0	0.00855961	0	0.560369	0.836661	4.99616
DLBCL11455	0	1.96438	0	0.703038	0	0	1.25143	0	0	0	0.402824	0	0.00678975	0.177671	0.379852	0.610857	0	0.294269	0.0741049	0	0	0.295982	0	0.427739	0.903097	6.16119
DLBCL11300	0.300144	0	0	1.19882	0	0	0.749503	0.563716	0.111176	0.910774	0	0	0	0.658009	0.720529	0.390023	0.139566	0	0	0	0	0.013874	0	0.542951	0.841091	5.75613
DLBCL10871	0.0926939	2.52369	0	0.680702	0	0.576263	0.183342	1.08481	0.850016	0	0	0.195149	0	0.412657	0.155292	0	0	0.33016	0.099661	0	0	0	0	0.523469	0.851251	7.18443
DLBCL10527	0.206319	0.416824	0	1.20958	0	0	0.534715	0.193729	0.504425	0.517955	0	0	0	1.86739	0.655948	0.63662	0	0	0.130478	0	0	0	0	0.641792	0.789184	6.87398
DLBCL11195	0.0451234	1.32504	0	1.06458	0	0	1.23073	0.045816	0	0.46964	0.081334	0	0.0459355	0.0560178	0.962621	0.610912	0.219573	0	0.0108538	0	0	0.0151509	0	0.425453	0.904775	6.18332
DLBCL11525	0.225177	0	0.504809	1.46387	0	0	0.226375	0.240001	0.0270297	0.293713	0	0.114636	0	0.00148681	0.189348	0.220634	0.00497466	0	0.023932	0	0.00869942	0.0151107	0.01	0.276994	0.999715	3.55979
DLBCL10863	1.23368	0	0	0.327881	0	0.137599	0.218186	0.228203	0	0.0445164	0	0.0486624	0	0.55397	0.226722	0.084729	0	0	0.0856406	0	0	0.00639614	0	0.342111	0.953061	3.19618
DLBCL11446	0	0.895458	0.0647071	1.52318	0	0	1.32217	0.283308	0	0.749488	0	0	0	0.379155	1.42188	0.556203	0.135563	0.342479	0.531109	0	0	0	0	0.518022	0.856464	8.20469
DLBCL11001	0.58111	1.16128	0	1.93494	0	0	0.27591	0.697133	0.0620561	0.751591	0	0.0541827	0	0.0138475	0.182028	0.537986	0	0.0865205	0.00819379	0	0	0.00978633	0	0.350067	0.953314	6.35656
DLBCL10972	1.94315	0	0.446941	0.609325	0	0	0.218292	0.550433	0.0613344	0	0	0.202854	0	1.12772	0.598162	0.392981	0	0.00606305	0.0703348	0	0	0	0	0.587874	0.812386	6.22759
DLBCL11497	2.14875	0	0	0	0.0636674	0	0.271798	0.0400524	0.0427496	0	0.370186	0	0	0.237273	0.274201	0.342356	0	0.407554	0	0	0	0.136685	0	0.480213	0.881089	4.33527
DLBCL11520	0.478221	0.673391	0.160111	1.67226	0	0	0.300071	0.290431	0.267717	0	0	0	0	1.16611	0.394373	0.420515	0.00700087	0	0.0334778	0	0	0	0	0.446867	0.893838	5.86368
DLBCL11490	2.05302	0	0	0.308424	0	0	0.398205	0.0864815	0.00212882	0	0.206153	0	0.00379937	0.240623	0.342873	0.241771	0	0.0844005	0.0610802	0	0	0	0	0.409125	0.928046	4.02896
DLBCL10868	0.587584	3.07098	0	0.174794	0	0	0.245845	0	0	0.0364007	0	0.065074	0	0.445007	0.250606	0.116889	0	0	0	0	0	0	0	0.735746	0.6776	4.99318
DLBCL10848	0.691858	0.622897	0	1.20584	0	0	0.935919	0.254207	0.0115249	0.0457126	0.176744	0	0	0.897368	0.830272	0.373165	0	0	0.161924	0	0	0	0	0.433342	0.900419	6.20743
DLBCL10538	0.412848	2.80304	0	1.79925	0	0.165301	0.693577	0.310828	0.370946	0.584513	0	0	0	1.72904	1.08815	0.0153066	0	0	0.202959	0	0	0.00557498	0	0.699598	0.748031	10.1813
DLBCL11589	1.96821	1.63803	0	1.23476	0	0	0.237435	0.602136	0.718967	0.309428	0	0	0	0.281137	0.498573	0.425635	0	0	0.0241342	0	0	0	0	0.642593	0.770368	7.93845
DLBCL10469	0	2.14432	0	0.806708	0	0	0.516584	0.177398	0.108113	0.271795	0	0	0	0.689787	0.376051	0.487467	0.0535258	0	0.0443599	0	0	0	0	0.501025	0.865174	5.67611
DLBCL11493	0.137979	2.43533	0	0.717524	0	0	0.233902	0.168694	0.071414	0	0	0.238224	0	0.626621	0.217136	0.0527454	0	0	0.047472	0	0	0	0	0.595334	0.80341	4.94704
DLBCL10995	1.81625	0.35096	0.272553	0.481582	0	0	0.0443279	0.0287397	0.127602	0.0286896	0	0.0722245	0.0246218	0	0.161212	0.225591	0	0	0	0	0.01049	0.00994749	0	0.671101	0.741457	3.65479
DLBCL11462	0.604804	1.56468	0.531789	0.52726	0	0.163896	0.600482	0.0188127	0	0.0173791	0.0875641	0	0	0.998041	0.175754	0.149523	0	0.0834167	0.0114265	0	0	0.0114828	0	0.555223	0.83144	5.54631
DLBCL11662	0.134228	0.618846	0.425499	0.733752	0	0.0860166	0.494963	0.176847	0.0599763	0.568199	0	0.0548313	0	0.62358	0.413928	0.61745	0	0	0.0361366	0	0	0.023318	0	0.364314	0.933316	5.06757
DLBCL11504	0.500282	1.39045	0	1.15637	0	0.599149	0.418559	0.603112	0.162747	0	0	0.10895	0	0.822689	0.714477	0.0586534	0.0257932	0	0.127633	0	0	0	0	0.487433	0.872379	6.68886
DLBCL10516	0.10648	2.6368	0	0.982184	0	0	1.7493	0.134298	0	0.26486	0	0	0	0.689726	1.02194	0.442075	0.0897236	0	0.209358	0	0	0.0839488	0	0.626791	0.797939	8.4107
DLBCL11534	0.670601	0.389982	0.430746	1.07095	0	0.511007	0.347601	0.311874	0.281406	0.31412	0	0	0	0.26112	0.280119	0.339994	0.068752	0.00019532	0.145558	0	0	0.00809068	0	0.339433	0.949605	5.43211
DLBCL11517	0	1.18096	0.0229564	0.707275	0	0	1.22794	0.0904409	0.0928846	0.773371	0.12449	0	0	0.842456	0.502343	0.2811	0	0	0.0965625	0	0	0.0539757	0	0.284168	0.969354	5.99676
DLBCL11570	0.342415	0.433898	0.0146652	0.805993	0	0	0.711237	0.400574	0	1.53146	0	0	0	1.37506	0.762534	0.341129	0	0	0.0236036	0	0	0.0452849	0	0.586962	0.816885	6.78786
DLBCL10541	0.703152	1.04658	0.0188494	0.58625	0	0	0.121974	0.187186	0.210401	0	0.0126494	0.0200926	0	0.895197	0.124251	0.268546	0	0	0.00210971	0	0	0	0	0.495977	0.867749	4.19724
DLBCL10497	0.165575	0.830705	0	1.4191	0	0	0.358488	0.188828	0.160338	0.598401	0	0	0	0.957704	0.628212	0.140523	0	0	0.0788271	0	0	0	0	0.557418	0.833482	5.5267
DLBCL11663	0	0.199241	0	2.07901	0	0	1.1055	0.160209	0.0835246	0.500165	0	0	0	0.185504	1.59832	0.481947	0	0	0.0761837	0	0	0	0	0.550204	0.834742	6.46961
DLBCL11510	0.00848361	0.0102999	0	1.12835	0	0	0.577139	0.0715973	0.0130706	0.454202	0	0.139367	0.00419416	0.0398066	0.329926	0.248649	0.0138374	0	0.0101231	0	0	0.0118384	0	0.598045	0.801387	3.06088
DLBCL11255	0.502929	1.65079	0	0.158451	0	0	0.214416	0	0	0.282495	0.052598	0	0	0.0649359	0.215716	0.19773	0	0	0	0	0	0	0	0.661711	0.749317	3.34006
DLBCL10457	1.18349	0.360984	0	2.02025	0	0	1.68401	0.499841	0.22143	0.303334	0	0	0	1.36696	0.873723	0.361366	0.0961956	0	0.165168	0	0	0	0.01	0.277859	0.972961	9.13674
DLBCL11518	0.847374	0.703893	0.0185459	1.22871	0	0	1.21078	0.179828	0	0.552412	0.0125953	0	0	0.607646	0.678582	0.305911	0	0	0	0.00618992	0	0	0	0.4987	0.866747	6.35247
DLBCL11595	0.404933	1.19732	0	1.63687	0	0	1.14694	0.34536	0	0.20569	0.067245	0	0.0213856	0	0.716968	0.454254	0.112512	0	0	0	0.0675581	0	0	0.383128	0.927357	6.37704
DLBCL10935	0	2.3003	0.0962735	0.198907	0	0.0113496	0.101329	0.113206	0.0426347	0.119627	0	0	0	0.0780399	0.163746	0.00818053	0.0234484	0	0	0	0	0	0	0.684544	0.728648	3.25704
DLBCL11429	1.35641	1.80345	0	0.794415	0	0	0.326381	0.284819	0.0897888	0.0515011	0	0	0	1.02387	0.501627	0.0774718	0	0	0.0981097	0	0	0.00172989	0	0.687346	0.738801	6.40958
DLBCL10479	0.681043	0.0532065	0	2.2573	0	0	1.71687	0.2196	0	1.37005	0	0	0	0.5207	1.22382	0.767126	0.0649073	0.126847	0.27196	0	0	0.0576579	0	0.400038	0.918753	9.33108
DLBCL11528	0.855452	1.06213	0	0.361287	0	0.119799	0.157864	0.189629	0.0453942	0	0.0455751	0	0	0.350028	0.447472	0.0518646	0.0556434	0	0.0375824	0	0	0	0	0.594262	0.804047	3.77972
DLBCL11659	0.258201	1.08194	0	0.423086	0	0	0.415293	0.331845	0	0.169044	0	0.156137	0	0.304063	0.600933	0.281371	0.121062	0	0.0997313	0	0.0429008	0.0563847	0	0.314998	0.959161	4.342
DLBCL10843	3.10671	0	0	0.179816	0	0.156542	0.100247	0.210218	0.0296436	0	0	0.0603424	0	0.542279	0.134238	0.0738405	0	0.0823136	0.0832376	0	0	0	0	0.474889	0.907024	4.75942
DLBCL10969	0.499061	2.13939	0.0362089	0.126295	0	0.0123781	0.171637	0.165342	0	0.0106313	0.116699	0	0	0.423727	0.317258	0.13447	0	0	0	0	0	0	0	0.661091	0.750074	4.1531
DLBCL10116	0.281546	2.84932	0	0.362508	0	0	0.0968406	0.0508902	0.120595	0.138687	0	0.16886	0	0.235911	0.218032	0.0880034	0	0	0	0	0	0.00162979	0	0.645755	0.763165	4.61283
DLBCL11492	0	1.14023	0.0244646	1.6608	0	0.93447	0.124618	0.716079	0.529238	0.988633	0	0.551051	0	2.13049	1.1435	1.04654	0.0208694	0	0	0.0525231	0	0	0	0.313473	0.961493	11.0635
DLBCL10460	0.235623	0.997254	0.301421	0.34275	0	0	0.195777	0.089691	0.0171915	0.187605	0	0	0	0.37948	0.130542	0.072796	0	0	0.0206858	0	0	0	0	0.664669	0.75444	2.97082
DLBCL11430	0.290564	1.82047	0	0.866188	0	0	0.719701	0.625422	0.366976	0.327678	0	0	0	1.24186	0.859352	0.294538	0.13101	0	0.269729	0	0	0.0243301	0	0.536781	0.848566	7.83781
DLBCL10504	0	1.34439	0.0392129	1.45293	0	0	0.641469	0.135766	0	0.5632	0	0	0	1.57348	0.569879	0.311626	0.0989004	0	0.0525866	0	0	0	0	0.485157	0.874394	6.78344
DLBCL10937	0	1.03408	0	0.571531	0	0	0.550902	0.0820114	0.0623978	0.401005	0	0	0	0.456746	0.348902	0.0680466	0.0494466	0	0.0384271	0	0	0	0	0.50818	0.861928	3.66349
DLBCL11466	0.0177355	0.928785	0	1.54694	0	0.692729	0.427926	0.590692	0.935268	0.201186	0	0.423862	0	2.59252	1.26392	0.722543	0.156668	0	0.18473	0	0	0.0496252	0	0.45221	0.891081	10.7351
DLBCL11211	1.19273	0.741982	0.137564	2.01071	0	0	2.1067	0.55721	0.0107732	0.365586	0.085064	0	0	0.311233	1.76798	1.02749	0.0972598	0	0.245236	0	0	0.0266682	0	0.408379	0.913342	10.6842
DLBCL11585	0.33223	1.00188	0	0.786145	0	0	0.323345	0.124969	0.107279	0.312874	0	0	0	0.300967	0.608457	0.265914	0	0	0.0497934	0	0	0	0.01	0.281246	0.981305	4.21385
DLBCL11473	0.284726	1.80013	0.0678514	1.14815	0	0	0.791521	0.309206	0.00141899	0	0.243347	0	0.032444	0.0379044	0.466495	0.149021	0	0.0534503	0.0286025	0	0	0	0	0.50792	0.860627	5.41427
DLBCL10864	0.247792	0.74932	0	0.996493	0	0	0.906066	0.227463	0.0295993	0	0.483647	0	0.0129097	0.0105264	0.278133	0.283284	0.0106751	0	0.020921	0	0	0	0	0.344596	0.947984	4.25683
DLBCL10502	0.108049	1.40275	0	0.78149	0	0.1305	0.385126	0.592182	0.178946	0.120182	0	0	0	0.46262	0.312249	0.285312	0	0	0.070959	0	0	0	0	0.501371	0.864984	4.83037
DLBCL11494	0	3.24326	0	0.672731	0	0.104746	0.83193	0	0	0.312873	0	0	0	1.91119	1.04603	0.311676	0	1.16362	0	0.387645	0	0.255729	0	0.414297	0.91098	10.2414
DLBCL10920	0.299283	0.153229	0	2.40114	0	0.609167	0.560842	0.993551	0.545633	0.446849	0	0.0107054	0	2.01616	1.39807	0.471142	0	0	0	0.131469	0	0	0	0.4912	0.870233	10.0372
DLBCL10857	2.26285	0.64709	0	1.06181	0	0	0.837887	0.293591	0.0777274	0.135928	0.0344788	0	0	0.180214	0.763229	0.202491	0	0	0.116767	0	0	0	0	0.600073	0.800944	6.61406
DLBCL10945	1.26003	0.261791	0	0.596323	0	0	0.324833	0.20573	0.25928	0.16432	0	0	0	0.934609	0.706088	0.136193	0.0150665	0	0.0951783	0	0	0	0	0.366848	0.936967	4.95944
DLBCL11257	1.17816	0.937466	0	1.78132	0	0	0.380953	0.678897	0.149092	0.535818	0.0623056	0	0	0.348284	1.0027	1.30294	0.0748834	0	0.305185	0	0	0	0	0.436143	0.899222	8.73802
DLBCL10534	1.11931	0.736622	0	2.38004	0	0.256071	1.14017	0.420325	0	0.580936	0	0	0	0.816414	1.03065	0.985073	0.126035	0	0.11167	0	0	0	0	0.470663	0.881718	9.70332
DLBCL10470	0.451032	0.930238	0.470653	1.32063	0	0	0.397717	0.709207	0.301286	0.496361	0	0	0	0.239079	0.292056	0.554934	0	0	0.00730741	0	0	0	0	0.485091	0.87366	6.1705
DLBCL10510	0	1.66796	0	0.116395	0	0	0.0112075	0.0514919	0.0398167	0	0	0.0230376	0	0.410919	0.0286794	0.136721	0	0	0.0355422	0	0	0	0	0.607489	0.79479	2.52177
DLBCL10962	0.474041	1.34101	0.34896	0.286476	0	0	0.196981	0.041518	0.0780771	0	0.0191545	0	0	0.130924	0.102624	0.137218	0	0	0	0	0	0	0	0.706873	0.70748	3.15699
DLBCL10950	0	0.66084	0	1.32796	0	0	0.710111	0.213222	0	0.276203	0	0.0135924	0.0853939	0.194179	0.367202	0.261213	0.0921543	0	0.195787	0	0	0	0.01	0.281225	0.973576	4.39786
DLBCL10905	0.561048	0.986358	0	2.59693	0	0	1.30722	0.557114	0.264179	0.670113	0	0	0	1.47643	1.33502	0.535686	0	0	0	0	0	0	0	0.466064	0.883913	10.2901
DLBCL10477	0	1.45949	0.0929189	0.0449084	0	0	0.102514	0	0	0	0.0544831	0	0	0.041293	0	0.0475551	0	0.0817192	0	0	0	0	0	0.681985	0.734071	1.92488
DLBCL10953	1.25842	0.984364	0.389561	0.467506	0	0	0.485675	0.189516	0.142742	0	0.090922	0	0	0.926136	0.2425	0.0795324	0	0	0	0	0	0	0	0.637702	0.774648	5.25688
DLBCL11590	0	2.46126	0	0.901757	0	0	0.31591	0.33702	0.13786	0.382372	0	0.0481965	0	0.949316	0.437044	0.273552	0	0	0.0254787	0	0	0	0	0.548682	0.837066	6.26977
DLBCL10472	1.04736	1.17194	0	1.29044	0	0.248964	0.651138	0.683896	0.0341664	0.515621	0	0	0	0.256432	0.517268	0.687993	0.465207	0	0.0321427	0	0	0.00743003	0	0.477607	0.877978	7.61
DLBCL11479	0.238549	0	0.285026	3.96057	0	0	1.06886	0.669609	0.0565372	0	0	0.13169	0.10091	0	0.926756	0.718943	0.277696	0	0	0.210975	0	0	0.04	0.162423	1.04798	8.64612
DLBCL10985	0.0776779	2.41058	0	0.43783	0	0.566282	0.27325	0.226545	0.351783	0.245436	0	0	0	1.38241	0.551142	0.13283	0	0	0.0824581	0	0	0	0	0.376676	0.931557	6.73823
DLBCL10919	1.55636	0.303208	0.166014	0.0689651	0.00606103	0	0.143933	0.0647308	0.122484	0	0.118465	0	0	0.206275	0.0338548	0.0636971	0	0.132203	0.000894276	0	0	0	0	0.700089	0.713464	2.98715
DLBCL10998	0.530532	0.752497	0.0929277	0.211548	0	0	0.0790664	0.0453536	0.0677131	0	0.0161402	0	0	0.301822	0.182502	0.0697352	0	0	0.0353825	0	0	0.000139813	0	0.608493	0.792898	2.38536
DLBCL11474	1.79212	0.629594	0	0.36492	0	0.0828466	0.397291	0.253619	0.133901	0	0	0	0.0207383	0.272304	0.315428	0.17185	0	0	0.062809	0	0	0.00171678	0	0.392149	0.94013	4.49913
DLBCL11679	1.6077	0.545135	0	1.01437	0	0.53332	0.24403	0.325407	0.175851	0	0	0	0	0.994519	0.391217	0.0499354	0	0	0.0569901	0	0	0	0	0.492472	0.869619	5.93847
DLBCL10892	0.283348	0.840045	0	2.28296	0	0	1.25107	0.335712	0.112056	0.104891	0	0.129637	0	2.65838	1.87111	0	0	0	0.336191	0	0	0	0	0.608921	0.802014	10.2054
DLBCL10909	1.61732	2.04575	0	1.05436	0	0	0.395423	0.283624	0.281229	0.349246	0	0	0	1.89626	0.990547	0.0558126	0	0	0	0	0	0	0	0.533255	0.845301	8.96957
DLBCL10898	1.63181	0.654386	0	0.984838	0	0	0.574748	0.819847	0.78724	0	0	0.0218958	0	0.463339	0.455448	0.16057	0	0	0.0705181	0	0	0	0	0.40275	0.921182	6.62464
DLBCL10900	0.659356	1.84227	0	0.244414	0	0.0622397	0.320006	0.131806	0	0	0.0563571	0	0	0.429162	0.384323	0.0431869	0	0	0.111624	0	0	0.0117872	0	0.71984	0.704978	4.29653
DLBCL11676	0.806416	0.372145	0	1.84194	0	0.253655	1.23673	0.0354502	0.294578	0.540404	0	0	0	2.11415	1.76935	0.43277	0	0	0.291228	0	0	0.0898314	0	0.564681	0.830145	10.0786
DLBCL11671	0.261615	1.8683	0.168678	0.436233	0	0	0.230225	0.244034	0.373335	0.137811	0	0	0	1.67721	0.602773	0.149105	0	0	0.191869	0	0	0	0	0.524975	0.851358	6.34119
DLBCL11678	0.179821	0.965614	0	1.95505	0	0.160141	0.289577	0.448966	0	0.649276	0	0	0	0.771538	0.520655	0.44166	0.0718477	0	0.0209791	0.00380186	0	0	0	0.548704	0.837861	6.47893
DLBCL10859	1.53987	1.04736	0	0.113982	0	0	0.255966	0.219508	0	0.15567	0.157193	0	0	0.616593	0.213424	0.210241	0	0	0	0	0	0	0	0.636368	0.771658	4.52981
DLBCL11500	0.549968	2.41931	0	0.177039	0	0	0.222454	0.0304921	0	0.0807636	0.227878	0	0	0.418864	0.418373	0.1332	0	0	0	0	0	0	0	0.631431	0.774691	4.67834
DLBCL10904	0.614365	1.06151	0	0.549506	0	0.0919886	0.730473	0.125645	0.0712258	0	0.0891577	0	0	0.270776	0.284172	0.178388	0	0	0.084551	0	0	1.36759e-05	0	0.530234	0.84806	4.15177
DLBCL10853	0.321315	2.56266	0.330375	1.65328	0	0	0.606997	0.551336	0.411607	0.461971	0	0	0	1.01022	0.728745	0.202955	0.0987127	0	0.0295176	0	0	0	0	0.566477	0.827	8.96969
DLBCL10952	0.578195	1.89038	0.0158228	1.15762	0	0	0.719304	0.3707	0.162172	0.291703	0	0	0	0.642748	0.72344	0.180245	0.0864038	0	0.185268	0	0	0	0	0.647498	0.779891	7.00401
DLBCL10867	0.522191	0.675049	0	0.280506	0	0	0.344052	0.0551844	0	0	0	0.0970827	0	0.751007	0.0412216	0.203603	0	0.135588	0.11848	0	0	0.0137099	0	0.361335	0.937996	3.23767
DLBCL10454	1.20595	0.859454	0.651525	0.953012	0	0.11349	0.248397	0.440611	0.0254973	0.553804	0	0	0	0.342565	0.312734	0.147074	0	0	0	0	0	0	0	0.550335	0.834269	5.85412
DLBCL11578	0.443528	2.14257	0	0.33057	0	0	0.32926	0.124718	0.0461119	0.0207332	0.212189	0	0	0.8526	0.308392	0.157774	0	0	0.0331552	0	0.0287881	0	0	0.580583	0.814283	5.0304
DLBCL10928	0	1.21469	0	0.0171286	0	0	0.143761	0.0742528	0	0.0460859	0.129679	0	0	0.617583	0.147357	0.198007	0	0.225794	0	0	0.00162768	0.0103389	0	0.467422	0.883993	2.82631
DLBCL10860	0.424022	2.52329	0	0.873368	0	0.775497	0.101546	0.327841	0.13891	0.531774	0	0.134135	0	0.866351	0.421059	0.101114	0	0	0.0060199	0	0	0	0	0.489869	0.871481	7.22492
DLBCL10917	1.43741	0.967696	0.637661	0.203669	0	0.0943001	0.0854584	0.234851	0.285027	0.00606429	0	0	0	0.683521	0.0902248	0.178563	0	0	0.0142889	0	0	0	0	0.710261	0.706665	4.91874
DLBCL10970	0.00707369	0.206757	0.495856	0.314168	0	0	0.398814	0	0.0290211	0	0.0158351	0.029085	0.0148604	0	0.110811	0.18548	0.0145998	0	0.114293	0	0	0.0172225	0	0.451543	0.893748	1.95388
DLBCL11523	0	1.41067	0	0.1278	0	0.015648	0.0604762	0.133106	0.0122666	0.218584	0	0.0773481	0	0.226802	0.0909195	0.0817859	0.0366043	0	0.0113543	0	0	0	0	0.454689	0.898957	2.50337
DLBCL11581	0.899717	1.33197	0.528338	2.2526	0	0	0.398357	0.469713	0.26229	0.553099	0	0	0	0.782581	0.706291	0.384449	0.0860504	0	0	0	0	0	0	0.503093	0.863486	8.65545
DLBCL10989	0.099555	1.49053	0	0.932542	0	0	0.333378	0.114611	0.240079	0.0912932	0	0.250503	0	1.29856	0.688107	0.281976	0	0	0.372259	0	0	0.053802	0	0.513705	0.859994	6.24719
DLBCL10966	0	3.21168	0	0.253347	0	0.133228	0.0771747	0.109624	0.267128	0.0027354	0	0.0273996	0	0.578466	0.048203	0.0643894	0	0	0.0226716	0	0	0	0	0.646928	0.762083	4.79605
DLBCL11560	0.218028	2.36197	0	0.470363	0	0.937663	0.349798	0.496195	0.776762	0.0222383	0	0	0	1.09107	0.505942	0.404739	0	0	0.150406	0	0	0.00210741	0	0.56195	0.831457	7.78727
DLBCL11675	0.30635	2.32057	0	0.488918	0	0	0.20772	0.248537	0	0.112465	0.114799	0	0	0.709721	0.155492	0.245929	0	0	0	0	0	0	0	0.674996	0.745889	4.9105
DLBCL11559	0.301173	0.743756	0.0802492	2.00402	0	0	0.22335	0.671735	0.0768401	0.93985	0	0.117053	0	1.52902	0.6002	0.523175	0.164122	0	0.0270659	0	0	0	0.01	0.230711	1.00104	8.00161
DLBCL11565	0.183537	0.735809	0.510484	0.563275	0	0	0.158338	0.202461	0	0.367318	0	0	0	0.386124	0.242561	0.31769	0	0	0	0.0585704	0	0	0	0.557524	0.831454	3.72617
DLBCL11242	0.196075	0.340119	0	0.670933	0	0	0.550909	0.0644837	0	0.220483	0	0	0	0.00182965	0.167408	0.210979	0.0534461	0	0.0875632	0	0	0.0211293	0.04	0.154692	1.03156	2.58536
DLBCL11457	0	2.45436	0	0.965221	0	0.145271	0.113375	0.230812	0.717021	0.139441	0	0.480307	0	3.1573	1.31219	0	0.0545785	0	0.0857406	0	0	0	0	0.603236	0.804653	9.85562
DLBCL10914	0.525169	0.855076	0	0	0	0.00369642	0.112964	0.00318485	0.0554942	0	0.218138	0	0.0232659	0.0117539	0	0.106832	0	0.04212	0	0	0.0163376	0.0218535	0	0.54961	0.844242	1.99589
DLBCL10862	1.37444	0.921229	0	1.17709	0	0	0.947698	0.156296	0.244531	0.128428	0.243905	0	0	0.641804	0.323582	0.557795	0	0	0.0290166	0	0	0	0	0.535633	0.84615	6.74582
DLBCL10956	0	1.7117	0	0.0327118	0	0	0.0232876	0.017803	0.0093702	0	0	0.0215774	0	0.235363	0.109391	0.0730013	0	0.0970985	0.0175898	0	0	0	0	0.600611	0.804119	2.34889
DLBCL10946	0.489666	0.22071	0	4.05463	0	0	1.31426	0.389661	0.586191	0.471592	0.0380154	0	0	2.54895	1.95809	0.459872	0	0	0.10799	0	0	0.0817981	0	0.448222	0.89431	12.7214
DLBCL11260	1.13046	0.768329	0	0.146157	0	0	0.0850365	0.0386655	0.0058072	0	0.0626193	0	0	0.43728	0.0769384	0.0624963	0	0.217923	0.0314549	0	0	0	0	0.642957	0.765241	3.06317
DLBCL10461	0.240669	0.675003	0	0.185969	0	0	0.292202	0	0	0.0736675	0.10307	0	0	0.211923	0.107716	0.176877	0	0	0.00350281	0	0	0	0	0.578295	0.818889	2.0706
DLBCL10883	0.971286	2.35644	0	0.328513	0	0	0.603539	0.090557	0	0.0191103	0.218692	0	0.296844	0.0549644	0.600351	0.578479	0	0.106956	0.0581195	0	0	0	0	0.684547	0.739606	6.28386
DLBCL10913	0.448272	2.88901	0	0.170761	0	0	0.133464	0.099342	0.110457	0.0427271	0	0.0566435	0	0.817729	0.173118	0.137164	0	0.0460918	0	0	0	0.0321189	0	0.510638	0.868226	5.1569
DLBCL11477	1.78612	1.56793	0.326377	0.511607	0	0	0.110489	0.197598	0.0515304	0	0	0.146314	0	0.371561	0.191859	0.153088	0	0	0.0242467	0	0	0	0	0.715068	0.699372	5.43872
DLBCL10870	1.08029	1.23993	0	0.473388	0	0	0.725142	0	0	0.135605	0.131852	0	0	0.520112	0.252401	0.123492	0	0	0.0678192	0	0	0.0149677	0	0.503316	0.863807	4.765
DLBCL11486	0.526658	0.79131	0	0.825746	0	0	1.19778	0.130459	0	0.210923	0.0247946	0.037747	0.0293677	0.103211	0.688819	0.376812	0.0361896	0.0237208	0.386981	0	0.0223749	0.0740394	0	0.457818	0.888572	5.48693
DLBCL10922	0	2.66176	0	0.387607	0	0	0.355049	0.0750128	0.0215192	0	0.117028	0	0	0.867325	0.172564	0.0532609	0	0.171365	0.0298278	0	0	0	0	0.426942	0.913161	4.91232
DLBCL11181	0	0.674577	0.0956637	2.36303	0	0	1.36995	0.186312	0	1.08645	0	0	0	0.144916	1.33439	0.893227	0.0340538	0	0.14767	0	0	0	0	0.472424	0.881027	8.33024
DLBCL10495	0	2.55615	0	0.0886122	0	0	0.128143	0.00405342	0.0248406	0	0.020391	0.00620668	0	0.29323	0.212954	0	0	0.0467542	0.106488	0	0	0.00117567	0	0.597595	0.806928	3.48899
DLBCL11646	1.06056	0	0.01208	1.8851	0	0	0.627898	0.297356	0.100356	0.263876	0	0.134601	0.0737895	0.417026	0.333652	0.291657	0.0420651	0	0.0200749	0	0	0	0	0.429223	0.904541	5.56009
DLBCL10964	1.07581	1.80769	0	0.290733	0	0.0517746	0.166167	0.218312	0.111089	0	0	0.0410387	0	0.547227	0.313617	0.139566	0	0.0557565	0.0773145	0	0	0.0331819	0	0.648797	0.761831	4.92928
DLBCL10555	0.930037	3.36267	0	0.530951	0	0.402727	0.240304	1.06426	0.60872	0.0806298	0	0	0	0.637002	0.378998	0.394512	0	0	0.0144478	0	0	0.00109941	0	0.727251	0.705868	8.64636
DLBCL11681	0.62015	2.47076	0.10592	1.55606	0	1.13911	0.448235	1.05291	0.504538	0.379083	0	0	0	0.783124	0.752398	0.545743	0	0	0.0944839	0	0	0	0	0.419714	0.909259	10.4525
DLBCL10869	1.12686	3.77577	0	1.14321	0	0	0.149295	0.205891	0.481239	0.136039	0	0.0895714	0	0.205682	0.529429	0.182108	0	0	0.0841721	0	0	0	0	0.657171	0.753522	8.10926
DLBCL11516	0.771378	0.965519	0	0.708607	0	0	0.196302	0.221116	0.028034	0	0.0465668	0	0	0.555413	0.345834	0.168776	0	0	0	0	0	0	0	0.483111	0.875598	4.00755
DLBCL10891	0.948541	0.648585	0.0676974	1.39466	0	0	0.655463	0.323784	0.178195	0.274376	0.141518	0	0	1.30773	1.07563	0.42772	0	0	0.0888018	0	0	0	0	0.482939	0.875131	7.53271
DLBCL10536	0	1.44393	0.0681102	0.277256	0	0.160919	0	0.223518	0.255169	0	0	0.144637	0	1.24189	0.199869	0.509594	0	0	0.0829658	0	0	0	0	0.44108	0.897442	4.60786
DLBCL10535	1.14198	1.7123	0	1.93473	0	0	1.84911	0	0	0.179732	0	0.133338	0.706083	0.276688	0.764461	0.459351	0	0	0.808443	0	0	0.262039	0	0.418424	0.907447	10.2283
DLBCL11447	0.844612	1.3652	0	1.0962	0	0	0.721479	0.121961	0.13801	0.177504	0	0.156859	0	0.484455	0.878653	0.546049	0.0571981	0	0.18902	0	0	0	0	0.516426	0.856705	6.7772
DLBCL10467	0.77814	0.93287	0	2.37134	0	0.0692559	0.299996	0.393505	0.290988	0.346762	0	0	0	1.20788	0.613979	0.778492	0.026972	0	0.00703912	0	0	0	0	0.337792	0.949092	8.11722
DLBCL11197	0.121328	0.666417	0	0.314777	0.0337413	0	0.360239	0	0	0.128572	0	0.00186487	0	0.129727	0.196421	0.114842	0.0258063	0	0.0724469	0	0.0296483	0.0113951	0	0.486861	0.873065	2.20723
DLBCL10879	0.894632	1.87	0	0.699038	0	0	1.51803	0.264659	0.0902137	0.00181893	0.306458	0	0.0998292	0.245322	0.823421	0.574658	0	0	0.0357377	0	0	0	0	0.648248	0.779586	7.42383
DLBCL10888	0	1.36091	0	1.05528	0	0	0.232927	0.480189	0.777308	0	0	0.393603	0	0.34076	0.203507	0.390353	0.0384262	0	0.0525009	0	0	0	0	0.449618	0.89347	5.32576
DLBCL11677	0.403862	1.00417	0	2.56471	0	0.289759	1.05186	0.384542	0.0775091	0.82957	0	0	0	0.725344	1.26164	0.8157	0.180796	0	0.0633798	0	0	0.0502045	0.01	0.275711	0.979493	9.70303
DLBCL10539	0	1.9627	0	0.528915	0	0	0.151622	0.208694	0.0850037	0	0.094106	0	0	1.37505	0.511465	0.410162	0	0	0.0627377	0	0	0	0	0.588931	0.813651	5.39045
DLBCL10983	0.77424	0.751284	0.112393	1.33702	0	0	0.749019	0.200114	0	0.201755	0.293499	0	0.00276891	0.955734	0.464754	0.210844	0	0	0.0663998	0	0	0	0	0.441645	0.896464	6.11983
DLBCL10512	1.58879	0.189816	0	0.0878667	0	0.0955978	0.0369769	0.0423235	0.00516926	0	0	0.0277242	0	0.243276	0.0284965	0.0940651	0	0	0	0	0	0	0	0.692113	0.723745	2.44011
DLBCL11562	1.06241	1.23377	0.0690402	0.904102	0	0	0.206077	0.278213	0.124552	0	0	0.0518331	0	1.14838	0.114134	0.119584	0	0	0.0112984	0	0	0	0	0.661257	0.760675	5.32339
DLBCL10839	0.601486	0.507501	0.211427	1.65607	0	0	0.860659	0.504186	0.172014	0.32688	0.133066	0	0	1.67999	0.975444	0.385669	0.0721819	0	0	0	0	0	0	0.535685	0.84784	8.08658
DLBCL10910	0.519681	0.873776	0	0.106588	0	0.270014	0.11087	0.181305	0.0268207	0.000198868	0	0.174804	0	1.41632	0.158462	0.213691	0	0	0.145479	0	0	0	0.01	0.256226	0.993839	4.19801
DLBCL10498	0.736886	0.858097	0.169917	0.6983	0	0.097372	0.347109	0.336637	0	0.25876	0	0	0	0.277464	0.202114	0.25616	0	0	0.0181984	0	0	0	0	0.611047	0.796862	4.25701
DLBCL11532	0.606739	1.35063	0	0.865203	0	0	0.395974	0.480543	0.113385	0.0830095	0	0	0	0.469212	0.160098	0.207638	0	0	0	0.0278705	0	0.0169692	0	0.583642	0.814429	4.77727
DLBCL11682	0.383002	0	0.106894	3.87515	0	0	0.884174	1.157	0.725155	0.42037	0	0	0	1.50277	0.586441	0.27468	0	0	0	0	0	0	0	0.637755	0.777047	9.91563
DLBCL10456	0.585445	2.95742	0.105521	0.52908	0	0	0.371024	0.0746651	0	0.099369	0	0.103839	0	0.642467	0.244109	0.171135	0	0.00291718	0.057264	0	0.00341187	0.00299261	0	0.652727	0.758106	5.95066
DLBCL11509	0	0.430846	0.0238106	3.44377	0	0	1.77619	0.290413	0.405367	0.0543946	0	0	0.00763992	0.0816682	1.12228	0.621284	0.100854	0	0.065216	0	0	0.000196765	0	0.482681	0.87573	8.42392
DLBCL10973	0	1.39241	0	1.18582	0	0	0.645917	0.381258	0.0717794	1.10708	0	0	0	1.32582	0.638888	0.480408	0	0	0.0443122	0	0	0	0	0.471999	0.880958	7.2737
DLBCL10509	2.8394	0.430395	0	0.390786	0.0677916	0	0.299437	0	0	0	0.100896	0	0.0282118	0.516032	0.212591	0.142047	0	0.35205	0.047366	0	0	0	0	0.571662	0.822592	5.42701
DLBCL11463	0	1.79284	0	2.16075	0	0	1.12578	0.968933	0.552708	0.242692	0	0.00820039	0	2.49113	2.25866	0.295837	0	0	0.255066	0	0	0.0388416	0	0.58972	0.814549	12.1914
DLBCL10993	2.23592	0	1.10848	0.206557	0	0	0.276869	0.1332	0.0330038	0	0.253466	0	0	0.518655	0.441497	0.151532	0	0	0.00469348	0	0	0	0	0.508843	0.87591	5.36387
DLBCL11665	0	1.17351	0	0.904372	0	0	0.419738	0.133155	0.119545	0.21101	0	0	0	0.312807	0.536557	0.0750036	0.00936663	0	0.0364482	0	0	0	0	0.611681	0.799268	3.93152
DLBCL11206	0.390178	3.63365	0.102704	1.28302	0	0	0.534038	0.0321151	0.164498	0.198569	0	0	0.0514923	0.791089	0.468205	0.748089	0	0.0225694	0	0.0262351	0.0720448	0.0689328	0	0.563798	0.826103	8.58743
DLBCL11658	0.442562	0.747506	0.244705	1.16173	0	0	0.402172	0.243238	0.583903	0	0.167329	0	0	0.702224	0.126012	0.201568	0	0.0704664	0.0620147	0	0	0	0	0.388465	0.924143	5.15543
DLBCL11437	0.00964699	0.196087	0	3.67445	0	0	2.47405	0.140825	0	1.04331	0	0.519677	0	0.616577	1.04359	0.303293	0	0	0.0150509	0	0	0	0	0.564442	0.824756	10.0365
DLBCL11481	0.370654	2.5135	0	1.39892	0	0.715087	0.264573	0.999344	0.346139	0	0	0.275175	0	3.23287	1.00694	0.110913	0.0352854	0	0.0663446	0	0	0	0	0.616639	0.799863	11.3357
DLBCL10550	0.76042	1.63488	0	0.7402	0	0.386916	0.611957	0.270015	0	0	0.215225	0	0	0.263711	0.775611	0.394493	0	0	0	0	0	0.0346124	0	0.592227	0.809671	6.08804
DLBCL10501	0.298934	1.65816	0	0.503048	0	0	0.146027	0.0794408	0.065608	0.0627178	0	0	0	0.84337	0.129878	0.105302	0	0	0.0589813	0	0	0	0	0.648153	0.768052	3.95147
DLBCL11454	0.514818	2.39324	0.0621599	2.13215	0	0	0.991736	0.442981	0.20071	0.951475	0	0	0	1.18989	1.05089	0.0687281	0.115817	0	0.0515203	0	0	0	0	0.702151	0.744965	10.1661
DLBCL11527	0.951164	0.771093	0.0892401	0.378444	0	0	0.186118	0.100698	0.023032	0.0525683	0	0.0243137	0	0.747251	0.143827	0.063936	0	0	0.0849715	0	0	0	0	0.632397	0.778158	3.61666
DLBCL10955	2.87997	0.351914	0.160659	0.959715	0	0.220642	0.820013	0.292057	0.0418031	0.172811	0	0.0923767	0	0.75461	0.514907	0.37307	0	0	0.183785	0	0	0.0495693	0	0.518496	0.854269	7.8679
DLBCL10968	0.574183	2.90686	0	0.774257	0	0	0.139323	0.5415	0.409678	0.0865321	0	0.10127	0	0.816089	0.175691	0.0655604	0	0	0.0060436	0	0	0.0238082	0	0.618833	0.786051	6.62079
DLBCL10988	0.862596	0.802526	0	0.0465925	0	0	0.0406077	0.00785858	0.0117652	0	0.0310443	0	0	0.0519057	0	0.05605	0	0.0081112	0	0	0	0	0	0.688864	0.738595	1.91906
DLBCL10858	0.988489	0.834273	0	1.6592	0	0.0747003	1.05916	0.58211	0	0.446906	0	0	0	0.694481	1.04459	0.401889	0.0282995	0	0.121595	0	0	0.042352	0	0.339922	0.94759	7.97804
DLBCL10474	0.20077	1.6531	0	1.42486	0	0.100089	0.839218	0.409342	1.2698	0.0514717	0	0	0	2.81956	1.15903	0.214237	0	0	0.230555	0	0	0	0	0.411548	0.911562	10.372
DLBCL11478	0.0412522	3.03357	0	1.19218	0	0.592815	0.41917	1.05506	0.273463	0.140034	0	0	0	1.32714	0.709632	0.489876	0	0	0.000133696	0.00246385	0	0	0	0.542011	0.842074	9.27681
DLBCL10984	1.43321	0.860617	0.0367504	1.52694	0	0	0.81745	0.37273	0.206328	0	0	0	0	2.19393	1.1953	0.186697	0	0	0.198335	0	0	0	0	0.586467	0.817963	9.02829
DLBCL10912	1.18459	1.79483	0	0.192089	0	0	0.16048	0.106734	0	0	0.0465791	0	0.0423722	0	0.226727	0.126539	0	0.0246005	0	0	0.00872156	0	0	0.701182	0.713322	3.91426
DLBCL11680	0	1.52184	0	0.0370435	0	0.126574	0.0900363	0.096583	0.0291558	0.216801	0	0	0	0.210945	0.165396	0.304446	0	0	0	0	0	0	0	0.662356	0.755368	2.79882
DLBCL10782	0.766828	0.289148	0.37137	0.385503	0	0	0.147849	0.129712	0.0350798	0.0247402	0.0475034	0	0	0.214593	0.343713	0.314689	0.119282	0	0.00112003	0	0.0177885	0	0	0.569568	0.822331	3.20892
DLBCL11491	0.593463	0.520786	0.240007	2.88724	0	0	1.60471	0.0224452	0	0	0.300543	0	0.0533896	0.54096	1.48461	0.550115	0.116567	0	0.235334	0	0	0.0541118	0	0.403202	0.91676	9.20429
DLBCL10875	1.16415	1.1922	0	0.218085	0	0.00228086	0.418868	0.162179	0.0774255	0.0633695	0.29998	0	0	1.28523	0.16883	0.29444	0	0	0.0132184	0	0	0	0	0.598245	0.804926	5.36025
DLBCL10780	0.497249	1.12245	0	0.827844	0	0.414085	0.276697	0.822707	0.938029	0	0	0	0	0.603762	0.222042	0.165212	0	0	0	0	0	0	0	0.407963	0.918017	5.89008
DLBCL11576	0	2.66681	0	0.229245	0	0.128816	0.218335	0.135046	0.04804	0.0820492	0	0.0548999	0	0.608317	0.21124	0.000732651	0.00097897	0	0.0746067	0	0	0	0	0.619485	0.784635	4.45912
DLBCL10531	1.42011	0	0	1.28739	0	0	0.613593	0.281156	0.109323	0.440097	0	0	0	1.35263	0.782391	0.425825	0	0	0.00509799	0	0	0	0	0.492383	0.870094	6.71761
DLBCL10466	0.416748	0.231182	0	1.63566	0	0	0.661188	0.161823	0.427773	0.280071	0	0	0	1.62325	1.24323	0.153069	0	0.0550632	0.0132892	0	0	0	0.01	0.235489	1.00542	6.90235
DLBCL11002	0.122151	0.608046	0	0.687208	0	0.0856038	0.725344	0.208472	0	0.345402	0	0	0	0	0.264297	1.04095	0.122208	0	0.0478695	0	0	0.00877791	0	0.376475	0.926265	4.26633
DLBCL10520	0	1.3409	0	1.13754	0	0.136174	1.2156	0.663722	0.133252	1.43915	0	0	0	0.59516	0.611778	0.492388	0	0	0.141523	0	0	0.052381	0	0.419872	0.907591	7.95957
DLBCL10476	0.477409	2.05343	0	0.11872	0	0.0141373	0.0130751	0.116996	0.046023	0	0	0.00359904	0	0.116192	0.073355	0.071351	0	0	0.0180299	0	0	0	0	0.635207	0.783018	3.12232
DLBCL11561	0.0285261	0	0.0281732	3.11582	0	0	1.64658	0.13266	0	1.30186	0	0.312365	0	0.36729	0.869641	0.64686	0.0737556	0	0.0327359	0	0	0.0215999	0	0.5921	0.806137	8.57787
DLBCL11487	0.278145	0.329829	0	1.49776	0	0	1.10623	0.303523	0	0.458579	0	0	0	0	0.906342	0.858739	0.402744	0	0.183591	0	0.0649556	0.00953595	0	0.4715	0.881533	6.39997
DLBCL11575	0.0822593	1.3864	0	0.57001	0	0	0.290385	0.0452115	0	0.572214	0	0	0	0	0.322953	0.311921	0.015935	0	0	0	0	0	0	0.596606	0.8048	3.59729
DLBCL10874	1.40283	0.74994	0	2.02459	0	0	0.822317	0.103585	0.260248	0.172903	0.27316	0	0	2.06464	1.00545	0.666741	0	0	0	0.0661828	0	0	0	0.426224	0.904214	9.61258
DLBCL11208	0.184064	0.486327	0	1.22311	0	0	1.05916	0.946724	0	0.0722831	0	0.176968	0	0.700217	2.41935	0.759371	0.0761605	0.546897	0	0	0.188056	0.520426	0	0.391627	0.931	9.3591
DLBCL11591	2.12593	0.0405533	0	0.994813	0	0	0.453379	0.217654	0.0221347	0.297286	0.00584197	0	0	2.09106	0.674488	0.0504877	0.0109401	0	0.092437	0	0	0	0	0.69228	0.747814	7.07701
DLBCL10564	0.45061	0.93673	0.0336744	0.44081	0	0.0977077	0.116981	0.501961	0.456691	0	0	0.000294407	0	0.325499	0.0347221	0.0710612	0	0	0.0142103	0	0	0	0	0.507	0.862058	3.48095
DLBCL10878	1.66456	0.755163	0.551953	0.568122	0	0.0100428	0.208746	0.270336	0.0188063	0.149425	0.0641863	0	0	0.236918	0.319624	0.269345	0	0	0	0	0	0	0	0.644209	0.764549	5.08722
DLBCL10493	0.884182	0.682653	0	1.10702	0	0.0519278	0.51691	0.326557	0.472891	0.0443617	0.0226234	0	0	1.35091	0.540561	0.354325	0.0146003	0	0.0828095	0	0	0	0	0.392729	0.920533	6.45232
DLBCL11464	0.684169	1.34377	0.309447	0.929639	0	0	0.395842	0.353067	0.058839	0.0799679	0.046743	0	0	1.16294	0.738935	0.35748	0	0	0.099078	0	0	0	0	0.681154	0.759029	6.55991
DLBCL10894	2.15635	0	0.428833	1.57568	0	0	0.368623	0.73547	0.190419	0.743654	0	0	0	0.756646	0.616868	0.540873	0	0	0	0.0263727	0	0	0	0.629988	0.787683	8.13979
DLBCL10837	1.03587	0.311178	0	0.661331	0	0	0.410363	0.276199	0.0111731	0.183447	0	0	0	1.58146	0.31331	0.307311	0	0	0.0940374	0	0	0	0.01	0.251487	0.989972	5.18568
DLBCL10486	0.714758	0	0.66466	1.29226	0	0.874732	0.23698	0.298324	0.349338	0.224956	0	0.002935	0	2.26666	0.527763	0.451192	0.0302618	0	0	0	0	0	0.01	0.282101	0.975484	7.93483
DLBCL10459	1.10038	1.80953	0	1.56287	0	0	0.423708	0.518523	0.234511	0.207678	0.0332795	0	0	1.27809	0.872058	0.485596	0	0	0	0	0	0	0	0.549651	0.837154	8.52623
DLBCL11498	0.0427079	1.01314	0	0	0	0	0.0922416	0.0166289	0.032091	0	0	0.102587	0.00599161	0.111291	0.0988662	0.0397011	0.0101929	0	0.0975831	0	0.0142993	0.0102867	0	0.287698	1.01055	1.68761
DLBCL11475	2.99307	2.7268	0.147167	1.20056	0.449228	0	0.746881	0.79505	0.944711	0	0	0	0	0.521458	0.21786	0.657832	0	0	0	0	0	0.068861	0	0.638078	0.771645	11.4695
DLBCL11453	0.0320293	0.163004	0	3.48302	0	0	1.94083	0.1324	0	1.32739	0	0	0	0.261091	0.490275	0.436428	0.108598	0	0.163734	0	0.0583354	0.0257256	0	0.374598	0.942127	8.62287
DLBCL10462	1.31691	1.11432	0	0.291027	0	0	0.246812	0.0710691	0	0.318754	0.103272	0	0	0.527052	0.388618	0.177702	0	0	0	0	0	0	0	0.674532	0.743945	4.55554
DLBCL10986	1.94238	0	0	0.0585306	0	0.125455	0.0174372	0.167363	0.0229493	0	0	0.0772817	0	0.473797	0.101776	0.160868	0	0	0.0609664	0	0	0	0	0.451766	0.914989	3.2088
DLBCL11506	1.08587	3.84017	0	0.474736	0	0	0.114504	0.282514	0.0941634	0.0597681	0	0.033383	0	1.47685	0.103772	0.0959652	0	0.0946103	0.0778706	0	0	0.00537488	0	0.687843	0.727655	7.83955
DLBCL11191	0.083885	1.59977	0.40946	0.288977	0.156588	0	0.248588	0	0.0830846	0.157988	0	0	0	0.239056	0.489598	0.0853613	0.0645685	0	0.122868	0	0	0.041866	0	0.661366	0.756718	4.07166
DLBCL11507	0.303358	1.58658	0	0.209876	0	0.0639085	0.312149	0.153183	0	0.00417925	0.0233325	0	0	0.788628	0.43238	0.315903	0	0	0.106781	0	0	0	0	0.393963	0.925127	4.30026
DLBCL10850	1.65296	0.0672904	0	0.225194	0	0	0.265848	0.183689	0	0	0	0.0490182	0	1.05958	0.132668	0.0682092	0	0	0.117322	0	0	0.0104615	0	0.46967	0.885587	3.83224
DLBCL10979	0.227682	0.00985877	0	1.65241	0	1.13521	0.97694	0.936314	0.449772	0.339617	0.0171501	0	0	3.46577	1.24351	0.298209	0	0	0.239761	0	0	0.0204781	0	0.554475	0.834729	11.0127
DLBCL10475	0	0.456786	0	0.279643	0	0.0388075	0.205827	0.18836	0.003159	0.0918336	0	0	0	0	0.243575	0.204814	0.0782181	0	0	0.0191222	0	0	0.02	0.199458	1.01219	1.81015
DLBCL10947	1.03664	1.64364	0.213808	0.470764	0	1.09064	0.521255	0.844339	0.0967246	0.343481	0.07242	0	0	0.387184	0.737759	0.242681	0	0	0	0	0	0.0360013	0	0.504904	0.862356	7.73734
DLBCL10529	2.33872	0.755834	0	1.29183	0	0	0.758364	0.550088	0.776765	0.00773289	0.198267	0	0	0.947024	0.607886	0.132433	0	0	0.0223822	0	0	0	0	0.500777	0.864794	8.38732
DLBCL11519	0.0678667	1.17212	0	0.518086	0	0	0.328812	0.260442	0.191978	0.1001	0.113233	0	0	1.21868	0.628706	0.347426	0	0.15127	0.0872261	0	0	0	0	0.519302	0.856534	5.18595
DLBCL11569	1.08599	0	0	0.0902891	0	0.22721	0.00164831	0.0750986	0.0198237	0.0128676	0	0.0333009	0.0126622	0.56097	0.0592107	0.476007	0	0	0.0638908	0	0	0	0	0.449928	0.895042	2.71897
DLBCL10515	0	1.25642	0.255073	1.7798	0	0	0.727317	0.211723	0.0675535	0.415087	0	0.00374777	0	0	0.634548	0.657589	0.053818	0.111015	0	0	0	0	0	0.360227	0.939494	6.17369
DLBCL10481	0.37262	0.929927	0	1.39377	0	0.142919	0.45795	0.127359	0.0442707	0.548102	0	0	0	2.12622	0.941642	0.241502	0	0	0.108181	0	0	0	0	0.597185	0.811382	7.43447
DLBCL11685	0.406827	0.2648	0	0.529605	0	0	0.138684	0.133176	0	0.538668	0	0.101401	0	0.148885	0.174518	0.15866	0.0452802	0	0	0.00575545	0	0	0	0.368344	0.940634	2.64626
DLBCL10542	1.72039	0	0	0.242062	0	0	0.204316	0.00564581	0.167094	0.053502	0	0.17523	0	1.08664	0.347298	0.118743	0	0	0.176376	0	0	0.0180437	0	0.424422	0.909902	4.31534
DLBCL11194	0.668448	0.843267	0	0.0970952	0	0.0306684	0.210175	0.0731203	0	0	0.0486412	0	0	0.680499	0.0880415	0.0373448	0	0.0342821	0.0578944	0	0	0.0119648	0	0.561598	0.82676	2.88144
DLBCL11674	0.308208	0	0.0885193	1.80167	0	0.14662	0.810754	0.533023	0.164867	0.635759	0	0	0	2.5313	0.919494	0.396587	0.0211234	0	0.0576465	0	0	0	0	0.446595	0.894451	8.41557
DLBCL11538	0.0979778	0.940566	0	2.47974	0	0.137452	0.0829235	0.446235	0.505659	0.725144	0	0.399241	0	0.775058	0.233473	0.302172	0	0	0.0820612	0	0	0	0	0.615173	0.791503	7.2077
DLBCL11449	0.974986	0.47761	0	0.327391	0	0	0.436984	0.279835	0	0	0.0727469	0	0	0.905101	0.308641	0.18051	0	0.256758	0	0	0.0504625	0	0	0.350362	0.943269	4.27103
DLBCL10544	0.763767	1.86166	0	0.234372	0	0	0.115587	0.0922959	0.126974	0.0712649	0	0.0467568	0	0.401012	0.153301	0.143186	0	0.0296782	0.0873823	0	0	0	0	0.509085	0.868451	4.12724
DLBCL10890	0.187955	1.64588	0	0.242934	0	0	0.246006	0.013153	0.0201957	0	0.0806571	0	0	0.699684	0.143738	0.0303868	0	0.000399584	0.0422604	0	0	0.00685936	0	0.646796	0.766392	3.3601
DLBCL10906	0	1.16579	0	0.696809	0	0	0.148761	0.157253	0.459081	0	0.0230971	0.0145302	0.0235759	0.234971	0.120432	0.0731831	0	0	0.00230718	0	0	0	0.02	0.228772	1.01681	3.11979
DLBCL10872	2.70713	0	0	0	0	0.137577	0.0277696	0	0.0292262	0.0462329	0	0.0780354	0.00546348	0.0492153	0.108742	0.0336863	0.0279965	0	0.0909298	0	0	0	0	0.527264	0.905057	3.34201
DLBCL11461	0.032055	1.93431	0	1.14741	0	0	0.571776	0.188308	0.0582687	0	0.0863514	0.0205915	0	1.37423	0.308169	0.27049	0	0.127076	0.159934	0	0	0.0353639	0	0.478775	0.877737	6.31434
DLBCL10866	1.57727	0.79906	0	0.43767	0	0	0.654812	0.247201	0	0	0	0.0993216	0	0.613848	0.56176	0.0622964	0	0	0.155329	0	0	0.000388675	0	0.43803	0.903018	5.20896
DLBCL10517	1.28228	0.455228	0.087272	0.828055	0	0	0.792949	0	0.149728	0.231045	0	0.123654	0	0.667066	0.281907	0.383611	0.013985	0	0.0613072	0	0	0.179955	0	0.445721	0.894414	5.53804
DLBCL10916	0	1.81494	0	0.101105	0	0	0.246318	0	0	0	0.0945082	0	0	0.075971	0.0787984	0.0616656	0.0195391	0.0192789	0.0234737	0	0.00837991	0	0	0.649383	0.760415	2.54398
DLBCL11577	0.385278	1.36035	0	0.829453	0	0	0.253894	0.187387	0.077507	0.0133979	0	0.0310205	0	0.714864	0.188153	0.504306	0	0	0.0386127	0	0	0	0	0.521715	0.853358	4.58422
DLBCL10566	0.252344	1.7561	0	1.39091	0	0	0.180612	0.207945	0.0838555	0.253028	0	0.0213564	0	0.4929	0.229047	0.178858	0	0	0.00946557	0	0	0	0	0.471432	0.882745	5.05642
DLBCL10524	0.473859	1.88535	0	0.442552	0	0.379196	0.181579	0.667944	1.25488	0	0.0409329	0	0	0.932063	0.155704	0.580764	0	0	0.0585372	0	0	0	0	0.468641	0.882923	7.05336
DLBCL10974	0	1.10923	0.00265171	1.53097	0	0	0.566053	0.466856	0.406903	0.237362	0	0	0	2.19256	0.883102	0.287859	0	0	0.0880054	0	0	0	0.02	0.20289	1.01177	7.77155
DLBCL10927	0	1.78617	0	2.21367	0	0	0.89681	0.204615	0.320671	0.777605	0	0	0	0.365362	0.571149	0.853533	0.347558	0.141019	0.0642434	0	0	0	0	0.475385	0.879255	8.5424
DLBCL11451	0.998454	0.364718	0	1.37676	0	0	1.23086	0.2561	0	0.991491	0	0	0	0.110868	0.343744	0.457588	0.0258787	0	0.218832	0	0	0.0389056	0	0.366564	0.935533	6.4142
DLBCL11184	1.27144	1.61314	0	1.75636	0	0	1.01089	0.563835	0.0154364	0.49098	0.219362	0	0	1.05074	0.792986	0.220385	0.0595666	0	0.0769866	0	0	0	0	0.458337	0.888097	9.1421
DLBCL11649	2.11924	0.303305	0	0.343833	0	0	0.121633	0.138394	0	0	0.0145997	0	0.0251444	0.272251	0.0430768	0.266345	0	0.0225599	0.0373614	0	0	0	0	0.495255	0.888485	3.70774
DLBCL11672	1.63754	0.612207	0.0444688	0.917885	0	0	0.56613	0.0431933	0	0	0.0872917	0	0	0.904393	0.284401	0.145986	0	0.0813449	0.118666	0	0	0	0	0.595066	0.807578	5.44351
DLBCL11444	0	1.22299	0.683334	0.179148	0	0.832674	0.643844	0.113876	0.0648597	0	0.424495	0	0	1.63712	1.01197	0.100329	0	0	0.13022	0	0	0.0977553	0	0.319037	0.957174	7.14261
DLBCL11482	1.17649	2.37742	0.0932105	0.396755	0	0	0.336863	0.0864847	0	0.100086	0.21816	0	0	0.21234	0.263592	0.0465991	0	0	0	0	0	0	0	0.707084	0.707127	5.308
DLBCL10932	0	1.14724	0	0.803366	0	0	0.590938	0.143833	0.197057	0.969929	0	0	0	1.65387	0.714505	0.659459	0.545691	0	0.0804353	0	0	0	0.01	0.263038	0.97813	7.50632
DLBCL10901	0.565729	1.89457	0	0.0347727	0	0	0.0698555	0.0390907	0	0.0448299	0.124468	0	0	0.47849	0.269331	0.129341	0	0	0.00020911	0	0	0	0	0.707496	0.707729	3.65069
DLBCL10915	0	3.33812	0.0177814	1.95911	0	0	0.603551	0.472515	0.292613	0.266233	0	0.0636904	0	0.460482	0.488999	0.672031	0	0	0	0	0	0	0	0.543668	0.839294	8.63513
DLBCL11503	0.891046	1.17122	0.804668	1.22716	0	0	1.9866	0.393874	0.185129	0.292375	0	0	0.037442	0	1.49291	0.886886	0.0282481	0	0.263187	0	0	0.127915	0	0.568122	0.828453	9.78866
DLBCL11256	0.672286	0.542353	0.264804	2.0049	0	0	0.955846	0.365225	0.377843	0.636862	0	0	0	3.19955	1.28101	0.21811	0	0	0.190352	0	0	0	0	0.360323	0.937495	10.7092
DLBCL11448	0.405782	1.0292	0	1.91175	0	0	2.11212	0	0	0.40824	0.651564	0	1.05187	0	0.874611	1.34413	0	0	0.124249	0	0.029964	1.03362	0	0.395793	0.917653	10.9771
DLBCL10552	0.147531	0.60225	0.105325	2.4582	0	0	1.76696	0.221969	0.0548773	0.713092	0.174509	0	0	0.53039	0.550936	0.859011	0.0303438	0	0.176551	0	0	0.0123084	0	0.49613	0.868266	8.40426
DLBCL11558	0.054491	1.68803	0	0.166066	0	0	0.204401	0.19244	0	0.229737	0.112866	0	0	0.566807	0.311877	0.292059	0	0	0	0	0	0	0	0.470465	0.882593	3.81877
DLBCL11651	3.03727	1.48983	0	0.600836	0	0.921382	0.16959	1.18494	0.464458	0.00657893	0	0.0100295	0	0.239108	0.0511179	0.218923	0	0.0729889	0.020269	0	0	0	0	0.716848	0.702772	8.48732
DLBCL10861	0.724421	0.35827	1.32168	0.760654	0	0	1.29335	0	0	0.050016	0.127139	0.03504	0	0	0.659499	0.311683	0	0.254457	0	0	0.0591423	0.0512576	0	0.366569	0.945943	6.0066
DLBCL10545	0.538892	0.855806	0	0.696759	0	0	0.0403372	0.199207	0.240314	0	0	0.116202	0	1.07546	0.0949367	0.184141	0	0	0.112993	0	0	0	0	0.388887	0.925407	4.15504
DLBCL10949	0.259583	0.922095	0	0.128103	0	0	0.233966	0.219173	0	0.0270379	0	0.114889	0	0.658253	0.19159	0.0598183	0	0.0630322	0.0859742	0	0	0	0	0.339797	0.950812	2.96351
DLBCL11201	0.635003	1.35816	0	2.03784	0	0	1.25617	0.3088	0	0.169572	0.32004	0	0.156047	0.0627946	0.44938	0.49595	0	0	0.0928559	0	0.0498719	0.00404206	0	0.50312	0.863827	7.39652
DLBCL11259	0.773014	1.10928	0	0.392105	0	0	0.0391023	0.0569026	0.138609	0.0258947	0	0.0392471	0	0.236221	0.135803	0.118399	0	0	0.0506168	0	0	0	0	0.606919	0.79418	3.11519
DLBCL11574	3.31455	2.24963	0.838456	1.3814	0	0.585619	0.482336	1.16962	0.562265	0.578676	0	0.11331	0	0.553565	0.221911	0.773044	0	0.00589207	0	0	0	0.104862	0	0.689108	0.733935	12.9351
DLBCL11204	0	2.73269	0	0.787184	0	0	0.493991	0.208705	0.0604869	0.150905	0	0	0	0.984238	0.764291	0.0127551	0	0	0.140908	0	0	0	0	0.629398	0.784983	6.33616
DLBCL10519	0.133573	1.0679	0	0.63558	0	0.691098	0.274616	0.548939	0.807416	0	0	0	0	0.999969	0.396425	0.274093	0.0200546	0	0.0102369	0	0	0	0	0.451796	0.891484	5.8599
DLBCL11652	0.47926	1.81181	0.262025	1.27051	0	0	0.422913	0.425731	0.328842	0	0.00250169	0	0	0.612041	0.370041	0.0757751	0	0	0.0649923	0	0	0	0	0.579211	0.816678	6.12645
DLBCL11445	0	1.93858	0	1.25434	0	0	0.619399	0.148936	0.0121579	0.371101	0.128162	0	0	0.650453	0.802785	0.394912	0	0	0.0354528	0	0	0	0	0.53705	0.845006	6.35628
DLBCL10931	0.0286175	1.38764	0.00860076	0.752563	0	0	1.04988	0.0118855	0	0.330495	0.323228	0	0	0	0.581365	0.558116	0	0	0.0708995	0	0	0	0	0.544446	0.84182	5.10329
DLBCL10518	0.862534	1.02075	0	0.214183	0	0	0.0465495	0.158375	0.0666499	0.00858872	0	0.033744	0	0.484874	0.10882	0.068856	0	0	0.0296139	0	0	0	0	0.703665	0.714424	3.10354
DLBCL11684	0.135197	1.2618	0.0128716	0.301651	0	0	0.333109	0.0529362	0.0477168	0	0.067812	0	0	0.460295	0.246431	0.0897331	0	0	0.0447283	0	0	0	0	0.639954	0.778285	3.05428
DLBCL11435	1.57652	0	0	0.752419	0	0.134226	0.514264	0.343243	0.0479669	0.128777	0.0519774	0	0	0.962287	0.789493	0.304319	0	0	0.00330389	0	0	0	0	0.543213	0.841192	5.6088
DLBCL11526	1.26323	1.01394	0	0.360243	0	0.205221	0.306443	0.336169	0.119857	0.603267	0	0.0314405	0	0.128908	0.241171	0.168504	0	0.0570137	0.113647	0	0	0	0	0.44678	0.899463	4.94906
DLBCL11596	0.0554017	0.255764	0	2.22417	0	0	1.32821	0.528193	0.17881	1.35485	0	0	0	0.0130999	1.38998	1.52541	0.0864415	0	0.0971153	0	0	0	0	0.406788	0.917477	9.03745
DLBCL11458	0	1.91591	0	1.08586	0	0	0.551801	0.167174	0.157858	0.137985	0	0	0	2.09116	0.767398	0.0584445	0	0.00795022	0.140185	0	0	0.0198761	0	0.662141	0.7735	7.1016
DLBCL11536	0.0288	1.74602	0	2.08874	0	0.209943	0.529241	0.235154	0.322564	0	0	0	0.124768	1.21833	1.1978	0.0697154	0	0	0.0156042	0	0	0	0	0.632081	0.787827	7.78667
DLBCL10971	0.217323	0.947963	0	2.48781	0	0	1.62532	0.158718	0.307981	1.37935	0	0	0	0.609007	1.04945	0.964848	0.200044	0	0	0	0	0.0707015	0.01	0.276988	0.978661	10.0185
DLBCL10930	0.0412051	1.22416	0	0.996987	0	0	0.62227	0.00871972	0	0.0788006	0.192837	0	0	0	0.290792	0.50219	0.174983	0	0.0141821	0	0	0	0	0.361211	0.936785	4.14713
DLBCL11440	2.09007	0	0	0	0	0.211349	0.390563	0.155177	0.123518	0.0463625	0.123844	0	0.0094636	0.41935	0.189212	0.251627	0	0.0436665	0	0	0	0	0	0.364546	0.955133	4.0542
DLBCL10884	1.97531	0.809859	0.365838	0.467975	0	0	0.477138	0.0775704	0	0.0224278	0.198689	0	0	0.103591	0.42592	0.0558155	0.0409111	0	0.0439499	0	0	0	0	0.678769	0.734351	5.06499
DLBCL10925	0.356676	0.438746	0.0368881	0.958197	0	0	1.01577	0.0385301	0	0.124018	0.296343	0	0.0219061	0.137824	0.45379	0.348386	0	0	0.113789	0	0	0	0	0.39049	0.921681	4.34087
DLBCL10854	0.265282	2.35504	0	0.875428	0	0	0.178067	0.302472	0.291955	0	0	0.400247	0	0.287212	0.306966	0.137675	0	0	0.0577786	0	0	0	0	0.581037	0.813373	5.45812
DLBCL10948	0.184521	0.50554	0	1.26341	0	0	1.00266	0.166935	0	1.22712	0	0	0	0.0977964	0.549446	0.377604	0.080105	0	0.205919	0	0	0.0343983	0.01	0.232806	1.0052	5.69545
DLBCL11566	1.47119	0.299241	0.0911504	0.120604	0	0.0438803	0.0420416	0.0225879	0.0105734	0.00890048	0.0224067	0	0	0.150156	0.0465502	0.159346	0	0	0	0	0	0	0	0.702084	0.713515	2.48862
DLBCL11456	0.619552	0.286378	0	3.16165	0	0	2.4416	0.422996	0	0.340725	0.00542139	0	0	1.00692	2.50026	0.904962	0.187766	0	0.160531	0	0	0.100814	0	0.48487	0.873825	12.1396
DLBCL10845	0.00298701	1.88555	0.0868144	0.741774	0	0	0.494164	0.0163081	0.0314916	0	0	0.217208	0	0.360589	0.104379	0.0756734	0	0	0.0910355	0	0	0	0	0.556033	0.83066	4.10797
DLBCL11468	0	5.08959	0	0.241403	0	0.500683	0.293652	0.794205	0.268574	0	0	0	0	0.606282	0.498066	0.305771	0	0	0.0189458	0	0	0	0	0.491217	0.877521	8.61717
DLBCL10851	0.461003	1.41255	0	0.0536485	0	0	0.116898	0.122896	0.00329205	0	0.00411471	0.0211867	0	0.216725	0.195946	0.022011	0.0103224	0	0.0135569	0	0	0	0	0.641603	0.767519	2.65415
DLBCL10846	0	2.07199	0	0.192293	0	0	0.0816435	0.0229746	0.00944646	0.052488	0	0.00406509	0	0.237644	0.106576	0.00918164	0	0	0.0207577	0	0	0	0	0.724477	0.689045	2.80906
DLBCL11209	0.304862	0.90599	0.0876476	1.075	0	0	0.191662	0.162673	0	0.209821	0	0	0	0.0920114	0.42804	0.4261	0.0443597	0.0314574	0.0407147	0	0	0	0	0.474441	0.879651	4.00034
DLBCL10954	0.554834	1.81215	0	0.107452	0	0.333142	0.148861	0.163537	0.0509841	0	0	0.0615964	0	0.903868	0.0698195	0.143935	0	0.139932	0.0903909	0	0	0	0	0.342549	0.961297	4.5805
DLBCL11667	0.0588376	0.832498	0	0.231938	0	0	0.236205	0.155495	0.00649558	0.0798186	0.002951	0	0	0.463615	0.348599	0.0826505	0	0	0.0472633	0	0	0	0	0.551295	0.836628	2.54637
DLBCL11271	0.313562	1.50785	0	1.48043	0	0.0850901	0.604522	1.0044	0.179988	0.756972	0	0	0	2.50418	1.0272	0.355534	0.238964	0	0.111432	0	0	0	0	0.468934	0.882676	10.1701
DLBCL11683	0	2.19435	0	0.371095	0	0.0427981	0.156776	0.106637	0.12019	0	0	0	0	0.929501	0.407557	0.369218	0	0	0	0.0672963	0	0	0	0.463857	0.887156	4.76541
DLBCL10965	0	2.32956	0.229912	1.12915	0	0	0.518055	0.281577	0.534756	0.542947	0	0	0	0.988153	0.808997	0.143416	0	0	0.00808501	0	0	0	0	0.601261	0.806626	7.5146
DLBCL10876	0.411032	1.7766	0	0.253828	0	0	0.771306	0.035968	0	0	0.215332	0	0.091375	0.100384	0.371623	0.139364	0	0	0.114933	0	0	0	0	0.643928	0.771296	4.28175
DLBCL10903	0.377725	1.58164	0	0.265926	0	0	0.157161	0.0485552	0.0121286	0	0	0.00665503	0.00195966	0.0552767	0.0114283	0.0642464	0	0	0.0058754	0	0	0	0	0.691453	0.722804	2.58858
DLBCL10873	0	2.50279	0.00591567	0.777366	0	0	0.393055	0.0260812	0.174151	0	0.158394	0	0.0132901	0.092579	0.149187	0.506787	0	0	0	0	0	0	0	0.537575	0.842732	4.79959
DLBCL10487	0.409129	0.954298	0	0.373814	0	0.234653	0.642424	0	0	0	0.454629	0	0	2.01329	1.04684	0.121432	0	0	0.129412	0	0	0	0	0.340078	0.950572	6.37992
DLBCL11542	0	0.515842	0	1.58112	0	0	0.764444	0.104065	0	1.04431	0	0	0	0.0534409	0.534428	0.43799	0.135333	0	0.0544204	0	0	0	0	0.546929	0.836982	5.22539
DLBCL11433	0.643025	1.00234	0.174654	1.75717	0	0	1.05658	0.272538	0.102905	0.140894	0.37568	0	0	1.90382	1.10519	0.181329	0	0	0	0.0528919	0	0	0	0.340014	0.946823	8.76902
DLBCL10842	1.0829	1.31562	0.010078	0.848463	0	0	0.482867	0.200251	0.0235232	0	0.352019	0	0.0148631	0.279076	0.456172	0.260904	0	0	0	0	0	0	0	0.509926	0.859749	5.32674
DLBCL11480	0.604599	1.47706	0	1.26322	0	0.656501	1.00597	0.559095	0.229665	0.487909	0	0	0	0.566623	2.21326	0.951299	0.0185286	0	0.25605	0	0	0.0245014	0	0.295949	0.973991	10.3143
DLBCL10880	0.790851	0.376792	0	2.13909	0	0	1.02053	0.385704	0.0494887	0	0.388673	0	0.0101863	0.126148	0.279223	0.260168	0.0350509	0	0	0	0	0	0	0.344262	0.95328	5.8619
DLBCL11004	0.305991	1.49166	0	0.778331	0	0	1.16077	0.15696	0	0.0314799	0.0445458	0	0	0.61903	0.695373	0.674976	0	0.00297035	0.261211	0	0.0099884	0.0684007	0	0.492648	0.872096	6.30168
DLBCL10834	1.59602	0.956338	1.08303	1.16746	0	0	0.448613	0.507384	0.0828073	0.0930434	0	0.097983	0	2.22251	1.07285	0.464559	0	0	0	0.142556	0	0	0	0.601165	0.80481	9.93516
DLBCL10936	0.142748	0	0.330528	1.12322	0	0	1.11441	0	0.0821023	0.00598634	0.101226	0.168971	0.167695	0	0.511974	0.361436	0.0459702	0	0.42664	0	0.0121218	0.0695689	0.02	0.228119	0.993143	4.6646
DLBCL11476	2.72301	0	0	0.61711	0	0.040411	0.419103	0.43957	0.0185759	0.604319	0.185848	0	0	2.53223	0.7983	0.582667	0	0	0.00579816	0	0	0	0	0.417709	0.910529	8.96694
DLBCL10960	0.24847	1.60596	0.10926	0.891838	0	0.0486976	0.726271	0.443689	0.244924	0.14762	0	0	0	1.73352	1.66986	0.540352	0	0	0.242437	0	0	0	0	0.522929	0.852814	8.6529
DLBCL10506	0.103426	0.522988	0	0.113569	0	0	0.389919	0.11001	0	0.104217	0	0	0	0	0.101542	0.287838	0.0166412	0.00135484	0	0	0.0204658	0.0149902	0.01	0.272162	0.97743	1.78696
DLBCL10452	0.332128	0.626948	0	0.554277	0	0.324462	0.385441	0.24647	0	0.130936	0	0.205703	0.00306472	0	0.573986	0.569602	0.0125565	0	0.180169	0	0	0.00366042	0	0.322001	0.955451	4.1494
DLBCL11670	0.51851	2.49846	0	1.12717	0	0	0.564289	0.461617	0.0180313	0.18543	0	0	0	0.383324	0.206514	0.428172	0	0	0	0	0	0	0	0.638533	0.77551	6.39151
DLBCL11469	0.502019	2.65746	0.290934	4.05439	0	0.731498	0.378233	0.82348	0.667066	0.172632	0	0.0617126	0	0.0948855	0.459293	0.782894	0	0	0	0	0	0.0570845	0	0.462355	0.889163	11.7336
DLBCL10975	0.443987	1.9106	0	0.223104	0	0.227852	0.231373	0.132206	0	0.0847596	0.219765	0	0	0.847063	0.650485	0.334583	0	0	0	0	0	0.00365354	0	0.566587	0.824583	5.30943
DLBCL11472	0	4.79779	0	1.75475	0	0	0.504923	0.0359335	0.139319	0	0	0	0	0.910336	0.438709	0.296091	0	0	0	0	0	0	0	0.682982	0.73781	8.87786
DLBCL11508	0.360995	2.07611	0	1.19496	0.404897	0.941698	0.641596	0	0.375398	0.0410973	0	0	0.0549204	1.07658	0.283719	0.872464	0	0.540067	0.116728	0	0	0.0664075	0.02	0.212215	1.00136	9.04763
DLBCL10483	0	0.934873	0.246714	0.196614	0	0	0.145822	0.0258241	0	0.0689301	0	0.00782515	0	0	0.0563979	0.0520626	0	0.0102205	0	0	0	0	0	0.67613	0.736112	1.74528
DLBCL10499	0.613268	1.31886	0	0.127037	0	0	0.0810843	0.0162266	0	0.027653	0.00959837	0	0	0.00380659	0.0750212	0.289506	0	0	0	0	0	0	0	0.705788	0.707981	2.56206
DLBCL10532	0.730613	2.31698	0.466438	0.743096	0	0	0.675201	0.153296	0	0	0.406065	0	0.190636	0.0940221	0.237984	0.0946247	0.124545	0.257654	0.0172167	0	0	0	0	0.669303	0.74967	6.50837
DLBCL10893	0.650818	2.86859	0	0.329165	0	0	0.234235	0.101512	0.0158127	0	0.133321	0	0	0.209608	0.201474	0.0183468	0	0	0.00224207	0	0	0	0	0.714772	0.698709	4.76513
DLBCL10488	0.34517	0.81341	0.113536	1.78706	0	0	0.768304	0.0626117	0.0559516	0	0.218871	0	0.00170571	0.203878	1.19318	0.676916	0.00134706	0	0.133278	0	0.000180099	0	0	0.329319	0.956592	6.37539
DLBCL11584	2.81308	0.53761	0	0.291707	0	0.50368	0.101445	0.363691	0.121755	0.0389066	0	0	0	0.295088	0.281939	0.418268	0	0	0.0332674	0	0	0	0	0.492959	0.880106	5.80044
DLBCL11572	0.491154	0.316994	0	1.04077	0	0	0.798613	0.0711733	0	0.361604	0	0	0	0.0371072	0.30439	0.139028	0.0398572	0	0.0121604	0	0	0	0	0.433032	0.902868	3.61285
DLBCL10943	1.09964	3.21567	0	0.604335	0	0.250958	0.294857	0.448043	0	0.465599	0	0	0	0.524243	0.726611	0.277071	0	0	0	0.0188124	0	0.017812	0	0.618292	0.786163	7.94365
DLBCL10899	1.22932	0.869758	0	1.50395	0	0	0.708146	0.57385	0	0.212411	0	0.0301046	0.0309561	0.786569	0.561658	0.480094	0.0484591	0	0.129674	0	0.0176512	0	0	0.398362	0.9183	7.1826
DLBCL11661	0.00173361	0.31931	0.189485	1.54214	0	0	0.46349	0.0813412	0.163913	0	0.112913	0	0.0467008	0.492383	0.534747	0.475609	0.0464836	0	0.11072	0	0	0	0.02	0.223408	1.00006	4.58097
DLBCL11205	0.480006	0.115697	0	1.62031	0	0	0.817794	0.523913	0	0.916843	0	0	0	0	0.460847	0.543731	0.131309	0	0.0142449	0	0	0.0397557	0	0.3709	0.937554	5.66445
DLBCL10500	0.191212	0.813172	0	2.37355	0	0	1.09944	0.205731	0.0963578	0.661465	0.141494	0	0	0.346432	1.23218	0.328168	0.00817323	0	0.0924764	0	0	0	0	0.434436	0.90342	7.58985
DLBCL11185	0	2.28969	0.106992	0.050471	0	0	0.08304	0.220521	0.0514396	0.0408035	0	0.0519668	0	0.680803	0.487245	0.364466	0	0.0736007	0.0168597	0	0	0	0	0.673018	0.746846	4.5179
DLBCL10522	0.829157	0.563636	0	3.53391	0	0	0.0364886	0.82227	1.48773	0	0	0.631096	0	1.86416	0.587056	0.304955	0	0	0.308308	0	0	0.0226871	0	0.484695	0.874032	10.9915
DLBCL11193	0.270015	0.538375	0	0.285188	0	0	0.196258	0.0363933	0.125054	0.159096	0	0	0	0.424741	0.53093	0.297149	0	0	0.139634	0	0	0	0	0.299918	0.967871	3.00283
DLBCL11669	0.0370181	1.34242	0.249047	0.588024	0	0.154506	0.232021	0.226777	0.18018	0.212584	0	0.301093	0	1.40355	0.303981	0.210631	0	0	0.224794	0	0	0.00824679	0	0.473105	0.880508	5.67487
DLBCL11432	0.750068	0.962251	0.0501546	1.6381	0	0	1.3694	0.20266	0.448939	0.0292478	0	0	0	1.05521	0.609485	0.174605	0	0	0.0698399	0	0	0.0675143	0	0.305072	0.96195	7.42747
DLBCL10896	0.12986	3.54691	0	1.44377	0	0	0.351006	0.664312	0.582684	0.0143387	0	0.0309308	0	0.965217	0.388136	0.210916	0	0	0.00424942	0	0	0	0	0.590821	0.808306	8.33234
DLBCL10961	0	2.58683	0	0.13815	0	0.207446	0.140735	0.0395689	0	0	0	0.00843587	0	0.138519	0.172244	0.074269	0	0	0.0349278	0	0	0	0	0.62217	0.785943	3.54113
DLBCL10478	0.934766	1.08937	0	0.400176	0	0.65883	0.00271207	0.0909787	0.000422688	0	0	0	0	1.08315	0.0370822	0.233756	0	0.129961	0	0.73802	0	0	0	0.414795	0.912674	5.39923
DLBCL11539	0.00983096	1.8466	0	0.531355	0	0.354734	0.563938	0.199929	0.327015	0.400462	0.188808	0	0	3.15027	0.693605	0.22434	0	0	0.0285308	0	0	0	0	0.68753	0.756009	8.51942
DLBCL11450	1.63259	0.153917	0.297213	0.264944	0	0.22222	0.364353	0.113592	0	0.264325	0.0678527	0	0	1.22169	0.398957	0.325587	0	0	0.101881	0	0	0.0251659	0	0.626537	0.789992	5.4543
DLBCL10938	0	1.25683	0	0.504678	0	0	1.18049	0.0707494	0	0.386952	0	0	0	0.393718	0.587405	0.320116	0	0.0663372	0.117043	0	0	0.0224246	0	0.52461	0.855286	4.90674
DLBCL10921	0.453812	2.93839	0	1.09537	0	0	0.423031	0.36078	0.276975	0	0	0.0362671	0	0.81088	0.454471	0	0	0.0795953	0.0896398	0	0	0	0	0.605099	0.797899	7.01921
DLBCL10987	0.520829	1.50872	0	0.300055	0	0.183537	0.409751	0.0843794	0	0.116982	0.32049	0	0.00689226	0.0739133	0.305788	0.203132	0	0	0	0	0	0.00516459	0	0.588213	0.808656	4.03963
DLBCL11535	0.0209669	0.0181979	0.0146278	4.55657	0	0	2.63658	0.256006	0.0140355	0.607716	0	0.708103	0	0.281106	0.931695	0.241974	0.120518	0	0	0.0198333	0	0.0300487	0	0.620797	0.784233	10.458
DLBCL11005	0.0450656	1.11777	0	1.08463	0	0	0.472794	0.135703	0	0.411356	0	0	0	0	0.161393	0.120591	0.124174	0	0.0876954	0	0	0	0	0.454612	0.891508	3.76118
DLBCL10507	2.40296	0	0	0.684899	0	0.0808249	0.0953527	0.274118	0.074163	0	0	0.12194	0.0843969	0.223429	0.487471	0.597786	0	0	0.146822	0	0	0	0	0.393138	0.932575	5.27416
DLBCL11586	0.12809	1.72028	0	0.164769	0	0	0.045251	0.0653256	0.0114324	0.021201	0	0	0	0.462073	0.0851979	0.081379	0	0	0.0150791	0	0	0	0	0.710229	0.706305	2.80008
DLBCL10523	0.422161	2.47489	0	1.17458	0	0.00815764	0.388967	0.114683	0.0580045	0.220846	0	0	0	1.58806	0.61838	0.0635593	0	0	0.0950009	0	0	0	0	0.609516	0.799311	7.2273
DLBCL10496	0	0.441815	0.043458	2.40975	0	0	1.2547	0.137066	0.079525	0.677239	0	0	0	0.123968	0.886112	0.766248	0.0516131	0	0.238373	0	0	0	0	0.51907	0.854434	7.10987
DLBCL10957	0	0.344749	0.0606668	2.55916	0	0	0.81567	0.118954	0.0730648	0.887203	0	0.0330031	0	1.65774	0.338033	0.330055	0	0.0133449	0.13801	0	0	0	0	0.568343	0.825317	7.36966
DLBCL11439	0	1.34206	0	0.499026	0	0	0.293769	0.103016	0.102091	0	0.213484	0	0.0385468	0.90215	0	0.363127	0	0.761463	0.0942104	0	0.0891391	0	0	0.380832	0.925232	4.80208
DLBCL10450	1.23049	0.810705	0.452255	0.200426	0	0	0.188907	0.159134	0	0.0557746	0.071089	0	0.0240765	0.073209	0.0775088	0.262479	0	0.0494881	0.0130107	0	0.036679	0.0220097	0	0.604088	0.798901	3.72724
DLBCL10852	1.04185	1.69781	0	0.490606	0	0.110557	0.584622	0.262629	0.137013	0	0.059567	0.0133758	0	1.09378	0.306826	0.379504	0	0	0.100109	0	0	0.0311464	0	0.516868	0.85553	6.3094
DLBCL10494	1.72444	0	0	0.409094	0	0.179814	0.13363	0.229966	0.0976002	0.167455	0	0	0	0.42181	0.355467	0.323056	0	0	0.10905	0	0	0	0	0.526845	0.849228	4.15139
DLBCL10514	0.550816	1.16586	0	0.683481	0	0	0.780484	0.303245	0.00147031	0.489111	0.0180313	0	0	1.01612	0.329692	0.692548	0.0694996	0	0.0983413	0	0	0	0	0.459634	0.887915	6.19869
DLBCL10911	0	2.97339	0	0.110482	0	0.0307935	0.029139	0.00123434	0	0.0124818	0.0522869	0.0121507	0	0.249285	0	0.31604	0	0.0816931	0	0	0	0.0179437	0	0.766536	0.643461	3.88692
DLBCL10463	0.0213557	1.64355	0	0.237965	0	0	0.550124	0	0	0.0117596	0.15761	0	0	0.601975	0.247744	0.144982	0	0	0.0204599	0	0	0	0	0.558382	0.830724	3.63752
DLBCL11515	0	1.40394	0	0.769447	0	0	0.395392	0.0719742	0.104571	0.0570701	0	0	0	0.710769	0.356013	0.0655054	0.0143281	0	0.0182156	0	0	0	0	0.527109	0.85035	3.96722
DLBCL11533	0.884927	1.01017	0.311506	0.0816149	0	0	0.0959688	0.0735075	0	0.0778032	0.0203119	0	0	0.680346	0.240268	0.239024	0	0	0.0538793	0	0	0	0	0.686172	0.731387	3.76932
DLBCL11495	0	0.516624	0.0961263	2.33896	0	0	1.6857	0.202863	0.0247879	0.795182	0	0	0	0.111988	1.01074	0.747797	0.0223048	0	0.0369755	0	0	0	0	0.489672	0.871112	7.59005
DLBCL10991	1.79113	0.135668	0	2.33106	0	0	1.83709	0.366267	0.0320286	1.10351	0.0197471	0	0	0.831148	1.12081	0.739666	0.0731849	0	0.126902	0	0	0.0420441	0	0.42821	0.903311	10.5503
DLBCL11489	0.754937	0.39973	0	1.31438	0	0	1.09732	0.265687	0	1.28146	0	0	0	1.99221	0.840238	0.502839	0.076074	0.0981583	0.154299	0	0	0	0.01	0.277664	0.974215	8.77733
DLBCL10996	0.228283	1.59207	0.109167	0.744138	0	0	0.92005	0	0	0	0.109092	0	0	1.65382	0.570373	0.149254	0	0	0.122726	0	0	0	0	0.516526	0.857651	6.19897
DLBCL10484	1.50035	0.728797	0	0.26542	0	0.68985	0.131758	0.472544	0.606743	0	0	0.0110111	0	0.127451	0.110976	0.399607	0	0	0.00714406	0	0	0	0	0.561153	0.826924	5.05166
DLBCL10508	1.15099	2.008	0.253068	0.954037	0	0.298883	0.19349	0.129057	0.0674026	0.0499812	0	0.0659893	0	0.960821	0.414519	0.0507389	0	0.0171235	0.143867	0	0	0	0	0.602316	0.799017	6.75797
DLBCL10856	1.21243	0.997823	0.0406597	0.338949	0	0	0.295029	0	0.0205311	0	0.18694	0	0	0.797087	0.126751	0.110648	0	0	0	0	0	0	0	0.67804	0.740864	4.12685
DLBCL10924	0.438524	1.74803	0	0.437891	0	0	0.594516	0.034866	0	0	0.288129	0	0.0654723	0.0116759	0.28517	0.139252	0	0	0.0373988	0	0	0	0	0.68752	0.735032	4.08093
DLBCL11648	0.0757834	0.456108	0	0.732553	0	0.349413	0.451067	0.315361	0.00553296	0.69893	0	0	0	0	1.06169	1.40636	0.000288969	0.346321	0	0	0.0628814	0	0.01	0.275586	0.981813	5.96228
DLBCL11664	0	1.06305	0	0.216478	0	0	0.178085	0.0359442	0.015271	0.100127	0	0	0	0.114464	0.100105	0.0319939	0.0103526	0	0.00979155	0	0	0	0	0.634277	0.773971	1.87566
DLBCL10951	0.532414	1.23337	0	0.864066	0	0	0.360839	0.0424026	0.199738	0.0420656	0	0	0	0.0899605	0.294265	0.139604	0	0	0.00621342	0	0	0	0	0.545623	0.837282	3.80494
DLBCL10528	1.46931	1.4451	0.325244	0.294389	0	0	0.196321	0.099125	0.0059535	0.0444597	0.00658703	0	0	1.71254	0.225719	0.245723	0	0	0.101736	0	0	0	0	0.719937	0.707907	6.17221
DLBCL10865	0.613334	3.13519	0	0.755096	0	0	0.642531	0.119002	0.0194394	0.0431904	0	0.0825489	0	0.915191	0.602334	0.0483543	0	0	0.0297734	0	0	0	0	0.684876	0.737636	7.00598
DLBCL10981	0.979012	0	0	0.193661	0.0941524	0	0.180453	0.0476693	0.0225187	0.103247	0.1573	0	0	0.123519	0.0941849	0.236928	0	0.0954994	0	0	0	0	0.07	0.127935	1.06681	2.32814
DLBCL11186	0	1.39175	0	0.17986	0	0.605861	0.14335	0.24937	0.107144	0.0561366	0	0	0	0.45567	0.45129	0.153048	0	0	0.0439871	0	0	0.000327063	0	0.416901	0.910951	3.83779
DLBCL10485	1.69475	1.26636	0	0.937626	0	0	0.265962	0.33011	0.0616713	0.188404	0	0.0038138	0	0.658143	0.437077	0.288491	0	0	0.0840518	0	0	0	0	0.434026	0.906927	6.21646
DLBCL10849	0.648315	1.02649	0.21728	0.201935	0	0	0.290515	0.0191578	0	0	0.0756269	0	0	0.196919	0.129434	0	0.0157577	0.223363	0.0321463	0	0	0	0	0.673641	0.740721	3.07694
DLBCL11660	0.0937706	0.990801	0	0.85847	0	0.0226677	0.396988	0.298502	0	0.589024	0	0	0	0.92575	0.762277	0.41208	0.0552645	0	0.184154	0	0	0.00339832	0	0.563754	0.833531	5.59315
DLBCL10902	0.274954	2.41097	0	0.276066	0	0	0.0737585	0.0713146	0	0	0	0.171502	0	0.479148	0.256472	0.0506314	0	0.0381298	0.00573107	0	0	0.00747509	0	0.682527	0.731157	4.11615
DLBCL10939	0	1.43826	0	0.453379	0.0301201	0	0.316538	0.0242832	0	0.0289569	0	0.0357116	0	0.330569	0.427122	0.27114	0	0.436921	0.294858	0	0	0.0308253	0	0.447194	0.893708	4.11869
DLBCL10838	0.972095	0.567227	0	2.22444	0	0	0.950556	0.995379	0.458654	0.156685	0	0.0104116	0	0.99303	0.45776	0.333376	0.0823331	0	0	0	0	0	0	0.286235	0.975669	8.20194
DLBCL10982	0.337967	0.551632	0	4.03704	0	0	2.10653	0.255861	0.169198	0.352149	0.156879	0	0	0.725637	1.29932	0.467414	0.227985	0	0	0	0	0	0	0.440299	0.898902	10.6876
DLBCL10455	0.144832	0.702866	0.174368	0.786707	0	0.333643	1.60647	1.23252	1.38088	0.233321	0	0	0	2.5929	2.24211	0.231861	0	0	0.392635	0	0	0.0435346	0.02	0.204082	1.0144	12.0986
DLBCL10464	0	1.50381	0	0.12696	0	0	0.121214	0.0489417	0.00817914	0	0.135315	0	0	0.290588	0.427018	0.217839	0.00689214	0	0.0140658	0	0	0	0	0.421709	0.91722	2.90082
DLBCL10546	0.161018	1.17833	0	0.07387	0	0	0.0927497	0.215757	0.0560731	0.0409228	0.0351803	0	0	1.26047	0.267987	0.186273	0	0.00456852	0	0	0	0	0	0.557884	0.830152	3.57319
DLBCL11511	0.0346677	0.368488	0	4.15586	0	0	0.681513	0.237898	0.0736714	0.678513	0	0.103891	0	0.392107	0.884697	0.966276	0.125615	0	0.265561	0	0	0	0	0.618149	0.790618	8.96876
DLBCL11571	0.105017	1.76145	0	1.30885	0	0.303541	0.723012	0.533365	0.121375	0.161947	0	0	0	2.60109	1.41183	0.38848	0	0	0.2394	0	0	0	0	0.514731	0.858207	9.65936
DLBCL10490	0.106685	2.94485	0	0.740381	0	0.230424	0.552801	0.238631	0.0680938	0.0262419	0.0676725	0	0	1.32091	0.304098	0.0366221	0	0	0.0904192	0	0	0.0782654	0	0.603579	0.802178	6.80609
DLBCL10877	1.84503	0.276562	0	1.26726	0	0.126892	0.362045	0.342717	0.0805905	0.0994623	0	0	0	0.99146	0.587891	0.195398	0	0	0.0376286	0	0	0	0	0.426984	0.906283	6.21294
DLBCL10543	0.0941977	0.227637	0	1.72166	0	0.174985	0.400798	0.0582829	0.125673	0	0	0.254729	0.11903	2.43805	0.895998	0.207812	0	0	0.131989	0	0	0	0	0.554602	0.8331	6.85084
DLBCL10977	1.17847	0	0	2.16087	0	0	0.818752	0.551807	0.414005	0.36157	0.115978	0	0	1.28603	0.507399	0.530875	0	0	0	0.080937	0	0	0	0.44331	0.8957	8.0067
DLBCL10548	0.960898	1.52247	0.00317333	1.05619	0	0	0.612623	0	0	0	0.206665	0	0	2.18698	0.336188	0.0852817	0	0.0342388	0.156674	0	0	0	0	0.719236	0.732824	7.16137
DLBCL11484	0.111324	2.04404	0.16087	0.90932	0	0	0.0070676	0.0656226	0.197769	0	0	0.159811	0.0645579	0.250211	0.0602338	0.294113	0.0059518	0	0.0117564	0	0	0	0	0.627258	0.779512	4.34265
DLBCL10473	0.0437907	1.26644	0.572756	1.37733	0	0	0.167761	0.228755	0.305415	0.0653614	0	0.0678286	0	0.927344	0.410121	0.122476	0	0	0	0	0	0	0	0.566181	0.826414	5.55538
DLBCL11531	1.34166	1.36526	0.380029	0.316259	0	0.42246	0.293319	0.475727	0.11267	0.396246	0.0121628	0	0	0.0436187	0.349729	0.119563	0.0416959	0	0	0	0	0	0	0.665107	0.749082	5.6704
DLBCL11541	1.45341	1.63814	0	0.545414	0	0.467102	0.162429	0.556776	0.0591514	0.322505	0	0	0	0.016349	0.202827	0.214123	0	0	0	0	0	0	0	0.538748	0.844928	5.63822
DLBCL11196	0.39051	0.989932	0	0.885392	0	0.108318	0.608862	0.260479	0.310542	0.948971	0	0	0	1.79855	0.890168	0.807879	0	0.0323908	0	0	0	0.0711634	0	0.450719	0.891824	8.10315
DLBCL10480	0.72219	0.477242	0.0125758	0.25265	0	0	0.100773	0.0280384	0	0	0	0.0804172	0.0051114	0.0303943	0.0599496	0.0197978	0.0465521	0.0496808	0	0	0	0	0	0.628371	0.778163	1.88537
DLBCL10994	2.00728	0	0.0313189	1.0193	0	0	0.787654	0.0503424	0	0.295734	0.014215	0	0	0.599677	0.63236	0.189848	0	0.147581	0.0271326	0	0	0	0	0.654212	0.770807	5.80245
DLBCL11187	0.997322	0.733393	0	0.552186	0	0	1.64176	0	0	0	0.360562	0	0.0169967	0.233494	0.645168	0.27076	0.0420628	0	0.207953	0	0.0233025	0.0384689	0	0.3641	0.934518	5.76343
DLBCL11496	0.775431	0.62119	0.0527515	0.607377	0	0	0.56447	0.148737	0	0.106022	0.436752	0	0	0.289808	0.259123	0.2594	0	0.00651008	0	0.225633	0	0.0193109	0	0.301018	0.967626	4.37252
DLBCL10458	0	1.43253	0	1.21844	0	0	0.97692	0.0186878	0	0.249451	0.303844	0	0	0.305174	0.594074	0.281329	0.118796	0.0491521	0.0792529	0	0	0	0	0.517832	0.856705	5.62765
DLBCL10525	0.299358	2.10454	0.00657299	1.71112	0	0	0.89285	0.314687	0.355337	0.191199	0	0.18027	0	1.35281	1.32499	0.30948	0.0986467	0	0.534763	0	0	0	0	0.469645	0.88227	9.67662
DLBCL11530	0	1.29371	0	0.167145	0	0	0.115318	0.110277	0.1081	0.0607599	0	0	0	0.508982	0.173197	0.0317311	0	0	0.0498894	0	0	0	0	0.626134	0.784146	2.61911
DLBCL10907	0.147119	2.56168	0	0.0951458	0	0	0.0811179	0.0380477	0	0	0	0.0381377	0	0.374248	0.0951456	0.0596709	0	0	0.0290803	0	0	0	0	0.649052	0.76401	3.51939
DLBCL10836	1.06553	0.994685	0	1.44385	0	0	1.69104	0.276675	0	0.265051	0.155792	0	0.0616112	0.0350387	1.65232	0.758464	0.185707	0	0.0972897	0	0	0.0676442	0	0.483358	0.874654	8.7507
DLBCL10959	0.316561	0.611274	0	0.0302115	0	0.0310286	0.0720115	0.0874482	0.0854319	0	0.077151	0	0.0405831	0.180439	0.0120981	0.0818758	0	0.136615	0	0.00823063	0	0.0031554	0	0.403051	0.925502	1.77411
DLBCL11438	0.775867	1.68231	0	1.87895	0	0	0.385817	0.895979	0.138844	0.648318	0	0.0116979	0	0.838562	0.430257	0.249564	0	0	0.0189064	0	0	0	0	0.470446	0.882095	7.95507
DLBCL11467	0.542944	2.71251	0	0.107752	0.0502578	0	0.00162385	0.00636894	0.0106686	0.0714408	0	0	0	0.0679337	0	0.133937	0	0	0	0	0	0	0	0.741668	0.675134	3.70543
DLBCL10923	0.353233	0.368992	0	0.889187	0	0.538779	0.585468	0.179673	0.358872	0.183941	0.0812565	0	0	2.7223	1.33478	0.403058	0	0	0.17673	0	0	0	0	0.532694	0.846675	8.17626
DLBCL10942	0	1.62469	0	0.702085	0	0	0.341843	0.243099	0.265129	0.261209	0	0	0	2.98814	0.772039	0.35302	0	0	0.121332	0	0	0	0	0.439036	0.899258	7.67258
DLBCL10992	0.780919	1.33219	0	0.474979	0	0.126262	0.69179	0.187617	0	0.179595	0.0112515	0	0	0.588332	0.503907	0.546799	0.0103202	0	0.142147	0	0	0.03863	0	0.574257	0.82521	5.61474
DLBCL11656	0.408056	2.77	0.0290299	1.19357	0	0.221056	0.154837	0.255111	0.171458	0	0	0.108354	0	1.43067	0.48482	0.128327	0.102227	0	0.102302	0	0	0	0	0.617225	0.79345	7.55982
DLBCL11428	0.107053	1.53931	0.318224	1.03972	0	0	0.849224	0.0924044	0	0.120724	0.0852867	0	0.0277502	0	0.124106	0.151283	0.00748017	0	0	0	0	0.0312392	0	0.548266	0.835689	4.4938
DLBCL11434	0.607538	1.72597	0.0530877	0.605788	0	0	0.322852	0.0930329	0.0766472	0	0.190128	0	0	2.22531	0.209456	0.129874	0	0	0	0.0657274	0	0	0	0.391996	0.927418	6.30541
DLBCL10967	0.130462	1.33471	0	0.763995	0	0	1.03603	0.218702	0.179775	0.136311	0.0731943	0	0	0.962445	0.403535	0.074327	0	0	0.0275109	0	0	0	0	0.468358	0.883209	5.341
DLBCL10933	0	0.674288	0	0.134165	0	0	0.222245	0.00174669	0	0.231574	0	0	0	0.0617583	0.15577	0.033845	0.00532093	0	0.0308768	0	0	0	0	0.648217	0.771239	1.55159
DLBCL11258	0.275604	0.865797	0.679243	0.635949	0	0	0.139481	0.151832	0.115924	0.0257739	0	0	0.0507398	0.0189741	0.360452	0.413854	0	0	0.0925848	0	0	0	0	0.606428	0.795965	3.82621
DLBCL10451	0	1.65951	0	0.266233	0	0.076306	0.133457	0.0909663	0.0462678	0.140895	0	0.0953835	0	1.14971	0.116058	0.111409	0	0	0.0106033	0	0	0	0	0.564418	0.826129	3.8968
DLBCL10918	0.269121	2.14172	0	0.561265	0	0	0.0512665	0.499776	0.0478707	0.227284	0	0	0	0.576042	0.591265	0.469812	0.00313168	0	0	0.0791731	0	0	0	0.604595	0.800744	5.51773
DLBCL11441	0	3.2119	0.163362	0.339829	0	0.0781919	0.127072	0.0797662	0.156856	0	0	0	0	0.460087	0.219569	0.124549	0.00633073	0	0.0121861	0	0	0	0	0.694386	0.719916	4.9797
DLBCL10833	0.949384	1.43119	0.223873	0.179599	0	0	0.0839194	0.0133199	0.033932	0	0.0755413	0	0	0.401205	0.12352	0.186605	0	0	0	0	0	0	0	0.696761	0.716732	3.70209
DLBCL11579	1.38947	0	0	0.828827	0	0	0.541699	0.431636	0	0.727302	0	0.189116	0	0.925607	0.635487	0.47607	0.0745954	0	0.164038	0	0	0.0380609	0	0.519158	0.856779	6.4219
DLBCL10897	0.418425	1.61289	0.12328	0.339472	0	0	0.347113	0.143169	0.0182113	0	0.2037	0	0.0515322	0.209846	0.504689	0.445992	0	0	0	0	0	0	0	0.513752	0.857369	4.41832
DLBCL10978	0	0.370095	0.0739366	0.251547	0	0	0.266065	0.0771216	0.313838	0.422927	0	0	0	0.813684	0.684999	0.170537	0	0	0.164268	0	0	0	0.04	0.165722	1.03201	3.60902
DLBCL10503	0	1.22764	0.00411794	1.23906	0	0	1.00262	0.0798577	0.0217947	0.159358	0.233928	0	0	1.80427	1.32945	0.399411	0	0	0.124108	0	0	0	0	0.438357	0.898473	7.62562
DLBCL11436	0	0.0753474	0.0426968	0.219156	0	0.240016	0.0482019	0.0125416	0.0153118	0.00625553	0	0.500819	0.00274827	0.247152	0.0073814	0.38168	0	0.00272666	0.129442	0	0	0	0.02	0.193275	1.03499	1.93148
DLBCL10997	0.5581	1.99956	0	0.320397	0	0	0.0927013	0.0912768	0.101546	0.157495	0	0.0107375	0	0.280612	0.12984	0.0227789	0	0.0237294	0.0231038	0	0	0	0	0.652487	0.757146	3.81188
DLBCL10990	1.09424	1.38347	0	0.156762	0	0.264053	0.169528	0.393575	0	0.0176383	0	0.0900987	0	0.575871	0.240662	0.259372	0	0.00705863	0.0328669	0	0	0	0	0.411018	0.923661	4.6852
DLBCL11668	0.288037	1.03687	0	0.875321	0	0	0.745587	0.202314	0	0.0872027	0.0155592	0.0848368	0	2.20809	0.912191	0.122293	0	0	0.129779	0	0	0	0	0.60131	0.808569	6.70808
DLBCL11443	0.549202	1.50038	0.205541	0.384305	0	0	0.172116	0.128333	0.140603	0.0373763	0	0	0	0.735211	0.24254	0.0765597	0	0	0.0488323	0	0	0	0	0.644925	0.767826	4.221
DLBCL10549	0.266364	1.50477	0	0.551479	0	0	0.0596521	0.203909	0.312079	0	0	0.0278194	0	0.448427	0.105928	0.392382	0	0	0.0620699	0	0	0	0	0.628682	0.784633	3.93488
DLBCL10554	2.76996	1.6596	0	0.919044	0	0.017811	0.263426	0.683471	0.68114	0.142176	0	0.00281426	0	0.629827	0.331151	0.273594	0	0	0.0968231	0	0	0	0	0.665141	0.750053	8.47084
DLBCL10471	0.701005	0.89845	0	2.00498	0	0	1.89439	0.327755	0	0	0.397813	0	0	0.0974087	0.573751	0.679103	0.081469	0	0.0666735	0	0	0.0199348	0	0.400803	0.917016	7.74273
DLBCL11485	0.653295	0.617928	0	4.2113	0	0.10799	1.76188	0.541264	0.163403	0.914522	0	0	0	1.42898	0.935753	0.810041	0.200562	0	0.233326	0	0	0.241886	0.02	0.203022	1.01233	12.8221
DLBCL11203	0	1.97154	0	0.421093	0	0	0.15455	0.194419	0.00510758	0.286012	0	0.0529948	0	0.406198	0.592944	0.0596186	0	0.0415339	0.0626889	0	0	0	0	0.629573	0.780937	4.24871
DLBCL11000	0.213135	1.04316	0	0.784689	0	0	0.663464	0.123353	0	0.367926	0.0671369	0	0.01428	0.00523998	0.825127	0.331284	0.0754098	0	0	0	0	0.00204015	0	0.452014	0.892742	4.51625
DLBCL10530	0	1.98603	0	0.232618	0	0	0.468698	0	0	0.13608	0.0261739	0	0	0.298911	0.104849	0.145382	0	0	0.0737253	0	0	0	0	0.629283	0.778801	3.47247
DLBCL10958	0.0110658	0.100492	0	0.633186	0	0	1.07771	0.0541057	0	0.170018	0	0.0929416	0	0.0270169	0.50742	0.455179	0.462758	0	0	0	0.00772868	0.00372125	0	0.421484	0.906312	3.60334
DLBCL10505	0.313028	1.35455	0	1.32732	0	0.409553	0.216237	0.286694	0.442396	0	0	0.00180682	0	2.21973	0.575101	0.460231	0	0	0.11474	0	0	0	0	0.670951	0.77024	7.72139
DLBCL10540	1.91093	1.19772	0	0.331828	0	0.0635306	0.416718	0.108876	0	0.0134915	0.194755	0	0	0.220949	0.356	0.837399	0.00468275	0	0	0	0	0	0	0.364527	0.954989	5.65688
DLBCL10482	0.00784957	2.52279	0	0.384256	0	0	0.296258	0.0512501	0.0820035	0.208061	0	0	0	0.384523	0.205061	0.233359	0	0.109906	0.00255389	0	0.00522246	0	0	0.604864	0.79622	4.4931
DLBCL10889	1.0628	1.12605	0	0.787638	0	0	1.09083	0.0533874	0	0.454494	0.399787	0	0	1.07232	0.802938	0.671369	0	0	0	0	0	0	0	0.453457	0.890425	7.52161
DLBCL11540	2.04883	0	0	1.00874	0	0.58651	0.259775	0.518191	0.0886865	0.172303	0	0.188936	0	0.707141	0.442184	0.40029	0	0	0.184706	0	0	0	0	0.318948	0.961325	6.60629
DLBCL11188	0	0.84958	0	0.207317	0	0	0.385378	0	0	0.016544	0.155107	0	0	0.088143	0.0850658	0.35754	0	0.33812	0.0423045	0	0.060498	0.0136601	0.02	0.186097	1.01118	2.59926
DLBCL11431	0.287807	1.8198	0.511839	1.23543	0	0	0.336217	0.952567	0.652553	0	0	0	0.0818317	0.274671	0.0161536	0.26245	0	0.0685226	0.0597095	0	0	0	0	0.448012	0.89775	6.55955
DLBCL11213	0.885318	1.38762	0.375559	0.203483	0.0993045	0	0.142954	0.0289538	0	0.0869219	0	0.0341113	0	0.176989	0.110834	0.0308555	0	0	0.0685031	0	0	0.0188527	0	0.778538	0.631105	3.65026
DLBCL10940	1.40128	0.170243	0	0.100542	0	0.241968	0.139937	0.242797	0.01032	0.0516639	0.0356075	0	0	0.327152	0.153954	0.264623	0	0.353047	0.0454751	0	0	0	0	0.429607	0.907345	3.53861
DLBCL11180	1.45251	0.632517	0	0.720266	0	0.0227012	0.373671	0.0798054	0.0882449	0.555055	0.0469417	0	0	1.02078	0.318982	0.643812	0.0393523	0	0	0.0401547	0	0.0241349	0	0.302773	0.967464	6.05892
DLBCL10847	1.11575	0.611767	0	0.142159	0	0	0.0664101	0.0487032	0.00668551	0	0	0	0.0260819	0	0.0365677	0.203973	0	0	0	0.0696883	0	0	0	0.643084	0.770973	2.32778
DLBCL11261	0.315376	0.998303	0.484793	0.364953	0	0	0	0.0242495	0.140157	0.0138335	0	0.21096	0	0.0915348	0.0864466	0.34383	0	0	0	0	0	0	0	0.662784	0.749337	3.07444
DLBCL10885	0.492333	2.22482	0.102149	0.509511	0	0.0734049	0.451285	0.225436	0	0.251298	0.204919	0	0	0.428382	1.01445	0.264941	0	0	0.0456345	0	0	0	0	0.546828	0.836558	6.28856
DLBCL11501	0.199071	2.09721	0	0.0309644	0	0.00253738	0.0652122	0	0.0217746	0	0	0.0390663	0	0.301957	0.058557	0.101649	0	0.00220415	0.027738	0	0	0	0	0.692142	0.722363	2.94794
DLBCL10835	0	1.617	0	0.142257	0.0292629	0.297804	0.162336	0	0.00203579	0	0.0466596	0.0766611	0.044181	0.902526	0.359502	0.51242	0	0.34145	0	0.0341371	0	0	0	0.384442	0.926702	4.56823
DLBCL11353	0.147778	1.11271	0	0.168722	0.0116636	0	0.358675	0	0	0.195592	0	0.0426461	0	0.370113	0.0939042	0.0986326	0	0	0.0834489	0	0	0	0	0.56267	0.82772	2.68389
DLBCL11655	0	3.12636	0	0.384	0	0.019971	0.129293	0.199416	0.152318	0	0	0.145364	0	0.985592	0.224533	0.238613	0	0.140543	0	0.0935201	0	0.0673366	0	0.629313	0.780028	5.90686
DLBCL11568	1.11392	0.520024	0	1.06422	0	0.85949	0.237093	0.637205	0.430944	0.638056	0	0	0	1.38279	0.643219	1.03318	0	0	0.112739	0	0	0	0	0.439702	0.897292	8.67288
DLBCL11460	0	2.07215	0.163404	1.44002	0	0	0.619509	0.725028	0.722384	0.515714	0	0	0	0.116659	0.659218	0.199816	0.0795321	0	0.159018	0	0	0.0275475	0	0.385074	0.929071	7.49999
DLBCL11471	0	4.46138	0	0.48712	0	0.73654	0.157604	0.633968	0.349396	0.0221729	0	0	0	0.839911	0.306208	0.357248	0	0	0.0383114	0	0	8.01184e-05	0	0.517874	0.856269	8.38994
DLBCL10855	0.730259	1.18435	0.18143	1.42372	0	0.332406	1.38906	0.351587	0.601744	0.217344	0.0293717	0	0	2.54762	1.3499	0.532223	0	0	0.229791	0	0	0.0960674	0	0.317375	0.954839	11.1969
DLBCL11512	0.567246	1.36398	0	0.0924229	0	0.0219604	0.224249	0.162829	0.174913	0.294658	0	0.0853776	0	1.12192	0.683892	0.0437502	0	0	0.200338	0	0	0	0	0.347552	0.949068	5.03754
DLBCL10895	0.548221	1.55686	0	1.45173	0	0	0.712464	0.600082	0	0.509199	0	0	0	0.1633	0.495512	0.138387	0.17908	0	0	0	0	0	0	0.513421	0.857358	6.35483
DLBCL11499	0.688368	0.373156	0	0.263381	0	0	0.665208	0.0349669	0	0	0.0559374	0.0156613	0	1.10306	0.0519121	0.249661	0	0.249952	0	0.00588588	0	0	0	0.333439	0.950174	3.75715
DLBCL11666	0.219545	1.10966	0	1.04905	0	0.395745	0.291129	0.479445	0.351048	0.259274	0	0.103439	0	0.454254	0.554986	0.508516	0.0939527	0	0.16225	0	0	0.0521042	0	0.437658	0.898362	6.0844
DLBCL10926	0.0639238	0.186309	0	0.352876	0	0	0.424774	0.134504	0	0.194694	0	0	0	0.318227	0.328787	0.339173	0.089507	0	0.110407	0	0.00572494	0.0481878	0	0.328023	0.947284	2.59709
DLBCL10453	0	3.2633	0	0.287256	0	0.189651	0.113152	0.0764191	0.020266	0	0	0	0	0.296905	0.0521648	0.141562	0	0.0468141	0.0173015	0	0	0	0	0.649072	0.761517	4.50479
DLBCL10491	0.219104	0.791156	0	0.119681	0	0	0.193147	0.0890954	0	0.0235506	0	0.0857809	0	0.287513	0.209519	0.0596364	0	0.0560214	0.0530615	0	0	0	0	0.598586	0.804264	2.18727
DLBCL10565	0.680634	1.71405	0	0.515001	0	0	0.262339	0.186897	0.446009	0	0	0.054956	0	1.28363	0.268511	0.163659	0	0	0.113339	0	0	0	0	0.597495	0.806462	5.68902
DLBCL10980	0.949865	2.10489	0	0.967877	0	0	0.398186	0.351923	0.169208	0.21283	0	0	0	0.568208	0.479116	0.225241	0	0	0	0	0	0	0	0.583568	0.812318	6.42734
DLBCL10492	0.250834	1.23867	0	0.541013	0	0.110128	0.480685	0.157819	0.0167453	0.434422	0	0	0	0	0.243535	0.458755	0	0.00219401	0.0442582	0	0	0	0	0.459218	0.887999	3.97906
DLBCL10844	0	1.88781	0.0136639	1.14378	0	0	0.388836	0.289398	0.31538	0.0240565	0	0	0	2.47138	0.592597	0.316646	0	0.0470176	0.164345	0	0	0.0166284	0	0.319831	0.957808	7.67154
DLBCL10908	1.47182	1.45468	0.0119509	2.73111	0	0.149802	1.69863e-05	0.792993	0.72101	0	0	0.321412	0	0.661147	0.391398	0.18819	0	0	0.0308404	0	0	0	0	0.514563	0.857171	8.92636
DLBCL11573	0.158939	0.922966	0	1.39401	0	0	0.889236	0.569881	0.234128	0.930489	0	0	0	2.58321	0.723111	0.290012	0	0	0.178766	0	0	0	0	0.559733	0.834866	8.87475
DLBCL10465	0	2.16829	0.205443	1.45458	0	0	0.182163	0.26973	0.0628988	0.336548	0	0.0805912	0	0.0488476	0.264877	0.226588	0	0	0	0.0130939	0	0	0	0.540186	0.84111	5.31365
DLBCL11182	0.762686	1.62603	0	1.54153	0	0	0.781942	0	0	0	0.202909	0	0.161642	0.243138	0.909087	0.718654	0.00413925	0	0	0	0	0.0670113	0	0.506789	0.861616	7.01877
DLBCL10537	0.051038	1.68085	0	1.2497	0	0.100984	0.320566	0.214925	0.0490557	0	0.149918	0	0	3.01324	0.487403	0.101693	0	0	0.0974335	0	0	0	0	0.728643	0.724096	7.5168
DLBCL11563	0	1.70467	0.0304318	0.592199	0	0	0.286472	0.402395	0.110828	0.210344	0.0429398	0	0	1.00815	0.648152	0.224554	0	0	0.0837882	0	0	0	0	0.614019	0.801584	5.34493
DLBCL11483	3.05357	0.427746	0.981265	1.47735	0	0.755851	0.385947	0.798029	0.347821	0.385683	0	0.290455	0	0.797387	0.356262	0.441883	0	0	0.171362	0	0	0.0518805	0	0.479685	0.878187	10.7225
DLBCL10999	0.134086	2.09765	0.0376241	0.0408181	0	0	0.069444	0.0727167	0.00607356	0.0708026	0	0.0550021	0	0.484735	0.173626	0.386893	0	0	0	0.0623912	0	0	0	0.677162	0.738388	3.69187
TCGA-GS-A9U3	0.531086	1.11287	0.478344	1.68311	0	0.920972	0.327935	0.610747	0.345126	0.277251	0	0.196731	0	2.18431	0.767072	0.330471	0	0	0.0966377	0	0	0.0163567	0	0.33176	0.950724	9.87902
TCGA-FF-8041	0.131228	1.16526	0	0.752702	0	0	0.404392	0.140984	0.116677	0.531201	0	0	0	0.90548	0.346734	0.138509	0	0.0327216	0.125213	0	0	0	0	0.400426	0.916869	4.7911
TCGA-FA-A7DS	0.825022	0.80278	0	1.45424	0	0	1.37098	0.0630919	0	0	0.44175	0	0.124542	0.0184885	0.401381	0.154724	0.0449312	0	0.0764769	0	0	0	0	0.369133	0.93577	5.77841
TCGA-FF-8043	0.368935	1.6704	0.134455	0.163364	0	0	0.0580024	0.148939	0.0799164	0.0683712	0.0887298	0	0	0.61203	0.0786871	0.227875	0	0.0151506	0	0	0	0	0	0.627427	0.778799	3.71486
TCGA-GR-A4D4	2.67618	0.632921	0.808026	0	0	0.442977	0.0930953	0.248944	0	0.371883	0	0	0	0.942825	0.14901	0.150865	0	0	0.0835556	0	0	0	0	0.724541	0.692643	6.60029
TCGA-FF-A7CR	0.940307	1.11466	0	1.6147	0	0.500742	1.95348	0.288477	0	0.289539	0.213113	0	0.138906	0	1.39985	0.983066	0.186795	0	0.214829	0	0.057069	0.0775633	0	0.474783	0.87981	9.9731
TCGA-GS-A9TZ	0.546267	0.719613	0	1.46399	0	0.00787654	0.667279	0.291464	1.27504	0	0	0.0546102	0	3.02775	1.15941	0.634764	0	0.0920014	0.443576	0	0	0	0	0.5283	0.851815	10.3836
TCGA-G8-6325	0.105971	0.565357	0	0.874176	0	0	0.692705	0.170912	0	0.185934	0	0	0	1.5246	0.66032	0.14045	0	0	0.291328	0	0	0.0601582	0	0.566063	0.832697	5.27191
TCGA-FA-A6HN	0.570983	2.12789	0.17799	0.810235	0	0	0.331628	0.426494	0.252481	0.290428	0.166432	0	0	0	0.953408	0.542339	0	0.0409335	0.0048704	0	0	0	0	0.682732	0.74461	6.69611
TCGA-FF-A7CX	0.142433	3.21611	0.193934	0.242663	0	0	0.130205	0.0961448	0	0.000114429	0.0145917	0	0	0.338939	0.167982	0.0524937	0	0	0	0	0	0	0	0.678407	0.73584	4.59561
TCGA-GS-A9TX	3.72822	0	0	1.33053	0	1.75837	0.348618	0.935574	0.9002	0.0696676	0	0.125848	0	0.235121	0.25945	0.158443	0	0	0.126149	0	0	0.0243755	0	0.680472	0.740125	10.0006
TCGA-FA-A86F	1.06682	1.06781	0	2.24336	0	0	0.335275	1.47525	0.0318333	0.784613	0	0	0	0.867529	0.615394	0.314465	0.0279303	0	0	0	0	0	0	0.454314	0.89131	8.83029
TCGA-FA-A7Q1	1.32897	1.04125	0	0.166034	0	0	0	0.0637607	0.0956975	0	0	0.0299418	0	0.138799	0.104403	0.160527	0	0	0.0284414	0	0	0	0	0.591265	0.819471	3.15782
TCGA-GR-A4D5	0.978321	1.33348	0	1.23937	0	0.799464	0.898623	0.000653752	0.266638	0	0.153542	0	0	1.83196	0.932847	0.498522	0	0	0.219125	0	0	0.153766	0	0.374697	0.928466	9.30631
TCGA-FF-A7CW	0.112411	2.58956	0	1.7294	0	0	0.541014	0.231408	0.418104	0	0	0	0	0.491661	0.373919	0.277982	0.00535543	0	0	0	0	0	0	0.657381	0.765539	6.77082
TCGA-G8-6914	0.153136	0.437994	0.595246	1.09383	0	0	0.62141	0.319708	0.0830017	0.490712	0	0	0	1.04602	0.416265	0.859479	0.0651256	0	0.0617437	0	0	0	0	0.355334	0.936662	6.24367
TCGA-GS-A9TV	0.324355	0.442479	0	4.21523	0	0	1.96769	0.570258	0.417062	0.381907	0	0	0	2.29959	2.46211	1.12119	0.0222336	0	0.300823	0	0	0	0	0.553073	0.835424	14.5249
TCGA-RQ-A6JB	0.298831	2.80891	0	0.484545	0	0	0.325988	0.194197	0.0826963	0.407309	0	0	0	0.797362	0.565087	0.405498	0	0	0.0214615	0	0	0	0	0.608999	0.796028	6.39188
TCGA-GS-A9TW	0.38351	0.836492	0	1.0982	0	0	1.33432	0.106291	0	0.147636	0	0.0644267	0	1.04189	0.914879	0.215274	0	0.488378	0.0826992	0	0	0	0	0.624956	0.79949	6.714
TCGA-FA-A4XK	0.289952	1.44264	0	0.187066	0	0.023867	0.189825	0.0560165	0.0326818	0	0	0.0419588	0	1.17198	0.0307179	0.169787	0	0.177711	0.0250397	0	0	0	0	0.607117	0.797629	3.83924
TCGA-FA-A6HO	1.54099	0.826701	0	1.50934	0	0	0.546237	0.275159	0.213113	0.341508	0	0	0	1.68879	0.837458	0.180009	0	0	0.0411813	0	0	0	0	0.424269	0.906242	8.00048
TCGA-GS-A9TU	1.14455	0.959456	0	3.19673	0	0	1.64619	0.51166	0.330144	0	0	0	0.232106	1.37818	1.0255	0.376848	0.281805	0	0	0.131469	0	0	0	0.289741	0.968835	11.2146
TCGA-G8-6909	0.529214	1.2332	0	1.3411	0	0	1.69246	0.0794208	0.0702582	0.0023765	0.304893	0	0	0.685039	0.487195	0.526858	0	0	0.0432172	0	0	0	0	0.412165	0.910671	6.99523
TCGA-G8-6906	0.250498	2.14231	0	0.548938	0	0	0.225298	0.100661	0.0374181	0	0	0.00861185	0	0.486701	0.261434	0.10407	0	0	0.0107534	0	0	0	0	0.47523	0.886433	4.17669
TCGA-FA-8693	0	0.981578	0.0217081	0.920713	0	0	0.692953	0.18553	0.142702	0.285113	0	0	0	1.30062	0.465667	0.475219	0.0567563	0	0.130815	0	0	0.0028919	0.01	0.28097	0.969671	5.66226
TCGA-GR-7351	0.0658439	1.36901	0	0.674485	0	0	0.348884	0.0823137	0.098088	0.225738	0	0	0	1.09441	0.203566	0.196282	0	0	0.0840657	0	0	0	0	0.512805	0.859294	4.44269
TCGA-GS-A9U4	0.17327	0.641909	0	2.10935	0	0	2.453	0.604186	0	0	0.886307	0	0.0832475	0.78171	2.17865	0.48493	0.0321304	0.703823	0	0.520393	0.0853342	0.250463	0	0.411969	0.913165	11.9887
TCGA-G8-6326	0.154561	0	0.081324	1.45833	0	0.150671	0.888725	0.326453	0.353816	0.700339	0	0	0	0.838112	0.96525	0.467072	0.0407802	0	0.0183489	0	0	0.0455673	0	0.534786	0.845622	6.48935
TCGA-G8-6907	0.0218556	1.38173	0	0.156508	0	0	0.049199	0.023505	0.110468	0	0	0.0447185	0.0264532	0.102233	0.0840059	0.0767318	0.00325579	0	0.0409229	0	0	0	0	0.444299	0.91783	2.12158
TCGA-FF-8047	1.49483	0	0	0.405644	0	0	0.293261	0.0813256	0.0271304	0	0.0697304	0	0.0147519	0.162045	0.282014	0.181883	0	0.0217716	0.0752146	0	0	0	0	0.388209	0.937952	3.1096
TCGA-RQ-AAAT	0.395323	1.19516	0	0.0834865	0	0	0.149667	0.0512552	0	0	0.0259872	0	0.0388752	0.0750105	0.0312159	0.139363	0	0.0518888	0.00617907	0	0	0.0223013	0	0.392873	0.960661	2.26571
TCGA-GS-A9TQ	1.14594	0.674738	0.103412	0.543219	0	0	0.136579	0.11585	0	0.0819975	0	0.0207583	0	0.341595	0.179264	0.0862352	0.0247264	0	0.00468813	0	0	0	0	0.669818	0.745176	3.459
TCGA-FA-A4BB	0.00849858	1.20012	0	0.504741	0	0.205569	0.285061	0.21881	0.198592	0.143979	0	0.0539807	0	0.677281	0.514744	0.080615	0	0	0.0151575	0	0	0	0	0.450682	0.892105	4.10715
TCGA-GS-A9TY	0	1.39213	0.122312	0.103968	0	0	0.133421	0.108823	0.0461924	0.0169224	0	0.0931683	0	0.259247	0.127107	0.228308	0	0	0.0810156	0	0	0.0241774	0	0.429426	0.911572	2.7368
TCGA-RQ-A68N	0.737117	0.825756	0	1.46166	0	0	0.955966	0.193663	0	0.0352309	0.0870535	0	0.00779709	0.475518	0.40741	0.330023	0.0215794	0	0.159713	0	0	0.0609213	0	0.518497	0.857103	5.75941
TCGA-FF-8061	0.0263886	1.84042	0	0.244472	0	0	0.0819187	0.0758444	0.071284	0.0738895	0	0	0	0.652546	0.134862	0.277351	0	0	0.0245032	0	0	0	0	0.661982	0.755862	3.50348
TCGA-GR-A4D6	1.1342	1.34953	0.233597	1.18387	0	0	0.328887	0.302855	0.369079	0.237676	0	0	0	0.152682	0.13534	0.252008	0	0	0.0216388	0	0	0	0	0.619389	0.78597	5.70136
TCGA-FF-8046	0.330064	0.974721	0.062765	0.669174	0	0	0.501135	0.27607	0.16781	0	0.0343605	0	0	1.06178	0.254593	0.426021	0.0118339	0	0.108708	0	0	0	0	0.477628	0.878866	4.87904
TCGA-FA-A82F	1.60561	0.0641189	0	0.922029	0	0	0.508566	0.257444	0	0.0162123	0.294354	0	0	0.497234	0.482865	0.370379	0	0	0	0	0	0	0	0.453132	0.891394	5.01882
TCGA-VB-A8QN	0.0862876	1.92291	0	0.0669828	0	0	0.277775	0.126482	0	0.0265386	0.0738363	0	0	0.834552	0.430707	0.00849982	0	0	0.0835872	0	0	0	0	0.644798	0.76928	3.93816
TCGA-FF-8042	0.314089	0.436247	0.208104	0.654947	0	0	0.172231	0.120091	0.0358693	0	0.0771941	0	0	1.13788	0.12469	0.0591152	0	0	0.0541273	0	0	0	0	0.506159	0.862214	3.39459
TCGA-FF-A7CQ	0.594744	0.194912	0.201269	1.85333	0	0	1.64252	0.0936954	0	0	0.370031	0	0.0828278	0	0.62499	0.399841	0.0475919	0	0.285004	0	0.0449082	0.0443635	0	0.472018	0.880966	6.48003
TCGA-FM-8000	0	2.0314	0	0.1268	0	0.114854	0.0395484	0.113555	0.0976148	0.0562381	0	0	0.0385884	0.578669	0.278316	0.335351	0	0	0.0486256	0	0	0	0	0.559731	0.827996	3.85956
TCGA-G8-6324	1.88772	0.656235	0.906223	0.474599	0	0.218408	0.0243433	0.279008	0.831532	0	0	0.228858	0.0161568	0.124938	0.25395	0.532951	0	0	0	0	0	0	0	0.623263	0.781511	6.43492
TCGA-FF-8062	0	2.58192	0	1.27196	0	0	0.14752	0.378549	0.393121	0.0198714	0	0.11292	0	1.12159	0.401757	0.228761	0	0	0.0649654	0	0	0	0	0.614074	0.79693	6.72293
TCGA-GS-A9TT	0.684025	0.688597	0	0.0280636	0	0.155593	0.233575	0.0766869	0	0	0.16837	0	0.0359007	0.358722	0.150928	0.127212	0	0	0	0	0	0.00546647	0	0.597397	0.803068	2.71314
TCGA-GR-A4D9	1.23876	0.198379	0	1.16983	0	0.475724	1.50183	0.197181	0	0.0776466	0.716177	0	0.0578544	0	0.59087	0.588229	0.0430147	0	0	0	0.0315667	0.0405157	0.02	0.221918	1.00409	6.92758
TCGA-GR-7353	0.146903	2.66592	0.435081	0.319041	0	0.053766	0.224395	0.179058	0.249544	0.200242	0	0	0	0.0980233	0.125612	0.136423	0	0	0.00481639	0	0	0	0	0.668786	0.742783	4.83883

## Sheet: MCP_MCPCounter
	CTSP-ACZS	CTSP-AD1Z	CTSP-ACZC	CTSP-AD4C	CTSP-ACZW	CTSP-B02B	CTSP-B02D	CTSP-AD14	CTSP-ACYJ	CTSP-AD4F	CTSP-ACYH	CTSP-ACZT	CTSP-ACZK	CTSP-B02F	CTSP-AD1A	CTSP-B02E	CTSP-ACYX	CTSP-AD28	CTSP-ACY8	CTSP-AD1R	CTSP-ACYV	CTSP-ACY6	CTSP-ACYS	CTSP-AD13	CTSP-ACYP	CTSP-AD4Q	CTSP-AD05	CTSP-AD4K	CTSP-B02C	CTSP-ACZE	CTSP-AD2E	CTSP-AD0Z	CTSP-ACZU	CTSP-B02I	CTSP-ACYM	CTSP-AD4V	CTSP-ACY5	CTSP-AD50	CTSP-ADRS	CTSP-AD18	CTSP-B02H	DLBCL10547	DLBCL11202	DLBCL11673	DLBCL11488	DLBCL11587	DLBCL11470	DLBCL10533	DLBCL10963
T cells	5.28815	12.1904	22.7699	20.2775	16.7671	59.2151	10.3011	87.824	5.20433	12.8216	13.2457	32.8954	22.2276	6.42761	12.3186	148.385	8.82421	19.8548	2.97991	10.9936	71.2707	58.1371	18.0469	20.9291	8.48944	87.0195	17.2653	87.6408	13.042	18.9401	18.9868	46.9055	75.3725	23.0018	37.613	26.6939	26.2306	33.1186	88.5708	29.8868	14.2981	27.0821	118.588	22.0211	19.2406	92.7215	31.148	21.1574	19.128
CD8 T cells	3.05437	4.37045	21.2146	19.6004	2.74034	10.857	6.82555	59.3262	1.21836	10.3598	8.35639	11.6404	14.7841	1.72483	1.66495	61.329	8.00219	15.9774	0.415241	2.18601	18.072	48.8006	14.3883	2.40563	10.0059	1.40174	23.0442	44.6993	2.10468	13.8729	5.13967	31.2574	34.2566	3.07231	67.3317	12.9588	22.4844	11.7101	41.67	17.9366	2.21913	13.7433	6.25482	6.38876	16.7606	43.2322	5.17982	14.5321	4.02842
Cytotoxic lymphocytes	5.98314	6.70121	25.8014	11.9549	10.9214	12.3981	11.699	68.0509	4.79784	31.3575	13.8785	42.2895	29.5975	6.1039	7.07332	73.6703	12.2527	26.547	1.95231	15.3974	34.7473	36.9047	7.63972	6.81078	15.4226	4.6274	27.8705	51.2158	4.09157	22.4231	7.3249	36.6079	54.0382	7.8977	104.927	23.3966	46.7547	16.8045	44.1869	26.5402	2.84244	18.636	35.4019	17.8648	23.535	41.3542	9.19066	32.0181	7.63336
B lineage	2586.19	1892.07	3794.55	1991.95	2839.98	3234.37	480.915	44.8375	326.825	1066.77	893.592	2921.56	1401.19	1817.29	1029.77	503.315	858.88	444.961	1920.63	1113.15	447.995	2974.89	1198.74	956.057	164.585	960.06	3426.34	497.109	169.418	869.852	6775.06	392.618	2221.59	330.234	1869.17	725.942	552.579	1420.14	1459.52	315.555	7316.91	517.01	252.365	3327.71	719.328	1416.34	654.669	1678.82	1000.44
NK cells	0.24295	3.77795	0.426131	1.13147	0.71207	3.49904	0.834486	4.81203	0.112795	4.82327	1.70276	0.584834	0.673941	0.550653	0.659142	0.650016	1.44109	0.77509	0.175532	1.51503	0.788583	1.13287	0.414168	0.572676	0.821564	0.217737	2.8047	1.21584	0.896532	0.98777	0.475625	0.593328	1.28758	1.67659	0.978502	0.594472	1.53027	0.534304	1.80809	0.478026	0.225469	1.43624	4.55305	0.712665	0.653176	1.18101	0.415305	1.28331	0.531683
Monocytic lineage	17.2211	23.2713	47.7919	12.5064	36.6632	23.5105	21.8419	92.7488	33.2559	73.3014	74.9811	20.1881	76.4676	20.8548	63.3817	104.203	19.3535	31.7917	10.0692	15.1474	60.5143	51.1121	27.1345	70.0297	13.8464	9.50678	28.3727	85.0081	28.6723	82.5444	55.4129	63.6781	108.73	50.3383	59.3644	22.3696	80.3323	47.8278	28.0712	60.2963	13.1131	38.0221	48.8431	55.156	49.0498	45.7387	38.6077	61.8198	26.0371
Myeloid dendritic cells	7.28926	4.19858	36.5606	9.91315	13.832	8.43499	7.99185	31.5987	8.92283	5.98062	11.2078	24.3845	8.49803	5.1685	29.6051	27.8978	4.06292	21.2401	3.00974	4.6677	14.8385	57.4516	8.26926	32.0015	8.62049	115.616	41.2725	20.8758	23.0084	14.6228	15.0497	27.3061	27.2062	67.1671	12.9216	21.3971	19.9031	10.1215	9.79037	20.6538	12.46	12.0649	18.0955	20.9213	32.6398	35.0493	12.937	14.3087	11.858
Neutrophils	2.36516	5.78779	3.27576	1.49396	3.50325	4.39032	3.72965	4.17952	2.67842	3.93923	6.13694	3.52536	3.7584	5.60685	17.1313	3.57528	4.74001	4.37384	2.90747	3.74977	5.03709	2.29971	2.86503	2.69749	2.39195	3.55661	4.18016	2.33901	3.18199	5.42946	5.78218	3.40814	4.25769	6.31898	2.12209	2.69195	6.68963	3.46494	6.18122	4.59083	2.89912	3.33685	9.77099	8.11972	3.34774	5.33909	3.755	3.49695	3.47033
Endothelial cells	4.64886	4.39289	3.23921	1.82509	2.7802	4.87682	5.26427	4.61576	2.96393	5.98994	4.82925	1.4855	11.8028	4.91923	9.81371	7.90918	6.18679	4.83822	1.65502	4.13204	7.01052	9.25343	2.39354	3.62977	2.41564	3.77987	7.14043	4.74479	14.872	17.5569	5.3414	5.14171	7.02414	3.12802	4.98907	4.27948	14.4046	5.85427	4.85158	4.46787	1.78478	6.65374	5.28025	5.76879	3.75545	8.79298	4.18786	4.35551	7.45408
Fibroblasts	117.348	41.4798	46.0678	25.9892	46.1851	72.9909	101.107	66.6143	148.101	266.852	118.893	27.4031	629.918	47.5083	104.867	89.6084	43.1114	45.9711	24.9024	303.997	195.017	247.445	29.4306	56.852	36.2625	40.4692	65.5991	201.42	345.303	1080.63	73.3295	56.9875	62.9318	34.1801	108.52	73.8169	1339.09	79.9689	28.6568	36.9391	18.6867	82.066	64.8004	348.928	70.8166	143.691	106.972	121.932	149.361
[truncated: 521 more columns]

## Sheet: xCell
	CTSP-ACZS	CTSP-AD1Z	CTSP-ACZC	CTSP-AD4C	CTSP-ACZW	CTSP-B02B	CTSP-B02D	CTSP-AD14	CTSP-ACYJ	CTSP-AD4F	CTSP-ACYH	CTSP-ACZT	CTSP-ACZK	CTSP-B02F	CTSP-AD1A	CTSP-B02E	CTSP-ACYX	CTSP-AD28	CTSP-ACY8	CTSP-AD1R	CTSP-ACYV	CTSP-ACY6	CTSP-ACYS	CTSP-AD13	CTSP-ACYP	CTSP-AD4Q	CTSP-AD05	CTSP-AD4K	CTSP-B02C	CTSP-ACZE	CTSP-AD2E	CTSP-AD0Z	CTSP-ACZU	CTSP-B02I	CTSP-ACYM	CTSP-AD4V	CTSP-ACY5	CTSP-AD50	CTSP-ADRS	CTSP-AD18	CTSP-B02H	DLBCL10547	DLBCL11202	DLBCL11673	DLBCL11488	DLBCL11587	DLBCL11470	DLBCL10533	DLBCL10963
aDC	0	0.0325821	0.194386	0.0327639	0.0559477	0.0564154	0.0207117	0.117235	0.332384	0.0940498	0.14003	0.116844	0.3596	0	0.212718	0.415341	0.0180981	0.193231	4.58961e-20	0.110202	0.267071	0.0305718	0.0930313	0.0590111	0.113996	0.0318564	0.0916825	0.200035	0.00507471	0.0908341	0.0898924	0.195108	0.166284	0.0709623	0.129274	0.064763	0.175745	0.110033	0.0547786	0.0463256	0.00683097	0.105944	0.275276	0.023737	0.133275	0.0419602	0.112028	0.128616	0.0549616
Adipocytes	0.00572978	4.63976e-19	0	0.000485395	0	0.00137102	0	0	9.26936e-19	0	0	4.99474e-19	2.08957e-19	2.12388e-19	0	0	0	3.29744e-19	2.00521e-21	0.00873521	0.00259319	0.0221836	1.33487e-19	0	5.88495e-19	0	0	0	0.00117767	0.0297755	0	0	0.000304988	0	0	4.71213e-21	0.0852849	1.20468e-19	4.20844e-19	2.90993e-19	0	0	8.96387e-20	0	0	0	0	9.99844e-21	0
Astrocytes	4.51219e-19	5.87886e-18	0	0	0	0	0	2.04636e-18	0	0	1.73155e-18	0	0.0922357	1.41915e-17	0	0	2.54696e-17	4.49076e-18	0	0.0349012	8.71115e-19	0.0830447	2.15583e-17	0	6.07976e-18	7.25763e-19	6.24249e-18	0	0.0561775	0.0791066	6.78601e-19	2.65112e-18	2.66112e-18	1.71254e-18	4.02207e-18	2.09884e-19	0.121464	6.59723e-18	0	0	9.21315e-18	2.30187e-18	5.96913e-18	0.0219887	3.16488e-18	2.05945e-18	7.88408e-18	0	0
B-cells	0.515147	0.604861	0.31964	0.323727	0.421803	0.568602	0.542796	0.0901498	0.405056	0.255421	0.262027	0.541656	0.226513	0.551806	0.399368	0.200227	0.295704	0.230709	0.522956	0.491693	0.35444	0.298369	0.278219	0.465031	0.376113	0.298924	0.407091	0.235041	0.3956	0.386706	0.441379	0.393859	0.31003	0.426051	0.35643	0.540665	0.199366	0.504443	0.558605	0.486188	0.643468	0.307835	0.110247	0.436951	0.522127	0.491	0.574141	0.360384	0.446768
Basophils	0	2.42846e-18	0	0.00612272	0.0378578	0	2.84841e-18	2.12969e-19	0	1.99178e-18	0.0124569	0.00538926	2.12406e-19	0.000545014	0.0534059	0.0405864	0	0.0206661	0	0.0350619	0.0265646	0.035449	0.0214198	0.00701397	0.0946235	0	0.0146263	5.08258e-18	0	0	9.99785e-19	0.0164755	0	0.0143465	0.0234677	0.053	0	8.16222e-18	0.005197	0.0845047	8.16961e-18	0.0688838	0	0	0.0150035	0	0	0.0180701	0.00249238
CD4+ memory T-cells	0.0196007	0.00502386	0.0400115	0.0753831	0.0498037	0.116856	0.0298324	0.121971	0.0458752	0.0427703	0.0419535	0.095466	0.023222	0.0300595	0.0416079	0.202063	0.00798312	0.0604315	0.00563334	0.0415018	0.136754	0.106562	0.0744863	0.068276	0.0278144	0.0178561	0.0553431	0.20423	0.00827887	0.0324835	0.0185022	0.0736719	0.148078	0.0908015	0.0437783	0.0864624	0.0266926	0.0057559	0.197007	0.0493615	0.0634554	6.95727e-20	0.219106	0.0325287	0.0447944	0.1882	0.0417967	0.0663	0.066975
CD4+ naive T-cells	0	0.0322661	5.27061e-19	0	0.0200244	0.119017	0	0.0991694	8.72342e-18	0	0	0.0211654	5.0141e-19	0	0.0153441	0.0103002	9.29105e-18	0	0.0315688	0	0.073367	0	6.49704e-18	0.00162299	0	0	0	0	0	0	0.00805665	0.0423599	0.0748657	0.0136976	0.00251197	0	0	0.0216365	0.10922	0.0221414	0.0226198	0.0299739	0.0162378	0.00411262	0	0.0737334	0.0183082	5.47158e-18	0.0327145
CD4+ T-cells	0	0	0	0	0	0.0985283	0	0.0682712	1.08004e-17	0	0.0190134	0.0416124	2.5587e-19	0.00138522	1.7732e-18	0.147482	6.45232e-18	9.15777e-20	0	1.25675e-18	0.0621216	0.00602529	0	0.0255233	0	0	4.28372e-19	0.0601152	0	4.33837e-18	0.00499929	0.0527274	0.124408	0.0260755	0	0.0242671	0	3.93704e-18	0.134344	8.67432e-21	0.0415159	0	0.168641	0	0	0.124209	0.0377283	2.42276e-19	0.0448544
CD4+ Tcm	3.71834e-18	3.76121e-19	3.86049e-18	3.2571e-18	0.000711592	0.0884724	0	6.11012e-19	1.69539e-18	3.05445e-18	0	7.09914e-18	0.00715572	2.73371e-18	0.0103115	0.0661422	2.4232e-17	0	0.0446831	1.10749e-17	0.0373665	0	0	1.77159e-18	5.47409e-18	0.0303395	0	3.52112e-18	1.13278e-18	0	0.0174993	0.0176916	0.0626522	0.059766	3.19384e-18	7.98195e-18	4.1392e-18	0	0.0965084	2.43327e-19	0.0126838	0.0854397	0.0536595	5.14699e-19	0	0.117014	0.0481374	0	0.0407438
CD4+ Tem	0	1.07376e-17	0	0	5.44176e-18	2.33113e-18	8.60318e-18	0.0519693	0	1.2988e-18	0	0	0.036607	0	0	0.162935	0	1.26914e-19	3.63702e-18	0	0	0.037903	0	1.31212e-17	0	0	0	0.0642896	5.60364e-18	0	4.14215e-18	2.12808e-18	0.0942767	7.88273e-18	2.93203e-18	0	0.0132603	0	0.0443207	0	0	0	0.0836594	2.45706e-18	0	2.32996e-18	7.29304e-18	0	0
CD8+ naive T-cells	0.00690997	0.000353178	0.00111266	0.0204986	0.000772347	0.0140622	0.0207416	0	0.00631728	0.00129183	0.0072466	0.00545684	0	2.56973e-20	0.00442416	0.0021111	0.00519408	0.00683557	0	0.024049	0.000922465	0.0101626	0.0185272	0.000112974	0.0188349	0	0.00473575	0.00441469	0	0.00821359	0.0015659	0.0133659	2.02854e-22	0	0.00702419	0.0107811	0.00477596	0.0100557	0.0204181	1.86079e-19	0.00353971	0.00271515	0	0.000236456	0.0229211	0.0279077	0	0.0107597	0.0033999
CD8+ T-cells	0.00706324	0.0327456	0.130637	0.162652	0.054331	0.130935	0.0352802	0.286715	2.27132e-20	0.0697286	0.0282568	0.139627	0.101273	0.0320428	0.00128734	0.222625	0.0100945	0.0558648	1.91281e-19	0.0093559	0.191562	0.212509	0.0912063	0.0396897	0.0497037	0.021464	0.0789708	0.215902	0	0.0603396	0.0339106	0.181948	0.222519	0.0517543	0.198951	0.139873	0.116334	0.126195	0.24822	0.130827	0.027883	0.0749443	0.0123665	0.0504531	0.12002	0.266483	0.0283911	0.116264	0.0556113
CD8+ Tcm	0.0404665	0.0380154	0.263581	0.256278	0.140627	0.16817	0.0899774	0.461775	0.0376434	0.174252	0.102672	0.273935	0.1808	0.0419005	0.0554242	0.394548	0.0872065	0.128253	0.0193653	0.0705558	0.306312	0.348777	0.14957	0.118774	0.109121	0.11031	0.188296	0.435386	0.0747209	0.139877	0.077502	0.265876	0.34099	0.0900947	0.329124	0.256926	0.230991	0.1355	0.356124	0.199926	0.0944203	0.116816	0.166739	0.169277	0.203671	0.295232	0.0762693	0.225154	0.130632
CD8+ Tem	0.0137356	0.0305976	0.0456621	0.012529	0.0222044	0.0485558	0.0334707	0.14142	0.0135463	0.0805489	0	0.0541032	0.0707133	0	9.17772e-20	0.143267	0.0384966	0.0438105	0.0251464	0	0.105849	0.112454	8.74308e-19	1.3783e-19	0.0101998	0.0297611	0.0589152	0.0840861	0.00949163	0.0349526	1.17282e-18	0.097406	0.143408	0.0204189	0.11918	0.0614195	0.0677187	0.03682	0.126739	0.125846	0.00937039	0.0397133	0.0767241	0.0452063	0.0419134	0.0545104	0.0429208	0.0475384	0.0404322
cDC	0.0543089	0.0481603	0.114693	0.0949298	0.183017	0.103146	0.0866567	0.0979096	0.243366	0.120225	0.0720989	0.154619	0.0784145	0.0307014	0.278957	0.222374	0.101811	0.0746163	0.0491023	0.09931	0.247489	0.276286	0.085941	0.427792	0.139874	0.0569316	0.148801	0.153295	0.364994	0.191468	0.163194	0.327877	0.27153	0.178231	0.113631	0.173772	0.190531	0.160903	0.140627	0.0590685	0.101809	0.205092	0.17986	0.0854181	0.175064	0.657436	0.294454	0.0600735	0.134693
Chondrocytes	3.24204e-18	2.6594e-19	5.34416e-19	0.0204387	0	5.60773e-20	0.0168398	2.09894e-18	2.31041e-17	4.85574e-18	0	2.58293e-19	0.0473625	0	2.27418e-18	3.6214e-19	0	0	0.00933813	0.0318083	0	0.0352033	1.01192e-17	5.95189e-19	0	0	0	1.11874e-18	0.028716	0.0530651	3.4653e-18	0	4.37959e-19	0	0	0	0.0628547	1.40534e-18	2.48047e-18	0	0	0	0	0.0158009	0	0.00599984	0	1.93819e-20	1.18827e-19
Class-switched memory B-cells	0.146409	0.187201	0.182291	0.064749	0.158884	0.23205	0.197347	0.0665211	0.199862	0.196047	0.19103	0.188375	0.16743	0.119775	0.244895	0.0678831	0.131226	0.134501	0.195321	0.159759	0.146847	0.125069	0.0873475	0.175323	0.157824	0.0436188	0.163975	0.108304	0.141958	0.183668	0.172354	0.135889	0.171175	0.223226	0.197564	0.207616	0.100253	0.232809	0.202687	0.193402	0.205944	0.129821	0.095823	0.177987	0.24897	0.125962	0.178502	0.181688	0.29494
CLP	0.109286	0.0441404	0.0808058	0.144193	0.0601493	0.0161636	0.0883922	0.0377296	0.116131	0.0476171	0.0627604	0.0818127	0.0180965	0.0667253	0.034731	0.0152233	0.10801	0.109513	0.052516	0.105154	0.0357847	0.0870278	0.104257	0.0543519	0.103718	0.0358546	0.0918217	0.0953321	0.0308254	0.0266154	0.0524454	0.0560041	0.0145313	0.063797	0.0576172	0.0722695	0.0265637	0.0142282	0.0271916	0.10228	0.0371593	0.0368068	0.0380174	0.04063	0.064125	0.0229086	0.0300036	0.0946611	0.0297692
CMP	0	2.92951e-18	6.1001e-19	1.21156e-18	0	0.000544794	0	1.86449e-18	0	0	6.71609e-19	0	5.02927e-19	0	2.66976e-21	0	1.47234e-18	1.99072e-18	1.41535e-18	0	0.00123395	0	1.69015e-18	8.05752e-19	0	4.36052e-19	1.78461e-18	0	0	0.00602351	1.34515e-19	0	6.66606e-19	3.87888e-19	0	1.85983e-19	0.000167622	0	0.00403272	0	0	0	4.81851e-20	0	1.78314e-18	0.00252675	0.00225485	0	3.96345e-19
DC	0.00383086	0.0015574	0.02582	0.0117735	0.0151758	0.0133261	0.00485075	0.0137193	0.0369794	0.00420601	0.0192625	0.0186909	0.032477	0.0112355	0.0225704	0.0609957	0.000365427	0.0502212	5.31134e-19	0.0109891	0.0508268	0.0665693	0.0107113	0.0441182	0.0348883	0.000563329	0.0080373	0.00979922	0.0798065	0.0108167	0.0256912	0.0469725	0.0350787	0.00715297	0.00267705	0.01065	0.0415772	0.00873602	0.0120392	0	0.00180019	0.0267738	0.0586054	0.00532131	0.0395441	0.121287	0.0418475	0.0213751	0.0294901
Endothelial cells	0.031013	0.0277444	0.0169658	0.00968263	0.00132941	0.0120844	0.0262093	0.018841	0.0219165	0.0425306	0.014465	0.00284762	0.119058	0.0304343	0.0822562	0.0724872	0.0148604	0.0311795	0.00802769	0.00937319	0.0425883	0.128592	0.016793	0.0253217	0.0201135	0.038804	0.0591937	0.0381434	0.200795	0.150245	0.019187	0.0198368	0.0392569	0.0128817	0.0332604	0.0421836	0.163028	0.0269095	0.0184154	0.0163057	0.00184387	0.0730836	0.0238803	0.016621	0.0154501	0.0521432	0.0252748	0.029054	0.085202
Eosinophils	0	1.52647e-18	1.1086e-18	0	0	0.00725407	1.87497e-18	0.00437303	1.98332e-18	0.00237205	0.00842076	0	0.00722172	0	0.0100744	0.0186035	0	0.00313543	0	0	0.0179718	0.00268114	0	0.00613095	4.50499e-18	0	2.68451e-19	0.00340884	0.00307419	3.80948e-19	0.0208053	0.0194965	0.028574	0.00158842	0.00743935	2.2136e-19	0	0.00959766	0.00989992	3.8794e-19	0	0.0276368	0.00660374	0	3.70943e-19	0.0110421	0.0062084	0	2.39083e-19
Epithelial cells	0.00148253	0.00503662	0.0267382	0.0323776	0.0876359	0.035931	0.00220917	0.00360898	0.00815064	0.0212127	0.0118704	0.0193654	0.0732929	0.0182152	0.0108584	0.0121252	0.00192417	0	0.0255074	0.0257553	0.0021383	0.00494914	0.0050786	0.0043769	0.0274202	0.609588	0.00587414	0.00737488	0.123848	0.00875049	0.0461813	1.12737e-19	0.00015837	0.00389809	0.0350723	0.00154434	0.0204312	0.0110087	0.0108049	0	0.00565047	0.0233381	0.00441862	0.0243843	1.04002e-22	0.0878023	0.00983511	0.00146891	0.00453374
Erythrocytes	0	2.44562e-19	0	5.35106e-19	0	0.000454543	0	1.19528e-19	0	2.5773e-19	0	0	0	2.69803e-19	0.0185103	0	0	4.24075e-19	9.28247e-19	0	0	1.25759e-20	2.03693e-18	1.4891e-19	0	0	0	8.39152e-20	0.00705205	0	0	0	0	2.62156e-19	0	3.09455e-19	0	5.26994e-20	0	0.000804474	3.25277e-19	6.40681e-19	0	0	0	0	0.000203004	9.95008e-19	0
Fibroblasts	0	0	2.47912e-18	0.101307	0	0.0176224	0	7.83707e-18	0.0423777	0.0294357	0.00295186	0	0.0727351	0	0	0.055251	0	0	0.00771784	0.0421238	0.0210065	0.0866837	8.64581e-18	0.0242726	0	0.0285439	1.14441e-18	0.0883224	0.0594292	0.0897323	0	0.0225094	0.014811	0	0.0232562	0	0.121138	0.0177341	1.39533e-17	0	6.92553e-19	0.0481985	3.45521e-18	0.0633781	0	0.0189825	0.00335012	0	0.0160809
GMP	2.99046e-18	2.99125e-18	0	1.05872e-18	0	0.00173355	6.63253e-18	5.24809e-18	0	5.31885e-18	0	2.51304e-17	3.09323e-18	6.04302e-18	4.95952e-19	0	0	2.66529e-18	0	1.15752e-17	0	1.0321e-18	0	0	9.39381e-18	0	0	0	0	0.00307134	0	3.25741e-19	1.12201e-18	9.27222e-20	7.94802e-19	0	5.60847e-21	0.000631416	0.00119396	0	0	2.95231e-18	0.00366427	2.04221e-18	0	0.00922099	0.00476025	1.44288e-18	0
Hepatocytes	0	0	0.00178957	0	0	2.46984e-21	7.95947e-19	0	0	0.000126799	1.23127e-19	1.36225e-18	0	0.00122429	0.00159181	0.000560409	3.30907e-18	0.000542708	5.76548e-19	0	0	1.8919e-19	0	0	1.51629e-18	0	0	0	0.00315484	4.14547e-19	0	0.000255241	4.88791e-20	0	0.000336599	0.00264313	0	0	0	0.00147381	1.86794e-20	3.7308e-19	0	0.00250874	0.00235707	0	4.87377e-20	3.66224e-19	0.00137169
HSC	0.0719938	0.0192643	1.14504e-18	0.174309	0.00870953	0.13179	0.0506398	0.0429726	0.0391044	0	0.0307242	0.00200478	0.0262176	0.0673747	0.0969927	0.0837167	0.0805337	0.019827	0.011999	0.0364987	0.073264	0.231254	0.0714201	0.0835496	0	0.131448	0.0348414	0.0959892	0.277968	0.231673	0.100138	0.126247	0.126816	0	0.0179398	0.0632083	0.182001	0.158154	0.0597015	0.0135078	0.0196363	0.0740719	5.30283e-19	0.0238568	0.0462153	0.0932274	0.112851	0.0260151	0.0345197
iDC	0.117807	1.10993e-19	0.294084	0.290385	0.093237	0.132543	0.12538	0.0860557	0.171693	0.0182768	0.1277	0.0846481	0.073828	0.215957	0.0864474	0.200364	0.090717	0.330221	0.0525764	0.0430041	0.266123	0.926766	0.0860202	0.252083	0.273457	0.0010286	0.112858	0.0382392	0.492677	0.180018	0.120329	0.143032	0.236565	0.0644534	0.0641508	0.130867	0.42377	0.0403121	0.0702864	0.0336628	0.0374495	0.17601	0.389868	0.145413	0.151685	0.801271	0.368839	0.301016	0.211729
Keratinocytes	1.22401e-05	0.0010679	0.00375045	0.00872176	0.0507997	0.00218568	4.03205e-21	0	0.00102735	0.00368034	0.00137578	0.00242018	0.00859466	0.00242644	0.00182717	0.000295596	0.000106217	0.000358073	0.00374444	0.0106995	0.00113339	0	0.00215548	0.000313309	0.003374	0.35533	4.60541e-22	0.00282165	0.00696369	0.00123538	0.00392878	6.1062e-19	3.05141e-19	0.00156009	0.00414075	0	0.00581515	0.00289891	0.000586031	6.40948e-20	0.000904029	0.00489252	0.000925098	0.00303222	7.89195e-20	0.0384856	0.00353937	7.13183e-20	1.22733e-05
ly Endothelial cells	0.00685046	0.0157362	0.00248657	0.00658583	0	0.00693183	0.00686295	0.00703789	0.00868139	0.0084542	0.00191932	0	0.0544387	0.00830307	0.0320733	0.0401052	0.00989088	0.00892368	0.00104136	0.00172046	0.0185101	0.0721564	0.00975172	0.00869622	0.00618206	0.0219166	0.0198166	0.0257742	0.108402	0.0690459	0.00571419	0.00795313	0.0175176	0.00338979	0.00744108	0.0168343	0.0943341	0.00979657	0.0120941	0.00549944	1.83625e-22	0.0463715	0.00851813	0.00189862	0.00357562	0.0233107	0.0147603	0.00739231	0.041606
Macrophages	0.0148954	0.0139873	0.150411	0.0219176	0.0427941	0.011951	0.031043	0.184394	0.0898837	0.14452	0.0583846	0.0362296	0.148478	0.00372205	0.121357	0.20791	0.0154648	0.07661	0.00609304	0.0258334	0.0974779	0.149094	0.0329033	0.121669	0.0151231	0.0457446	0.0774023	0.17996	0.0792326	0.127003	0.0507277	0.0737889	0.159879	0.101139	0.158093	0.031262	0.179821	0.0388322	0.0144378	0.115539	0.00378504	0.0625589	0.105635	0.0848199	0.0960729	0.0219415	0.0438451	0.152455	0.023532
Macrophages M1	0.0265198	0.0333285	0.194902	0.0579762	0.0805549	0.0380015	0.0519748	0.211386	0.114445	0.144955	0.0877776	0.0638976	0.179508	0.020789	0.157062	0.217948	0.0660373	0.119617	0.0303451	0.0781952	0.140146	0.190707	0.0549913	0.13513	0.055249	0.0814132	0.132447	0.203224	0.11319	0.162283	0.0671568	0.112294	0.158481	0.129605	0.193136	0.0676002	0.217074	0.0756607	0.0294149	0.139719	0.0262996	0.0935712	0.151198	0.13319	0.128594	0.0357467	0.0717358	0.194827	0.0538272
Macrophages M2	0.0069053	4.15997e-19	9.34851e-19	3.23268e-19	6.94125e-18	2.91883e-18	0	0.0374372	0	0.00420315	0	0	0	0	3.19634e-19	0.000229283	0.00207421	6.65428e-20	0.00234792	2.24659e-19	3.38128e-18	0.0236636	0	0.0189627	6.56605e-19	0	2.77153e-19	0.0122682	0.0158859	0.00191457	0.000884303	0.00264001	0.0480925	0.0279821	0.00287589	0	0.00701173	0	0	0.0177006	1.2015e-18	0.00590919	2.46086e-19	1.0885e-18	0.00530045	3.49407e-19	6.18713e-19	0.0191958	0
Mast cells	0.0311532	0.0251234	0.0230294	0.0278101	0.048814	0.0349574	0.0356251	0.0261166	0.0150875	0.019952	0.0305557	0.0306933	0.0115298	0.039902	0.0254553	0.0267932	1.46616e-19	0.0234432	0.00849835	0.0228692	0.0455002	0.012848	0.018706	0.0219242	0.0248033	0.00665252	0.0324063	0.0117066	0.0104326	0.0171513	0.0476829	0.0313258	0.0328301	0.0317337	0.0247414	0.0328704	0	0.040531	0.0425555	0.0541149	0.0281604	0.0103996	0.00897975	0.0329531	0.062512	0.0543551	0.0151219	0.022152	0.0227154
Megakaryocytes	0.00229525	0.00566153	0.00415897	0.00278708	0	0.00824693	0.00129981	0.00486884	0.00188621	0.00139032	0.00685618	0.000633014	0.00410373	0.00425655	0.0151933	0.0246638	0.000840988	0.00409543	8.29913e-05	0	0.00900545	0.00845099	0.00499945	0.00805568	0.000369486	0.00852437	0.00718979	0.011914	0.0320396	0.0139455	0.00868721	0.00786574	0.0178693	0.000205712	0.00857401	0.00481371	0.0173412	0.0163966	0.012007	0.00416333	0.00144877	0.0134981	0.00117839	0.000814998	0.000638676	0.0128035	0.0158522	0.00318733	0.00787718
Melanocytes	0.000805961	0.00101515	0.0184431	0.00382447	0.00305678	0.00337523	0.000889326	0.0025567	0.00303361	0.00296404	0.00571485	0	0.00975516	0.00126446	0.00438793	0.0137248	0	0.00553015	0.00232566	4.64774e-18	0.00302489	0.00744718	0.00672127	0.00788242	2.87724e-05	1.2116e-18	0.00654494	0.0107055	0.00650794	0.0054626	0.0118681	0.00487226	0.00791935	1.53705e-21	0.0107111	0.00392956	0.00650917	0.00492606	0.00179389	0.00358017	0.0046908	0.00706298	0.000914416	0	0	0.00438249	0.00235001	0.00316321	0.00257575
Memory B-cells	0.114539	0.198711	0.0619725	0.0739956	0.162993	0.191924	0.153457	0.0109836	0.145757	0.0861796	0.0720882	0.186414	0.0725039	0.0862075	0.154238	0.0329673	0.124751	0.00650921	0.160764	0.17622	0.112188	0.0899316	0.077375	0.129564	0.192096	0.10053	0.162496	0.0731649	0.127385	0.136553	0.0915998	0.0761567	0.0564343	0.0993535	0.135927	0.181415	0.0953476	0.159604	0.180363	0.12967	0.213634	0.0945399	0.00847218	0.107975	0.12592	0.122262	0.155473	0.129386	0.11074
MEP	0.0847851	0.0763907	0.0389003	0.0696769	0.0617482	0.055261	0.0855132	0.0348756	0.0569736	0.0581718	0.0467543	0.0836431	0.0393347	0.0977883	0.0295352	0.0289797	0.0565274	0.0439924	0.0532649	0.0666278	0.0617527	0.0663567	0.0860926	0.0361722	0.0938076	0.00454736	0.0531671	0.056363	0.0930789	0.033062	0.0566403	0.0527109	0.00524756	0.0297079	0.0375089	0.0749803	0.0376323	0.0196102	0.0235344	0.0424405	0.0441334	0.0729003	0.0254455	0.0249995	0.0463682	0.0439715	0.0742976	0.0596762	0.0707438
Mesangial cells	0.00626677	0.0117317	0	3.98314e-21	0.0022894	0	0.00616091	0.015319	0	0.0290867	1.49045e-18	0.00558158	0.0396821	0	0.0148063	0.0206539	0	0.00176118	0.0106908	0.0233423	0.0139034	0.0054095	6.58495e-18	0	0	0.0292068	0.00252344	0	0.0225458	0.0272625	0	0.00752752	0.0209363	0	0.00790241	0	0.0292312	0.00667058	0.00652927	0.0027063	1.57719e-18	0.0198052	0.0462195	0.0249972	0	0.00989593	0	5.4662e-18	0.00559654
Monocytes	0.00863359	0	0.01523	0.0119994	0.0159311	0	5.83815e-19	0.0854426	1.3843e-19	0	0.00640794	5.93967e-18	0.0312186	0	0.137446	0.0662519	9.25441e-19	0.0454006	0	0	0.0267198	0.0720728	0.0130773	0.0132837	2.81792e-18	0.0232772	0.0657446	0.0419299	0.00800767	0.0119463	1.8648e-18	0.0329269	0.0598316	0.0672498	0.0239586	6.99286e-21	0.0947184	7.09268e-20	0.00655284	0.0413856	0	0.0042487	0.0804909	0.035738	0.0349969	0	0.000508998	0.0409616	0.0057047
MPP	2.44381e-18	1.17803e-17	0	1.47446e-17	0	1.9448e-19	4.36532e-18	1.13447e-18	5.59519e-18	2.67044e-19	1.86572e-20	2.4852e-17	4.23344e-18	5.19539e-18	1.74369e-17	4.5141e-18	2.62694e-17	3.97636e-17	1.13824e-17	0	1.87049e-18	0	1.5571e-17	7.38441e-18	1.63812e-17	4.99225e-19	4.95002e-18	0	0	0	1.31927e-17	2.78001e-19	0	0	2.3381e-18	2.37006e-17	0	0	1.46434e-17	0	9.49304e-20	0	0	0	2.62114e-18	4.5936e-18	2.7882e-18	8.31693e-18	7.79557e-18
MSC	0.0954061	0.0843235	0.0386275	0	0.0252287	0.0943124	0.00132717	1.50468e-18	0.165695	0.0300071	0.196077	6.24492e-18	0.09357	0.00262541	0	0.0678497	3.30872e-17	1.09429e-17	0.0278782	1.14808e-18	0.149379	0.127119	0	0	0.0431043	0	0.0398925	0.0894702	0.124193	0.0970954	0.0493235	0.0583155	0.0516677	6.31748e-19	0.117435	0.10259	0.17613	0.0598175	0.0992168	0.0683242	0.087072	0.235554	0	0	2.18567e-18	7.25682e-19	0.121782	0.0760707	0.0657829
mv Endothelial cells	0.00838306	0.0195564	0.000476707	0	0	0.00789864	0.0098071	0.00255848	0.00434998	0.00658836	0.00713647	0	0.038457	0.00681174	0.0455687	0.0412463	4.90939e-19	0.00843811	0	1.06959e-18	0.0256582	0.0485489	0.0041216	9.5012e-20	0.00745704	0.0101757	0.0198397	0.00948731	0.0711078	0.0668276	0.00695276	0.00576984	0.0115161	0	0.0200331	0.0169944	0.0765903	0.0118487	0.0152964	0.00378828	0	0.0604689	0.00131895	0	0	0.0284285	0.0202424	0.00478659	0.0334525
Myocytes	0	0	0	0.00677959	1.63243e-19	0.0391861	0.0945941	1.84029e-18	0.00232047	0	2.88278e-20	0.0228594	0	0.00655619	1.6287e-19	0	0.282937	0	0.000587777	0.00348563	0	5.30291e-20	0	0.00157732	0.000455924	0	0.00018667	2.12737e-19	0	0	2.02172e-19	9.94711e-20	7.02234e-19	0.000921826	0	9.67508e-20	0	1.878e-19	0	0.000272879	0.00411729	0.00631436	0	0.0144299	0.10606	7.95554e-22	0	0.00388241	0
naive B-cells	0.126525	0.164431	0.0780415	0.118443	0.094055	0.118069	0.125324	0.0235142	0.088342	0.0355636	0.0930439	0.125381	0.0129924	0.183808	0.0629453	0.0588588	0.109214	0.0560203	0.126809	0.117391	0.0976272	0.0933687	0.0890568	0.109353	0.0494842	0.113144	0.0902076	0.0456305	0.113275	0.0717775	0.117729	0.116229	0.0523134	0.109645	0.0388528	0.139633	0.0450116	0.0878075	0.165339	0.0963051	0.135905	0.107087	0.0432608	0.124419	0.115001	0.169016	0.128166	0.0872038	0.0957533
Neurons	0.00281407	0.00064667	0.000517218	0.00489015	1.67197e-05	0	0.00012807	0	0.000633892	0.000393525	0	0.00107947	0.0031641	0.0017991	6.64519e-05	0.000379218	0.00423542	0.000325622	0.000294745	0.00255787	0.00057837	0.000550753	0.00201015	0.000532569	3.14813e-05	0.000151167	0	0.00284956	0.000867002	4.66118e-05	0.000328955	0.00107843	0	0	9.9554e-05	0.000296121	0.000371071	3.69811e-05	0.000386744	0	0.0011823	0.00108527	0.00174525	7.86198e-05	0	0.000130556	0.000470901	0.000118734	0.000370102
Neutrophils	1.02833e-19	0	1.31494e-19	0.000138296	0	3.95554e-18	1.51999e-18	0	0	9.40051e-19	0.000250151	1.62717e-18	0	3.66681e-19	0.0631957	3.56293e-19	0	3.44223e-19	3.57605e-18	0	0	0	3.47843e-19	0	1.06876e-18	2.00931e-18	0	8.21801e-20	0	1.10261e-18	1.93337e-18	1.86154e-19	1.95286e-18	3.05386e-20	0	0	0.000805292	0	0	0	0	0	0	7.1603e-20	0	5.40116e-18	0	0	0
NK cells	5.07724e-18	5.79657e-18	0.0126467	0.00549002	0	0	9.61993e-19	0.074127	0	0.0442362	0	0.0253141	5.9743e-20	6.04002e-19	0	0.0308677	0	0.00702939	0	0.00497779	1.39314e-18	0.0261206	2.55786e-18	0	0	1.33831e-18	0.0251951	0.0683587	5.63839e-18	9.20088e-18	0	0	0.0437923	0.016003	0.0379974	0	0.00333238	0	0.0170703	0	0	8.94005e-18	0.046758	0.00403194	0	0	0	0.0307413	0.00243297
NKT	0.004903	0.0193505	0.0673521	0.0091093	0.0963481	0.0924208	0.0131871	0.0578453	0.0015959	0.011534	0.0252184	0.050224	0.0183897	0	0.0182458	0.0322449	0.14819	0.00853389	0.00540378	0.0231669	0.0256096	0.0434031	0.0288899	0.000582114	0.0642821	0	0.0567162	0.0166591	0.0374271	0.0138967	0.0312058	0.0245964	0.0686403	0.046714	0.0545452	0.0502019	0.00539819	0.00595331	0.0286312	0.0355751	0.0351516	0.108879	0.0323295	8.11558e-19	0.0317446	0.0193562	0.0178535	0.0569914	0.0410595
Osteoblast	0.0167949	0.0552474	0.0172581	2.06972e-18	0.0210343	0.000187867	0.00993621	0	0	0.0157378	0	0.0140294	3.15083e-18	0.0309424	5.42767e-18	0	0	0	0.045242	0	0	4.22546e-19	3.36337e-19	0	0.0498166	0	0	0	0	4.71942e-18	0.0073888	0	6.70544e-18	0.0284339	0	0.0274353	4.66624e-18	3.39453e-19	0	0.00580317	0.0245593	3.79112e-18	2.88312e-19	0	7.43618e-18	0	0.00455266	0.00500403	0.00800751
pDC	5.15567e-19	0.00125156	0.0161678	0.00316601	0.0295211	0.0368383	0.00935476	0.06998	0.00910383	0.0142245	0.0318747	0.037772	0.00673787	1.95445e-18	0.00321409	0.0730027	0.0792021	0.0332084	0.0449602	0.0229233	0.0197289	0.0895145	0.00994693	0.0693314	0.0275626	0.00558716	0.114475	0.105622	0	0.0157559	0.0112804	0.0226404	0.110894	0.0101025	0.0245473	0.0848029	0.05574	0.0113981	0.0253182	0.0386394	4.7225e-18	0.114313	0.0189846	0.0157398	0.020648	0.0650027	0.00563696	0.0445053	0.0148828
Pericytes	0	0.0122428	0.0157195	0	0	0.0254191	0	3.82711e-18	6.43071e-18	0.0372474	0	1.4925e-17	0.0693713	3.53169e-19	0.0190563	0.0475711	1.09526e-17	0.0598506	0	0	0.0593903	0	0	0	0	0	4.97234e-18	1.07873e-17	0.0114255	0.0804077	0.0895523	0.010707	0.0129981	0.0848443	0.0361658	3.78393e-05	0.041433	0.0752354	1.75299e-18	0.0156314	4.86347e-18	0.132199	0.0489011	1.18873e-18	0.0274861	1.04247e-18	0.0281616	1.19394e-17	0.011529
Plasma cells	0.0300563	0.00754792	0.0509136	0.0969221	0.0462367	0.0631644	0.0796654	0.00224887	0.0734862	0.0437425	0.00249766	0.0580352	0.00707252	0.0684118	0.0500086	0.0375316	0.030457	0.142134	0.138555	0.0585474	0.0502529	0.0460415	0.0710749	0.0821117	0.00440533	0.082995	0.0829414	0.0648557	0.0648151	0.028771	0.113189	0.0683339	0.0484962	0.0358313	0.0555909	0.0583276	0.0140879	0.131737	0.022388	0.0200502	0.151473	0.0200977	0.00187064	0.113352	0.0618614	0.0691601	0.0829414	0.0274062	0.0174077
Platelets	1.26564e-18	0.00259623	0.00113482	0	1.15654e-18	0.015973	0	0.00841813	1.87469e-18	1.81599e-18	0.0127794	0	0.00138254	0	0	0.0119774	1.6454e-18	0.00627938	1.07626e-18	1.6402e-18	0.00482558	1.38835e-18	4.40054e-20	0.00491883	6.53313e-19	1.59703e-19	0	0.00980944	2.83263e-20	4.91355e-19	0.00548076	0.00348795	0.0127122	0.00930669	0	0	1.89035e-05	0.00686457	0.0138991	0.0048106	1.23567e-18	0	0.00165124	0	0.00685948	0.0041713	0.00361831	4.3747e-22	0
Preadipocytes	0.0381312	0.0166194	0.0106774	1.32454e-17	0.0319511	0.0131937	0.0960222	0.00506989	0	0.103681	0	0.0357103	0.0212665	0.0290282	0.0893404	3.61411e-18	2.83672e-18	0.0614233	0.0703196	0.0508586	6.33813e-18	0.00474125	1.34353e-18	0.0561857	0.0642133	1.63533e-21	0.0739342	0	7.64087e-18	0	0.041467	0	0	0.0564936	0	0.0116209	2.40585e-18	0.0123137	4.79853e-18	0.00454753	0.0167902	5.26768e-19	0.0820025	0.0157015	0.0487714	0	7.9857e-18	0.0202994	0.00622455
pro B-cells	0.0901315	0.0779518	0.0411968	0.00241029	0.0282967	0.0514543	0.0719981	0.00694074	0.0364705	0.0488405	0.0367795	0.0732228	0.041935	0.0838453	0.047245	0.0204319	0.0230432	0.0242569	0.0574345	0.0252887	0.0511419	0.0225907	0.0375434	0.0304733	0.0752196	0.0217955	0.0221958	0.0170481	0.0345724	0.00760462	0.0503932	0.0418479	0.0185389	0.0592651	0.0295598	0.075446	0.00928783	0.0176025	0.0490207	0.120621	0.0616755	0.0601205	0.0164437	0.0671722	0.0614018	0.0402888	0.0631522	0.0381286	0.0461225
Sebocytes	0	0	9.97401e-05	0.00407359	0.0110392	4.84441e-20	0	1.36921e-20	0.00177755	0.00258622	9.82371e-05	0.000867009	0.00351019	0	0.000317512	6.62068e-05	0	0	0.000764243	0.00266434	7.84492e-20	0.000542113	2.98597e-20	0.000360755	0	0.33395	0	0.00140277	0.0019273	0.0017247	0.0019351	0	0	4.98207e-19	0.00123454	0	0.00272359	0	0	0	5.42101e-20	0.000690875	0	0	1.27228e-22	0.0149542	0	0	3.47478e-20
Skeletal muscle	0	0	2.98678e-19	0	1.97058e-18	0.0151657	0.0622603	1.56161e-18	2.3773e-19	0	0	9.37508e-19	0	0	0	0	0.571729	0	0	3.5102e-18	5.59985e-19	0	1.10103e-18	1.35403e-20	0	1.862e-18	0	0	0	0	0	0	2.56074e-19	2.32282e-20	0	0	5.27525e-20	0	1.7661e-18	0	9.79142e-19	0	1.99875e-18	2.38604e-18	0.126561	0	5.43601e-19	0	0
Smooth muscle	0.354464	0.286052	0.34917	0.363583	0.341302	0.210082	0.416974	0.324105	0.389125	0.345668	0.281119	0.326385	0.24236	0.413546	0.347431	0.248085	0.441471	0.456385	0.251005	0.4503	0.205222	0.259157	0.540089	0.457564	0.323528	0.344963	0.393729	0.366485	0.288333	0.297097	0.363636	0.342459	0.223345	0.356884	0.256599	0.351185	0.268981	0.262849	0.227628	0.238795	0.384236	0	0.315672	0.511866	0.34853	0.31165	0.290827	0.380255	0.319169
Tgd cells	0	0	4.60428e-18	4.00249e-18	7.15568e-18	0	5.82962e-18	0.0328413	0	6.50368e-18	9.69441e-18	7.33568e-18	4.94739e-19	1.04875e-17	0	0.0152846	0	2.08304e-18	0	1.79933e-17	0.00634388	6.2546e-19	0	6.8478e-18	3.82678e-18	8.23168e-19	0	0.00765715	8.40407e-18	6.3445e-20	4.49786e-18	2.72069e-19	0.0266787	2.58063e-18	0	9.46481e-18	9.10034e-19	0	0.0284781	3.29147e-18	0	1.32523e-17	0.0272023	0	0	1.35032e-19	0	0	0
Th1 cells	0.0291	0.0585581	0.174926	1.22544e-17	0.051987	0.0901367	0.0272614	0.074464	0.00627705	0.11288	0.0382536	0.0920409	0.0643149	0.00982195	0.0056647	0.114504	0.0300838	0.108387	0.0287402	0	0.0573452	0.0872158	2.66907e-18	1.56721e-18	0.146571	3.1104e-19	0.0955359	0.0286331	0.0159108	0.0338603	0.0083859	0.0689701	0.0926845	0.032774	0.161432	0.131963	0.0691728	0.0731329	0.0502022	0.0940235	4.01231e-18	0.221046	0.169157	0.0329206	0.0423718	1.5998e-18	0.0440758	0.0689866	0.0830774
Th2 cells	0.133878	0.158975	0.150765	0.30946	0.250131	0.064312	0.305668	0.290813	0.227556	0.286073	0.258898	0.356372	0.146367	0.143836	0.148198	0.154264	0.139188	0.253493	0.0857954	0.2724	0.280673	0.254505	0.435181	0.265739	0.298295	0.0289299	0.296192	0.371969	0.130201	0.111639	0.153902	0.199564	0.134258	0.100031	0.208453	0.286295	0.173506	0.0818153	0.154587	0.297629	0.167592	0.0874185	0.235175	0.215426	0.190292	0.136249	0.244672	0.294408	0.150695
Tregs	0.027067	1.40212e-17	0.045198	0.0838189	0.0753316	0.173168	8.85491e-18	0.0206525	0.0284247	0.0605984	0.111947	0.114954	0.0734224	0.00766955	0.0511814	0.297079	0	0.0888244	0	1.81487e-18	0.071417	0.0952836	0.0696232	0.0861852	0.00858764	0.0216069	0.0369612	0.145952	0.0107168	0.0612103	0.0751168	0.0874316	0.204965	0.164308	0.0668233	0.160078	0.0561254	0	0.185512	0.00690288	0.10904	0.0156763	0.372344	0.00552957	0.0364276	0.264432	0.0707738	0.0358196	0.0955446
ImmuneScore	0.387149	0.452183	0.451609	0.377005	0.399233	0.577036	0.433063	0.555539	0.364671	0.360291	0.288386	0.555882	0.372474	0.426729	0.520503	0.654504	0.214419	0.328276	0.358365	0.377146	0.564414	0.564192	0.296549	0.49158	0.333754	0.264417	0.463231	0.550815	0.384102	0.409309	0.416797	0.555363	0.677962	0.485832	0.540192	0.519725	0.423969	0.485557	0.695817	0.552036	0.497742	0.342932	0.398885	0.433512	0.583515	0.726879	0.498528	0.496222	0.420739
StromaScore	0.0183714	0.0138722	0.00848291	0.0557375	0.000664704	0.0155389	0.0131047	0.0094205	0.0321471	0.0359831	0.00870843	0.00142381	0.0958965	0.0152171	0.0411281	0.0638691	0.0074302	0.0155897	0.00787277	0.0301161	0.033094	0.11873	0.00839652	0.0247972	0.0100567	0.033674	0.0295968	0.0632329	0.130701	0.134876	0.0095935	0.0211731	0.0271864	0.00644084	0.0282583	0.0210918	0.184725	0.0223218	0.00920769	0.00815283	0.000921937	0.060641	0.0119401	0.0399995	0.00772507	0.0355629	0.0143125	0.014527	0.0506414
MicroenvironmentScore	0.40552	0.466055	0.460092	0.432743	0.399898	0.592575	0.446168	0.564959	0.396818	0.396274	0.297095	0.557306	0.468371	0.441946	0.561631	0.718373	0.221849	0.343866	0.366238	0.407262	0.597508	0.682922	0.304945	0.516377	0.343811	0.298091	0.492828	0.614048	0.514803	0.544185	0.426391	0.576536	0.705149	0.492273	0.568451	0.540817	0.608695	0.507878	0.705025	0.560189	0.498664	0.403573	0.410825	0.473512	0.59124	0.762441	0.512841	0.510749	0.471381
[truncated: 521 more columns]

## Sheet: LME
LME signatures (DOI: 10.1158/2159-8290.CD-20-0839)
LEC	Lymphatic endothelium	JAM3	PPP1R13B	CXCL12	PDPN	CXADR	FLT4	CCL21	FOXC2	EDNRB	LYVE1	PROX1	SOX18	JAM2
VEC	Angiogenesis	CDH5	PGF	PDGFC	TEK	VEGFC	CXCL8	VWF	CXCR2	ANGPT1	CXCL5	FLT1	VEGFA	KDR	VEGFB	ANGPT2
CAF	Cancer Associated Fibroblasts	COL1A1	MMP2	LGALS1	MMP7	LRP1	CD248	S100A4	FAP	FGF2	MMP9	CTGF	ACTA2	FN1	COL1A2	COL5A1	COL6A1	MMP3	CA9	PRELP	FBLN1	COL6A3	COL11A1	TGFB3	MMP12	MFAP5	MMP1	COL6A2	TIMP1	COL4A1	TGFB1	LUM	LGALS9	PTGS2	TGFB2
FRC	Fibroblastic reticular cells	PDGFRA	ACTA2	ICAM1	NT5E	VIM	PDPN	THY1	DES	VCAM1	PTGS2	LTBR
ECM	Matrix	COL1A1	COL3A1	LGALS7	FN1	VTN	COL1A2	COL4A1
ECM_remodeling	Matrix remodeling	TIMP1	TIMP2	MMP2	MMP9	CA9
Granulocyte_traffic	Granulocyte traffic	KITLG	CXCL8	CXCR1	CXCR2	CXCL5	KIT	CCL11	CCR3	CXCL1	CXCL2
IS_cytokines	Protumor cytokines	CCL4	IL6	TNFSF13B	MIF	CXCL8	IL22	IL10
FDC	Follicular dendritic cells	PDPN	TNFRSF1A	LTBR	FDCSP	CLU	PRNP	BST1
Macrophages	Macrophages	IL10	MSR1	ARG1	CSF1R	CD163	MRC1	CSF1
Activated_M1	M1 signature	TNF	NOS2	IL1B	CMKLR1
T_cells_traffic	Effector cell traffic	CXCL11	CXCL10	CXCL9	CXCR3	CX3CL1	CCL5	CX3CR1
MHC-II	MHCII	HLA-DQB1	HLA-DPB1	HLA-DPA1	HLA-DRA	HLA-DQA1	HLA-DMA	HLA-DRB1	HLA-DMB
MHC-I	MHCI	TAP1	HLA-C	B2M	HLA-B	HLA-A	TAP2
TFH	Follicular B helper T cells	CD40LG	SH2D1A	CD84	CXCR5	IL4	IL6	MAF	BCL6	IL21	ICOS
Treg	Treg	CCR8	CTLA4	IKZF2	IKZF4	FOXP3	IL10	TNFRSF18
TIL	T cells	CD3D	TRAT1	TBX21	TRBC2	ITK	CD28	CD3E	TRBC1	TRAC	CD3G
IS_checkpoints	Checkpoint inhibition	CTLA4	HAVCR2	CD274	PDCD1	BTLA	TIGIT	PDCD1LG2	LAG3
NK	NK cells	SH2D1B	GZMH	GZMB	CD160	KLRK1	NCR3	CD244	IFNG	GNLY	NCR1	CD226	NKG7	EOMES	KLRC2	FGFBP2	KIR2DL4	KLRF1
B_cells_traffic	B cell traffic	CXCL13	CXCR5	CCR6	CCL20
B_cells	Benign B cells	CD79B	MS4A1	STAP1	TNFRSF17	CD24	CD22	TNFRSF13B	BLK	CD19	PAX5	CD79A	TNFRSF13C	FCRL5
Cell_proliferation	Tumor proliferation rate	MCM6	AURKB	ESCO2	CCNB1	AURKA	MKI67	CCND1	CCNE1	MCM2	MYBL2	E2F1	CETN3	CDK2	PLK1	BUB1

## Sheet: Consensus clustering results
Consensus clustering results of on LME signatures expression
ID	cluster
CTSP-ACY8	Depleted
CTSP-ACYP	Depleted
CTSP-ACZW	Depleted
CTSP-AD28	Depleted
CTSP-B02D	Depleted
CTSP-B02F	Depleted
CTSP-B02I	Depleted
DLBCL10450	Depleted
DLBCL10463	Depleted
DLBCL10464	Depleted
DLBCL10480	Depleted
DLBCL10483	Depleted
DLBCL10489	Depleted
DLBCL10491	Depleted
DLBCL10499	Depleted
DLBCL10506	Depleted
DLBCL10507	Depleted
DLBCL10512	Depleted
DLBCL10530	Depleted
DLBCL10542	Depleted
DLBCL10546	Depleted
DLBCL10550	Depleted
DLBCL10833	Depleted
DLBCL10835	Depleted
DLBCL10843	Depleted
DLBCL10845	Depleted
DLBCL10847	Depleted
DLBCL10849	Depleted
DLBCL10850	Depleted
DLBCL10851	Depleted
DLBCL10859	Depleted
DLBCL10861	Depleted
DLBCL10863	Depleted
DLBCL10866	Depleted
DLBCL10867	Depleted
DLBCL10872	Depleted
DLBCL10876	Depleted
DLBCL10881	Depleted
DLBCL10885	Depleted
DLBCL10897	Depleted
DLBCL10900	Depleted
DLBCL10901	Depleted
DLBCL10911	Depleted
DLBCL10912	Depleted
DLBCL10913	Depleted
DLBCL10914	Depleted
DLBCL10916	Depleted
DLBCL10919	Depleted
DLBCL10924	Depleted
DLBCL10928	Depleted
DLBCL10940	Depleted
DLBCL10943	Depleted
DLBCL10949	Depleted
DLBCL10959	Depleted
DLBCL10961	Depleted
DLBCL10969	Depleted
DLBCL10975	Depleted
DLBCL10978	Depleted
DLBCL10981	Depleted
DLBCL10983	Depleted
DLBCL10986	Depleted
DLBCL10987	Depleted
DLBCL10988	Depleted
DLBCL10998	Depleted
DLBCL10999	Depleted
DLBCL11182	Depleted
DLBCL11185	Depleted
DLBCL11187	Depleted
DLBCL11188	Depleted
DLBCL11194	Depleted
DLBCL11197	Depleted
DLBCL11258	Depleted
DLBCL11259	Depleted
DLBCL11260	Depleted
DLBCL11261	Depleted
DLBCL11262	Depleted
DLBCL11353	Depleted
DLBCL11428	Depleted
DLBCL11440	Depleted
DLBCL11449	Depleted
DLBCL11455	Depleted
DLBCL11467	Depleted
DLBCL11490	Depleted
DLBCL11497	Depleted
DLBCL11498	Depleted
DLBCL11500	Depleted
DLBCL11501	Depleted
DLBCL11507	Depleted
DLBCL11516	Depleted
DLBCL11575	Depleted
DLBCL11585	Depleted
DLBCL11586	Depleted
DLBCL11649	Depleted
DLBCL11667	Depleted
TCGA-FA-A7Q1	Depleted
TCGA-FF-8042	Depleted
TCGA-FF-8047	Depleted
TCGA-G8-6907	Depleted
TCGA-GS-A9TQ	Depleted
TCGA-GS-A9TT	Depleted
TCGA-GS-A9TY	Depleted
CTSP-ACYX	Depleted
CTSP-AD1Z	Depleted
DLBCL10460	Depleted
DLBCL10475	Depleted
DLBCL10476	Depleted
DLBCL10477	Depleted
DLBCL10495	Depleted
DLBCL10501	Depleted
DLBCL10509	Depleted
DLBCL10510	Depleted
DLBCL10518	Depleted
DLBCL10541	Depleted
DLBCL10544	Depleted
DLBCL10837	Depleted
DLBCL10856	Depleted
DLBCL10865	Depleted
DLBCL10875	Depleted
DLBCL10883	Depleted
DLBCL10890	Depleted
DLBCL10902	Depleted
DLBCL10907	Depleted
DLBCL10910	Depleted
DLBCL10922	Depleted
DLBCL10954	Depleted
DLBCL10956	Depleted
DLBCL10970	Depleted
DLBCL10990	Depleted
DLBCL10993	Depleted
DLBCL10994	Depleted
DLBCL11193	Depleted
DLBCL11436	Depleted
DLBCL11474	Depleted
DLBCL11482	Depleted
DLBCL11499	Depleted
DLBCL11512	Depleted
DLBCL11519	Depleted
DLBCL11523	Depleted
DLBCL11530	Depleted
DLBCL11533	Depleted
DLBCL11558	Depleted
DLBCL11566	Depleted
DLBCL11684	Depleted
TCGA-FF-8043	Depleted
TCGA-FF-8061	Depleted
TCGA-FF-A7CX	Depleted
TCGA-FM-8000	Depleted
TCGA-RQ-AAAT	Depleted
CTSP-ACYM	Inflammatory
CTSP-ACZC	Inflammatory
CTSP-AD05	Inflammatory
DLBCL10452	Inflammatory
DLBCL10455	Inflammatory
DLBCL10471	Inflammatory
DLBCL10496	Inflammatory
DLBCL10500	Inflammatory
DLBCL10515	Inflammatory
DLBCL10516	Inflammatory
DLBCL10520	Inflammatory
DLBCL10527	Inflammatory
DLBCL10531	Inflammatory
DLBCL10535	Inflammatory
DLBCL10836	Inflammatory
DLBCL10839	Inflammatory
DLBCL10848	Inflammatory
DLBCL10855	Inflammatory
DLBCL10874	Inflammatory
DLBCL10880	Inflammatory
DLBCL10891	Inflammatory
DLBCL10892	Inflammatory
DLBCL10899	Inflammatory
DLBCL10923	Inflammatory
DLBCL10925	Inflammatory
DLBCL10930	Inflammatory
DLBCL10931	Inflammatory
DLBCL10932	Inflammatory
DLBCL10938	Inflammatory
DLBCL10941	Inflammatory
DLBCL10942	Inflammatory
DLBCL10948	Inflammatory
DLBCL10950	Inflammatory
DLBCL10958	Inflammatory
DLBCL10967	Inflammatory
DLBCL10971	Inflammatory
DLBCL10973	Inflammatory
DLBCL10974	Inflammatory
DLBCL10989	Inflammatory
DLBCL11000	Inflammatory
DLBCL11002	Inflammatory
DLBCL11181	Inflammatory
DLBCL11195	Inflammatory
DLBCL11202	Inflammatory
DLBCL11205	Inflammatory
DLBCL11242	Inflammatory
DLBCL11256	Inflammatory
DLBCL11271	Inflammatory
DLBCL11300	Inflammatory
DLBCL11437	Inflammatory
DLBCL11446	Inflammatory
DLBCL11448	Inflammatory
DLBCL11451	Inflammatory
DLBCL11453	Inflammatory
DLBCL11456	Inflammatory
DLBCL11459	Inflammatory
DLBCL11463	Inflammatory
DLBCL11476	Inflammatory
DLBCL11479	Inflammatory
DLBCL11480	Inflammatory
DLBCL11486	Inflammatory
DLBCL11487	Inflammatory
DLBCL11491	Inflammatory
DLBCL11495	Inflammatory
DLBCL11503	Inflammatory
DLBCL11517	Inflammatory
DLBCL11518	Inflammatory
DLBCL11570	Inflammatory
DLBCL11579	Inflammatory
DLBCL11595	Inflammatory
DLBCL11596	Inflammatory
DLBCL11646	Inflammatory
DLBCL11674	Inflammatory
DLBCL11676	Inflammatory
TCGA-FA-A7DS	Inflammatory
TCGA-FF-A7CQ	Inflammatory
TCGA-FF-A7CR	Inflammatory
TCGA-G8-6325	Inflammatory
TCGA-G8-6326	Inflammatory
TCGA-G8-6909	Inflammatory
TCGA-GS-A9TZ	Inflammatory
CTSP-ACYV	Inflammatory
CTSP-ACZU	Inflammatory
CTSP-AD14	Inflammatory
CTSP-AD4K	Inflammatory
CTSP-B02E	Inflammatory
DLBCL10466	Inflammatory
DLBCL10467	Inflammatory
DLBCL10472	Inflammatory
DLBCL10474	Inflammatory
DLBCL10479	Inflammatory
DLBCL10481	Inflammatory
DLBCL10503	Inflammatory
DLBCL10525	Inflammatory
DLBCL10838	Inflammatory
DLBCL10858	Inflammatory
DLBCL10889	Inflammatory
DLBCL10905	Inflammatory
DLBCL10920	Inflammatory
DLBCL10933	Inflammatory
DLBCL10946	Inflammatory
DLBCL10952	Inflammatory
DLBCL10979	Inflammatory
DLBCL10982	Inflammatory
DLBCL10991	Inflammatory
DLBCL11001	Inflammatory
DLBCL11211	Inflammatory
DLBCL11447	Inflammatory
DLBCL11481	Inflammatory
DLBCL11509	Inflammatory
DLBCL11510	Inflammatory
DLBCL11511	Inflammatory
DLBCL11535	Inflammatory
DLBCL11542	Inflammatory
DLBCL11561	Inflammatory
DLBCL11662	Inflammatory
DLBCL11663	Inflammatory
DLBCL11665	Inflammatory
DLBCL11682	Inflammatory
DLBCL11685	Inflammatory
TCGA-GS-A9TU	Inflammatory
TCGA-GS-A9TV	Inflammatory
TCGA-GS-A9U3	Inflammatory
CTSP-ACZT	GC-like
CTSP-AD18	GC-like
DLBCL10461	GC-like
DLBCL10462	GC-like
DLBCL10492	GC-like
DLBCL10498	GC-like
DLBCL10521	GC-like
DLBCL10529	GC-like
DLBCL10842	GC-like
DLBCL10852	GC-like
DLBCL10854	GC-like
DLBCL10857	GC-like
DLBCL10860	GC-like
DLBCL10862	GC-like
DLBCL10870	GC-like
DLBCL10873	GC-like
DLBCL10878	GC-like
DLBCL10884	GC-like
DLBCL10887	GC-like
DLBCL10893	GC-like
DLBCL10894	GC-like
DLBCL10895	GC-like
DLBCL10904	GC-like
DLBCL10918	GC-like
DLBCL10945	GC-like
DLBCL10951	GC-like
DLBCL10962	GC-like
DLBCL10964	GC-like
DLBCL10980	GC-like
DLBCL10985	GC-like
DLBCL10995	GC-like
DLBCL10997	GC-like
DLBCL11005	GC-like
DLBCL11191	GC-like
DLBCL11203	GC-like
DLBCL11209	GC-like
DLBCL11255	GC-like
DLBCL11430	GC-like
DLBCL11445	GC-like
DLBCL11457	GC-like
DLBCL11460	GC-like
DLBCL11469	GC-like
DLBCL11473	GC-like
DLBCL11488	GC-like
DLBCL11493	GC-like
DLBCL11526	GC-like
DLBCL11541	GC-like
DLBCL11576	GC-like
DLBCL11664	GC-like
TCGA-FA-A6HO	GC-like
TCGA-FF-A7CW	GC-like
TCGA-G8-6324	GC-like
CTSP-ACYH	GC-like
CTSP-ACYS	GC-like
CTSP-AD0Z	GC-like
CTSP-AD13	GC-like
CTSP-AD2E	GC-like
CTSP-AD4C	GC-like
CTSP-ADRS	GC-like
CTSP-B02H	GC-like
DLBCL10116	GC-like
DLBCL10453	GC-like
DLBCL10454	GC-like
DLBCL10457	GC-like
DLBCL10465	GC-like
DLBCL10469	GC-like
DLBCL10470	GC-like
DLBCL10473	GC-like
DLBCL10482	GC-like
DLBCL10484	GC-like
DLBCL10485	GC-like
DLBCL10490	GC-like
DLBCL10502	GC-like
DLBCL10508	GC-like
DLBCL10522	GC-like
DLBCL10524	GC-like
DLBCL10528	GC-like
DLBCL10538	GC-like
DLBCL10547	GC-like
DLBCL10554	GC-like
DLBCL10555	GC-like
DLBCL10564	GC-like
DLBCL10566	GC-like
DLBCL10780	GC-like
DLBCL10834	GC-like
DLBCL10846	GC-like
DLBCL10853	GC-like
DLBCL10864	GC-like
DLBCL10869	GC-like
DLBCL10871	GC-like
DLBCL10877	GC-like
DLBCL10888	GC-like
DLBCL10896	GC-like
DLBCL10898	GC-like
DLBCL10903	GC-like
DLBCL10906	GC-like
DLBCL10908	GC-like
DLBCL10909	GC-like
DLBCL10915	GC-like
DLBCL10917	GC-like
DLBCL10921	GC-like
DLBCL10935	GC-like
DLBCL10947	GC-like
DLBCL10953	GC-like
DLBCL10955	GC-like
DLBCL10963	GC-like
DLBCL10966	GC-like
DLBCL10968	GC-like
DLBCL10977	GC-like
DLBCL10984	GC-like
DLBCL11180	GC-like
DLBCL11184	GC-like
DLBCL11204	GC-like
DLBCL11213	GC-like
DLBCL11346	GC-like
DLBCL11429	GC-like
DLBCL11431	GC-like
DLBCL11432	GC-like
DLBCL11435	GC-like
DLBCL11438	GC-like
DLBCL11443	GC-like
DLBCL11454	GC-like
DLBCL11468	GC-like
DLBCL11470	GC-like
DLBCL11471	GC-like
DLBCL11475	GC-like
DLBCL11477	GC-like
DLBCL11483	GC-like
DLBCL11484	GC-like
DLBCL11504	GC-like
DLBCL11520	GC-like
DLBCL11531	GC-like
DLBCL11540	GC-like
DLBCL11572	GC-like
DLBCL11574	GC-like
DLBCL11584	GC-like
DLBCL11587	GC-like
DLBCL11589	GC-like
DLBCL11590	GC-like
DLBCL11651	GC-like
DLBCL11652	GC-like
DLBCL11670	GC-like
TCGA-FA-A4BB	GC-like
TCGA-FA-A6HN	GC-like
TCGA-FA-A86F	GC-like
TCGA-FF-8041	GC-like
TCGA-FF-8046	GC-like
TCGA-FF-8062	GC-like
TCGA-GR-7353	GC-like
TCGA-GR-A4D6	GC-like
TCGA-GS-A9TX	GC-like
CTSP-AD1A	Mesenchymal
CTSP-AD1R	Mesenchymal
DLBCL10451	Mesenchymal
DLBCL10456	Mesenchymal
DLBCL10458	Mesenchymal
DLBCL10487	Mesenchymal
DLBCL10488	Mesenchymal
DLBCL10505	Mesenchymal
DLBCL10532	Mesenchymal
DLBCL10540	Mesenchymal
DLBCL10543	Mesenchymal
DLBCL10552	Mesenchymal
DLBCL10844	Mesenchymal
DLBCL10879	Mesenchymal
DLBCL10926	Mesenchymal
DLBCL10936	Mesenchymal
DLBCL10937	Mesenchymal
DLBCL10957	Mesenchymal
DLBCL10960	Mesenchymal
DLBCL10972	Mesenchymal
DLBCL10992	Mesenchymal
DLBCL10996	Mesenchymal
DLBCL11004	Mesenchymal
DLBCL11196	Mesenchymal
DLBCL11201	Mesenchymal
DLBCL11206	Mesenchymal
DLBCL11208	Mesenchymal
DLBCL11257	Mesenchymal
DLBCL11434	Mesenchymal
DLBCL11450	Mesenchymal
DLBCL11472	Mesenchymal
DLBCL11494	Mesenchymal
DLBCL11496	Mesenchymal
DLBCL11506	Mesenchymal
DLBCL11508	Mesenchymal
DLBCL11525	Mesenchymal
DLBCL11527	Mesenchymal
DLBCL11537	Mesenchymal
DLBCL11538	Mesenchymal
DLBCL11564	Mesenchymal
DLBCL11648	Mesenchymal
DLBCL11655	Mesenchymal
DLBCL11656	Mesenchymal
DLBCL11657	Mesenchymal
DLBCL11660	Mesenchymal
DLBCL11668	Mesenchymal
DLBCL11673	Mesenchymal
DLBCL11675	Mesenchymal
TCGA-FA-8693	Mesenchymal
TCGA-FA-A4XK	Mesenchymal
TCGA-FA-A82F	Mesenchymal
TCGA-GR-7351	Mesenchymal
TCGA-GR-A4D5	Mesenchymal
TCGA-GR-A4D9	Mesenchymal
TCGA-GS-A9U4	Mesenchymal
TCGA-RQ-A68N	Mesenchymal
TCGA-VB-A8QN	Mesenchymal
CTSP-ACY5	Mesenchymal
CTSP-ACY6	Mesenchymal
CTSP-ACZK	Mesenchymal
CTSP-AD4F	Mesenchymal
CTSP-B02C	Mesenchymal
DLBCL10459	Mesenchymal
DLBCL10478	Mesenchymal
DLBCL10486	Mesenchymal
DLBCL10493	Mesenchymal
DLBCL10494	Mesenchymal
DLBCL10497	Mesenchymal
DLBCL10504	Mesenchymal
DLBCL10513	Mesenchymal
DLBCL10514	Mesenchymal
DLBCL10517	Mesenchymal
DLBCL10519	Mesenchymal
DLBCL10523	Mesenchymal
DLBCL10533	Mesenchymal
DLBCL10534	Mesenchymal
DLBCL10536	Mesenchymal
DLBCL10537	Mesenchymal
DLBCL10539	Mesenchymal
DLBCL10545	Mesenchymal
DLBCL10548	Mesenchymal
DLBCL10549	Mesenchymal
DLBCL10553	Mesenchymal
DLBCL10565	Mesenchymal
DLBCL10782	Mesenchymal
DLBCL10868	Mesenchymal
DLBCL10927	Mesenchymal
DLBCL10939	Mesenchymal
DLBCL10965	Mesenchymal
DLBCL11186	Mesenchymal
DLBCL11433	Mesenchymal
DLBCL11439	Mesenchymal
DLBCL11441	Mesenchymal
DLBCL11444	Mesenchymal
DLBCL11452	Mesenchymal
DLBCL11458	Mesenchymal
DLBCL11461	Mesenchymal
DLBCL11462	Mesenchymal
DLBCL11464	Mesenchymal
DLBCL11466	Mesenchymal
DLBCL11478	Mesenchymal
DLBCL11485	Mesenchymal
DLBCL11489	Mesenchymal
DLBCL11492	Mesenchymal
DLBCL11515	Mesenchymal
DLBCL11528	Mesenchymal
DLBCL11532	Mesenchymal
DLBCL11534	Mesenchymal
DLBCL11536	Mesenchymal
DLBCL11539	Mesenchymal
DLBCL11559	Mesenchymal
DLBCL11560	Mesenchymal
DLBCL11562	Mesenchymal
DLBCL11563	Mesenchymal
DLBCL11565	Mesenchymal
DLBCL11568	Mesenchymal
DLBCL11569	Mesenchymal
DLBCL11571	Mesenchymal
DLBCL11573	Mesenchymal
DLBCL11577	Mesenchymal
DLBCL11578	Mesenchymal
DLBCL11581	Mesenchymal
DLBCL11591	Mesenchymal
DLBCL11658	Mesenchymal
DLBCL11659	Mesenchymal
DLBCL11661	Mesenchymal
DLBCL11666	Mesenchymal
DLBCL11669	Mesenchymal
DLBCL11671	Mesenchymal
DLBCL11672	Mesenchymal
DLBCL11677	Mesenchymal
DLBCL11678	Mesenchymal
DLBCL11679	Mesenchymal
DLBCL11680	Mesenchymal
DLBCL11681	Mesenchymal
DLBCL11683	Mesenchymal
TCGA-G8-6906	Mesenchymal
TCGA-G8-6914	Mesenchymal
TCGA-GR-A4D4	Mesenchymal
TCGA-GS-A9TW	Mesenchymal
TCGA-RQ-A6JB	Mesenchymal

## Sheet: Detailed_Subtypes
Gene_expression_Subtype and Genetic_Subtype data was obtained from the open-access supplementary files of this article. (DOI: 10.1056/NEJMoa1801445)
id	IPI-IPM_Risk	Gene_expression_Subtype	Genetic_Subtype	cluster
CTSP-ACY5	Low_Risk	N/A	BN2	Mesenchymal
CTSP-ACY6	Low_Risk	ABC	N/A	Mesenchymal
CTSP-ACY8	High_Risk	ABC	MCD	Depleted
CTSP-ACYH	Low_Risk	ABC	N/A	GC-like
CTSP-ACYM	High_Risk	ABC	N/A	Inflammatory
CTSP-ACYP	High_Risk	ABC	MCD	Depleted
CTSP-ACYS	Low_Risk	ABC	N/A	GC-like
CTSP-ACYV	Low_Risk	ABC	BN2	Inflammatory
CTSP-ACYX	Low_Risk	ABC	MCD	Depleted
CTSP-ACZC	High_Risk	ABC	N/A	Inflammatory
CTSP-ACZK	Low_Risk	ABC	EZB	Mesenchymal
CTSP-ACZT	High_Risk	ABC	N/A	GC-like
CTSP-ACZU	Low_Risk	ABC	N1	Inflammatory
CTSP-ACZW	High_Risk	ABC	N/A	Depleted
CTSP-AD05	High_Risk	ABC	MCD	Inflammatory
CTSP-AD0Z	Low_Risk	N/A	EZB	GC-like
CTSP-AD13	Low_Risk	ABC	BN2	GC-like
CTSP-AD14	Low_Risk	ABC	N/A	Inflammatory
CTSP-AD18	High_Risk	ABC	BN2	GC-like
CTSP-AD1A	High_Risk	ABC	N/A	Mesenchymal
CTSP-AD1R	High_Risk	ABC	MCD	Mesenchymal
CTSP-AD1Z	Low_Risk	ABC	MCD	Depleted
CTSP-AD28	High_Risk	ABC	MCD	Depleted
CTSP-AD2E	Low_Risk	ABC	N/A	GC-like
CTSP-AD4C	Low_Risk	ABC	MCD	GC-like
CTSP-AD4F	Low_Risk	N/A	MCD	Mesenchymal
CTSP-AD4K	Low_Risk	ABC	N1	Inflammatory
CTSP-ADRS	Low_Risk	ABC	N/A	GC-like
CTSP-B02C	Low_Risk	ABC	BN2	Mesenchymal
CTSP-B02D	High_Risk	ABC	N/A	Depleted
CTSP-B02E	Low_Risk	N/A	N/A	Inflammatory
CTSP-B02F	High_Risk	N/A	EZB	Depleted
CTSP-B02H	Low_Risk	ABC	N/A	GC-like
CTSP-B02I	High_Risk	ABC	N/A	Depleted
DLBCL10116	Low_Risk	ABC	N/A	GC-like
DLBCL10450	High_Risk	ABC	MCD	Depleted
DLBCL10451	High_Risk	N/A	BN2	Mesenchymal
DLBCL10452	High_Risk	ABC	N/A	Inflammatory
DLBCL10453	Low_Risk	ABC	N/A	GC-like
DLBCL10454	Low_Risk	N/A	N/A	GC-like
DLBCL10455	High_Risk	N/A	N/A	Inflammatory
DLBCL10456	High_Risk	GCB	N/A	Mesenchymal
DLBCL10457	Low_Risk	ABC	N/A	GC-like
DLBCL10458	High_Risk	ABC	BN2	Mesenchymal
DLBCL10459	Low_Risk	GCB	EZB	Mesenchymal
DLBCL10460	Low_Risk	GCB	EZB	Depleted
DLBCL10461	High_Risk	ABC	N/A	GC-like
DLBCL10462	High_Risk	N/A	BN2	GC-like
DLBCL10463	High_Risk	ABC	MCD	Depleted
DLBCL10464	High_Risk	GCB	EZB	Depleted
DLBCL10465	Low_Risk	GCB	EZB	GC-like
DLBCL10466	Low_Risk	N/A	EZB	Inflammatory
DLBCL10467	Low_Risk	ABC	N/A	Inflammatory
DLBCL10469	Low_Risk	GCB	N/A	GC-like
DLBCL10470	Low_Risk	GCB	EZB	GC-like
DLBCL10471	High_Risk	ABC	N/A	Inflammatory
DLBCL10472	Low_Risk	GCB	EZB	Inflammatory
DLBCL10473	Low_Risk	GCB	N/A	GC-like
DLBCL10474	Low_Risk	ABC	N/A	Inflammatory
DLBCL10475	Low_Risk	GCB	EZB	Depleted
DLBCL10476	Low_Risk	GCB	EZB	Depleted
DLBCL10477	Low_Risk	ABC	N/A	Depleted
DLBCL10478	Low_Risk	GCB	EZB	Mesenchymal
DLBCL10479	Low_Risk	ABC	N/A	Inflammatory
DLBCL10480	High_Risk	ABC	MCD	Depleted
DLBCL10481	Low_Risk	GCB	EZB	Inflammatory
DLBCL10482	Low_Risk	ABC	BN2	GC-like
DLBCL10483	High_Risk	N/A	EZB	Depleted
DLBCL10484	Low_Risk	GCB	N/A	GC-like
DLBCL10485	Low_Risk	N/A	N/A	GC-like
DLBCL10486	Low_Risk	ABC	N/A	Mesenchymal
DLBCL10487	High_Risk	ABC	N/A	Mesenchymal
DLBCL10488	High_Risk	N/A	BN2	Mesenchymal
DLBCL10489	High_Risk	GCB	EZB	Depleted
DLBCL10490	Low_Risk	ABC	N/A	GC-like
DLBCL10491	High_Risk	GCB	EZB	Depleted
DLBCL10492	High_Risk	ABC	N/A	GC-like
DLBCL10493	Low_Risk	GCB	N/A	Mesenchymal
DLBCL10494	Low_Risk	GCB	N/A	Mesenchymal
DLBCL10495	Low_Risk	ABC	BN2	Depleted
DLBCL10496	High_Risk	N/A	N/A	Inflammatory
DLBCL10497	Low_Risk	GCB	N/A	Mesenchymal
DLBCL10498	High_Risk	GCB	EZB	GC-like
DLBCL10499	High_Risk	ABC	N/A	Depleted
DLBCL10500	High_Risk	ABC	N/A	Inflammatory
DLBCL10501	Low_Risk	GCB	EZB	Depleted
DLBCL10502	Low_Risk	GCB	N/A	GC-like
DLBCL10503	Low_Risk	ABC	N/A	Inflammatory
DLBCL10504	Low_Risk	N/A	MCD	Mesenchymal
DLBCL10505	High_Risk	GCB	N/A	Mesenchymal
DLBCL10506	High_Risk	ABC	BN2	Depleted
DLBCL10507	High_Risk	ABC	N/A	Depleted
DLBCL10508	Low_Risk	N/A	N/A	GC-like
DLBCL10509	Low_Risk	ABC	N/A	Depleted
DLBCL10510	Low_Risk	GCB	N/A	Depleted
DLBCL10512	High_Risk	GCB	N/A	Depleted
DLBCL10513	Low_Risk	GCB	N/A	Mesenchymal
DLBCL10514	Low_Risk	GCB	EZB	Mesenchymal
DLBCL10515	High_Risk	N/A	BN2	Inflammatory
DLBCL10516	High_Risk	ABC	N/A	Inflammatory
DLBCL10517	Low_Risk	ABC	N/A	Mesenchymal
DLBCL10518	Low_Risk	GCB	EZB	Depleted
DLBCL10519	Low_Risk	GCB	EZB	Mesenchymal
DLBCL10520	High_Risk	ABC	N1	Inflammatory
DLBCL10521	High_Risk	ABC	N/A	GC-like
DLBCL10522	Low_Risk	GCB	EZB	GC-like
DLBCL10523	Low_Risk	GCB	EZB	Mesenchymal
DLBCL10524	Low_Risk	GCB	N/A	GC-like
DLBCL10525	Low_Risk	ABC	BN2	Inflammatory
DLBCL10527	High_Risk	N/A	N/A	Inflammatory
DLBCL10528	Low_Risk	GCB	N/A	GC-like
DLBCL10529	High_Risk	ABC	N/A	GC-like
DLBCL10530	High_Risk	ABC	MCD	Depleted
DLBCL10531	High_Risk	N/A	N/A	Inflammatory
DLBCL10532	High_Risk	ABC	MCD	Mesenchymal
DLBCL10533	Low_Risk	ABC	N/A	Mesenchymal
DLBCL10534	Low_Risk	ABC	MCD	Mesenchymal
DLBCL10535	High_Risk	ABC	N/A	Inflammatory
DLBCL10536	Low_Risk	GCB	N/A	Mesenchymal
DLBCL10537	Low_Risk	GCB	EZB	Mesenchymal
DLBCL10538	Low_Risk	GCB	N/A	GC-like
DLBCL10539	Low_Risk	GCB	N/A	Mesenchymal
DLBCL10540	High_Risk	ABC	MCD	Mesenchymal
DLBCL10541	Low_Risk	GCB	N/A	Depleted
DLBCL10542	High_Risk	ABC	MCD	Depleted
DLBCL10543	High_Risk	GCB	N/A	Mesenchymal
DLBCL10544	Low_Risk	GCB	MCD	Depleted
DLBCL10545	Low_Risk	GCB	N/A	Mesenchymal
DLBCL10546	High_Risk	ABC	BN2	Depleted
DLBCL10547	Low_Risk	GCB	N/A	GC-like
DLBCL10548	Low_Risk	GCB	BN2	Mesenchymal
DLBCL10549	Low_Risk	GCB	N/A	Mesenchymal
DLBCL10550	High_Risk	ABC	N/A	Depleted
DLBCL10552	High_Risk	GCB	EZB	Mesenchymal
DLBCL10553	Low_Risk	GCB	N/A	Mesenchymal
DLBCL10554	Low_Risk	GCB	EZB	GC-like
DLBCL10555	Low_Risk	GCB	EZB	GC-like
DLBCL10564	Low_Risk	GCB	EZB	GC-like
DLBCL10565	Low_Risk	GCB	N/A	Mesenchymal
DLBCL10566	Low_Risk	N/A	N/A	GC-like
DLBCL10780	Low_Risk	GCB	EZB	GC-like
DLBCL10782	Low_Risk	GCB	BN2	Mesenchymal
DLBCL10833	High_Risk	ABC	BN2	Depleted
DLBCL10834	Low_Risk	ABC	N/A	GC-like
DLBCL10835	High_Risk	ABC	N/A	Depleted
DLBCL10836	High_Risk	ABC	MCD	Inflammatory
DLBCL10837	Low_Risk	ABC	N/A	Depleted
DLBCL10838	Low_Risk	ABC	N/A	Inflammatory
DLBCL10839	High_Risk	ABC	BN2	Inflammatory
DLBCL10842	High_Risk	ABC	N/A	GC-like
DLBCL10843	High_Risk	ABC	BN2	Depleted
DLBCL10844	High_Risk	ABC	N1	Mesenchymal
DLBCL10845	High_Risk	ABC	N/A	Depleted
DLBCL10846	Low_Risk	ABC	N/A	GC-like
DLBCL10847	High_Risk	ABC	N/A	Depleted
DLBCL10848	High_Risk	ABC	MCD	Inflammatory
DLBCL10849	High_Risk	ABC	N/A	Depleted
DLBCL10850	High_Risk	ABC	N/A	Depleted
DLBCL10851	High_Risk	ABC	N/A	Depleted
DLBCL10852	High_Risk	ABC	MCD	GC-like
DLBCL10853	Low_Risk	ABC	N/A	GC-like
DLBCL10854	High_Risk	ABC	MCD	GC-like
DLBCL10855	High_Risk	ABC	N/A	Inflammatory
DLBCL10856	Low_Risk	ABC	N/A	Depleted
DLBCL10857	High_Risk	ABC	MCD	GC-like
DLBCL10858	Low_Risk	ABC	MCD	Inflammatory
DLBCL10859	High_Risk	ABC	N/A	Depleted
DLBCL10860	High_Risk	ABC	MCD	GC-like
DLBCL10861	High_Risk	ABC	N/A	Depleted
DLBCL10862	High_Risk	ABC	N/A	GC-like
DLBCL10863	High_Risk	ABC	MCD	Depleted
DLBCL10864	Low_Risk	ABC	MCD	GC-like
DLBCL10865	Low_Risk	N/A	N/A	Depleted
DLBCL10866	High_Risk	ABC	MCD	Depleted
DLBCL10867	High_Risk	ABC	N/A	Depleted
DLBCL10868	Low_Risk	ABC	MCD	Mesenchymal
DLBCL10869	Low_Risk	ABC	N/A	GC-like
DLBCL10870	High_Risk	ABC	MCD	GC-like
DLBCL10871	Low_Risk	ABC	N/A	GC-like
DLBCL10872	High_Risk	ABC	N/A	Depleted
DLBCL10873	High_Risk	ABC	N1	GC-like
DLBCL10874	High_Risk	ABC	N/A	Inflammatory
DLBCL10875	Low_Risk	N/A	N/A	Depleted
DLBCL10876	High_Risk	ABC	MCD	Depleted
DLBCL10877	Low_Risk	ABC	N/A	GC-like
DLBCL10878	High_Risk	ABC	N/A	GC-like
DLBCL10879	High_Risk	ABC	EZB	Mesenchymal
DLBCL10880	High_Risk	ABC	N/A	Inflammatory
DLBCL10881	High_Risk	ABC	N/A	Depleted
DLBCL10883	Low_Risk	ABC	MCD	Depleted
DLBCL10884	High_Risk	ABC	N/A	GC-like
DLBCL10885	High_Risk	ABC	N/A	Depleted
DLBCL10887	High_Risk	ABC	MCD	GC-like
DLBCL10888	Low_Risk	ABC	N/A	GC-like
DLBCL10889	Low_Risk	ABC	MCD	Inflammatory
DLBCL10890	Low_Risk	ABC	N/A	Depleted
DLBCL10891	High_Risk	ABC	MCD	Inflammatory
DLBCL10892	High_Risk	ABC	N/A	Inflammatory
DLBCL10893	High_Risk	ABC	N/A	GC-like
DLBCL10894	High_Risk	ABC	BN2	GC-like
DLBCL10895	High_Risk	ABC	N/A	GC-like
DLBCL10896	Low_Risk	N/A	BN2	GC-like
DLBCL10897	High_Risk	ABC	BN2	Depleted
DLBCL10898	Low_Risk	ABC	N/A	GC-like
DLBCL10899	High_Risk	ABC	MCD	Inflammatory
DLBCL10900	High_Risk	ABC	MCD	Depleted
DLBCL10901	High_Risk	ABC	MCD	Depleted
DLBCL10902	Low_Risk	ABC	N/A	Depleted
DLBCL10903	Low_Risk	ABC	N/A	GC-like
DLBCL10904	High_Risk	ABC	N/A	GC-like
DLBCL10905	Low_Risk	ABC	BN2	Inflammatory
DLBCL10906	Low_Risk	ABC	N/A	GC-like
DLBCL10907	Low_Risk	ABC	BN2	Depleted
DLBCL10908	Low_Risk	N/A	N/A	GC-like
DLBCL10909	Low_Risk	ABC	N/A	GC-like
DLBCL10910	Low_Risk	ABC	N/A	Depleted
DLBCL10911	High_Risk	ABC	N/A	Depleted
DLBCL10912	High_Risk	ABC	BN2	Depleted
DLBCL10913	High_Risk	ABC	BN2	Depleted
DLBCL10914	High_Risk	ABC	N/A	Depleted
DLBCL10915	Low_Risk	ABC	N1	GC-like
DLBCL10916	High_Risk	ABC	MCD	Depleted
DLBCL10917	Low_Risk	ABC	N/A	GC-like
DLBCL10918	High_Risk	ABC	BN2	GC-like
DLBCL10919	High_Risk	ABC	N/A	Depleted
DLBCL10920	Low_Risk	ABC	N/A	Inflammatory
DLBCL10921	Low_Risk	ABC	N/A	GC-like
DLBCL10922	Low_Risk	ABC	N/A	Depleted
DLBCL10923	High_Risk	ABC	N/A	Inflammatory
DLBCL10924	High_Risk	ABC	MCD	Depleted
DLBCL10925	High_Risk	ABC	MCD	Inflammatory
DLBCL10926	High_Risk	ABC	N/A	Mesenchymal
DLBCL10927	Low_Risk	N/A	BN2	Mesenchymal
DLBCL10928	High_Risk	ABC	BN2	Depleted
DLBCL10930	High_Risk	ABC	N/A	Inflammatory
DLBCL10931	High_Risk	ABC	BN2	Inflammatory
DLBCL10932	High_Risk	ABC	N/A	Inflammatory
DLBCL10933	Low_Risk	ABC	N/A	Inflammatory
DLBCL10935	Low_Risk	N/A	BN2	GC-like
DLBCL10936	High_Risk	N/A	N/A	Mesenchymal
DLBCL10937	High_Risk	ABC	BN2	Mesenchymal
DLBCL10938	High_Risk	ABC	MCD	Inflammatory
DLBCL10939	Low_Risk	ABC	BN2	Mesenchymal
DLBCL10940	High_Risk	ABC	MCD	Depleted
DLBCL10941	High_Risk	ABC	N1	Inflammatory
DLBCL10942	High_Risk	N/A	BN2	Inflammatory
DLBCL10943	High_Risk	ABC	N/A	Depleted
DLBCL10945	High_Risk	ABC	BN2	GC-like
DLBCL10946	Low_Risk	N/A	N/A	Inflammatory
DLBCL10947	Low_Risk	N/A	BN2	GC-like
DLBCL10948	High_Risk	ABC	MCD	Inflammatory
DLBCL10949	High_Risk	ABC	MCD	Depleted
DLBCL10950	High_Risk	ABC	N/A	Inflammatory
DLBCL10951	High_Risk	ABC	N/A	GC-like
DLBCL10952	Low_Risk	N/A	N1	Inflammatory
DLBCL10953	Low_Risk	N/A	BN2	GC-like
DLBCL10954	Low_Risk	ABC	N/A	Depleted
DLBCL10955	Low_Risk	ABC	N/A	GC-like
DLBCL10956	Low_Risk	ABC	N/A	Depleted
DLBCL10957	High_Risk	N/A	BN2	Mesenchymal
DLBCL10958	High_Risk	N/A	N/A	Inflammatory
DLBCL10959	High_Risk	ABC	N/A	Depleted
DLBCL10960	High_Risk	N/A	BN2	Mesenchymal
DLBCL10961	High_Risk	ABC	MCD	Depleted
DLBCL10962	High_Risk	ABC	N/A	GC-like
DLBCL10963	Low_Risk	ABC	N/A	GC-like
DLBCL10964	High_Risk	ABC	N/A	GC-like
DLBCL10965	Low_Risk	ABC	N/A	Mesenchymal
DLBCL10966	Low_Risk	ABC	BN2	GC-like
DLBCL10967	High_Risk	ABC	N/A	Inflammatory
DLBCL10968	Low_Risk	N/A	BN2	GC-like
DLBCL10969	High_Risk	ABC	BN2	Depleted
DLBCL10970	Low_Risk	N/A	N/A	Depleted
DLBCL10971	High_Risk	ABC	N/A	Inflammatory
DLBCL10972	High_Risk	ABC	N/A	Mesenchymal
DLBCL10973	High_Risk	ABC	N1	Inflammatory
DLBCL10974	High_Risk	ABC	N/A	Inflammatory
DLBCL10975	High_Risk	ABC	BN2	Depleted
DLBCL10977	Low_Risk	ABC	N/A	GC-like
DLBCL10978	High_Risk	N/A	N/A	Depleted
DLBCL10979	Low_Risk	N/A	N/A	Inflammatory
DLBCL10980	High_Risk	ABC	N/A	GC-like
DLBCL10981	High_Risk	N/A	EZB	Depleted
DLBCL10982	Low_Risk	ABC	N/A	Inflammatory
DLBCL10983	High_Risk	ABC	MCD	Depleted
DLBCL10984	Low_Risk	ABC	N/A	GC-like
DLBCL10985	High_Risk	ABC	N1	GC-like
DLBCL10986	High_Risk	N/A	N/A	Depleted
DLBCL10987	High_Risk	ABC	MCD	Depleted
DLBCL10988	High_Risk	ABC	N/A	Depleted
DLBCL10989	High_Risk	ABC	N/A	Inflammatory
DLBCL10990	Low_Risk	ABC	N/A	Depleted
DLBCL10991	Low_Risk	ABC	BN2	Inflammatory
DLBCL10992	High_Risk	ABC	MCD	Mesenchymal
DLBCL10993	Low_Risk	ABC	BN2	Depleted
DLBCL10994	Low_Risk	N/A	N/A	Depleted
DLBCL10995	High_Risk	ABC	N1	GC-like
DLBCL10996	High_Risk	N/A	BN2	Mesenchymal
DLBCL10997	High_Risk	ABC	N/A	GC-like
DLBCL10998	High_Risk	N/A	BN2	Depleted
DLBCL10999	High_Risk	ABC	MCD	Depleted
DLBCL11000	High_Risk	ABC	MCD	Inflammatory
DLBCL11001	Low_Risk	ABC	N/A	Inflammatory
DLBCL11002	High_Risk	N/A	N/A	Inflammatory
DLBCL11004	High_Risk	ABC	MCD	Mesenchymal
DLBCL11005	High_Risk	ABC	N1	GC-like
DLBCL11180	Low_Risk	ABC	N/A	GC-like
DLBCL11181	High_Risk	N/A	BN2	Inflammatory
DLBCL11182	High_Risk	ABC	N/A	Depleted
DLBCL11184	Low_Risk	ABC	N/A	GC-like
DLBCL11185	High_Risk	ABC	BN2	Depleted
DLBCL11186	Low_Risk	ABC	N/A	Mesenchymal
DLBCL11187	High_Risk	ABC	MCD	Depleted
DLBCL11188	High_Risk	N/A	N/A	Depleted
DLBCL11191	High_Risk	N/A	BN2	GC-like
DLBCL11193	Low_Risk	GCB	EZB	Depleted
DLBCL11194	High_Risk	ABC	BN2	Depleted
DLBCL11195	High_Risk	ABC	MCD	Inflammatory
DLBCL11196	High_Risk	N/A	N/A	Mesenchymal
DLBCL11197	High_Risk	ABC	MCD	Depleted
DLBCL11201	High_Risk	ABC	MCD	Mesenchymal
DLBCL11202	High_Risk	N/A	N/A	Inflammatory
DLBCL11203	High_Risk	ABC	N1	GC-like
DLBCL11204	Low_Risk	ABC	N/A	GC-like
DLBCL11205	High_Risk	ABC	N/A	Inflammatory
DLBCL11206	High_Risk	N/A	N/A	Mesenchymal
DLBCL11208	High_Risk	N/A	BN2	Mesenchymal
DLBCL11209	High_Risk	ABC	BN2	GC-like
DLBCL11211	Low_Risk	ABC	BN2	Inflammatory
DLBCL11213	Low_Risk	ABC	BN2	GC-like
DLBCL11242	High_Risk	ABC	MCD	Inflammatory
DLBCL11255	High_Risk	ABC	N/A	GC-like
DLBCL11256	High_Risk	ABC	N/A	Inflammatory
DLBCL11257	High_Risk	N/A	N/A	Mesenchymal
DLBCL11258	High_Risk	ABC	BN2	Depleted
DLBCL11259	High_Risk	ABC	N/A	Depleted
DLBCL11260	High_Risk	ABC	N/A	Depleted
DLBCL11261	High_Risk	ABC	N/A	Depleted
DLBCL11262	High_Risk	ABC	N/A	Depleted
DLBCL11271	High_Risk	ABC	N/A	Inflammatory
DLBCL11300	High_Risk	ABC	N/A	Inflammatory
DLBCL11346	Low_Risk	ABC	N/A	GC-like
DLBCL11353	High_Risk	ABC	MCD	Depleted
DLBCL11428	High_Risk	GCB	EZB	Depleted
DLBCL11429	Low_Risk	N/A	BN2	GC-like
DLBCL11430	High_Risk	ABC	N/A	GC-like
DLBCL11431	Low_Risk	N/A	N/A	GC-like
DLBCL11432	Low_Risk	N/A	N/A	GC-like
DLBCL11433	Low_Risk	ABC	N/A	Mesenchymal
DLBCL11434	High_Risk	GCB	BN2	Mesenchymal
DLBCL11435	Low_Risk	GCB	BN2	GC-like
DLBCL11436	Low_Risk	N/A	N/A	Depleted
DLBCL11437	High_Risk	N/A	N/A	Inflammatory
DLBCL11438	Low_Risk	N/A	N/A	GC-like
DLBCL11439	Low_Risk	ABC	BN2	Mesenchymal
DLBCL11440	High_Risk	ABC	N/A	Depleted
DLBCL11441	Low_Risk	N/A	N/A	Mesenchymal
DLBCL11443	Low_Risk	N/A	BN2	GC-like
DLBCL11444	Low_Risk	N/A	EZB	Mesenchymal
DLBCL11445	High_Risk	GCB	N/A	GC-like
DLBCL11446	High_Risk	N/A	N/A	Inflammatory
DLBCL11447	Low_Risk	ABC	MCD	Inflammatory
DLBCL11448	High_Risk	ABC	MCD	Inflammatory
DLBCL11449	High_Risk	ABC	N/A	Depleted
DLBCL11450	High_Risk	ABC	MCD	Mesenchymal
DLBCL11451	High_Risk	ABC	N/A	Inflammatory
DLBCL11452	Low_Risk	GCB	BN2	Mesenchymal
DLBCL11453	High_Risk	N/A	N/A	Inflammatory
DLBCL11454	Low_Risk	N/A	BN2	GC-like
DLBCL11455	High_Risk	ABC	N/A	Depleted
DLBCL11456	High_Risk	N/A	N/A	Inflammatory
DLBCL11457	High_Risk	GCB	BN2	GC-like
DLBCL11458	Low_Risk	N/A	N/A	Mesenchymal
DLBCL11459	High_Risk	N/A	N/A	Inflammatory
DLBCL11460	High_Risk	N/A	N/A	GC-like
DLBCL11461	Low_Risk	N/A	BN2	Mesenchymal
DLBCL11462	Low_Risk	N/A	N/A	Mesenchymal
DLBCL11463	High_Risk	N/A	N/A	Inflammatory
DLBCL11464	Low_Risk	N/A	BN2	Mesenchymal
DLBCL11466	Low_Risk	ABC	N1	Mesenchymal
DLBCL11467	High_Risk	N/A	N/A	Depleted
DLBCL11468	Low_Risk	N/A	N/A	GC-like
DLBCL11469	High_Risk	N/A	N/A	GC-like
DLBCL11470	Low_Risk	GCB	BN2	GC-like
DLBCL11471	Low_Risk	N/A	N/A	GC-like
DLBCL11472	High_Risk	N/A	N/A	Mesenchymal
DLBCL11473	High_Risk	N/A	BN2	GC-like
DLBCL11474	Low_Risk	N/A	BN2	Depleted
DLBCL11475	Low_Risk	GCB	N/A	GC-like
DLBCL11476	High_Risk	N/A	N/A	Inflammatory
DLBCL11477	Low_Risk	N/A	BN2	GC-like
DLBCL11478	Low_Risk	N/A	BN2	Mesenchymal
DLBCL11479	High_Risk	N/A	N/A	Inflammatory
DLBCL11480	High_Risk	ABC	N/A	Inflammatory
DLBCL11481	Low_Risk	N/A	N/A	Inflammatory
DLBCL11482	Low_Risk	N/A	BN2	Depleted
DLBCL11483	Low_Risk	GCB	N/A	GC-like
DLBCL11484	Low_Risk	N/A	N/A	GC-like
DLBCL11485	Low_Risk	N/A	N/A	Mesenchymal
DLBCL11486	High_Risk	ABC	MCD	Inflammatory
DLBCL11487	High_Risk	ABC	N/A	Inflammatory
DLBCL11488	High_Risk	ABC	BN2	GC-like
DLBCL11489	Low_Risk	N/A	N/A	Mesenchymal
DLBCL11490	High_Risk	ABC	N/A	Depleted
DLBCL11491	High_Risk	ABC	N/A	Inflammatory
DLBCL11492	Low_Risk	ABC	N/A	Mesenchymal
DLBCL11493	High_Risk	ABC	N/A	GC-like
DLBCL11494	High_Risk	N/A	BN2	Mesenchymal
DLBCL11495	High_Risk	ABC	MCD	Inflammatory
DLBCL11496	High_Risk	GCB	N/A	Mesenchymal
DLBCL11497	High_Risk	ABC	N/A	Depleted
DLBCL11498	High_Risk	ABC	BN2	Depleted
DLBCL11499	Low_Risk	ABC	N/A	Depleted
DLBCL11500	High_Risk	ABC	MCD	Depleted
DLBCL11501	High_Risk	ABC	N/A	Depleted
DLBCL11503	High_Risk	ABC	N1	Inflammatory
DLBCL11504	Low_Risk	GCB	N/A	GC-like
DLBCL11506	High_Risk	N/A	BN2	Mesenchymal
DLBCL11507	High_Risk	N/A	N/A	Depleted
DLBCL11508	High_Risk	GCB	BN2	Mesenchymal
DLBCL11509	Low_Risk	N/A	N/A	Inflammatory
DLBCL11510	Low_Risk	GCB	N/A	Inflammatory
DLBCL11511	Low_Risk	N/A	BN2	Inflammatory
DLBCL11512	Low_Risk	N/A	BN2	Depleted
DLBCL11515	Low_Risk	ABC	N/A	Mesenchymal
DLBCL11516	High_Risk	N/A	N/A	Depleted
DLBCL11517	High_Risk	ABC	N/A	Inflammatory
DLBCL11518	High_Risk	N/A	BN2	Inflammatory
DLBCL11519	Low_Risk	GCB	N/A	Depleted
DLBCL11520	Low_Risk	N/A	BN2	GC-like
DLBCL11523	Low_Risk	GCB	N/A	Depleted
DLBCL11525	High_Risk	GCB	N/A	Mesenchymal
DLBCL11526	High_Risk	GCB	EZB	GC-like
DLBCL11527	High_Risk	GCB	EZB	Mesenchymal
DLBCL11528	Low_Risk	GCB	N/A	Mesenchymal
DLBCL11530	Low_Risk	GCB	EZB	Depleted
DLBCL11531	Low_Risk	GCB	N/A	GC-like
DLBCL11532	Low_Risk	GCB	EZB	Mesenchymal
DLBCL11533	Low_Risk	GCB	N/A	Depleted
DLBCL11534	Low_Risk	GCB	N/A	Mesenchymal
DLBCL11535	Low_Risk	GCB	N/A	Inflammatory
DLBCL11536	Low_Risk	GCB	N/A	Mesenchymal
DLBCL11537	High_Risk	GCB	BN2	Mesenchymal
DLBCL11538	High_Risk	GCB	N/A	Mesenchymal
DLBCL11539	Low_Risk	GCB	BN2	Mesenchymal
DLBCL11540	Low_Risk	GCB	N/A	GC-like
DLBCL11541	High_Risk	GCB	N/A	GC-like
DLBCL11542	Low_Risk	GCB	EZB	Inflammatory
DLBCL11558	Low_Risk	GCB	EZB	Depleted
DLBCL11559	Low_Risk	GCB	EZB	Mesenchymal
DLBCL11560	Low_Risk	GCB	N/A	Mesenchymal
DLBCL11561	Low_Risk	GCB	N/A	Inflammatory
DLBCL11562	Low_Risk	GCB	N/A	Mesenchymal
DLBCL11563	Low_Risk	GCB	N/A	Mesenchymal
DLBCL11564	High_Risk	GCB	N/A	Mesenchymal
DLBCL11565	Low_Risk	GCB	N/A	Mesenchymal
DLBCL11566	Low_Risk	GCB	EZB	Depleted
DLBCL11568	Low_Risk	GCB	EZB	Mesenchymal
DLBCL11569	Low_Risk	GCB	N/A	Mesenchymal
DLBCL11570	High_Risk	GCB	N/A	Inflammatory
DLBCL11571	Low_Risk	GCB	N/A	Mesenchymal
DLBCL11572	Low_Risk	GCB	EZB	GC-like
DLBCL11573	Low_Risk	GCB	EZB	Mesenchymal
DLBCL11574	Low_Risk	GCB	N/A	GC-like
DLBCL11575	High_Risk	GCB	EZB	Depleted
DLBCL11576	High_Risk	GCB	EZB	GC-like
DLBCL11577	Low_Risk	GCB	N/A	Mesenchymal
DLBCL11578	Low_Risk	GCB	N/A	Mesenchymal
DLBCL11579	High_Risk	GCB	N/A	Inflammatory
DLBCL11581	Low_Risk	GCB	N/A	Mesenchymal
DLBCL11584	Low_Risk	GCB	EZB	GC-like
DLBCL11585	High_Risk	GCB	EZB	Depleted
DLBCL11586	High_Risk	GCB	BN2	Depleted
DLBCL11587	Low_Risk	GCB	N/A	GC-like
DLBCL11589	Low_Risk	GCB	EZB	GC-like
DLBCL11590	Low_Risk	GCB	BN2	GC-like
DLBCL11591	Low_Risk	GCB	EZB	Mesenchymal
DLBCL11595	High_Risk	ABC	N/A	Inflammatory
DLBCL11596	High_Risk	ABC	N/A	Inflammatory
DLBCL11646	High_Risk	ABC	N/A	Inflammatory
DLBCL11648	High_Risk	ABC	N1	Mesenchymal
DLBCL11649	High_Risk	N/A	N/A	Depleted
DLBCL11651	Low_Risk	GCB	N/A	GC-like
DLBCL11652	Low_Risk	ABC	N/A	GC-like
DLBCL11655	High_Risk	GCB	BN2	Mesenchymal
DLBCL11656	High_Risk	GCB	EZB	Mesenchymal
DLBCL11657	High_Risk	GCB	EZB	Mesenchymal
DLBCL11658	Low_Risk	ABC	N1	Mesenchymal
DLBCL11659	Low_Risk	N/A	N/A	Mesenchymal
DLBCL11660	High_Risk	GCB	BN2	Mesenchymal
DLBCL11661	Low_Risk	N/A	N/A	Mesenchymal
DLBCL11662	Low_Risk	ABC	BN2	Inflammatory
DLBCL11663	Low_Risk	N/A	N/A	Inflammatory
DLBCL11664	High_Risk	GCB	EZB	GC-like
DLBCL11665	Low_Risk	GCB	N/A	Inflammatory
DLBCL11666	Low_Risk	GCB	EZB	Mesenchymal
DLBCL11667	High_Risk	GCB	EZB	Depleted
DLBCL11668	High_Risk	N/A	BN2	Mesenchymal
DLBCL11669	Low_Risk	GCB	EZB	Mesenchymal
DLBCL11670	Low_Risk	GCB	EZB	GC-like
DLBCL11671	Low_Risk	GCB	BN2	Mesenchymal
DLBCL11672	Low_Risk	GCB	EZB	Mesenchymal
DLBCL11673	High_Risk	GCB	N/A	Mesenchymal
DLBCL11674	High_Risk	N/A	N/A	Inflammatory
DLBCL11675	High_Risk	GCB	EZB	Mesenchymal
DLBCL11676	High_Risk	GCB	N/A	Inflammatory
DLBCL11677	Low_Risk	GCB	N/A	Mesenchymal
DLBCL11678	Low_Risk	GCB	EZB	Mesenchymal
DLBCL11679	Low_Risk	GCB	BN2	Mesenchymal
DLBCL11680	Low_Risk	GCB	EZB	Mesenchymal
DLBCL11681	Low_Risk	GCB	N/A	Mesenchymal
DLBCL11682	Low_Risk	N/A	N/A	Inflammatory
DLBCL11683	Low_Risk	GCB	N/A	Mesenchymal
DLBCL11684	Low_Risk	GCB	EZB	Depleted
DLBCL11685	Low_Risk	GCB	EZB	Inflammatory
TCGA-FA-8693	High_Risk	GCB	N/A	Mesenchymal
TCGA-FA-A4BB	Low_Risk	N/A	BN2	GC-like
TCGA-FA-A4XK	High_Risk	ABC	N/A	Mesenchymal
TCGA-FA-A6HN	Low_Risk	N/A	N/A	GC-like
TCGA-FA-A6HO	High_Risk	ABC	N/A	GC-like
TCGA-FA-A7DS	High_Risk	ABC	N/A	Inflammatory
TCGA-FA-A7Q1	High_Risk	GCB	N/A	Depleted
TCGA-FA-A82F	High_Risk	N/A	N/A	Mesenchymal
TCGA-FA-A86F	Low_Risk	N/A	N/A	GC-like
TCGA-FF-8041	Low_Risk	GCB	BN2	GC-like
TCGA-FF-8042	High_Risk	N/A	N/A	Depleted
TCGA-FF-8043	Low_Risk	GCB	N/A	Depleted
TCGA-FF-8046	Low_Risk	GCB	N/A	GC-like
TCGA-FF-8047	High_Risk	N/A	N/A	Depleted
TCGA-FF-8061	Low_Risk	GCB	N/A	Depleted
TCGA-FF-8062	Low_Risk	GCB	N/A	GC-like
TCGA-FF-A7CQ	High_Risk	ABC	MCD	Inflammatory
TCGA-FF-A7CR	High_Risk	ABC	MCD	Inflammatory
TCGA-FF-A7CW	High_Risk	ABC	N/A	GC-like
TCGA-FF-A7CX	Low_Risk	ABC	N/A	Depleted
TCGA-FM-8000	Low_Risk	GCB	EZB	Depleted
TCGA-G8-6324	High_Risk	ABC	N1	GC-like
TCGA-G8-6325	High_Risk	GCB	N/A	Inflammatory
TCGA-G8-6326	High_Risk	GCB	N/A	Inflammatory
TCGA-G8-6906	Low_Risk	GCB	N/A	Mesenchymal
TCGA-G8-6907	High_Risk	GCB	N/A	Depleted
TCGA-G8-6909	High_Risk	GCB	BN2	Inflammatory
TCGA-G8-6914	Low_Risk	GCB	N/A	Mesenchymal
TCGA-GR-7351	High_Risk	N/A	N/A	Mesenchymal
TCGA-GR-7353	Low_Risk	N/A	N/A	GC-like
TCGA-GR-A4D4	Low_Risk	GCB	N/A	Mesenchymal
TCGA-GR-A4D5	High_Risk	N/A	N/A	Mesenchymal
TCGA-GR-A4D6	Low_Risk	GCB	N/A	GC-like
TCGA-GR-A4D9	High_Risk	ABC	N/A	Mesenchymal
TCGA-GS-A9TQ	High_Risk	GCB	EZB	Depleted
TCGA-GS-A9TT	High_Risk	N/A	N/A	Depleted
TCGA-GS-A9TU	Low_Risk	N/A	N/A	Inflammatory
TCGA-GS-A9TV	Low_Risk	GCB	N/A	Inflammatory
TCGA-GS-A9TW	Low_Risk	GCB	N/A	Mesenchymal
TCGA-GS-A9TX	Low_Risk	GCB	N/A	GC-like
TCGA-GS-A9TY	High_Risk	N/A	N/A	Depleted
TCGA-GS-A9TZ	High_Risk	GCB	N/A	Inflammatory
TCGA-GS-A9U3	Low_Risk	N/A	N/A	Inflammatory
TCGA-GS-A9U4	High_Risk	N/A	N/A	Mesenchymal
TCGA-RQ-A68N	High_Risk	ABC	MCD	Mesenchymal
TCGA-RQ-A6JB	Low_Risk	GCB	EZB	Mesenchymal
TCGA-RQ-AAAT	Low_Risk	GCB	N/A	Depleted
TCGA-VB-A8QN	High_Risk	GCB	BN2	Mesenchymal
